# Supplementary material for: Dataset of measurements for the experimental CEA-beam benchmark structure subjected to one stochastic broadband excitation
Source: Data Brief. 2021 Jan 28;35:106798. doi: 10.1016/j.dib.2021.106798 (PMC7875815; doi:10.1016/j.dib.2021.106798)
Supplement: Supplementary file 1 [file mmc1.zip]

Archive with 8 entries (8 files):
- mmc1/data_04RMS.mat
- mmc1/data_04RMS.txt
- mmc1/data_2RMS.mat
- mmc1/data_2RMS.txt
- mmc1/data_4RMS.mat
- mmc1/data_4RMS.txt
- mmc1/data_8RMS.mat
- mmc1/data_8RMS.txt
