# Supplementary material for: Dataset of measurements for the experimental CEA-beam benchmark structure subjected to one stochastic broadband excitation
Source: Data Brief. 2021 Jan 28;35:106798. doi: 10.1016/j.dib.2021.106798 (PMC7875815; doi:10.1016/j.dib.2021.106798)
Supplement: Supplementary file 1 [file mmc1.zip › mmc1/data_04RMS.txt]

4.687500000000000000e+00 1.766052915000000107e-07 2.478215156999999868e-07
5.078125000000000000e+00 1.570453605999999936e-07 2.182231375000000038e-07
5.468750000000000000e+00 1.328551962999999890e-07 1.731521193000000075e-07
5.859375000000000000e+00 9.796762206000000179e-08 1.550769938999999893e-07
6.250000000000000000e+00 9.080966160000000185e-08 1.585217397999999882e-07
6.640625000000000000e+00 8.679641996000000066e-08 1.653357732000000061e-07
7.031250000000000000e+00 7.071968292999999502e-08 1.281750954000000019e-07
7.421875000000000000e+00 6.986548763000000168e-08 1.258519164999999958e-07
7.812500000000000000e+00 6.419529265999999976e-08 1.107228253000000038e-07
8.203125000000000000e+00 5.576411563999999873e-08 1.009907507000000057e-07
8.593750000000000000e+00 4.930008071000000049e-08 8.093957930999999361e-08
8.984375000000000000e+00 5.221940328999999896e-08 5.401446836999999905e-08
9.375000000000000000e+00 4.927709991000000038e-08 6.097998119000000321e-08
9.765625000000000000e+00 4.868310304000000231e-08 5.534037526999999892e-08
1.015625000000000000e+01 4.820833205000000141e-08 7.083038322999999722e-08
1.054687500000000000e+01 4.433163228999999828e-08 7.221943058000000493e-08
1.093750000000000000e+01 3.282378043000000062e-08 7.687523140000000279e-08
1.132812500000000000e+01 2.847479925999999974e-08 5.831759905999999676e-08
1.171875000000000000e+01 2.446733119000000150e-08 5.815807638999999677e-08
1.210937500000000000e+01 2.317775144999999851e-08 5.786693427000000068e-08
1.250000000000000000e+01 2.506160231999999997e-08 4.553808633000000108e-08
1.289062500000000000e+01 2.240257745999999881e-08 3.947892007999999869e-08
1.328125000000000000e+01 2.129743517000000064e-08 4.630404671000000041e-08
1.367187500000000000e+01 2.096170983000000068e-08 4.803945156000000322e-08
1.406250000000000000e+01 2.230741758000000027e-08 4.253787701000000213e-08
1.445312500000000000e+01 1.894738500999999934e-08 4.299591362999999679e-08
1.484375000000000000e+01 1.893254087999999942e-08 3.729976831999999677e-08
1.523437500000000000e+01 1.972112386999999866e-08 3.142822421000000207e-08
1.562500000000000000e+01 1.808311079000000126e-08 3.343090614000000090e-08
1.601562500000000000e+01 1.654941917000000159e-08 3.431673077000000121e-08
1.640625000000000000e+01 1.786967780999999858e-08 3.200138705000000160e-08
1.679687500000000000e+01 1.667427914000000158e-08 3.788205491999999700e-08
1.718750000000000000e+01 1.285388587999999918e-08 2.980802125000000227e-08
1.757812500000000000e+01 1.107580578000000067e-08 2.893172938999999887e-08
1.796875000000000000e+01 1.247367898000000030e-08 2.875290237999999844e-08
1.835937500000000000e+01 1.322904266999999974e-08 2.729232846999999979e-08
1.875000000000000000e+01 1.171605031999999965e-08 2.851061809999999870e-08
1.914062500000000000e+01 1.357952938000000070e-08 2.992047584000000138e-08
1.953125000000000000e+01 1.193687403000000033e-08 2.981669814999999717e-08
1.992187500000000000e+01 9.868822137000000655e-09 2.579160438000000022e-08
2.031250000000000000e+01 1.000982777000000016e-08 2.678653813999999959e-08
2.070312500000000000e+01 1.163364335999999962e-08 2.869115921999999943e-08
2.109375000000000000e+01 1.259927188000000017e-08 2.769388718000000046e-08
2.148437500000000000e+01 1.101297149999999993e-08 2.308730120000000026e-08
2.187500000000000000e+01 1.005996467999999941e-08 2.104990692000000133e-08
2.226562500000000000e+01 9.620000626000000216e-09 1.973738656999999963e-08
2.265625000000000000e+01 1.014081949999999998e-08 2.363331737999999952e-08
2.304687500000000000e+01 9.794726206000000663e-09 2.179485830999999862e-08
2.343750000000000000e+01 7.457139343999999887e-09 2.310660554000000070e-08
2.382812500000000000e+01 7.533091234999999906e-09 2.329802470999999902e-08
2.421875000000000000e+01 8.402342855999999901e-09 2.199872778000000023e-08
2.460937500000000000e+01 1.007512680999999978e-08 1.921686796000000088e-08
2.500000000000000000e+01 9.029563175999999912e-09 1.803173616999999971e-08
2.539062500000000000e+01 7.722662718000000120e-09 2.107367738999999888e-08
2.578125000000000000e+01 6.325228084000000403e-09 2.103198568000000007e-08
2.617187500000000000e+01 7.764009830000000228e-09 2.071628816000000154e-08
2.656250000000000000e+01 7.794770880999999890e-09 2.158171614999999898e-08
2.695312500000000000e+01 7.019450905000000404e-09 1.944313897000000092e-08
2.734375000000000000e+01 7.028167413000000013e-09 1.628288684000000061e-08
2.773437500000000000e+01 7.693061345999999735e-09 1.833590901999999999e-08
2.812500000000000000e+01 8.050043919999999726e-09 1.829756512999999932e-08
2.851562500000000000e+01 7.579720739000000212e-09 1.636427952999999943e-08
2.890625000000000000e+01 8.059923062000000300e-09 1.892725197999999927e-08
2.929687500000000000e+01 7.912862507999999831e-09 2.329024387000000091e-08
2.968750000000000000e+01 7.904594622000000094e-09 2.351077914000000129e-08
3.007812500000000000e+01 8.813271786999999572e-09 2.153789895000000074e-08
3.046875000000000000e+01 9.298368169000000195e-09 2.118321682000000112e-08
3.085937500000000000e+01 7.539639698000000672e-09 1.999145204999999948e-08
3.125000000000000000e+01 7.146108908999999593e-09 2.264152811000000014e-08
3.164062500000000000e+01 8.775416124999999880e-09 2.318674279999999852e-08
3.203125000000000000e+01 9.693288564000000111e-09 2.059120121999999984e-08
3.242187500000000000e+01 9.749967437999999866e-09 1.905032100999999978e-08
3.281250000000000000e+01 7.700943855000000818e-09 1.786561007000000124e-08
3.320312500000000000e+01 9.247836422000000260e-09 2.137321269000000067e-08
3.359375000000000000e+01 9.393025649000000717e-09 2.352159334999999904e-08
3.398437500000000000e+01 8.751508529999999557e-09 2.141943436000000157e-08
3.437500000000000000e+01 8.562487923999999469e-09 2.024660747000000036e-08
3.476562500000000000e+01 1.015515176000000001e-08 2.109093189999999986e-08
3.515625000000000000e+01 1.262654857000000004e-08 2.399034723999999927e-08
3.554687500000000000e+01 1.439482399999999934e-08 2.290172653000000054e-08
3.593750000000000000e+01 1.349329464999999925e-08 2.012914296999999920e-08
3.632812500000000000e+01 1.382254895000000008e-08 1.930550242999999901e-08
3.671875000000000000e+01 1.493806451999999988e-08 2.252726956999999923e-08
3.710937500000000000e+01 1.767547469999999857e-08 2.449234763000000134e-08
3.750000000000000000e+01 1.857551456999999998e-08 2.369138645999999996e-08
3.789062500000000000e+01 1.721466597999999871e-08 2.364336557000000157e-08
3.828125000000000000e+01 2.040929118000000148e-08 2.172553527000000005e-08
3.867187500000000000e+01 1.919693472000000015e-08 2.174686816999999928e-08
3.906250000000000000e+01 1.562880535000000051e-08 2.284909530999999877e-08
3.945312500000000000e+01 1.789470134999999903e-08 2.610981748999999844e-08
3.984375000000000000e+01 2.124742828999999932e-08 2.536948117000000041e-08
4.023437500000000000e+01 2.221343509999999985e-08 2.748941009000000071e-08
4.062500000000000000e+01 2.244210822000000113e-08 2.911089449999999954e-08
4.101562500000000000e+01 2.173989591000000118e-08 2.642903543000000049e-08
4.140625000000000000e+01 2.509128112000000109e-08 2.717694453999999896e-08
4.179687500000000000e+01 3.179185987000000321e-08 2.576628058000000100e-08
4.218750000000000000e+01 3.116198742000000034e-08 2.951873745000000100e-08
4.257812500000000000e+01 3.621806076999999882e-08 2.605327574999999948e-08
4.296875000000000000e+01 3.233690197000000099e-08 2.858471934999999991e-08
4.335937500000000000e+01 3.225339561000000288e-08 3.404986508000000249e-08
4.375000000000000000e+01 3.466944582000000045e-08 2.982799231000000150e-08
4.414062500000000000e+01 3.284589353000000041e-08 3.028596508999999964e-08
4.453125000000000000e+01 3.475631654999999784e-08 2.667566288999999870e-08
4.492187500000000000e+01 4.082776995000000199e-08 2.831641616999999940e-08
4.531250000000000000e+01 4.605390592999999929e-08 4.108319253000000266e-08
4.570312500000000000e+01 5.234151359999999693e-08 4.890261221000000151e-08
4.609375000000000000e+01 5.955629714999999866e-08 5.368097728000000076e-08
4.648437500000000000e+01 5.188411061000000027e-08 3.775332698999999750e-08
4.687500000000000000e+01 5.724589003999999925e-08 3.866063109999999778e-08
4.726562500000000000e+01 6.011709480000000532e-08 4.261865025999999936e-08
4.765625000000000000e+01 5.493569099000000230e-08 4.106719582000000227e-08
4.804687500000000000e+01 6.216087263999999834e-08 5.077982181999999788e-08
4.843750000000000000e+01 7.903630115000000629e-08 6.122773404999999620e-08
4.882812500000000000e+01 9.063009929999999848e-08 5.480897980000000147e-08
4.921875000000000000e+01 8.487357029999999655e-08 4.828432473000000122e-08
4.960937500000000000e+01 3.785497436999999923e-06 9.361837165000000760e-06
5.000000000000000000e+01 1.471256212999999917e-05 3.718425859000000066e-05
5.039062500000000000e+01 3.811265587000000040e-06 9.492160189000000683e-06
5.078125000000000000e+01 8.366441151999999414e-08 5.172925976000000027e-08
5.117187500000000000e+01 9.867626283999999342e-08 4.854814049999999915e-08
5.156250000000000000e+01 1.057408248000000041e-07 6.353154954000000238e-08
5.195312500000000000e+01 1.235446350000000115e-07 6.631008400000000314e-08
5.234375000000000000e+01 1.203058746000000084e-07 6.041419489999999847e-08
5.273437500000000000e+01 1.232078481000000001e-07 5.692637656999999944e-08
5.312500000000000000e+01 1.279655446000000062e-07 6.620997094999999847e-08
5.351562500000000000e+01 1.400144240000000018e-07 7.252735434999999454e-08
5.390625000000000000e+01 1.688651319000000043e-07 7.486910235000000228e-08
5.429687500000000000e+01 1.923702510000000053e-07 8.058767993000000341e-08
5.468750000000000000e+01 2.420610335999999969e-07 7.468484458000000049e-08
5.507812500000000000e+01 4.873566664999999692e-07 1.133206862000000020e-07
5.546875000000000000e+01 3.984197696000000227e-07 8.239432053000000224e-08
5.585937500000000000e+01 2.120040041000000066e-07 5.421229710000000304e-08
5.625000000000000000e+01 1.828558793000000026e-07 6.189621046000000373e-08
5.664062500000000000e+01 2.078666283000000034e-07 6.853211906000000503e-08
5.703125000000000000e+01 2.034445553999999869e-07 5.192007131000000044e-08
5.742187500000000000e+01 1.927923600000000057e-07 4.410083130999999798e-08
5.781250000000000000e+01 2.082990076999999955e-07 5.407875785999999863e-08
5.820312500000000000e+01 1.981461102999999934e-07 6.221996544999999374e-08
5.859375000000000000e+01 2.153643073000000090e-07 5.278693913999999959e-08
5.898437500000000000e+01 2.546896154999999945e-07 4.469363185999999718e-08
5.937500000000000000e+01 2.604935057000000259e-07 4.292934496999999975e-08
5.976562500000000000e+01 2.322004934999999916e-07 3.667040891999999946e-08
6.015625000000000000e+01 1.936809130000000011e-07 3.836224718999999757e-08
6.054687500000000000e+01 1.520978786999999893e-07 4.504533736000000301e-08
6.093750000000000000e+01 1.539260719999999945e-07 4.847946291000000201e-08
6.132812500000000000e+01 1.716369375999999969e-07 5.582259846000000301e-08
6.171875000000000000e+01 1.424129855999999882e-07 4.906093856000000263e-08
6.210937500000000000e+01 1.522715113000000132e-07 4.630932850999999996e-08
6.250000000000000000e+01 1.678235815999999935e-07 5.808168178999999987e-08
6.289062500000000000e+01 1.885536605999999899e-07 7.042923117999999946e-08
6.328125000000000000e+01 1.418938277000000128e-07 4.475713168000000262e-08
6.367187500000000000e+01 1.226355600000000058e-07 4.354152315000000307e-08
6.406250000000000000e+01 1.082221835000000051e-07 3.827433146000000124e-08
6.445312500000000000e+01 9.824787429999999868e-08 3.460387725999999962e-08
6.484375000000000000e+01 9.576991069999999961e-08 4.271844177000000311e-08
6.523437500000000000e+01 9.267088869000000087e-08 3.539498175000000027e-08
6.562500000000000000e+01 9.702021740000000434e-08 3.000351170000000005e-08
6.601562500000000000e+01 7.968118676999999612e-08 2.817811763999999971e-08
6.640625000000000000e+01 8.267312583999999829e-08 2.733410765999999870e-08
6.679687500000000000e+01 6.994538137000000657e-08 2.296523581000000139e-08
6.718750000000000000e+01 6.063071563000000523e-08 1.892210022000000081e-08
6.757812500000000000e+01 6.617911237000000145e-08 3.020157686000000116e-08
6.796875000000000000e+01 8.847718630999999513e-08 6.241377490000000161e-08
6.835937500000000000e+01 7.145382484000000219e-08 3.450683775999999780e-08
6.875000000000000000e+01 5.173328849000000023e-08 1.741257273000000076e-08
6.914062500000000000e+01 5.509841017000000198e-08 1.547073553000000126e-08
6.953125000000000000e+01 5.346655604000000168e-08 2.011997902000000043e-08
6.992187500000000000e+01 4.194133617999999978e-08 2.131857891999999996e-08
7.031250000000000000e+01 3.333594722000000090e-08 1.993660548999999860e-08
7.070312500000000000e+01 4.341960670999999791e-08 1.707595960000000053e-08
7.109375000000000000e+01 4.958360983999999987e-08 2.650547021999999879e-08
7.148437500000000000e+01 4.329164243999999932e-08 2.545168717000000024e-08
7.187500000000000000e+01 3.424196752000000073e-08 1.993844962999999850e-08
7.226562500000000000e+01 3.021107652999999909e-08 1.587754765999999871e-08
7.265625000000000000e+01 2.880568492000000014e-08 1.328958477000000070e-08
7.304687500000000000e+01 2.577682525999999936e-08 1.166231261000000069e-08
7.343750000000000000e+01 2.517777119999999873e-08 1.146572512999999947e-08
7.382812500000000000e+01 2.607546924000000025e-08 1.201664956000000079e-08
7.421875000000000000e+01 2.002363462000000016e-08 1.203914448999999938e-08
7.460937500000000000e+01 1.935060224999999881e-08 1.465301397000000057e-08
7.500000000000000000e+01 2.037322173000000056e-08 1.593531056000000048e-08
7.539062500000000000e+01 2.327293734000000022e-08 1.293938650000000004e-08
7.578125000000000000e+01 2.087614418999999927e-08 1.027321679000000019e-08
7.617187500000000000e+01 2.033955911999999858e-08 1.226072005000000067e-08
7.656250000000000000e+01 2.017640254999999992e-08 1.580986897999999889e-08
7.695312500000000000e+01 1.793584689999999845e-08 2.171959384000000083e-08
7.734375000000000000e+01 1.515175166000000152e-08 2.066769985000000128e-08
7.773437500000000000e+01 1.619092701000000058e-08 2.567387506999999919e-08
7.812500000000000000e+01 1.823820516000000081e-08 2.776417956999999950e-08
7.851562500000000000e+01 1.708876691000000001e-08 2.951800925999999867e-08
7.890625000000000000e+01 1.638920850000000067e-08 2.911417611999999973e-08
7.929687500000000000e+01 1.380340182999999980e-08 2.175984806000000116e-08
7.968750000000000000e+01 1.216649759999999936e-08 1.717010167000000070e-08
8.007812500000000000e+01 1.474136827999999972e-08 2.126135152999999999e-08
8.046875000000000000e+01 1.472558317000000061e-08 2.441881617000000160e-08
8.085937500000000000e+01 1.652423131999999856e-08 2.928388883000000149e-08
8.125000000000000000e+01 1.253179769999999936e-08 1.883422349000000037e-08
8.164062500000000000e+01 1.444395609999999941e-08 1.799705809999999928e-08
8.203125000000000000e+01 1.378919723999999960e-08 2.133927109999999877e-08
8.242187500000000000e+01 1.084239108999999951e-08 2.370072062999999973e-08
8.281250000000000000e+01 1.143516680999999956e-08 2.426271697999999972e-08
8.320312500000000000e+01 1.174500092000000025e-08 2.370595042000000106e-08
8.359375000000000000e+01 1.195453046999999990e-08 2.787041137999999986e-08
8.398437500000000000e+01 1.260832588999999930e-08 2.878370893999999906e-08
8.437500000000000000e+01 1.114757939000000006e-08 3.401097031999999777e-08
8.476562500000000000e+01 1.339111758000000036e-08 4.601194470000000257e-08
8.515625000000000000e+01 1.620652533999999938e-08 5.347688793999999805e-08
8.554687500000000000e+01 1.899271533999999966e-08 6.593010172000000605e-08
8.593750000000000000e+01 1.994402932999999871e-08 8.124347435000000311e-08
8.632812500000000000e+01 2.075150645999999998e-08 9.443075437999999847e-08
8.671875000000000000e+01 1.747079665999999845e-08 8.581138543000000151e-08
8.710937500000000000e+01 1.267074760000000038e-08 5.371267754000000006e-08
8.750000000000000000e+01 1.183859093000000079e-08 4.355115050000000067e-08
8.789062500000000000e+01 1.096115595000000059e-08 4.422369346999999822e-08
8.828125000000000000e+01 9.367858484000000393e-09 4.371941627999999829e-08
8.867187500000000000e+01 7.994420104999999316e-09 3.414997103999999812e-08
8.906250000000000000e+01 6.437109340000000280e-09 2.891055489999999868e-08
8.945312500000000000e+01 5.500985844999999632e-09 2.604224875000000157e-08
8.984375000000000000e+01 6.115223905999999970e-09 2.455724473999999907e-08
9.023437500000000000e+01 6.349269261000000095e-09 2.949510174999999893e-08
9.062500000000000000e+01 6.728808244000000253e-09 3.315021177999999741e-08
9.101562500000000000e+01 6.354977222999999965e-09 3.459762845999999953e-08
9.140625000000000000e+01 7.123687262999999652e-09 3.877907678000000101e-08
9.179687500000000000e+01 7.826726483000000814e-09 4.379964574000000234e-08
9.218750000000000000e+01 7.575313131000000209e-09 4.787587179000000200e-08
9.257812500000000000e+01 8.599479442000000041e-09 5.827698073999999782e-08
9.296875000000000000e+01 9.360267372999999258e-09 6.259090199999999633e-08
9.335937500000000000e+01 1.371365614000000015e-08 9.763272657999999737e-08
9.375000000000000000e+01 1.642315600000000098e-08 1.126119413999999940e-07
9.414062500000000000e+01 1.635300191999999954e-08 9.030648617000000637e-08
9.453125000000000000e+01 1.418393026999999960e-08 7.253515175000000190e-08
9.492187500000000000e+01 1.266223383000000075e-08 7.462874023000000051e-08
9.531250000000000000e+01 1.474182813999999973e-08 7.567207788999999612e-08
9.570312500000000000e+01 1.711669614000000043e-08 7.890758504000000361e-08
9.609375000000000000e+01 1.777072798000000042e-08 8.801843095999999684e-08
9.648437500000000000e+01 2.363732483999999883e-08 9.651592601999999476e-08
9.687500000000000000e+01 2.445612924000000158e-08 1.132137546000000017e-07
9.726562500000000000e+01 2.382149039999999952e-08 1.320385740999999936e-07
9.765625000000000000e+01 2.857631905999999873e-08 1.670311885999999992e-07
9.804687500000000000e+01 2.962093343999999898e-08 1.726606518000000049e-07
9.843750000000000000e+01 3.175202648999999740e-08 1.877385894000000092e-07
9.882812500000000000e+01 3.300035664999999973e-08 2.171386708000000039e-07
9.921875000000000000e+01 3.762767025999999764e-08 2.525706913999999899e-07
9.960937500000000000e+01 5.642657259999999905e-08 3.837383500000000171e-07
1.000000000000000000e+02 1.046279678999999970e-07 8.490294410999999788e-07
1.003906250000000000e+02 5.331634863000000221e-08 4.625474674999999944e-07
1.007812500000000000e+02 4.345813501000000261e-08 4.151769889000000040e-07
1.011718750000000000e+02 5.345184075999999734e-08 5.118593791000000243e-07
1.015625000000000000e+02 5.336394157000000066e-08 5.433037678999999896e-07
1.019531250000000000e+02 5.496343818000000160e-08 5.861298363999999891e-07
1.023437500000000000e+02 6.723280085000000409e-08 7.976846273000000473e-07
1.027343750000000000e+02 8.289849842000000195e-08 1.009153283000000058e-06
1.031250000000000000e+02 8.095072925000000524e-08 9.637945980999999485e-07
1.035156250000000000e+02 8.771522628999999450e-08 1.073292821000000066e-06
1.039062500000000000e+02 8.240546102000000341e-08 1.030262479000000061e-06
1.042968750000000000e+02 7.760015261999999542e-08 1.002160083999999956e-06
1.046875000000000000e+02 9.728391968999999720e-08 1.504214284999999974e-06
1.050781250000000000e+02 1.185780969000000042e-07 1.782994850000000077e-06
1.054687500000000000e+02 1.208450438000000052e-07 1.748622083999999934e-06
1.058593750000000000e+02 1.315370159000000053e-07 2.063277508999999842e-06
1.062500000000000000e+02 1.337544737000000082e-07 2.264435862000000150e-06
1.066406250000000000e+02 1.474495064000000016e-07 2.700381024000000212e-06
1.070312500000000000e+02 1.444769165999999872e-07 2.783298312999999805e-06
1.074218750000000000e+02 1.557496409000000014e-07 3.274398144999999880e-06
1.078125000000000000e+02 1.817828557000000026e-07 3.915119878000000326e-06
1.082031250000000000e+02 1.748056396999999898e-07 3.764523817999999916e-06
1.085937500000000000e+02 1.689652260000000038e-07 3.834816990000000123e-06
1.089843750000000000e+02 1.548364426000000097e-07 3.860797888000000335e-06
1.093750000000000000e+02 1.476906251000000067e-07 3.958725818000000162e-06
1.097656250000000000e+02 1.715346684000000006e-07 4.954507113999999927e-06
1.101562500000000000e+02 2.142703079000000094e-07 6.210262927999999846e-06
1.105468750000000000e+02 2.171058356999999877e-07 6.713885800000000370e-06
1.109375000000000000e+02 1.938424406000000011e-07 6.513287156000000383e-06
1.113281250000000000e+02 2.285188751999999963e-07 8.568371319999999291e-06
1.117187500000000000e+02 2.621788398000000197e-07 9.962022511000000530e-06
1.121093750000000000e+02 2.866364798999999990e-07 1.155843733999999966e-05
1.125000000000000000e+02 3.255174546999999869e-07 1.435129113000000078e-05
1.128906250000000000e+02 3.973050401999999994e-07 1.845389496999999979e-05
1.132812500000000000e+02 4.948989831000000029e-07 2.451443401999999961e-05
1.136718750000000000e+02 1.461809171999999946e-06 7.938150044999999432e-05
1.140625000000000000e+02 6.401043720999999882e-06 3.733061035000000269e-04
1.144531250000000000e+02 2.199671125000000145e-05 1.368201274000000085e-03
1.148437500000000000e+02 4.098520548000000061e-05 2.712336114000000065e-03
1.152343750000000000e+02 5.457655345000000225e-05 3.908964148000000291e-03
1.156250000000000000e+02 6.677428352000000663e-05 5.224992198000000428e-03
1.160156250000000000e+02 7.537578350000000247e-05 6.454712855999999652e-03
1.164062500000000000e+02 9.065604146000000503e-05 8.630056775000000471e-03
1.167968750000000000e+02 1.186263347000000005e-04 1.240068658000000046e-02
1.171875000000000000e+02 1.004285462999999964e-04 1.148779771000000074e-02
1.175781250000000000e+02 8.592107386000000441e-05 1.118840966999999978e-02
1.179687500000000000e+02 1.061924775000000053e-04 1.562964886000000123e-02
1.183593750000000000e+02 1.194505765999999950e-04 1.991308542000000056e-02
1.187500000000000000e+02 1.258698299999999875e-04 2.380480630999999916e-02
1.191406250000000000e+02 1.065299777000000033e-04 2.319518903000000049e-02
1.195312500000000000e+02 1.117523357999999992e-04 2.888091765000000075e-02
1.199218750000000000e+02 1.085450719999999953e-04 3.281551751999999683e-02
1.203125000000000000e+02 9.460440924000000564e-05 3.451636710000000052e-02
1.207031250000000000e+02 8.660259163000000445e-05 3.926110842999999684e-02
1.210937500000000000e+02 9.920815743000000158e-05 5.740986373999999726e-02
1.214843750000000000e+02 9.532607724000000159e-05 7.017970717999999497e-02
1.218750000000000000e+02 1.038898819000000020e-04 1.065131056999999992e-01
1.222656250000000000e+02 1.214310309000000033e-04 1.738716755999999974e-01
1.226562500000000000e+02 9.733988358000000309e-05 2.034372264000000041e-01
1.230468750000000000e+02 7.912552092000000551e-05 3.295976897999999822e-01
1.234375000000000000e+02 9.349897046000000384e-05 8.641376145000000397e-01
1.238281250000000000e+02 8.037544147000000370e-05 4.229004171999999784e+00
1.242187500000000000e+02 7.513230129000000000e-05 1.529626930000000051e+01
1.246093750000000000e+02 1.187492741999999970e-04 1.236362585000000003e+01
1.250000000000000000e+02 1.222037341000000083e-04 2.749245183000000203e+00
1.253906250000000000e+02 1.089444825999999938e-04 6.714394894999999863e-01
1.257812500000000000e+02 1.016784911000000061e-04 3.028299030000000114e-01
1.261718750000000000e+02 1.279001960999999997e-04 2.248330627000000026e-01
1.265625000000000000e+02 1.110807539000000047e-04 1.376199295999999961e-01
1.269531250000000000e+02 1.035242785000000054e-04 8.893105889999999847e-02
1.273437500000000000e+02 1.054342714000000016e-04 7.053933427000000367e-02
1.277343750000000000e+02 7.600929240000000209e-05 3.937475656000000157e-02
1.281250000000000000e+02 8.185610965000000058e-05 3.339387796999999936e-02
1.285156250000000000e+02 9.086296138999999715e-05 3.056716269000000000e-02
1.289062500000000000e+02 9.054957457999999668e-05 2.538079962999999911e-02
1.292968750000000000e+02 9.250880139999999340e-05 2.214846449999999939e-02
1.296875000000000000e+02 9.815339548999999560e-05 2.005727763999999927e-02
1.300781250000000000e+02 1.190661666000000053e-04 2.112268611000000032e-02
1.304687500000000000e+02 1.172640836000000042e-04 1.830771692999999881e-02
1.308593750000000000e+02 1.067902665999999963e-04 1.476228914999999989e-02
1.312500000000000000e+02 8.479912371000000672e-05 1.047254568999999962e-02
1.316406250000000000e+02 9.958797708999999471e-05 1.088648673000000046e-02
1.320312500000000000e+02 9.582806168999999624e-05 9.547266142999999428e-03
1.324218750000000000e+02 8.452156803000000264e-05 7.568257293000000240e-03
1.328125000000000000e+02 9.883705345000000310e-05 7.993778958999999198e-03
1.332031250000000000e+02 1.099301000999999980e-04 8.180578686000000710e-03
1.335937500000000000e+02 1.137272024000000030e-04 7.785759766000000144e-03
1.339843750000000000e+02 9.338842657999999624e-05 5.943656355999999731e-03
1.343750000000000000e+02 4.355881026999999979e-05 2.607076417999999902e-03
1.347656250000000000e+02 1.139264936999999929e-05 6.387171214999999656e-04
1.351562500000000000e+02 1.717826680000000104e-06 8.990750979000000035e-05
1.355468750000000000e+02 4.612805162999999895e-07 2.156065367000000165e-05
1.359375000000000000e+02 6.142357867999999471e-07 2.678032204000000124e-05
1.363281250000000000e+02 7.833831191000000241e-07 3.124671353000000332e-05
1.367187500000000000e+02 6.750874631999999908e-07 2.552710406000000153e-05
1.371093750000000000e+02 6.339494524999999551e-07 2.260563709999999866e-05
1.375000000000000000e+02 7.279218109000000058e-07 2.453906064999999959e-05
1.378906250000000000e+02 6.843088344999999721e-07 2.177649022999999929e-05
1.382812500000000000e+02 5.774163880000000182e-07 1.724563900999999953e-05
1.386718750000000000e+02 4.729080811000000128e-07 1.351745232000000043e-05
1.390625000000000000e+02 3.993082090999999769e-07 1.064216878000000019e-05
1.394531250000000000e+02 3.326325743999999816e-07 8.443436885999999677e-06
1.398437500000000000e+02 2.916163903000000058e-07 7.087996690000000217e-06
1.402343750000000000e+02 3.353494154000000240e-07 7.706368149999999476e-06
1.406250000000000000e+02 3.307177728000000174e-07 7.379974398999999633e-06
1.410156250000000000e+02 3.021689454999999983e-07 6.448570204000000309e-06
1.414062500000000000e+02 2.592178918000000007e-07 5.168346934000000347e-06
1.417968750000000000e+02 2.750773468000000200e-07 5.279611066000000359e-06
1.421875000000000000e+02 2.043759870000000089e-07 3.721285268000000191e-06
1.425781250000000000e+02 1.735328818000000016e-07 2.974430155000000072e-06
1.429687500000000000e+02 1.530882942999999936e-07 2.630718527999999942e-06
1.433593750000000000e+02 1.247742022000000110e-07 2.016848959000000152e-06
1.437500000000000000e+02 1.205248824999999995e-07 1.783792879999999979e-06
1.441406250000000000e+02 1.124390368999999987e-07 1.620313653000000051e-06
1.445312500000000000e+02 1.086988032999999980e-07 1.542828078000000074e-06
1.449218750000000000e+02 1.019072021999999955e-07 1.431651707999999934e-06
1.453125000000000000e+02 1.039576472999999986e-07 1.345589358999999919e-06
1.457031250000000000e+02 1.061659412000000003e-07 1.292364848000000076e-06
1.460937500000000000e+02 9.560494073000000191e-08 1.106551462999999926e-06
1.464843750000000000e+02 8.614529737000000574e-08 9.754400179000000486e-07
1.468750000000000000e+02 8.395979514999999549e-08 9.323144991999999669e-07
1.472656250000000000e+02 8.595324221000000140e-08 9.338278650999999976e-07
1.476562500000000000e+02 7.105618610999999742e-08 7.509897651999999616e-07
1.480468750000000000e+02 5.577485892999999902e-08 5.655689262999999817e-07
1.484375000000000000e+02 4.534273063000000242e-08 4.599543634999999857e-07
1.488281250000000000e+02 4.817317049000000221e-08 3.934477842000000176e-07
1.492187500000000000e+02 5.893229284000000126e-08 4.909278635000000479e-07
1.496093750000000000e+02 2.988125764000000208e-07 1.057412655000000092e-06
1.500000000000000000e+02 1.109452605000000051e-06 3.175380149000000007e-06
1.503906250000000000e+02 3.138505483000000089e-07 1.071333911000000104e-06
1.507812500000000000e+02 3.425988640000000058e-08 2.609453856999999972e-07
1.511718750000000000e+02 2.860319855999999920e-08 2.050017455999999966e-07
1.515625000000000000e+02 2.837378305000000098e-08 1.922792356999999948e-07
1.519531250000000000e+02 2.805558175999999958e-08 1.984629993999999982e-07
1.523437500000000000e+02 2.583937227999999886e-08 1.734911759000000096e-07
1.527343750000000000e+02 2.528940539000000101e-08 1.525527187999999993e-07
1.531250000000000000e+02 2.277394431999999944e-08 1.299057385999999981e-07
1.535156250000000000e+02 1.795798720000000029e-08 1.087874733000000003e-07
1.539062500000000000e+02 1.407533772000000009e-08 8.388974627999999930e-08
1.542968750000000000e+02 1.463624886999999992e-08 7.248801747000000307e-08
1.546875000000000000e+02 1.345971123999999936e-08 6.492761881000000649e-08
1.550781250000000000e+02 1.267294401000000057e-08 6.341074430999999890e-08
1.554687500000000000e+02 9.938902930000000517e-09 5.558600028000000099e-08
1.558593750000000000e+02 1.210352500999999936e-08 6.291992459999999609e-08
1.562500000000000000e+02 1.242985705999999923e-08 5.476925990000000073e-08
1.566406250000000000e+02 1.129351336999999931e-08 4.835108725999999768e-08
1.570312500000000000e+02 1.050205659000000034e-08 4.941280482999999899e-08
1.574218750000000000e+02 1.131880288000000067e-08 4.579289891999999739e-08
1.578125000000000000e+02 1.163991106000000077e-08 4.599469490999999780e-08
1.582031250000000000e+02 1.054761271000000001e-08 4.362463231000000029e-08
1.585937500000000000e+02 1.079666355999999996e-08 4.247947457999999882e-08
1.589843750000000000e+02 9.920301960999999945e-09 3.643213681999999854e-08
1.593750000000000000e+02 8.530856226999999971e-09 3.495742216999999771e-08
1.597656250000000000e+02 8.789753115999999415e-09 2.902549907999999912e-08
1.601562500000000000e+02 9.832179350000000058e-09 3.219637392000000065e-08
1.605468750000000000e+02 8.717514327000000456e-09 3.359907025999999689e-08
1.609375000000000000e+02 1.012940003000000054e-08 3.352475148999999781e-08
1.613281250000000000e+02 1.132052880999999945e-08 3.611058770999999900e-08
1.617187500000000000e+02 9.677871097000000523e-09 2.884880465000000054e-08
1.621093750000000000e+02 1.111099217000000068e-08 3.177902183000000105e-08
1.625000000000000000e+02 1.035002751000000037e-08 3.522691694000000269e-08
1.628906250000000000e+02 1.195507544000000040e-08 4.175145142999999727e-08
1.632812500000000000e+02 1.180596624000000013e-08 4.155022285999999874e-08
1.636718750000000000e+02 9.970382130999999975e-09 3.597277858000000312e-08
1.640625000000000000e+02 1.021385563999999932e-08 3.175306677000000012e-08
1.644531250000000000e+02 1.120269665999999939e-08 3.429788746000000331e-08
1.648437500000000000e+02 9.846263955000000634e-09 2.683175263000000005e-08
1.652343750000000000e+02 1.035299585999999947e-08 2.795538832000000055e-08
1.656250000000000000e+02 9.189518511000000259e-09 2.376945023999999988e-08
1.660156250000000000e+02 1.149638273999999976e-08 3.049444016999999849e-08
1.664062500000000000e+02 1.179527969000000072e-08 3.210049055999999780e-08
1.667968750000000000e+02 1.054056597999999918e-08 3.058453103999999766e-08
1.671875000000000000e+02 1.028863780000000069e-08 2.824930373000000074e-08
1.675781250000000000e+02 1.043401381000000026e-08 2.753173306000000123e-08
1.679687500000000000e+02 1.537318181000000129e-08 4.570581304999999991e-08
1.683593750000000000e+02 1.418641748999999968e-08 3.683891349000000223e-08
1.687500000000000000e+02 1.338505083999999941e-08 3.120622309000000012e-08
1.691406250000000000e+02 1.169701077999999925e-08 2.747173710000000000e-08
1.695312500000000000e+02 1.218495552999999981e-08 2.782975523000000094e-08
1.699218750000000000e+02 1.151380629999999920e-08 2.746453787000000019e-08
1.703125000000000000e+02 9.850582310999999185e-09 2.320609678999999907e-08
1.707031250000000000e+02 1.025379895999999981e-08 2.467155056999999868e-08
1.710937500000000000e+02 1.267727183000000009e-08 3.213059492999999775e-08
1.714843750000000000e+02 1.288420185000000041e-08 3.078481862000000212e-08
1.718750000000000000e+02 1.237755209999999956e-08 2.779695558000000009e-08
1.722656250000000000e+02 1.100963786999999986e-08 2.503937809000000165e-08
1.726562500000000000e+02 1.270068647000000052e-08 2.529180512999999935e-08
1.730468750000000000e+02 1.392260407999999985e-08 2.694542482000000017e-08
1.734375000000000000e+02 1.203057634000000028e-08 2.551450608000000055e-08
1.738281250000000000e+02 1.222898431999999949e-08 2.756273586000000088e-08
1.742187500000000000e+02 1.182682037000000010e-08 2.790891130999999999e-08
1.746093750000000000e+02 1.043540872999999957e-08 2.460345222000000024e-08
1.750000000000000000e+02 1.015631026000000039e-08 2.271576649000000155e-08
1.753906250000000000e+02 1.049317636000000069e-08 2.347587764000000127e-08
1.757812500000000000e+02 1.286270464000000025e-08 2.588110417999999907e-08
1.761718750000000000e+02 1.303706788999999984e-08 2.406996909000000004e-08
1.765625000000000000e+02 1.312743420000000013e-08 2.377321654000000106e-08
1.769531250000000000e+02 1.217070010000000061e-08 2.299263071999999891e-08
1.773437500000000000e+02 1.110813730000000003e-08 1.865031681999999966e-08
1.777343750000000000e+02 1.243191161999999970e-08 2.186999275000000013e-08
1.781250000000000000e+02 1.353902926999999957e-08 1.960092270999999964e-08
1.785156250000000000e+02 1.435647656999999985e-08 2.115757385000000058e-08
1.789062500000000000e+02 1.325170783000000081e-08 2.062740778999999947e-08
1.792968750000000000e+02 1.543078630000000070e-08 2.271034991999999991e-08
1.796875000000000000e+02 1.529139429000000119e-08 2.240848580000000055e-08
1.800781250000000000e+02 1.768485262000000153e-08 2.870339435999999965e-08
1.804687500000000000e+02 1.899053074999999959e-08 2.981602196999999966e-08
1.808593750000000000e+02 1.747670971999999971e-08 2.962961507000000150e-08
1.812500000000000000e+02 2.288695214999999887e-08 3.782713033999999805e-08
1.816406250000000000e+02 2.497658282999999978e-08 4.407847468999999865e-08
1.820312500000000000e+02 3.173163220999999925e-08 5.277873509000000074e-08
1.824218750000000000e+02 3.765968024000000104e-08 6.720888852999999689e-08
1.828125000000000000e+02 4.899805344999999776e-08 8.631295315999999900e-08
1.832031250000000000e+02 5.112749858999999713e-08 8.129268918999999415e-08
1.835937500000000000e+02 5.274024461999999933e-08 8.066053756999999382e-08
1.839843750000000000e+02 4.839238176000000074e-08 7.277615221999999788e-08
1.843750000000000000e+02 6.861930424000000091e-08 1.112192388999999966e-07
1.847656250000000000e+02 7.960718481999999513e-08 1.333452830999999965e-07
1.851562500000000000e+02 9.272260021000000229e-08 1.527057822000000110e-07
1.855468750000000000e+02 1.073050415999999937e-07 1.746004201999999934e-07
1.859375000000000000e+02 8.877884946999999925e-08 1.429324272999999979e-07
1.863281250000000000e+02 8.850629532000000469e-08 1.392233455000000112e-07
1.867187500000000000e+02 9.042188191999999740e-08 1.377702308999999914e-07
1.871093750000000000e+02 8.156577293999999870e-08 1.277310932000000040e-07
1.875000000000000000e+02 8.640501821000000577e-08 1.359084459000000099e-07
1.878906250000000000e+02 9.692386828000000125e-08 1.527335860999999984e-07
1.882812500000000000e+02 1.095825331999999994e-07 1.672797783999999952e-07
1.886718750000000000e+02 9.849835553000000658e-08 1.440694377000000067e-07
1.890625000000000000e+02 9.119877473999999362e-08 1.276769512000000100e-07
1.894531250000000000e+02 8.351879081000000591e-08 1.128838997000000030e-07
1.898437500000000000e+02 6.599150205999999538e-08 8.915341755999999909e-08
1.902343750000000000e+02 5.881004539999999978e-08 8.509200135999999635e-08
1.906250000000000000e+02 5.988394847000000599e-08 8.571663455999999917e-08
1.910156250000000000e+02 6.810889883000000658e-08 9.843240158999999507e-08
1.914062500000000000e+02 7.751129825999999982e-08 1.093428709000000020e-07
1.917968750000000000e+02 6.195951168000000211e-08 8.601234920000000165e-08
1.921875000000000000e+02 5.342929499000000141e-08 7.418428404000000162e-08
1.925781250000000000e+02 6.362896732000000103e-08 8.453246149999999872e-08
1.929687500000000000e+02 7.297470914999999908e-08 9.947247654999999783e-08
1.933593750000000000e+02 8.317264137000000004e-08 1.116294508000000046e-07
1.937500000000000000e+02 9.905878437000000338e-08 1.339549267999999940e-07
1.941406250000000000e+02 1.002620134999999974e-07 1.347992015999999996e-07
1.945312500000000000e+02 1.054438051000000035e-07 1.338740590000000005e-07
1.949218750000000000e+02 8.898381360000000470e-08 1.136660033999999980e-07
1.953125000000000000e+02 6.936977386000000480e-08 8.864295067999999459e-08
1.957031250000000000e+02 7.533722024999999979e-08 9.639768367000000621e-08
1.960937500000000000e+02 6.135654473000000470e-08 7.780218976000000238e-08
1.964843750000000000e+02 6.741755511000000219e-08 7.965447987000000434e-08
1.968750000000000000e+02 8.128723242999999441e-08 9.648225867999999508e-08
1.972656250000000000e+02 7.444092186000000521e-08 9.178172097000000013e-08
1.976562500000000000e+02 8.006826662000000462e-08 9.382829810999999378e-08
1.980468750000000000e+02 8.844621425000000627e-08 1.082971974000000003e-07
1.984375000000000000e+02 8.782539226000000554e-08 1.044800964000000041e-07
1.988281250000000000e+02 8.163057310999999762e-08 9.243169924999999770e-08
1.992187500000000000e+02 9.531790772999999352e-08 1.052621716999999967e-07
1.996093750000000000e+02 1.089226344000000046e-07 1.215316116999999897e-07
2.000000000000000000e+02 1.191274040999999967e-07 1.329241859999999928e-07
2.003906250000000000e+02 1.114576716999999942e-07 1.240190513000000051e-07
2.007812500000000000e+02 1.234197725999999931e-07 1.334160790999999988e-07
2.011718750000000000e+02 1.254451753000000072e-07 1.401620023000000004e-07
2.015625000000000000e+02 1.139893234000000030e-07 1.274238881000000024e-07
2.019531250000000000e+02 1.124800523999999956e-07 1.249589658999999883e-07
2.023437500000000000e+02 1.102414769000000024e-07 1.164088798000000050e-07
2.027343750000000000e+02 9.054984618999999599e-08 9.114599455999999665e-08
2.031250000000000000e+02 8.133056495000000160e-08 8.284847026999999666e-08
2.035156250000000000e+02 7.284811143000000515e-08 7.861030052000000164e-08
2.039062500000000000e+02 8.896122999999999886e-08 9.374168981999999998e-08
2.042968750000000000e+02 1.055341677999999945e-07 1.095994519999999994e-07
2.046875000000000000e+02 1.185108946000000043e-07 1.176816187999999988e-07
2.050781250000000000e+02 1.337309633000000047e-07 1.304221540000000042e-07
2.054687500000000000e+02 1.312390788000000067e-07 1.281494949999999873e-07
2.058593750000000000e+02 9.899017297000000600e-08 9.787792128999999628e-08
2.062500000000000000e+02 7.125472885999999377e-08 6.980170883000000624e-08
2.066406250000000000e+02 4.963038475000000110e-08 4.469878126000000085e-08
2.070312500000000000e+02 4.201629329999999969e-08 4.044026452999999795e-08
2.074218750000000000e+02 3.729267784999999921e-08 3.578476161000000076e-08
2.078125000000000000e+02 3.281358092000000195e-08 3.136052307000000269e-08
2.082031250000000000e+02 3.512791273000000010e-08 3.290294833000000310e-08
2.085937500000000000e+02 4.567081224999999968e-08 4.165843120999999819e-08
2.089843750000000000e+02 4.805845090999999726e-08 4.472546925000000000e-08
2.093750000000000000e+02 5.076516329000000089e-08 4.964707656000000303e-08
2.097656250000000000e+02 5.006150639999999672e-08 4.674032722000000172e-08
2.101562500000000000e+02 4.393331738000000263e-08 4.001754553000000161e-08
2.105468750000000000e+02 3.285149214999999805e-08 3.313802864999999872e-08
2.109375000000000000e+02 2.988041549000000048e-08 2.991712328999999892e-08
2.113281250000000000e+02 2.643212080999999835e-08 2.621975412999999974e-08
2.117187500000000000e+02 2.495181699999999860e-08 2.627902897999999957e-08
2.121093750000000000e+02 2.625778119999999902e-08 2.373934586999999993e-08
2.125000000000000000e+02 2.245373102000000038e-08 1.836776176999999844e-08
2.128906250000000000e+02 1.881537664000000035e-08 1.712389773999999984e-08
2.132812500000000000e+02 2.462375666000000019e-08 2.114644754999999913e-08
2.136718750000000000e+02 2.898173627000000019e-08 2.586739608999999998e-08
2.140625000000000000e+02 2.144725484000000124e-08 2.078851690000000158e-08
2.144531250000000000e+02 1.572523013000000026e-08 1.351003019999999958e-08
2.148437500000000000e+02 1.579165692999999939e-08 1.316192194999999977e-08
2.152343750000000000e+02 1.688177896000000156e-08 1.429288809000000023e-08
2.156250000000000000e+02 1.639554358000000046e-08 1.254077841999999978e-08
2.160156250000000000e+02 1.578911059999999883e-08 1.438941572000000051e-08
2.164062500000000000e+02 1.281072004000000079e-08 1.226532094000000004e-08
2.167968750000000000e+02 1.098721149000000079e-08 9.071228283999999876e-09
2.171875000000000000e+02 1.134528518000000026e-08 9.234779096999999919e-09
2.175781250000000000e+02 1.291556756999999961e-08 1.012192771999999937e-08
2.179687500000000000e+02 1.191848112000000042e-08 1.018269680000000022e-08
2.183593750000000000e+02 1.197135942000000021e-08 8.579952265999999310e-09
2.187500000000000000e+02 1.118066630000000050e-08 8.741159486999999591e-09
2.191406250000000000e+02 1.273813902000000062e-08 9.544248516999999990e-09
2.195312500000000000e+02 1.293754827000000021e-08 9.556058684999999605e-09
2.199218750000000000e+02 1.028521669000000053e-08 7.760027201000000221e-09
2.203125000000000000e+02 1.067412767999999983e-08 7.566511509000000335e-09
2.207031250000000000e+02 1.023622526999999932e-08 7.160118447000000178e-09
2.210937500000000000e+02 9.694344215000000108e-09 6.930447601000000407e-09
2.214843750000000000e+02 1.114482382999999947e-08 8.522756796999999405e-09
2.218750000000000000e+02 1.132326309999999938e-08 9.342450752999999584e-09
2.222656250000000000e+02 1.007534786999999977e-08 6.624885152999999999e-09
2.226562500000000000e+02 1.497668384999999836e-08 6.227706279999999759e-09
2.230468750000000000e+02 1.193987312000000030e-08 7.269677981000000317e-09
2.234375000000000000e+02 9.420216046000000589e-09 6.613893026000000078e-09
2.238281250000000000e+02 9.003954482000000107e-09 6.012522555999999884e-09
2.242187500000000000e+02 8.463018545000000448e-09 6.481760533000000286e-09
2.246093750000000000e+02 9.678186727999999873e-09 6.515915506999999997e-09
2.250000000000000000e+02 8.028705114999999517e-09 7.960388664999999379e-09
2.253906250000000000e+02 9.102022434000000014e-09 8.743477663000000449e-09
2.257812500000000000e+02 9.078335898999999684e-09 7.270350618000000213e-09
2.261718750000000000e+02 9.798319911000000505e-09 8.145820295000000488e-09
2.265625000000000000e+02 9.852835469999999948e-09 8.580276762999999733e-09
2.269531250000000000e+02 8.973602451999999953e-09 7.248889461999999731e-09
2.273437500000000000e+02 9.422313753000000304e-09 7.522730370999999662e-09
2.277343750000000000e+02 7.872762553000000449e-09 6.880057118999999760e-09
2.281250000000000000e+02 7.377583700999999751e-09 6.271743351000000075e-09
2.285156250000000000e+02 1.222406426000000044e-08 6.160029367999999869e-09
2.289062500000000000e+02 1.265744261000000075e-08 7.616560351999999594e-09
2.292968750000000000e+02 8.901621368999999664e-09 7.204163202999999883e-09
2.296875000000000000e+02 7.571046788000000322e-09 5.720827198999999768e-09
2.300781250000000000e+02 9.093295878000000808e-09 6.591512754999999678e-09
2.304687500000000000e+02 9.279354633000000408e-09 7.370336001999999858e-09
2.308593750000000000e+02 9.385991325999999920e-09 8.294669426000000233e-09
2.312500000000000000e+02 1.101246909000000042e-08 8.697993653000000440e-09
2.316406250000000000e+02 1.159923953999999976e-08 8.633455913000000306e-09
2.320312500000000000e+02 9.790485871000000331e-09 7.272411678999999595e-09
2.324218750000000000e+02 8.910610951000000559e-09 6.576248374999999804e-09
2.328125000000000000e+02 9.484297479999999956e-09 5.692577604000000041e-09
2.332031250000000000e+02 1.045995232000000005e-08 6.224569472000000359e-09
2.335937500000000000e+02 1.025966946999999991e-08 7.098993545000000084e-09
2.339843750000000000e+02 1.009920580999999924e-08 7.005128099999999998e-09
2.343750000000000000e+02 1.027231009000000068e-08 6.761931801000000346e-09
2.347656250000000000e+02 9.439673476000000362e-09 7.421145552000000286e-09
2.351562500000000000e+02 8.797533959999999771e-09 7.691918808000000446e-09
2.355468750000000000e+02 9.341586017999999961e-09 8.071401047999999275e-09
2.359375000000000000e+02 8.085941368000000114e-09 5.513723991999999938e-09
2.363281250000000000e+02 8.857324226999999344e-09 5.355758197999999667e-09
2.367187500000000000e+02 9.686182722000000157e-09 7.208081405000000149e-09
2.371093750000000000e+02 1.086984156000000051e-08 8.665280297999999884e-09
2.375000000000000000e+02 1.055608510999999920e-08 9.023311430000000308e-09
2.378906250000000000e+02 1.036830574999999962e-08 8.357489516999999746e-09
2.382812500000000000e+02 1.005827421999999920e-08 7.876450828999999650e-09
2.386718750000000000e+02 1.034366167999999987e-08 9.188771990000000699e-09
2.390625000000000000e+02 9.317084398000000119e-09 1.102571615000000027e-08
2.394531250000000000e+02 1.042274328999999949e-08 1.324874420999999941e-08
2.398437500000000000e+02 9.612994673999999182e-09 1.381208464999999955e-08
2.402343750000000000e+02 9.071652671999999369e-09 1.497703613000000014e-08
2.406250000000000000e+02 9.033600773999999591e-09 1.527605484000000088e-08
2.410156250000000000e+02 7.732631702999999339e-09 1.590840386999999944e-08
2.414062500000000000e+02 8.469062233999999688e-09 1.472270584000000041e-08
2.417968750000000000e+02 1.138211238000000037e-08 1.349075540999999946e-08
2.421875000000000000e+02 1.089509088000000047e-08 1.590956473000000123e-08
2.425781250000000000e+02 1.094215659999999993e-08 1.905420078999999941e-08
2.429687500000000000e+02 1.115329503999999976e-08 1.944300894000000132e-08
2.433593750000000000e+02 1.025698601000000080e-08 1.532403907999999999e-08
2.437500000000000000e+02 1.077178306999999961e-08 1.544493177999999876e-08
2.441406250000000000e+02 9.299159612000000806e-09 1.561443998999999986e-08
2.445312500000000000e+02 9.669002684000000549e-09 1.340726442999999997e-08
2.449218750000000000e+02 1.015579720999999980e-08 1.630281416999999963e-08
2.453125000000000000e+02 9.264118033000000622e-09 1.520661358000000134e-08
2.457031250000000000e+02 1.044666388999999974e-08 1.572662741999999916e-08
2.460937500000000000e+02 1.101485818999999933e-08 1.462080184999999957e-08
2.464843750000000000e+02 1.130827002000000079e-08 1.825243339999999944e-08
2.468750000000000000e+02 1.086977653999999996e-08 1.884024886000000087e-08
2.472656250000000000e+02 1.215022188999999937e-08 1.544298243000000023e-08
2.476562500000000000e+02 1.124195906999999971e-08 1.903266338999999950e-08
2.480468750000000000e+02 1.052912286999999948e-08 2.702424754000000147e-08
2.484375000000000000e+02 1.004903934999999966e-08 4.485674823999999776e-08
2.488281250000000000e+02 9.200894833000000310e-09 4.017903528000000197e-08
2.492187500000000000e+02 8.343972339000000436e-09 1.581107949000000079e-08
2.496093750000000000e+02 6.131957213000000126e-08 9.162740089000000604e-09
2.500000000000000000e+02 2.186942911000000045e-07 1.103085373000000050e-08
2.503906250000000000e+02 6.429522130000000041e-08 1.032264677999999943e-08
2.507812500000000000e+02 8.645138408999999788e-09 1.179998815999999998e-08
2.511718750000000000e+02 1.014839701999999978e-08 1.657003215000000163e-08
2.515625000000000000e+02 8.603374593000000254e-09 1.578627937999999993e-08
2.519531250000000000e+02 1.164369509000000048e-08 1.195838069999999921e-08
2.523437500000000000e+02 1.279345725000000015e-08 1.297688870000000025e-08
2.527343750000000000e+02 1.247178874000000060e-08 1.258448448999999948e-08
2.531250000000000000e+02 1.137001436000000051e-08 1.140059158999999966e-08
2.535156250000000000e+02 1.101412172000000064e-08 1.308480860999999942e-08
2.539062500000000000e+02 1.225807796000000035e-08 1.216739365999999945e-08
2.542968750000000000e+02 1.253735139999999955e-08 1.209268833000000056e-08
2.546875000000000000e+02 1.020460185000000069e-08 1.118632757000000073e-08
2.550781250000000000e+02 9.059867921000000461e-09 1.141714746000000028e-08
2.554687500000000000e+02 7.442358459999999687e-09 1.144548690000000061e-08
2.558593750000000000e+02 8.351614281999999378e-09 1.330649291999999980e-08
2.562500000000000000e+02 9.223450650999999975e-09 1.430880560000000018e-08
2.566406250000000000e+02 9.518409897000000775e-09 1.245158123999999945e-08
2.570312500000000000e+02 9.125976133000000739e-09 1.099570634999999953e-08
2.574218750000000000e+02 8.681875767999999892e-09 1.137016448999999990e-08
2.578125000000000000e+02 1.023810250999999985e-08 1.516372555000000036e-08
2.582031250000000000e+02 1.145291782999999983e-08 1.397379310000000015e-08
2.585937500000000000e+02 1.130891073999999956e-08 1.105225636999999980e-08
2.589843750000000000e+02 9.855274815000000074e-09 8.034747031000000558e-09
2.593750000000000000e+02 9.214087513000000702e-09 5.974346533999999979e-09
2.597656250000000000e+02 7.983549147999999639e-09 5.589143327999999849e-09
2.601562500000000000e+02 9.210944202999999759e-09 6.240828031999999842e-09
2.605468750000000000e+02 1.080679212999999984e-08 6.145734934000000053e-09
2.609375000000000000e+02 1.313409674000000074e-08 6.057094545999999838e-09
2.613281250000000000e+02 1.411862413999999920e-08 6.957835415000000394e-09
2.617187500000000000e+02 1.195290148999999976e-08 6.355510367999999599e-09
2.621093750000000000e+02 1.247640617999999946e-08 5.866164193000000229e-09
2.625000000000000000e+02 1.314230078999999959e-08 5.749732880999999905e-09
2.628906250000000000e+02 1.167444846000000053e-08 5.593683927000000373e-09
2.632812500000000000e+02 1.288643136999999941e-08 5.389753582999999774e-09
2.636718750000000000e+02 1.027220843000000070e-08 5.679697009000000119e-09
2.640625000000000000e+02 8.809355358000000814e-09 6.276684696000000365e-09
2.644531250000000000e+02 9.565184212999999400e-09 6.309298749999999724e-09
2.648437500000000000e+02 9.950522181999999756e-09 5.419187090999999985e-09
2.652343750000000000e+02 8.605601152999999304e-09 5.242031622000000010e-09
2.656250000000000000e+02 9.131259707000000289e-09 5.386038708999999837e-09
2.660156250000000000e+02 9.037165517000000822e-09 5.879212060999999821e-09
2.664062500000000000e+02 8.390422158000000291e-09 5.933825146000000309e-09
2.667968750000000000e+02 8.108720610000000127e-09 5.510648063999999597e-09
2.671875000000000000e+02 9.084685171999999654e-09 4.843993333999999858e-09
2.675781250000000000e+02 9.161139472000000694e-09 5.432994482999999593e-09
2.679687500000000000e+02 8.976550708000000161e-09 5.027002168000000177e-09
2.683593750000000000e+02 8.814294338000000598e-09 5.114153059000000004e-09
2.687500000000000000e+02 8.443086486000000568e-09 5.098084232999999891e-09
2.691406250000000000e+02 7.845076839000000625e-09 5.666639093000000102e-09
2.695312500000000000e+02 8.093991739999999567e-09 5.694116158999999887e-09
2.699218750000000000e+02 1.091830929000000005e-08 4.814118887999999842e-09
2.703125000000000000e+02 1.133329945999999981e-08 5.112425953000000288e-09
2.707031250000000000e+02 9.655020926000000052e-09 5.805010920000000371e-09
2.710937500000000000e+02 9.634246592000000099e-09 5.393541749999999698e-09
2.714843750000000000e+02 9.591907664999999233e-09 4.781769633000000372e-09
2.718750000000000000e+02 8.809189858999999492e-09 4.689211633000000246e-09
2.722656250000000000e+02 9.141406604000000105e-09 5.116916901999999875e-09
2.726562500000000000e+02 8.770162104999999593e-09 5.074654813000000210e-09
2.730468750000000000e+02 9.828051317999999576e-09 5.316868755000000000e-09
2.734375000000000000e+02 9.878646309999999902e-09 5.319062215000000079e-09
2.738281250000000000e+02 1.102021211000000003e-08 5.081895419999999861e-09
2.742187500000000000e+02 7.764970909999999212e-09 5.293843036000000116e-09
2.746093750000000000e+02 8.676242871999999864e-09 8.240331779999999883e-09
2.750000000000000000e+02 1.029356851000000066e-08 7.253459614000000197e-09
2.753906250000000000e+02 1.047112117999999918e-08 5.194880202999999844e-09
2.757812500000000000e+02 1.083624159999999948e-08 5.815607621000000239e-09
2.761718750000000000e+02 9.388650549000000687e-09 5.472921255000000067e-09
2.765625000000000000e+02 8.174353011999999443e-09 5.743484090000000334e-09
2.769531250000000000e+02 8.536528724999999686e-09 6.106629748999999807e-09
2.773437500000000000e+02 8.737881413000000754e-09 5.469329323000000079e-09
2.777343750000000000e+02 9.698912003000000218e-09 5.769406050999999960e-09
2.781250000000000000e+02 1.094196509000000026e-08 4.958107946999999679e-09
2.785156250000000000e+02 1.206521776999999961e-08 5.365318163000000354e-09
2.789062500000000000e+02 1.045189013000000077e-08 5.597342058999999958e-09
2.792968750000000000e+02 1.021166987000000020e-08 6.275539792999999743e-09
2.796875000000000000e+02 1.130055419000000008e-08 6.567633532000000095e-09
2.800781250000000000e+02 1.186922372000000012e-08 6.676480234999999999e-09
2.804687500000000000e+02 1.135737610999999934e-08 5.781981063000000127e-09
2.808593750000000000e+02 1.146420017000000073e-08 6.243489027999999636e-09
2.812500000000000000e+02 1.284729425999999933e-08 6.700021366999999854e-09
2.816406250000000000e+02 1.288593131999999966e-08 6.624074796000000373e-09
2.820312500000000000e+02 1.070276383000000027e-08 5.915285648000000126e-09
2.824218750000000000e+02 1.038843285999999979e-08 5.800936083999999707e-09
2.828125000000000000e+02 1.016235454000000013e-08 5.466002191000000129e-09
2.832031250000000000e+02 9.867494593999999549e-09 4.593332412999999705e-09
2.835937500000000000e+02 1.006898558999999958e-08 5.226023675999999782e-09
2.839843750000000000e+02 8.945044319000000440e-09 6.155556150999999945e-09
2.843750000000000000e+02 1.002609165000000018e-08 6.884108903000000223e-09
2.847656250000000000e+02 1.122238402000000082e-08 6.088729788999999871e-09
2.851562500000000000e+02 1.055972374000000054e-08 5.208476584000000033e-09
2.855468750000000000e+02 1.018320985000000081e-08 5.199693876000000000e-09
2.859375000000000000e+02 8.707472049000000422e-09 4.770285440000000031e-09
2.863281250000000000e+02 9.058269667999999254e-09 4.740014090999999605e-09
2.867187500000000000e+02 9.492093692000000447e-09 5.016163718999999646e-09
2.871093750000000000e+02 9.035507566000000734e-09 4.146067459000000048e-09
2.875000000000000000e+02 1.021316291000000068e-08 4.807914426999999843e-09
2.878906250000000000e+02 1.075067359000000013e-08 5.244096819999999602e-09
2.882812500000000000e+02 1.125691550000000068e-08 5.483366051000000397e-09
2.886718750000000000e+02 9.260033148999999534e-09 4.682554117999999988e-09
2.890625000000000000e+02 7.729559321000000360e-09 4.739926612999999810e-09
2.894531250000000000e+02 9.050799726000000695e-09 5.229239096000000386e-09
2.898437500000000000e+02 1.023960382999999998e-08 5.101122923000000075e-09
2.902343750000000000e+02 1.042710656999999939e-08 4.955697563999999818e-09
2.906250000000000000e+02 8.770770314999999748e-09 5.074655995999999710e-09
2.910156250000000000e+02 8.871285889000000649e-09 5.297171940999999919e-09
2.914062500000000000e+02 8.840390073999999784e-09 4.576505538999999782e-09
2.917968750000000000e+02 8.463065238999999550e-09 4.347715387000000270e-09
2.921875000000000000e+02 8.265636664000000614e-09 4.946339746000000257e-09
2.925781250000000000e+02 1.056054060000000020e-08 5.120590401000000272e-09
2.929687500000000000e+02 1.066429700000000077e-08 3.778905480000000268e-09
2.933593750000000000e+02 1.023937449000000033e-08 4.026779211000000172e-09
2.937500000000000000e+02 1.142288319999999994e-08 4.480090808999999928e-09
2.941406250000000000e+02 1.014810976000000019e-08 4.767450668999999850e-09
2.945312500000000000e+02 9.931840827000000460e-09 4.652887137999999832e-09
2.949218750000000000e+02 9.370663109999999980e-09 4.204905807000000233e-09
2.953125000000000000e+02 8.581622038999999824e-09 4.200807624000000017e-09
2.957031250000000000e+02 9.978179524999999817e-09 4.298226878000000231e-09
2.960937500000000000e+02 9.876310993000000710e-09 4.380509717999999905e-09
2.964843750000000000e+02 8.941270336999999495e-09 5.030918006000000086e-09
2.968750000000000000e+02 8.406813708000000146e-09 4.892080119999999630e-09
2.972656250000000000e+02 8.211378220999999489e-09 3.890514843999999865e-09
2.976562500000000000e+02 8.479405956999999943e-09 3.400179218000000092e-09
2.980468750000000000e+02 8.668752834000000458e-09 3.653830952999999909e-09
2.984375000000000000e+02 8.825674207000000507e-09 3.927988379999999606e-09
2.988281250000000000e+02 9.886959707999999390e-09 4.232006658000000280e-09
2.992187500000000000e+02 1.009061047999999941e-08 5.141490041999999852e-09
2.996093750000000000e+02 2.496407059000000024e-07 8.607140889999999659e-08
3.000000000000000000e+02 8.786039684000000202e-07 2.959709204000000048e-07
3.003906250000000000e+02 2.400186364999999785e-07 7.878871379000000484e-08
3.007812500000000000e+02 1.195409781000000028e-08 5.034016393999999977e-09
3.011718750000000000e+02 1.137993370000000037e-08 4.784771380999999897e-09
3.015625000000000000e+02 1.017640426999999993e-08 4.328899859000000274e-09
3.019531250000000000e+02 1.023914988999999987e-08 4.290916820999999948e-09
3.023437500000000000e+02 9.324076754000000723e-09 4.310149940000000198e-09
3.027343750000000000e+02 1.085974372000000000e-08 4.127769116999999877e-09
3.031250000000000000e+02 1.085960541000000074e-08 4.259296059000000048e-09
3.035156250000000000e+02 1.455254036999999925e-08 4.359236226000000118e-09
3.039062500000000000e+02 1.718099153999999842e-08 4.108191405000000010e-09
3.042968750000000000e+02 1.827109228999999844e-08 3.814545221000000182e-09
3.046875000000000000e+02 1.627216484000000066e-08 4.817306822999999707e-09
3.050781250000000000e+02 1.460250704999999933e-08 5.735178966999999762e-09
3.054687500000000000e+02 1.655755821000000138e-08 4.803023914999999992e-09
3.058593750000000000e+02 1.300379657000000034e-08 4.317607468000000160e-09
3.062500000000000000e+02 1.326684985999999973e-08 4.318642726999999811e-09
3.066406250000000000e+02 1.440924020000000065e-08 3.470633862999999897e-09
3.070312500000000000e+02 1.440257766000000003e-08 4.203592746000000236e-09
3.074218750000000000e+02 1.919875521000000160e-08 4.032149967000000017e-09
3.078125000000000000e+02 2.195782810000000028e-08 3.622517842999999943e-09
3.082031250000000000e+02 1.952932642000000020e-08 3.098325438000000059e-09
3.085937500000000000e+02 2.250191030999999963e-08 3.494100224000000088e-09
3.089843750000000000e+02 2.559199534000000129e-08 3.456812580000000097e-09
3.093750000000000000e+02 2.590814681000000142e-08 3.577626676000000103e-09
3.097656250000000000e+02 2.956801377000000039e-08 3.368807001000000094e-09
3.101562500000000000e+02 3.274536200000000263e-08 3.909675852000000306e-09
3.105468750000000000e+02 2.700404949999999904e-08 3.761485467999999999e-09
3.109375000000000000e+02 2.756950005999999983e-08 3.249352957999999811e-09
3.113281250000000000e+02 2.974174811999999968e-08 3.302648548000000030e-09
3.117187500000000000e+02 2.668387876000000098e-08 3.106582094000000021e-09
3.121093750000000000e+02 2.290090613000000041e-08 3.505221795999999997e-09
3.125000000000000000e+02 2.042191643000000016e-08 3.712847509000000189e-09
3.128906250000000000e+02 1.857967097000000144e-08 3.269063070000000110e-09
3.132812500000000000e+02 1.755576059000000012e-08 3.216149311000000078e-09
3.136718750000000000e+02 1.538013752000000156e-08 3.228370272000000146e-09
3.140625000000000000e+02 1.295016998000000008e-08 3.307396021999999913e-09
3.144531250000000000e+02 1.331325949000000000e-08 2.936301358999999998e-09
3.148437500000000000e+02 1.441582471999999989e-08 2.755902097999999922e-09
3.152343750000000000e+02 1.455202732000000031e-08 2.896988117999999952e-09
3.156250000000000000e+02 1.347765021000000081e-08 2.817776477000000171e-09
3.160156250000000000e+02 1.244692360999999919e-08 3.536263308999999859e-09
3.164062500000000000e+02 1.370327459000000036e-08 3.516479016999999984e-09
3.167968750000000000e+02 1.356764177999999976e-08 3.772761307999999652e-09
3.171875000000000000e+02 1.136075111999999970e-08 4.249300180999999915e-09
3.175781250000000000e+02 1.058260877999999924e-08 3.866920516000000191e-09
3.179687500000000000e+02 1.104841086999999985e-08 3.887376854000000287e-09
3.183593750000000000e+02 1.092713633000000078e-08 3.846410685999999951e-09
3.187500000000000000e+02 1.106248779000000021e-08 3.989099982999999746e-09
3.191406250000000000e+02 1.145925764000000064e-08 3.422344043999999974e-09
3.195312500000000000e+02 1.199590182000000015e-08 3.371978683000000122e-09
3.199218750000000000e+02 1.341344347000000031e-08 3.380779713000000172e-09
3.203125000000000000e+02 1.269319525000000011e-08 3.058644255999999869e-09
3.207031250000000000e+02 1.113116064999999964e-08 2.957903486000000155e-09
3.210937500000000000e+02 1.108362798999999923e-08 3.023898212999999992e-09
3.214843750000000000e+02 9.517679334000000049e-09 2.870617829999999803e-09
3.218750000000000000e+02 1.122940355999999944e-08 3.527809532000000108e-09
3.222656250000000000e+02 1.152442546000000012e-08 3.680685327000000084e-09
3.226562500000000000e+02 9.652505331999999757e-09 3.072282012000000012e-09
3.230468750000000000e+02 1.003222459000000072e-08 2.789402757999999903e-09
3.234375000000000000e+02 9.631388769000000545e-09 2.828698857999999961e-09
3.238281250000000000e+02 1.018620656999999953e-08 2.751902033000000163e-09
3.242187500000000000e+02 1.007712225999999977e-08 2.878064423999999903e-09
3.246093750000000000e+02 7.859449886000000140e-09 2.833717040999999797e-09
3.250000000000000000e+02 7.900273900999999382e-09 4.303646692999999684e-09
3.253906250000000000e+02 8.548526261999999819e-09 4.664070476000000305e-09
3.257812500000000000e+02 1.024944040999999926e-08 3.561784820000000046e-09
3.261718750000000000e+02 1.196664030999999988e-08 3.370791519000000107e-09
3.265625000000000000e+02 1.178875664999999990e-08 3.412338708000000185e-09
3.269531250000000000e+02 9.567166660999999911e-09 2.996116745000000068e-09
3.273437500000000000e+02 9.847720941999999923e-09 2.792795499000000187e-09
3.277343750000000000e+02 9.746193457000000725e-09 2.578663880000000188e-09
3.281250000000000000e+02 1.017366879999999929e-08 3.366918533000000094e-09
3.285156250000000000e+02 1.411468997000000027e-08 4.122414319999999842e-09
3.289062500000000000e+02 1.264281245000000006e-08 3.737550684000000092e-09
3.292968750000000000e+02 9.446019202000000476e-09 3.481307699000000199e-09
3.296875000000000000e+02 9.697660117000000283e-09 3.070688782999999843e-09
3.300781250000000000e+02 1.137084659000000061e-08 3.070144999000000109e-09
3.304687500000000000e+02 1.115987956000000066e-08 2.772556674999999962e-09
3.308593750000000000e+02 1.129994183999999927e-08 3.228813575000000043e-09
3.312500000000000000e+02 1.075365139999999960e-08 6.060581267000000219e-09
3.316406250000000000e+02 1.065502074999999929e-08 1.045851839000000005e-08
3.320312500000000000e+02 1.184187845999999940e-08 4.227226970999999774e-09
3.324218750000000000e+02 1.013642549000000071e-08 2.657865768000000136e-09
3.328125000000000000e+02 9.812911653999999655e-09 2.794967681000000068e-09
3.332031250000000000e+02 1.139499415999999926e-08 2.811976603999999971e-09
3.335937500000000000e+02 1.283355543999999922e-08 3.111285827999999857e-09
3.339843750000000000e+02 1.360106324000000014e-08 3.210787715999999828e-09
3.343750000000000000e+02 1.353157825000000040e-08 2.872897587000000061e-09
3.347656250000000000e+02 1.588512518000000017e-08 2.949240469999999863e-09
3.351562500000000000e+02 1.403542631999999952e-08 3.105707015000000062e-09
3.355468750000000000e+02 1.455908941999999992e-08 2.717679973000000177e-09
3.359375000000000000e+02 1.709781619000000144e-08 2.633711401000000179e-09
3.363281250000000000e+02 1.411758857999999931e-08 2.550617908999999875e-09
3.367187500000000000e+02 1.292432486000000044e-08 2.589147094999999878e-09
3.371093750000000000e+02 1.348164111000000079e-08 2.666446921000000108e-09
3.375000000000000000e+02 1.468356874000000017e-08 3.236101170999999801e-09
3.378906250000000000e+02 1.675992872000000096e-08 3.381066382000000084e-09
3.382812500000000000e+02 1.616161348999999878e-08 3.291830196000000082e-09
3.386718750000000000e+02 1.772235954999999944e-08 3.567366589000000022e-09
3.390625000000000000e+02 1.539013724000000090e-08 3.403613333999999917e-09
3.394531250000000000e+02 1.714750152000000034e-08 3.367325188999999923e-09
3.398437500000000000e+02 1.982625155999999977e-08 3.135964768999999794e-09
3.402343750000000000e+02 2.268601676000000149e-08 3.092346470999999910e-09
3.406250000000000000e+02 2.350238830999999882e-08 3.081607913000000103e-09
3.410156250000000000e+02 2.249469452999999867e-08 3.456144966999999999e-09
3.414062500000000000e+02 2.621157609000000075e-08 3.569164918999999959e-09
3.417968750000000000e+02 2.986275667999999800e-08 3.653228356999999906e-09
3.421875000000000000e+02 3.194395870000000308e-08 3.867656989000000154e-09
3.425781250000000000e+02 3.460078951000000216e-08 4.017146545000000148e-09
3.429687500000000000e+02 3.824429565000000064e-08 4.377991463999999755e-09
3.433593750000000000e+02 3.111140838000000126e-08 4.413261196000000322e-09
3.437500000000000000e+02 3.763543927999999892e-08 4.929155865999999788e-09
3.441406250000000000e+02 3.684224475999999923e-08 4.505864411999999874e-09
3.445312500000000000e+02 3.664203047000000176e-08 4.091399404999999889e-09
3.449218750000000000e+02 3.938830669999999856e-08 4.107017836000000275e-09
3.453125000000000000e+02 5.379588127000000311e-08 5.257908350000000397e-09
3.457031250000000000e+02 5.595339514000000270e-08 5.339821180999999897e-09
3.460937500000000000e+02 5.721543338999999751e-08 5.685488903000000075e-09
3.464843750000000000e+02 6.177432238999999984e-08 6.075347965999999785e-09
3.468750000000000000e+02 7.158540172999999400e-08 6.143867744000000251e-09
3.472656250000000000e+02 8.366339961000000592e-08 7.244872550999999747e-09
3.476562500000000000e+02 8.113266528999999866e-08 7.066183846999999637e-09
3.480468750000000000e+02 9.916427852000000120e-08 8.277672029000000431e-09
3.484375000000000000e+02 1.090575497000000066e-07 8.264595790000000248e-09
3.488281250000000000e+02 1.137001436000000051e-07 8.438239711999999638e-09
3.492187500000000000e+02 1.169075347999999943e-07 9.218177125999999344e-09
3.496093750000000000e+02 1.830898673000000126e-07 1.207942235999999980e-08
3.500000000000000000e+02 2.875170131999999774e-07 1.630144289000000058e-08
3.503906250000000000e+02 2.835162927999999965e-07 1.748109900999999946e-08
3.507812500000000000e+02 2.747774425999999850e-07 1.585807545000000052e-08
3.511718750000000000e+02 2.531651468999999864e-07 1.443202003000000072e-08
3.515625000000000000e+02 2.672761510000000090e-07 1.406169346999999919e-08
3.519531250000000000e+02 2.431216116000000133e-07 1.431278349999999933e-08
3.523437500000000000e+02 2.345983080999999947e-07 1.459291398999999959e-08
3.527343750000000000e+02 3.111497465999999790e-07 1.558340172999999982e-08
3.531250000000000000e+02 3.895063599999999764e-07 1.582938729000000020e-08
3.535156250000000000e+02 3.752886417999999749e-07 1.711209524999999940e-08
3.539062500000000000e+02 2.676370345999999908e-07 1.468780552999999929e-08
3.542968750000000000e+02 2.633763380000000238e-07 1.444628136999999998e-08
3.546875000000000000e+02 2.445546865999999780e-07 1.225328320999999972e-08
3.550781250000000000e+02 2.102448666000000015e-07 1.216571620000000008e-08
3.554687500000000000e+02 1.959338445000000044e-07 1.149291907000000025e-08
3.558593750000000000e+02 1.804445410999999965e-07 9.648611954999999547e-09
3.562500000000000000e+02 1.638159385999999995e-07 7.911871875000000078e-09
3.566406250000000000e+02 1.579823245999999990e-07 7.687696795999999453e-09
3.570312500000000000e+02 1.297553987999999877e-07 8.880180899000000382e-09
3.574218750000000000e+02 1.165270938000000019e-07 7.894599038999999311e-09
3.578125000000000000e+02 1.140394177000000021e-07 7.909099165999999961e-09
3.582031250000000000e+02 9.645228907000000566e-08 7.789883915000000573e-09
3.585937500000000000e+02 9.462945789000000040e-08 6.950857243999999597e-09
3.589843750000000000e+02 9.539695978000000457e-08 7.286751626000000139e-09
3.593750000000000000e+02 7.658130416000000429e-08 6.848209091000000305e-09
3.597656250000000000e+02 6.595195238999999381e-08 6.425170910000000179e-09
3.601562500000000000e+02 6.864447908999999649e-08 7.312991582999999621e-09
3.605468750000000000e+02 6.379810788000000321e-08 7.484676700000000031e-09
3.609375000000000000e+02 5.645959213000000249e-08 7.278964871000000397e-09
3.613281250000000000e+02 5.710856796000000063e-08 6.298016998999999858e-09
3.617187500000000000e+02 5.174728030000000175e-08 6.221772528999999863e-09
3.621093750000000000e+02 5.231199792999999770e-08 6.154980448999999765e-09
3.625000000000000000e+02 4.605340469999999717e-08 6.604768088999999958e-09
3.628906250000000000e+02 4.466974317999999685e-08 6.739046165000000399e-09
3.632812500000000000e+02 5.167070600999999704e-08 6.566858638999999796e-09
3.636718750000000000e+02 4.157306180000000094e-08 6.595918589999999827e-09
3.640625000000000000e+02 3.964529679999999731e-08 6.594511252999999821e-09
3.644531250000000000e+02 4.392158582000000114e-08 5.701200131999999967e-09
3.648437500000000000e+02 4.255216199000000330e-08 6.314883769999999644e-09
3.652343750000000000e+02 3.809107614999999707e-08 6.108605695999999751e-09
3.656250000000000000e+02 3.189958826999999939e-08 5.011373688000000045e-09
3.660156250000000000e+02 3.925781502000000014e-08 6.591255049000000180e-09
3.664062500000000000e+02 3.946959063000000175e-08 7.660702633999999517e-09
3.667968750000000000e+02 4.423924569999999721e-08 8.437999737999999804e-09
3.671875000000000000e+02 4.489314395999999730e-08 8.779223205999999646e-09
3.675781250000000000e+02 3.784930965000000058e-08 8.027900077000000280e-09
3.679687500000000000e+02 3.311229345999999889e-08 7.701441534999999322e-09
3.683593750000000000e+02 3.235971727000000294e-08 7.549477465000000051e-09
3.687500000000000000e+02 3.379223190000000190e-08 8.300077125000000059e-09
3.691406250000000000e+02 3.276842081999999750e-08 8.129162172000000740e-09
3.695312500000000000e+02 3.424818084999999894e-08 9.718948089999999377e-09
3.699218750000000000e+02 3.133147315999999708e-08 9.452430536999999683e-09
3.703125000000000000e+02 3.617145136000000237e-08 8.159937407999999382e-09
3.707031250000000000e+02 4.932240422999999754e-08 8.988957856000000155e-09
3.710937500000000000e+02 5.319509890999999915e-08 1.192498053000000082e-08
3.714843750000000000e+02 4.803858150999999967e-08 1.358553464999999975e-08
3.718750000000000000e+02 4.681235736000000132e-08 1.690485668999999899e-08
3.722656250000000000e+02 4.988628963999999984e-08 1.846322310999999944e-08
3.726562500000000000e+02 4.599482258999999747e-08 2.216505957000000157e-08
3.730468750000000000e+02 4.080716761999999956e-08 2.805977599000000102e-08
3.734375000000000000e+02 4.279092113000000330e-08 2.795374278000000110e-08
3.738281250000000000e+02 3.706423878999999875e-08 2.174665774999999871e-08
3.742187500000000000e+02 3.479607899999999808e-08 1.468594129999999944e-08
3.746093750000000000e+02 3.966539789999999762e-08 1.566337348000000129e-08
3.750000000000000000e+02 3.451265626000000134e-08 1.378035719999999969e-08
3.753906250000000000e+02 3.555993753999999973e-08 1.451573917000000081e-08
3.757812500000000000e+02 4.275561297999999856e-08 1.564614379999999946e-08
3.761718750000000000e+02 4.372692050000000119e-08 1.374443906000000052e-08
3.765625000000000000e+02 3.356230097999999671e-08 1.078614015000000060e-08
3.769531250000000000e+02 3.634887871999999917e-08 9.652457455999999649e-09
3.773437500000000000e+02 4.309649008000000029e-08 9.622578873000000250e-09
3.777343750000000000e+02 3.943959029000000303e-08 8.849127268999999916e-09
3.781250000000000000e+02 3.594486825999999863e-08 8.112963900999999813e-09
3.785156250000000000e+02 2.913427485999999863e-08 7.554925357000000066e-09
3.789062500000000000e+02 2.814096534999999838e-08 7.018845650000000282e-09
3.792968750000000000e+02 2.514854161000000003e-08 6.436082651999999870e-09
3.796875000000000000e+02 2.441402141999999932e-08 6.662093594000000353e-09
3.800781250000000000e+02 2.816766279999999955e-08 6.912730281000000127e-09
3.804687500000000000e+02 3.266121256000000268e-08 7.755182791999999796e-09
3.808593750000000000e+02 3.598181959000000142e-08 7.829015696999999752e-09
3.812500000000000000e+02 3.829702617999999751e-08 9.690417147000000425e-09
3.816406250000000000e+02 3.731232265000000130e-08 9.909854209000000261e-09
3.820312500000000000e+02 3.731081186999999914e-08 9.107474463000000240e-09
3.824218750000000000e+02 3.610453043000000173e-08 8.336326258999999628e-09
3.828125000000000000e+02 3.255798812000000029e-08 7.255456247999999836e-09
3.832031250000000000e+02 2.648610676999999952e-08 7.546749677999999331e-09
3.835937500000000000e+02 2.412536179000000065e-08 6.591395132000000117e-09
3.839843750000000000e+02 2.266879061999999847e-08 6.503507176999999825e-09
3.843750000000000000e+02 2.579311987999999859e-08 6.963369012000000350e-09
3.847656250000000000e+02 2.577371151000000023e-08 8.568541071000000434e-09
3.851562500000000000e+02 2.324551643000000103e-08 7.426828689000000100e-09
3.855468750000000000e+02 2.314966143999999945e-08 6.755060022000000013e-09
3.859375000000000000e+02 2.337881214999999928e-08 7.210187978000000109e-09
3.863281250000000000e+02 2.223518173999999962e-08 6.518048677999999866e-09
3.867187500000000000e+02 2.025909795999999843e-08 5.709982249000000324e-09
3.871093750000000000e+02 1.678533881000000138e-08 5.234423961000000217e-09
3.875000000000000000e+02 1.701470348000000060e-08 5.012914608000000397e-09
3.878906250000000000e+02 1.713975260000000050e-08 5.640987251000000076e-09
3.882812500000000000e+02 1.400068795999999956e-08 6.266046620000000130e-09
3.886718750000000000e+02 1.913361575999999843e-08 5.552323810999999660e-09
3.890625000000000000e+02 2.058353859000000120e-08 5.463604220000000221e-09
3.894531250000000000e+02 1.809289180999999872e-08 5.130361969000000204e-09
3.898437500000000000e+02 1.551446761000000082e-08 4.764365283999999588e-09
3.902343750000000000e+02 1.523113707000000038e-08 5.178262273000000286e-09
3.906250000000000000e+02 1.471680814999999959e-08 4.552238869000000389e-09
3.910156250000000000e+02 1.283786906000000082e-08 3.981854648000000208e-09
3.914062500000000000e+02 1.129605142000000021e-08 4.155635107999999976e-09
3.917968750000000000e+02 1.253681942999999988e-08 4.236752061999999833e-09
3.921875000000000000e+02 1.155930331000000005e-08 3.734097949000000189e-09
3.925781250000000000e+02 1.146116679999999943e-08 3.604776880000000200e-09
3.929687500000000000e+02 1.250246171999999966e-08 4.097302420000000343e-09
3.933593750000000000e+02 1.016177173999999964e-08 3.992301512999999892e-09
3.937500000000000000e+02 8.847030743999999553e-09 3.126134686000000069e-09
3.941406250000000000e+02 9.412664537000000795e-09 3.156211868000000176e-09
3.945312500000000000e+02 9.710620506999999255e-09 3.105886404000000188e-09
3.949218750000000000e+02 1.048634476999999995e-08 3.323329197000000062e-09
3.953125000000000000e+02 9.734032194000000778e-09 3.183749814999999995e-09
3.957031250000000000e+02 9.154454471000000376e-09 2.921808028999999828e-09
3.960937500000000000e+02 8.577466817000000435e-09 2.994006921999999899e-09
3.964843750000000000e+02 1.004386512000000016e-08 3.020083448000000158e-09
3.968750000000000000e+02 1.116932367000000007e-08 3.587566698000000148e-09
3.972656250000000000e+02 1.095174493000000032e-08 3.704491553000000006e-09
3.976562500000000000e+02 9.480105020999999732e-09 3.234225411000000079e-09
3.980468750000000000e+02 7.842641631000000710e-09 3.370029630000000000e-09
3.984375000000000000e+02 8.469304573000000027e-09 3.675588235999999960e-09
3.988281250000000000e+02 8.874102927999999511e-09 3.606510193000000041e-09
3.992187500000000000e+02 1.004777209000000035e-08 4.117087007000000395e-09
3.996093750000000000e+02 9.847434863999999686e-09 4.608988376999999598e-09
4.000000000000000000e+02 1.104301794999999995e-08 5.465612084999999785e-09
4.003906250000000000e+02 1.002032635000000036e-08 3.923793261000000353e-09
4.007812500000000000e+02 9.720950634999999230e-09 4.097013977999999750e-09
4.011718750000000000e+02 1.052152524999999989e-08 3.671727663000000049e-09
4.015625000000000000e+02 9.497044493000000508e-09 3.629115364999999903e-09
4.019531250000000000e+02 7.573623852999999350e-09 3.829198140000000370e-09
4.023437500000000000e+02 9.749307803999999598e-09 4.312567120000000124e-09
4.027343750000000000e+02 1.105876049999999972e-08 4.489532559999999725e-09
4.031250000000000000e+02 1.124960870000000082e-08 4.967597279000000234e-09
4.035156250000000000e+02 1.168409117000000038e-08 4.575785320999999955e-09
4.039062500000000000e+02 8.991765438000000751e-09 3.838746874000000307e-09
4.042968750000000000e+02 8.326893965999999901e-09 3.919458650000000012e-09
4.046875000000000000e+02 8.248657590000000151e-09 3.480684120000000175e-09
4.050781250000000000e+02 8.978157236000000284e-09 3.338345623000000122e-09
4.054687500000000000e+02 1.084258850999999924e-08 4.231058285999999920e-09
4.058593750000000000e+02 1.010754226000000058e-08 3.986625763999999819e-09
4.062500000000000000e+02 1.078276159999999978e-08 3.221872935999999845e-09
4.066406250000000000e+02 1.057478773999999990e-08 4.233949504000000277e-09
4.070312500000000000e+02 1.224299385999999954e-08 4.496790307000000043e-09
4.074218750000000000e+02 1.188971374999999983e-08 4.535938639000000361e-09
4.078125000000000000e+02 1.320059211000000072e-08 5.325475913999999643e-09
4.082031250000000000e+02 1.224712425999999932e-08 4.599770050000000149e-09
4.085937500000000000e+02 9.379087630000000116e-09 3.910964089000000396e-09
4.089843750000000000e+02 1.052744776999999986e-08 4.408431564000000356e-09
4.093750000000000000e+02 1.256837311000000010e-08 4.734032463999999601e-09
4.097656250000000000e+02 9.408063057999999558e-09 4.259624397999999677e-09
4.101562500000000000e+02 9.166784188999999345e-09 3.570235347000000002e-09
4.105468750000000000e+02 9.334314084999999688e-09 3.632066576999999879e-09
4.109375000000000000e+02 1.161642667000000044e-08 3.781824774000000210e-09
4.113281250000000000e+02 1.289384575000000081e-08 3.976456111000000127e-09
4.117187500000000000e+02 1.238661202000000041e-08 4.328677025000000279e-09
4.121093750000000000e+02 1.069584713000000069e-08 4.191909658000000103e-09
4.125000000000000000e+02 1.061481618000000072e-08 3.876658097000000323e-09
4.128906250000000000e+02 1.062000459000000011e-08 4.120860396999999861e-09
4.132812500000000000e+02 9.365021938999999383e-09 3.811486434999999978e-09
4.136718750000000000e+02 1.006022830000000040e-08 4.346298887999999693e-09
4.140625000000000000e+02 1.005544536000000006e-08 3.500551751999999899e-09
4.144531250000000000e+02 9.714090087000000475e-09 4.033632371000000013e-09
4.148437500000000000e+02 1.011232874999999957e-08 4.168898125000000175e-09
4.152343750000000000e+02 1.175889933999999995e-08 4.340779182000000344e-09
4.156250000000000000e+02 1.213450770999999921e-08 4.459208309999999658e-09
4.160156250000000000e+02 1.076031749000000052e-08 4.559824660000000159e-09
4.164062500000000000e+02 8.171781858000000628e-09 4.393147087999999635e-09
4.167968750000000000e+02 1.105537957999999930e-08 4.601138672999999791e-09
4.171875000000000000e+02 1.139456976999999947e-08 4.796924369000000102e-09
4.175781250000000000e+02 9.891363178999999182e-09 5.259720570999999700e-09
4.179687500000000000e+02 1.087471788999999934e-08 5.507653703999999813e-09
4.183593750000000000e+02 1.183976360999999940e-08 4.784413488000000177e-09
4.187500000000000000e+02 1.018755540000000052e-08 4.103411423000000154e-09
4.191406250000000000e+02 9.754240873999999318e-09 3.949545584999999952e-09
4.195312500000000000e+02 1.049945116000000079e-08 3.959430637999999911e-09
4.199218750000000000e+02 1.129251210000000059e-08 4.593975496999999660e-09
4.203125000000000000e+02 1.235313500999999970e-08 5.801010558999999873e-09
4.207031250000000000e+02 1.114120648000000028e-08 6.339614725000000048e-09
4.210937500000000000e+02 1.185354972999999970e-08 6.472762084999999972e-09
4.214843750000000000e+02 1.064014116000000065e-08 5.705104148999999598e-09
4.218750000000000000e+02 1.156970969000000064e-08 6.186506343999999980e-09
4.222656250000000000e+02 9.661506145000000576e-09 6.402336698000000345e-09
4.226562500000000000e+02 8.699224260000000027e-09 7.574991589000000645e-09
4.230468750000000000e+02 1.006203461000000032e-08 1.044600780000000054e-08
4.234375000000000000e+02 9.880097386000000632e-09 2.248308354999999956e-08
4.238281250000000000e+02 1.123811356999999975e-08 9.158815266999999883e-08
4.242187500000000000e+02 9.956319396000000250e-09 1.896792278999999988e-07
4.246093750000000000e+02 1.025110249999999986e-08 8.269033778999999497e-08
4.250000000000000000e+02 1.018101933999999919e-08 2.174239021999999873e-08
4.253906250000000000e+02 1.061604560000000021e-08 1.293976833000000050e-08
4.257812500000000000e+02 1.128390494000000079e-08 9.795561979000000020e-09
4.261718750000000000e+02 9.345795026999999671e-09 7.819646056999999764e-09
4.265625000000000000e+02 1.021491129000000082e-08 7.133464741999999797e-09
4.269531250000000000e+02 9.871033329999999719e-09 5.776242366000000139e-09
4.273437500000000000e+02 9.311619365000000115e-09 4.859587530999999866e-09
4.277343750000000000e+02 1.015363981000000029e-08 5.121447452999999977e-09
4.281250000000000000e+02 9.876369509000000239e-09 5.208793397000000389e-09
4.285156250000000000e+02 9.600631855999999588e-09 5.571654160999999952e-09
4.289062500000000000e+02 9.285529539999999489e-09 5.098437102000000226e-09
4.292968750000000000e+02 8.964978742000000675e-09 5.274479586000000026e-09
4.296875000000000000e+02 9.922947589000000432e-09 5.370299109000000182e-09
4.300781250000000000e+02 1.179366135000000001e-08 5.832883412000000210e-09
4.304687500000000000e+02 1.276954020000000020e-08 5.169753822000000213e-09
4.308593750000000000e+02 1.081585086999999998e-08 4.840823721000000010e-09
4.312500000000000000e+02 1.179160560000000065e-08 5.166066728000000363e-09
4.316406250000000000e+02 1.137322150999999964e-08 4.829537242000000259e-09
4.320312500000000000e+02 1.124820904000000066e-08 4.849648098999999760e-09
4.324218750000000000e+02 1.169081281999999982e-08 5.546138264999999653e-09
4.328125000000000000e+02 1.300600953000000002e-08 6.496730560000000180e-09
4.332031250000000000e+02 1.272143183999999991e-08 5.032726087999999707e-09
4.335937500000000000e+02 1.214062882999999963e-08 5.159869950999999604e-09
4.339843750000000000e+02 9.799120810999999383e-09 5.300237820999999837e-09
4.343750000000000000e+02 1.100082619999999956e-08 4.874602478999999835e-09
4.347656250000000000e+02 1.007841315999999934e-08 4.684894459000000218e-09
4.351562500000000000e+02 1.216795399000000056e-08 5.643444327999999866e-09
4.355468750000000000e+02 1.082442966000000016e-08 4.777292868999999765e-09
4.359375000000000000e+02 1.154754220999999973e-08 5.197421804000000372e-09
4.363281250000000000e+02 1.151819795000000037e-08 5.164483843000000116e-09
4.367187500000000000e+02 1.095326044000000018e-08 5.301057635000000212e-09
4.371093750000000000e+02 1.096236763999999989e-08 5.631105153000000149e-09
4.375000000000000000e+02 1.235050828999999981e-08 4.784421762999999920e-09
4.378906250000000000e+02 1.132501738999999958e-08 5.014510496000000272e-09
4.382812500000000000e+02 1.050313352000000069e-08 4.876972077999999830e-09
4.386718750000000000e+02 1.025011895999999967e-08 5.282964984999999898e-09
4.390625000000000000e+02 1.154366597000000056e-08 5.252034889000000033e-09
4.394531250000000000e+02 1.143405206000000073e-08 5.160271879000000375e-09
4.398437500000000000e+02 9.321889795999999706e-09 4.404781116000000012e-09
4.402343750000000000e+02 1.121240084999999931e-08 4.989481050999999678e-09
4.406250000000000000e+02 1.114140270999999947e-08 4.998851872999999844e-09
4.410156250000000000e+02 1.225233394999999921e-08 5.391052163999999786e-09
4.414062500000000000e+02 1.014852823000000008e-08 5.517685933000000101e-09
4.417968750000000000e+02 1.008403895999999935e-08 5.143657494999999697e-09
4.421875000000000000e+02 8.797049282999999241e-09 4.518515081000000385e-09
4.425781250000000000e+02 8.662206143999999546e-09 4.244333419999999895e-09
4.429687500000000000e+02 7.802792290000000583e-09 4.644477395000000154e-09
4.433593750000000000e+02 8.102418622999999910e-09 4.749052732000000108e-09
4.437500000000000000e+02 8.403295659999999821e-09 3.921486610999999596e-09
4.441406250000000000e+02 8.408315025999999984e-09 4.197820653000000124e-09
4.445312500000000000e+02 8.070029765999999926e-09 4.441396714000000196e-09
4.449218750000000000e+02 7.827477732999999581e-09 3.603618679000000186e-09
4.453125000000000000e+02 1.416702212000000050e-08 2.871009413999999824e-09
4.457031250000000000e+02 1.000034819000000053e-08 3.128882864999999894e-09
4.460937500000000000e+02 7.052982892000000329e-09 3.655879305999999839e-09
4.464843750000000000e+02 8.480452742000000523e-09 3.437970159000000014e-09
4.468750000000000000e+02 1.011263256000000029e-08 3.935188792999999746e-09
4.472656250000000000e+02 8.588934755000000641e-09 3.477277784000000024e-09
4.476562500000000000e+02 9.966194991999999462e-09 5.063674507999999888e-09
4.480468750000000000e+02 9.940816814999999570e-09 5.099262825999999838e-09
4.484375000000000000e+02 1.117136286000000010e-08 4.762840027999999696e-09
4.488281250000000000e+02 1.058855848999999977e-08 4.945830243000000349e-09
4.492187500000000000e+02 7.400670300000000348e-09 4.088831796999999954e-09
4.496093750000000000e+02 1.222679027000000071e-08 4.069241671999999985e-09
4.500000000000000000e+02 2.843301062000000030e-08 3.365268857000000163e-09
4.503906250000000000e+02 1.409612091999999946e-08 4.227658451999999658e-09
4.507812500000000000e+02 8.971709845999999593e-09 3.998669699999999704e-09
4.511718750000000000e+02 1.171709652000000063e-08 4.559349145000000201e-09
4.515625000000000000e+02 1.128942670999999958e-08 5.219823943999999819e-09
4.519531250000000000e+02 1.019169761000000059e-08 4.111691425000000346e-09
4.523437500000000000e+02 1.116866167000000080e-08 4.127410633999999803e-09
4.527343750000000000e+02 1.102896702999999961e-08 4.372196319999999590e-09
4.531250000000000000e+02 1.125667080000000043e-08 4.758266329000000200e-09
4.535156250000000000e+02 1.086866297000000018e-08 4.602436366999999802e-09
4.539062500000000000e+02 1.155974779999999963e-08 4.278766787999999775e-09
4.542968750000000000e+02 1.311288443000000041e-08 4.327677526000000281e-09
4.546875000000000000e+02 1.271996007999999993e-08 5.646842979999999950e-09
4.550781250000000000e+02 1.140255157999999927e-08 4.804459623999999909e-09
4.554687500000000000e+02 9.449403077000000101e-09 4.057342252999999895e-09
4.558593750000000000e+02 7.699577891999999377e-09 3.350966148000000190e-09
4.562500000000000000e+02 8.841364157000000051e-09 3.356970826999999982e-09
4.566406250000000000e+02 8.577610446999999402e-09 3.408556156000000148e-09
4.570312500000000000e+02 1.039401020000000024e-08 3.406550655999999849e-09
4.574218750000000000e+02 1.126468333999999960e-08 3.797642691000000065e-09
4.578125000000000000e+02 1.016744483000000000e-08 4.451348558000000254e-09
4.582031250000000000e+02 8.932966987000000430e-09 4.287447535999999731e-09
4.585937500000000000e+02 1.051808876999999930e-08 4.590177872999999814e-09
4.589843750000000000e+02 1.063524709999999996e-08 3.873754761000000041e-09
4.593750000000000000e+02 1.057793814999999980e-08 4.353876108000000222e-09
4.597656250000000000e+02 1.165736535999999943e-08 4.532195985000000337e-09
4.601562500000000000e+02 1.107438839000000033e-08 4.529890516999999758e-09
4.605468750000000000e+02 1.009135168000000077e-08 4.112040451999999820e-09
4.609375000000000000e+02 1.074785182999999994e-08 4.286612650000000376e-09
4.613281250000000000e+02 1.212237423000000063e-08 4.126508364999999697e-09
4.617187500000000000e+02 1.161440048999999942e-08 4.188882494000000020e-09
4.621093750000000000e+02 1.019518728999999995e-08 4.453424099999999769e-09
4.625000000000000000e+02 8.245998957999999887e-09 4.239047778000000315e-09
4.628906250000000000e+02 9.012831759999999349e-09 4.314224184000000210e-09
4.632812500000000000e+02 8.971583357000000614e-09 4.346755193999999633e-09
4.636718750000000000e+02 8.649955628999999801e-09 3.522033892000000139e-09
4.640625000000000000e+02 9.922715889999999513e-09 4.329748339999999910e-09
4.644531250000000000e+02 1.175258080999999964e-08 5.537515736999999727e-09
4.648437500000000000e+02 1.110606854999999984e-08 4.943635896000000269e-09
4.652343750000000000e+02 8.858750478000000019e-09 3.678750164000000006e-09
4.656250000000000000e+02 8.987604897000000146e-09 3.265310958000000015e-09
4.660156250000000000e+02 1.051645977999999933e-08 4.192479449000000071e-09
4.664062500000000000e+02 1.008511116000000034e-08 4.083027491000000045e-09
4.667968750000000000e+02 9.260711696999999644e-09 4.330630807000000023e-09
4.671875000000000000e+02 1.088637024000000057e-08 4.851695270000000339e-09
4.675781250000000000e+02 1.138391278000000022e-08 5.712303380000000387e-09
4.679687500000000000e+02 1.095361035000000071e-08 5.411294534000000133e-09
4.683593750000000000e+02 1.115238006000000059e-08 4.789812615999999935e-09
4.687500000000000000e+02 9.157516214000000084e-09 3.736781997000000184e-09
4.691406250000000000e+02 8.339615562999999894e-09 4.132132985999999983e-09
4.695312500000000000e+02 8.705637959999999740e-09 3.782270441000000051e-09
4.699218750000000000e+02 1.064675287000000045e-08 4.928933918999999795e-09
4.703125000000000000e+02 1.089035169000000002e-08 5.671836961999999711e-09
4.707031250000000000e+02 9.193543106000000309e-09 4.689310932999999640e-09
4.710937500000000000e+02 9.516194566999999846e-09 4.260451010000000266e-09
4.714843750000000000e+02 9.896840031999999314e-09 4.119898726000000374e-09
4.718750000000000000e+02 1.041663516999999991e-08 4.532857391999999631e-09
4.722656250000000000e+02 1.053922306999999975e-08 4.366662131999999958e-09
4.726562500000000000e+02 1.084452012999999923e-08 4.188328660999999713e-09
4.730468750000000000e+02 1.088419392000000033e-08 4.238960890000000047e-09
4.734375000000000000e+02 9.526608035999999405e-09 4.326154930000000245e-09
4.738281250000000000e+02 1.048876580000000028e-08 4.809867027000000236e-09
4.742187500000000000e+02 1.003820857999999928e-08 5.267194058000000299e-09
4.746093750000000000e+02 1.062051409000000040e-08 6.790385313999999928e-09
4.750000000000000000e+02 1.094095082000000070e-08 6.933993428999999992e-09
4.753906250000000000e+02 9.091514393999999442e-09 4.278410372999999732e-09
4.757812500000000000e+02 8.375436763000000263e-09 3.638376544000000076e-09
4.761718750000000000e+02 8.384201147000000807e-09 3.927749291999999625e-09
4.765625000000000000e+02 9.295950102000000267e-09 4.402041803000000019e-09
4.769531250000000000e+02 1.001069783000000024e-08 5.156500852999999611e-09
4.773437500000000000e+02 1.243752559999999959e-08 5.708439556000000118e-09
4.777343750000000000e+02 1.160442913999999970e-08 5.445094274999999979e-09
4.781250000000000000e+02 1.160785851999999968e-08 5.329004010999999714e-09
4.785156250000000000e+02 1.035060321000000025e-08 5.280035643000000358e-09
4.789062500000000000e+02 1.048245552999999995e-08 5.219803255999999974e-09
4.792968750000000000e+02 1.035359519999999961e-08 4.696706399999999687e-09
4.796875000000000000e+02 8.315352144000000032e-09 4.581294683000000209e-09
4.800781250000000000e+02 8.424963691999999811e-09 4.556329368999999859e-09
4.804687500000000000e+02 1.207454011999999925e-08 5.033850302999999657e-09
4.808593750000000000e+02 1.255370157000000077e-08 5.202853144999999926e-09
4.812500000000000000e+02 1.254120990000000034e-08 4.398161134000000088e-09
4.816406250000000000e+02 1.152735716999999979e-08 4.656365288000000144e-09
4.820312500000000000e+02 1.245988814000000048e-08 5.507855259000000287e-09
4.824218750000000000e+02 1.158102394999999980e-08 5.095015988999999617e-09
4.828125000000000000e+02 1.039375486000000057e-08 4.689253007999999786e-09
4.832031250000000000e+02 9.416778383000000494e-09 4.868358120999999973e-09
4.835937500000000000e+02 1.111292260000000013e-08 5.590460232000000028e-09
4.839843750000000000e+02 1.274424123000000013e-08 6.647277836000000352e-09
4.843750000000000000e+02 1.134726881000000012e-08 5.822619482999999682e-09
4.847656250000000000e+02 9.655487279999999588e-09 5.050449909999999876e-09
4.851562500000000000e+02 1.002070464000000035e-08 5.195007873999999828e-09
4.855468750000000000e+02 9.505727901000000319e-09 4.432546034000000036e-09
4.859375000000000000e+02 9.283237370999999692e-09 3.805076577000000298e-09
4.863281250000000000e+02 1.089461921000000016e-08 5.173188529000000126e-09
4.867187500000000000e+02 1.202459707999999942e-08 4.951960229000000182e-09
4.871093750000000000e+02 1.265552518000000048e-08 4.786639162000000202e-09
4.875000000000000000e+02 9.646825151000000124e-09 3.750165296999999798e-09
4.878906250000000000e+02 9.911479059999999723e-09 4.162776710000000410e-09
4.882812500000000000e+02 1.177425652000000046e-08 4.681068463999999783e-09
4.886718750000000000e+02 1.042170064000000048e-08 4.713476234999999608e-09
4.890625000000000000e+02 8.724432208999999388e-09 4.625000460000000037e-09
4.894531250000000000e+02 1.027596998999999937e-08 5.542275623000000389e-09
4.898437500000000000e+02 1.120390835000000034e-08 5.810953536000000364e-09
4.902343750000000000e+02 1.081715477000000038e-08 5.687121437999999605e-09
4.906250000000000000e+02 9.834684894999999780e-09 4.641064261999999938e-09
4.910156250000000000e+02 9.973897813999999795e-09 3.903240282999999892e-09
4.914062500000000000e+02 8.802737739999999593e-09 4.696582865999999913e-09
4.917968750000000000e+02 9.291666619000000540e-09 4.835700918000000243e-09
4.921875000000000000e+02 8.972974735000000810e-09 4.230146264999999716e-09
4.925781250000000000e+02 8.383774985999999806e-09 4.054080138000000040e-09
4.929687500000000000e+02 9.188463451000000764e-09 4.054691009000000199e-09
4.933593750000000000e+02 9.669823680000000275e-09 4.302562670999999923e-09
4.937500000000000000e+02 1.110069691000000044e-08 5.050076353999999845e-09
4.941406250000000000e+02 1.291744835000000060e-08 6.472278589999999621e-09
4.945312500000000000e+02 1.190251041000000005e-08 6.995673937000000247e-09
4.949218750000000000e+02 1.062634794999999957e-08 7.385320806000000210e-09
4.953125000000000000e+02 1.043181858000000077e-08 1.047046864000000028e-08
4.957031250000000000e+02 8.699461869999999504e-09 1.246543829000000037e-08
4.960937500000000000e+02 7.920493811999999501e-09 1.674732592000000034e-08
4.964843750000000000e+02 9.567887766000000566e-09 2.362813016000000068e-08
4.968750000000000000e+02 1.059059295000000045e-08 2.784721307000000007e-08
4.972656250000000000e+02 1.038716916000000062e-08 2.825773947999999899e-08
4.976562500000000000e+02 9.351214546999999775e-09 2.956842988000000052e-08
4.980468750000000000e+02 9.296133334000000575e-09 2.477471354000000083e-08
4.984375000000000000e+02 1.092257682000000004e-08 1.636290943000000108e-08
4.988281250000000000e+02 1.108514823000000010e-08 9.563168663999999769e-09
4.992187500000000000e+02 1.068156688000000053e-08 6.816050751000000234e-09
4.996093750000000000e+02 1.074130159000000038e-08 7.367972312999999926e-09
5.000000000000000000e+02 9.498171072000000815e-09 9.871740248999999592e-09
5.003906250000000000e+02 1.026667364999999958e-08 6.580660121000000167e-09
5.007812500000000000e+02 1.006355483999999970e-08 4.531455670000000340e-09
5.011718750000000000e+02 9.590444766999999731e-09 4.159173252000000321e-09
5.015625000000000000e+02 9.999712200999999606e-09 3.776199265999999924e-09
5.019531250000000000e+02 9.574177932000000506e-09 3.286574402000000207e-09
5.023437500000000000e+02 9.650973870000000302e-09 3.311188030000000136e-09
5.027343750000000000e+02 8.673159259999999456e-09 3.714869854000000150e-09
5.031250000000000000e+02 9.998247530000000250e-09 3.870381525999999837e-09
5.035156250000000000e+02 1.107694062999999930e-08 4.392346483000000107e-09
5.039062500000000000e+02 1.043976018999999934e-08 4.874074949000000087e-09
5.042968750000000000e+02 8.818143975999999257e-09 3.904851835000000227e-09
5.046875000000000000e+02 1.068179266999999988e-08 3.830402445000000373e-09
5.050781250000000000e+02 1.220858295000000057e-08 3.586773186999999920e-09
5.054687500000000000e+02 1.034532258999999976e-08 3.831097542999999969e-09
5.058593750000000000e+02 8.519380604999999698e-09 4.016557247999999687e-09
5.062500000000000000e+02 8.592105844999999190e-09 3.489744334999999962e-09
5.066406250000000000e+02 9.672432072000000075e-09 3.623840953000000098e-09
5.070312500000000000e+02 1.016574254999999967e-08 4.217533424999999865e-09
5.074218750000000000e+02 1.005922584999999931e-08 3.937598881000000257e-09
5.078125000000000000e+02 1.014338473999999979e-08 3.576557135000000062e-09
5.082031250000000000e+02 9.446612045000000645e-09 3.524304783000000151e-09
5.085937500000000000e+02 9.678501769000000525e-09 3.721862802000000165e-09
5.089843750000000000e+02 1.021704386999999936e-08 3.768017380999999626e-09
5.093750000000000000e+02 1.002815566999999936e-08 3.642129246999999846e-09
5.097656250000000000e+02 9.938926572999999567e-09 4.019171845999999877e-09
5.101562500000000000e+02 9.277308349000000658e-09 3.801854951000000132e-09
5.105468750000000000e+02 9.997647003000000014e-09 3.440877926999999856e-09
5.109375000000000000e+02 1.036634221999999955e-08 3.943357083999999912e-09
5.113281250000000000e+02 1.072811246000000029e-08 4.027164293000000304e-09
5.117187500000000000e+02 9.692998940000000166e-09 3.884379538000000321e-09
5.121093750000000000e+02 9.832642749000000390e-09 3.623007249000000094e-09
5.125000000000000000e+02 1.012393381000000044e-08 3.940435720999999790e-09
5.128906250000000000e+02 1.011828437000000016e-08 4.850384571999999723e-09
5.132812500000000000e+02 9.044381298000000269e-09 4.300916836999999612e-09
5.136718750000000000e+02 1.127255520999999976e-08 3.545510006000000163e-09
5.140625000000000000e+02 1.293044834000000062e-08 3.299800477999999895e-09
5.144531250000000000e+02 1.281028737999999952e-08 4.187483726999999934e-09
5.148437500000000000e+02 1.105296211000000077e-08 4.260553856000000195e-09
5.152343750000000000e+02 1.286094207000000038e-08 4.673751017999999609e-09
5.156250000000000000e+02 1.055121941999999978e-08 3.433817005999999978e-09
5.160156250000000000e+02 9.042032977999999794e-09 2.756492577000000148e-09
5.164062500000000000e+02 8.059539457999999845e-09 2.856527906000000080e-09
5.167968750000000000e+02 8.861555696000000258e-09 2.863089667999999974e-09
5.171875000000000000e+02 8.281737407999999520e-09 3.033822572000000139e-09
5.175781250000000000e+02 8.929139809999999816e-09 2.914842862000000049e-09
5.179687500000000000e+02 1.019344953999999939e-08 3.270395933000000099e-09
5.183593750000000000e+02 9.934969951000000620e-09 3.002634178000000125e-09
5.187500000000000000e+02 8.295570216999999835e-09 3.017546280000000166e-09
5.191406250000000000e+02 8.196863316999999207e-09 2.823023404999999801e-09
5.195312500000000000e+02 8.704410897999999712e-09 2.723507921999999963e-09
5.199218750000000000e+02 9.020636837999999258e-09 3.089389052999999958e-09
5.203125000000000000e+02 8.865692594000000159e-09 3.200226775000000028e-09
5.207031250000000000e+02 8.926042012000000279e-09 2.729460587000000115e-09
5.210937500000000000e+02 8.830148015000000106e-09 2.728883702000000020e-09
5.214843750000000000e+02 9.155683306000000258e-09 2.617115044999999905e-09
5.218750000000000000e+02 7.922210869999999620e-09 2.525764601999999875e-09
5.222656250000000000e+02 1.097760306000000062e-08 3.539619107999999898e-09
5.226562500000000000e+02 1.126686556999999990e-08 3.533940109000000030e-09
5.230468750000000000e+02 1.117355455000000078e-08 3.498293569999999901e-09
5.234375000000000000e+02 9.555546226999999666e-09 3.103188169999999823e-09
5.238281250000000000e+02 1.002784475999999968e-08 3.188255835999999804e-09
5.242187500000000000e+02 1.081186823999999982e-08 2.939170412000000155e-09
5.246093750000000000e+02 9.808074338000000448e-09 2.142413217999999826e-09
5.250000000000000000e+02 9.897059318999999452e-09 4.583082965000000136e-09
5.253906250000000000e+02 1.102077243999999948e-08 4.877989604999999818e-09
5.257812500000000000e+02 1.059575654000000053e-08 2.746750858999999806e-09
5.261718750000000000e+02 9.337028869000000778e-09 2.825308481000000034e-09
5.265625000000000000e+02 9.972741682000000374e-09 2.923132321999999897e-09
5.269531250000000000e+02 9.018301521000000066e-09 2.592570572000000017e-09
5.273437500000000000e+02 1.021050664000000047e-08 2.788185449000000122e-09
5.277343750000000000e+02 1.044788740000000082e-08 2.621678105000000128e-09
5.281250000000000000e+02 1.103388827999999920e-08 2.387531232999999852e-09
5.285156250000000000e+02 1.051513815000000039e-08 2.438908949999999880e-09
5.289062500000000000e+02 1.140590176000000048e-08 2.646114707000000139e-09
5.292968750000000000e+02 1.107644412999999985e-08 2.743198824000000095e-09
5.296875000000000000e+02 1.157651409000000082e-08 2.512912674000000042e-09
5.300781250000000000e+02 1.161242040000000003e-08 2.492461063999999832e-09
5.304687500000000000e+02 1.118184843999999947e-08 2.702560404999999862e-09
5.308593750000000000e+02 1.285397098999999968e-08 2.794966794000000066e-09
5.312500000000000000e+02 1.296702493000000041e-08 2.897620266999999896e-09
5.316406250000000000e+02 1.148127971999999987e-08 2.975526234999999835e-09
5.320312500000000000e+02 1.103675024000000062e-08 2.590148071999999967e-09
5.324218750000000000e+02 1.047497967999999997e-08 2.814435158999999851e-09
5.328125000000000000e+02 1.247483629999999997e-08 2.616258585000000025e-09
5.332031250000000000e+02 1.400279098999999944e-08 2.433643994999999996e-09
5.335937500000000000e+02 1.099472634999999981e-08 2.216875760000000034e-09
5.339843750000000000e+02 1.074191984999999960e-08 2.816930655999999977e-09
5.343750000000000000e+02 1.243321196999999980e-08 2.807208738000000156e-09
5.347656250000000000e+02 1.207281892999999966e-08 2.908911179999999919e-09
5.351562500000000000e+02 1.307334184999999962e-08 2.781812534000000010e-09
5.355468750000000000e+02 1.348050507999999981e-08 2.661368153000000150e-09
5.359375000000000000e+02 1.206684438999999998e-08 2.871807654000000087e-09
5.363281250000000000e+02 1.274951830000000032e-08 2.481998535999999838e-09
5.367187500000000000e+02 1.460911639999999937e-08 2.960791453000000154e-09
5.371093750000000000e+02 1.484906122000000048e-08 2.969533376999999908e-09
5.375000000000000000e+02 1.127231877999999933e-08 2.639453053999999935e-09
5.378906250000000000e+02 1.087411500000000056e-08 2.554633638000000094e-09
5.382812500000000000e+02 1.289196851000000028e-08 2.909889104999999806e-09
5.386718750000000000e+02 1.616802660000000145e-08 2.794886999999999925e-09
5.390625000000000000e+02 1.762068961999999942e-08 3.052935111999999821e-09
5.394531250000000000e+02 1.552799838000000161e-08 3.186295848000000083e-09
5.398437500000000000e+02 1.668441481000000042e-08 2.612531297999999985e-09
5.402343750000000000e+02 1.648503865999999980e-08 2.355087259000000034e-09
5.406250000000000000e+02 1.717362799000000115e-08 2.192833844999999825e-09
5.410156250000000000e+02 1.743983878000000121e-08 2.746544575000000124e-09
5.414062500000000000e+02 1.463100844000000083e-08 2.931125064000000087e-09
5.417968750000000000e+02 1.385655319999999946e-08 3.304592282000000178e-09
5.421875000000000000e+02 1.339603646000000035e-08 3.346237884000000062e-09
5.425781250000000000e+02 1.479592049000000024e-08 2.976855846000000144e-09
5.429687500000000000e+02 1.579880650999999909e-08 3.378397109999999985e-09
5.433593750000000000e+02 1.794296929999999908e-08 3.649017870999999842e-09
5.437500000000000000e+02 1.939657211999999885e-08 3.109930208999999993e-09
5.441406250000000000e+02 1.678984157999999959e-08 2.947594635999999965e-09
5.445312500000000000e+02 1.434133572999999982e-08 2.884857590000000124e-09
5.449218750000000000e+02 1.491812300999999932e-08 3.319900696000000125e-09
5.453125000000000000e+02 1.637316567999999898e-08 3.442108533999999856e-09
5.457031250000000000e+02 1.362330992999999966e-08 3.360777317000000073e-09
5.460937500000000000e+02 1.299609611000000007e-08 3.475984523000000136e-09
5.464843750000000000e+02 1.377479050000000032e-08 4.103025749000000198e-09
5.468750000000000000e+02 1.438171170999999993e-08 3.766586697000000069e-09
5.472656250000000000e+02 1.441423237999999920e-08 3.673898957999999928e-09
5.476562500000000000e+02 1.911163151000000083e-08 4.294085545999999645e-09
5.480468750000000000e+02 2.014546832000000112e-08 4.151803497000000331e-09
5.484375000000000000e+02 1.678423233000000072e-08 3.737445178000000308e-09
5.488281250000000000e+02 1.823279568999999977e-08 3.406415597000000124e-09
5.492187500000000000e+02 1.867298672000000157e-08 4.144519447000000281e-09
5.496093750000000000e+02 2.105457164000000070e-08 5.129764987999999675e-09
5.500000000000000000e+02 2.518398216000000065e-08 5.240214672999999994e-09
5.503906250000000000e+02 1.993573543999999836e-08 6.000168603999999708e-09
5.507812500000000000e+02 1.683256530000000131e-08 4.931004141999999748e-09
5.511718750000000000e+02 1.958464346999999902e-08 4.320531195999999961e-09
5.515625000000000000e+02 2.272824042999999849e-08 4.442141461999999902e-09
5.519531250000000000e+02 2.349338750000000011e-08 4.494997887999999906e-09
5.523437500000000000e+02 2.174052479999999999e-08 4.401645491000000112e-09
5.527343750000000000e+02 1.807233676000000011e-08 4.017088620000000295e-09
5.531250000000000000e+02 2.050692173999999880e-08 4.501813218999999914e-09
5.535156250000000000e+02 2.210089775999999835e-08 3.711225317000000019e-09
5.539062500000000000e+02 2.328768808000000163e-08 3.654846705999999894e-09
5.542968750000000000e+02 2.557244748000000132e-08 4.426055199999999624e-09
5.546875000000000000e+02 2.031152822000000165e-08 4.321953604999999775e-09
5.550781250000000000e+02 2.235299616000000114e-08 5.190957863000000046e-09
5.554687500000000000e+02 2.517343037999999838e-08 5.504944830999999762e-09
5.558593750000000000e+02 2.142890330000000012e-08 5.766761604999999652e-09
5.562500000000000000e+02 2.068498273000000022e-08 5.507752413000000358e-09
5.566406250000000000e+02 2.289319857999999936e-08 5.011045644999999914e-09
5.570312500000000000e+02 2.245567446000000050e-08 4.854508466999999995e-09
5.574218750000000000e+02 2.757035120000000082e-08 5.726797005000000321e-09
5.578125000000000000e+02 2.569132109000000150e-08 5.867508876999999668e-09
5.582031250000000000e+02 2.554511167999999931e-08 6.121839750999999683e-09
5.585937500000000000e+02 2.696161541000000147e-08 6.047605509999999608e-09
5.589843750000000000e+02 2.763738799000000101e-08 5.949915841999999618e-09
5.593750000000000000e+02 2.603930758000000153e-08 6.206375750000000120e-09
5.597656250000000000e+02 2.413323720999999945e-08 5.882905065999999885e-09
5.601562500000000000e+02 2.152494979000000154e-08 5.374281738000000189e-09
5.605468750000000000e+02 2.117967039999999922e-08 4.996446217999999870e-09
5.609375000000000000e+02 2.182645217999999859e-08 6.383012259000000266e-09
5.613281250000000000e+02 1.946019607000000035e-08 7.218712387999999992e-09
5.617187500000000000e+02 2.328674709999999913e-08 7.240462578000000066e-09
5.621093750000000000e+02 2.608940430000000105e-08 7.592694722999999315e-09
5.625000000000000000e+02 2.665962362000000063e-08 7.112093427000000144e-09
5.628906250000000000e+02 2.849952726000000094e-08 8.424791099000000429e-09
5.632812500000000000e+02 2.692195935000000057e-08 9.631961515999999867e-09
5.636718750000000000e+02 2.237738370000000068e-08 9.326392565999999570e-09
5.640625000000000000e+02 1.913315590999999990e-08 9.949850726999999211e-09
5.644531250000000000e+02 2.305073997999999925e-08 9.146259877999999799e-09
5.648437500000000000e+02 2.507475481000000062e-08 8.920556883999999577e-09
5.652343750000000000e+02 2.453692140000000136e-08 1.117134040000000055e-08
5.656250000000000000e+02 2.221147983999999960e-08 1.216307647999999936e-08
5.660156250000000000e+02 2.238803004999999886e-08 1.187828482000000002e-08
5.664062500000000000e+02 2.065788572000000006e-08 1.200388362999999995e-08
5.667968750000000000e+02 1.867708873999999860e-08 1.174328090999999972e-08
5.671875000000000000e+02 2.111931980000000141e-08 1.084453668000000037e-08
5.675781250000000000e+02 2.418118479999999929e-08 1.064171104000000014e-08
5.679687500000000000e+02 2.681958604000000100e-08 1.253684071000000037e-08
5.683593750000000000e+02 2.783909650000000132e-08 1.404393654000000051e-08
5.687500000000000000e+02 3.040462355000000155e-08 1.499051015999999841e-08
5.691406250000000000e+02 2.987193245000000022e-08 1.419973902000000062e-08
5.695312500000000000e+02 2.539150680000000160e-08 1.779172397000000161e-08
5.699218750000000000e+02 2.567788725999999951e-08 1.656537214999999846e-08
5.703125000000000000e+02 2.214269112999999880e-08 1.686640640999999897e-08
5.707031250000000000e+02 2.273983012999999876e-08 2.128212173000000018e-08
5.710937500000000000e+02 2.161470494000000156e-08 2.341068027000000147e-08
5.714843750000000000e+02 2.413205979999999984e-08 2.215348643000000062e-08
5.718750000000000000e+02 2.596048014000000071e-08 2.667889248999999919e-08
5.722656250000000000e+02 2.629897167999999902e-08 3.114661013999999674e-08
5.726562500000000000e+02 2.884331478999999853e-08 3.113904680999999832e-08
5.730468750000000000e+02 2.919167957000000020e-08 4.104656984000000140e-08
5.734375000000000000e+02 3.112428188999999868e-08 5.360403417000000123e-08
5.738281250000000000e+02 3.378457872000000048e-08 6.881527464000000197e-08
5.742187500000000000e+02 3.015719932999999685e-08 7.030378723999999645e-08
5.746093750000000000e+02 3.084001510000000006e-08 8.633721066999999895e-08
5.750000000000000000e+02 3.494600269999999992e-08 8.836340772000000410e-08
5.753906250000000000e+02 3.284713713999999797e-08 7.293956176999999811e-08
5.757812500000000000e+02 3.034201507000000330e-08 6.627611402999999517e-08
5.761718750000000000e+02 3.020615646999999673e-08 7.004146569000000466e-08
5.765625000000000000e+02 3.096027181000000273e-08 6.488352499000000643e-08
5.769531250000000000e+02 3.331596906000000107e-08 6.588008301999999798e-08
5.773437500000000000e+02 3.054536438999999875e-08 5.189029084000000282e-08
5.777343750000000000e+02 2.872379099999999921e-08 4.695669190000000092e-08
5.781250000000000000e+02 2.436807163999999924e-08 3.968500015000000021e-08
5.785156250000000000e+02 2.832153957000000139e-08 3.903153690999999950e-08
5.789062500000000000e+02 2.909618394999999952e-08 4.047422976999999829e-08
5.792968750000000000e+02 3.287862934999999961e-08 4.265653548000000222e-08
5.796875000000000000e+02 3.353732710000000118e-08 4.275257724000000263e-08
5.800781250000000000e+02 3.712334577999999901e-08 4.584193880999999966e-08
5.804687500000000000e+02 4.132076480000000102e-08 5.020063479999999674e-08
5.808593750000000000e+02 3.936902600000000169e-08 5.687209744000000192e-08
5.812500000000000000e+02 3.821153856000000079e-08 5.752738116999999748e-08
5.816406250000000000e+02 3.828308639000000231e-08 6.245464857000000171e-08
5.820312500000000000e+02 3.820328722000000325e-08 5.589658149999999813e-08
5.824218750000000000e+02 4.161985562999999960e-08 5.836057220999999973e-08
5.828125000000000000e+02 4.407097991999999959e-08 5.560944447000000174e-08
5.832031250000000000e+02 5.046141011000000253e-08 6.283893383999999917e-08
5.835937500000000000e+02 4.773858753000000188e-08 7.253864141999999645e-08
5.839843750000000000e+02 4.354294172000000082e-08 6.993276084000000410e-08
5.843750000000000000e+02 4.682267981000000046e-08 7.880572714000000108e-08
5.847656250000000000e+02 3.759760371000000279e-08 6.407383962000000004e-08
5.851562500000000000e+02 3.870185941000000108e-08 5.647671424000000097e-08
5.855468750000000000e+02 4.842727852999999975e-08 7.345547122000000593e-08
5.859375000000000000e+02 4.437240664999999998e-08 7.873905919000000200e-08
5.863281250000000000e+02 4.062583211000000186e-08 7.312190920000000206e-08
5.867187500000000000e+02 4.512406786999999990e-08 9.379586020000000005e-08
5.871093750000000000e+02 4.491189741999999882e-08 9.029251799999999849e-08
5.875000000000000000e+02 4.179581003999999753e-08 8.330437903000000223e-08
5.878906250000000000e+02 3.985115698999999955e-08 7.813797421000000116e-08
5.882812500000000000e+02 4.347676552999999703e-08 9.853998577000000516e-08
5.886718750000000000e+02 4.349444561999999835e-08 1.140238797000000055e-07
5.890625000000000000e+02 3.950442357000000241e-08 1.078932648999999988e-07
5.894531250000000000e+02 3.902638988000000205e-08 9.591502072999999512e-08
5.898437500000000000e+02 4.266389784000000060e-08 1.006090235999999987e-07
5.902343750000000000e+02 4.969953046999999808e-08 1.216055095999999997e-07
5.906250000000000000e+02 4.277323158999999815e-08 1.322019552999999889e-07
5.910156250000000000e+02 4.087004327000000240e-08 1.297788052000000110e-07
5.914062500000000000e+02 5.016462682000000268e-08 1.442508536000000054e-07
5.917968750000000000e+02 5.941672425999999906e-08 1.858516106000000005e-07
5.921875000000000000e+02 5.253807506999999830e-08 1.775369499999999875e-07
5.925781250000000000e+02 4.636140886000000099e-08 1.935706996999999920e-07
5.929687500000000000e+02 4.684774590000000041e-08 2.136920618999999969e-07
5.933593750000000000e+02 5.155723005000000107e-08 2.344808695999999919e-07
5.937500000000000000e+02 5.879440804999999880e-08 2.290611463999999959e-07
5.941406250000000000e+02 6.107665658999999980e-08 2.479021092000000070e-07
5.945312500000000000e+02 5.032425824999999829e-08 2.387858633000000225e-07
5.949218750000000000e+02 5.389720483000000307e-08 2.772913906000000000e-07
5.953125000000000000e+02 6.210479193000000523e-08 3.328257644000000161e-07
5.957031250000000000e+02 5.683826459999999747e-08 3.071173826999999845e-07
5.960937500000000000e+02 5.672871334000000023e-08 2.950150894999999789e-07
5.964843750000000000e+02 7.048482013000000389e-08 3.407295699999999831e-07
5.968750000000000000e+02 7.710602763999999728e-08 3.696556415999999766e-07
5.972656250000000000e+02 6.409181759999999722e-08 3.546364137999999764e-07
5.976562500000000000e+02 6.623705140999999749e-08 3.544671692000000145e-07
5.980468750000000000e+02 5.502693326999999941e-08 3.568653051999999977e-07
5.984375000000000000e+02 5.842407675999999957e-08 3.861202954999999793e-07
5.988281250000000000e+02 6.883940448000000043e-08 4.404904034999999771e-07
5.992187500000000000e+02 7.843122999000000499e-08 5.183221468000000145e-07
5.996093750000000000e+02 9.445802871000000354e-08 7.090949581000000126e-07
6.000000000000000000e+02 1.438396864999999973e-07 8.893322746999999658e-07
6.003906250000000000e+02 9.500490549000000582e-08 7.322894108000000452e-07
6.007812500000000000e+02 7.769302624999999557e-08 6.971943473000000157e-07
6.011718750000000000e+02 8.057480879999999716e-08 7.549191600000000097e-07
6.015625000000000000e+02 8.180569056999999428e-08 7.265287396000000364e-07
6.019531250000000000e+02 7.695043912999999804e-08 8.350600668000000026e-07
6.023437500000000000e+02 8.772732194999999459e-08 1.017620278999999982e-06
6.027343750000000000e+02 8.239309109999999629e-08 1.063777750000000057e-06
6.031250000000000000e+02 8.328512432999999379e-08 1.332696205000000066e-06
6.035156250000000000e+02 9.547095227999999510e-08 1.483930657999999926e-06
6.039062500000000000e+02 1.143413267999999963e-07 1.704779942999999948e-06
6.042968750000000000e+02 1.131158167000000047e-07 1.783305951999999926e-06
6.046875000000000000e+02 1.104042528000000017e-07 1.630362408000000101e-06
6.050781250000000000e+02 1.011874303999999963e-07 1.608398137000000048e-06
6.054687500000000000e+02 1.080767897999999981e-07 2.020848942000000073e-06
6.058593750000000000e+02 9.139081097999999392e-08 2.035903312000000010e-06
6.062500000000000000e+02 9.541288556999999756e-08 2.475821522000000013e-06
6.066406250000000000e+02 1.084846279999999956e-07 2.689567527999999995e-06
6.070312500000000000e+02 1.078810651999999993e-07 2.742261683000000010e-06
6.074218750000000000e+02 1.304200073000000098e-07 3.473650700000000189e-06
6.078125000000000000e+02 1.385403713999999977e-07 4.331459751999999639e-06
6.082031250000000000e+02 1.443732097999999959e-07 4.977019897999999922e-06
6.085937500000000000e+02 1.633020765999999967e-07 5.922679373999999992e-06
6.089843750000000000e+02 1.277617815000000043e-07 4.998044357999999596e-06
6.093750000000000000e+02 1.372468078000000129e-07 5.776433890999999672e-06
6.097656250000000000e+02 1.682845782999999908e-07 6.844647634999999762e-06
6.101562500000000000e+02 1.583251074000000077e-07 7.589479984000000163e-06
6.105468750000000000e+02 1.609441333000000062e-07 8.463438161999999455e-06
6.109375000000000000e+02 1.534674017999999928e-07 9.232621758000000704e-06
6.113281250000000000e+02 1.743572776999999950e-07 1.173074271000000032e-05
6.117187500000000000e+02 2.220269607000000125e-07 1.527570765000000141e-05
6.121093750000000000e+02 1.942292934999999910e-07 1.450864305000000041e-05
6.125000000000000000e+02 2.265712572999999888e-07 1.945621878000000095e-05
6.128906250000000000e+02 2.037924070999999918e-07 2.046794219999999907e-05
6.132812500000000000e+02 2.009367545999999991e-07 2.145531257000000071e-05
6.136718750000000000e+02 2.074931667000000024e-07 2.798424316000000037e-05
6.140625000000000000e+02 2.177848378999999874e-07 3.506062498999999960e-05
6.144531250000000000e+02 2.368091742999999942e-07 4.492800973999999930e-05
6.148437500000000000e+02 2.598003556999999930e-07 5.520223275999999919e-05
6.152343750000000000e+02 2.703041499999999978e-07 6.620285447000000549e-05
6.156250000000000000e+02 2.615144016000000172e-07 7.517804893000000282e-05
6.160156250000000000e+02 2.785627110000000148e-07 8.627426226999999632e-05
6.164062500000000000e+02 3.434265888000000231e-07 1.327868553000000128e-04
6.167968750000000000e+02 3.339367867000000174e-07 1.668396571999999933e-04
6.171875000000000000e+02 3.545509591999999833e-07 2.267562788000000089e-04
6.175781250000000000e+02 3.125900658000000063e-07 2.697840233000000222e-04
6.179687500000000000e+02 3.195523205999999946e-07 3.826256060999999858e-04
6.183593750000000000e+02 3.543382496999999750e-07 5.656325402000000153e-04
6.187500000000000000e+02 3.562459017999999977e-07 8.339248070999999993e-04
6.191406250000000000e+02 4.161090445999999817e-07 1.416294630000000101e-03
6.195312500000000000e+02 3.969231617000000070e-07 2.479899845999999908e-03
6.199218750000000000e+02 4.068669433999999981e-07 5.223263625999999792e-03
6.203125000000000000e+02 4.932237113000000452e-07 1.341941928999999985e-02
6.207031250000000000e+02 4.296627974999999809e-07 1.737190605000000013e-02
6.210937500000000000e+02 3.754976440999999926e-07 1.198936721000000080e-02
6.214843750000000000e+02 4.217820673000000011e-07 6.077604817999999673e-03
6.218750000000000000e+02 3.689774527999999946e-07 2.665732558000000023e-03
6.222656250000000000e+02 4.994324230000000207e-07 1.951440960000000099e-03
6.226562500000000000e+02 5.780007623000000370e-07 1.635410084999999996e-03
6.230468750000000000e+02 5.335858978999999767e-07 1.136003775999999948e-03
6.234375000000000000e+02 7.225466118000000232e-07 1.119536175999999916e-03
6.238281250000000000e+02 8.036160563000000437e-07 1.059352428999999970e-03
6.242187500000000000e+02 9.092901988999999705e-07 8.919058504999999824e-04
6.246093750000000000e+02 1.053402383000000011e-06 8.260135259999999658e-04
6.250000000000000000e+02 9.284216467000000316e-07 6.095455459999999520e-04
6.253906250000000000e+02 9.523390771999999935e-07 5.479525311000000122e-04
6.257812500000000000e+02 9.525979751999999966e-07 4.964724554000000175e-04
6.261718750000000000e+02 1.214820411999999928e-06 5.509115239000000538e-04
6.265625000000000000e+02 1.226858869999999940e-06 4.888356601999999931e-04
6.269531250000000000e+02 1.386711632999999949e-06 5.063176491000000385e-04
6.273437500000000000e+02 1.401608485999999923e-06 4.734283130999999956e-04
6.277343750000000000e+02 1.508831779999999937e-06 4.875115741000000035e-04
6.281250000000000000e+02 1.721200224000000105e-06 5.199793423000000341e-04
6.285156250000000000e+02 1.862431012999999898e-06 5.237466465999999522e-04
6.289062500000000000e+02 1.897847089000000098e-06 5.002060978999999571e-04
6.292968750000000000e+02 1.960022119000000167e-06 4.488435483999999838e-04
6.296875000000000000e+02 2.286543730000000070e-06 4.995173266999999471e-04
6.300781250000000000e+02 2.806400011000000076e-06 5.940956663999999573e-04
6.304687500000000000e+02 3.275668274000000147e-06 6.581516163999999924e-04
6.308593750000000000e+02 3.415509245000000136e-06 6.390157788000000146e-04
6.312500000000000000e+02 3.676337777999999884e-06 6.594986344999999653e-04
6.316406250000000000e+02 3.804282451000000126e-06 6.482819413999999555e-04
6.320312500000000000e+02 3.837418378000000271e-06 6.337333017999999610e-04
6.324218750000000000e+02 3.990019649999999832e-06 6.223541097000000449e-04
6.328125000000000000e+02 4.229676948999999633e-06 6.383536581999999611e-04
6.332031250000000000e+02 4.295510597000000003e-06 6.286005022000000020e-04
6.335937500000000000e+02 3.865258620999999792e-06 5.489397658000000433e-04
6.339843750000000000e+02 3.715643681000000003e-06 5.161180635000000520e-04
6.343750000000000000e+02 3.507420329999999923e-06 4.739947935999999943e-04
6.347656250000000000e+02 3.051780605999999896e-06 3.988474625999999983e-04
6.351562500000000000e+02 2.688093428000000025e-06 3.494319185999999761e-04
6.355468750000000000e+02 2.174425583000000041e-06 2.782149912999999750e-04
6.359375000000000000e+02 1.354938742000000077e-06 1.781789508000000124e-04
6.363281250000000000e+02 1.194656928000000005e-06 1.484392777000000053e-04
6.367187500000000000e+02 1.265649547999999956e-06 1.521835629000000117e-04
6.371093750000000000e+02 1.102591880999999917e-06 1.181120514000000028e-04
6.375000000000000000e+02 1.024366608999999988e-06 1.111972341000000045e-04
6.378906250000000000e+02 8.419944798999999616e-07 8.983225472999999529e-05
6.382812500000000000e+02 7.797080829000000508e-07 7.955279262000000250e-05
6.386718750000000000e+02 6.004391750999999888e-07 6.359788774999999784e-05
6.390625000000000000e+02 4.353777719000000209e-07 5.058112584000000320e-05
6.394531250000000000e+02 4.427020829999999992e-07 4.908846391000000248e-05
6.398437500000000000e+02 3.999052938000000241e-07 4.140455075000000024e-05
6.402343750000000000e+02 3.634470812999999997e-07 3.625796093000000202e-05
6.406250000000000000e+02 3.555304896999999737e-07 3.524323786000000135e-05
6.410156250000000000e+02 3.352534444999999889e-07 3.433709279999999788e-05
6.414062500000000000e+02 2.653428322999999804e-07 2.610366082999999836e-05
6.417968750000000000e+02 2.446635946999999747e-07 2.260759086000000133e-05
6.421875000000000000e+02 2.278055436999999970e-07 2.335539622999999843e-05
6.425781250000000000e+02 2.124456703999999961e-07 2.061105851999999936e-05
6.429687500000000000e+02 1.871582060999999887e-07 1.843097758000000064e-05
6.433593750000000000e+02 1.861486964999999924e-07 1.679874129999999924e-05
6.437500000000000000e+02 1.687739652999999903e-07 1.606860092000000141e-05
6.441406250000000000e+02 1.274865698999999890e-07 1.384754901999999950e-05
6.445312500000000000e+02 1.200479884000000069e-07 1.126265983999999977e-05
6.449218750000000000e+02 1.108367552000000032e-07 1.205525775000000070e-05
6.453125000000000000e+02 1.374192773000000052e-07 1.448864057000000007e-05
6.457031250000000000e+02 1.107814689000000034e-07 1.137997532000000057e-05
6.460937500000000000e+02 1.049662963000000018e-07 9.325945509000000590e-06
6.464843750000000000e+02 1.099442490999999934e-07 9.455514384999999492e-06
6.468750000000000000e+02 9.304620388999999717e-08 7.847552485999999850e-06
6.472656250000000000e+02 8.061588106000000613e-08 7.671253643000000225e-06
6.476562500000000000e+02 7.900353696000000582e-08 7.639018335999999643e-06
6.480468750000000000e+02 8.708104139999999404e-08 7.774200353000000789e-06
6.484375000000000000e+02 7.532157344000000341e-08 7.779529023000000579e-06
6.488281250000000000e+02 7.858267155000000661e-08 6.663993372999999634e-06
6.492187500000000000e+02 6.305954004000000181e-08 6.012866691000000042e-06
6.496093750000000000e+02 5.473691182000000040e-08 5.986320786999999883e-06
6.500000000000000000e+02 5.835465678000000219e-08 6.413766798000000374e-06
6.503906250000000000e+02 5.794665777999999978e-08 5.105486906000000224e-06
6.507812500000000000e+02 6.590949466000000261e-08 4.379172049000000078e-06
6.511718750000000000e+02 6.169517576999999620e-08 4.589447518000000266e-06
6.515625000000000000e+02 5.564857803000000318e-08 5.287529019000000114e-06
6.519531250000000000e+02 6.461254071999999813e-08 5.295567417999999929e-06
6.523437500000000000e+02 6.040581116999999661e-08 5.349450900999999862e-06
6.527343750000000000e+02 5.650962501000000217e-08 4.527195771999999949e-06
6.531250000000000000e+02 5.631887019999999792e-08 4.197006765999999988e-06
6.535156250000000000e+02 5.669852148999999687e-08 4.118435815999999723e-06
6.539062500000000000e+02 5.445213435000000244e-08 4.612605807000000098e-06
6.542968750000000000e+02 5.687648080999999847e-08 4.425446560999999826e-06
6.546875000000000000e+02 5.314115077999999796e-08 4.285430367999999707e-06
6.550781250000000000e+02 4.883548557999999982e-08 3.922471916999999805e-06
6.554687500000000000e+02 5.080481698999999707e-08 3.605129763000000083e-06
6.558593750000000000e+02 4.825170712999999967e-08 3.260808644000000204e-06
6.562500000000000000e+02 4.966133317000000294e-08 3.511866840000000197e-06
6.566406250000000000e+02 4.290018866999999811e-08 3.320770103000000112e-06
6.570312500000000000e+02 6.061456760000000491e-08 3.759672089000000056e-06
6.574218750000000000e+02 6.455837035000000286e-08 3.274061017999999964e-06
6.578125000000000000e+02 5.064307662000000317e-08 2.972334456999999850e-06
6.582031250000000000e+02 4.839714814999999994e-08 3.231469183000000018e-06
6.585937500000000000e+02 4.939668516999999994e-08 3.194241425999999979e-06
6.589843750000000000e+02 5.029191489999999897e-08 2.733382280999999945e-06
6.593750000000000000e+02 6.501059082999999540e-08 2.692098100999999807e-06
6.597656250000000000e+02 6.481555668000000246e-08 3.068595817000000115e-06
6.601562500000000000e+02 7.342421543999999479e-08 3.155268112000000043e-06
6.605468750000000000e+02 7.148740706999999806e-08 3.075972973999999864e-06
6.609375000000000000e+02 7.008500625999999628e-08 3.332571678999999939e-06
6.613281250000000000e+02 6.538567906000000323e-08 3.468457607999999870e-06
6.617187500000000000e+02 6.369926680999999737e-08 3.535778973999999846e-06
6.621093750000000000e+02 7.230974133000000339e-08 3.073492333999999812e-06
6.625000000000000000e+02 6.620284500999999902e-08 2.720365956999999892e-06
6.628906250000000000e+02 6.363485910000000014e-08 2.849521140999999919e-06
6.632812500000000000e+02 6.006268800000000632e-08 2.814940167000000056e-06
6.636718750000000000e+02 6.519387924000000186e-08 2.849384353000000082e-06
6.640625000000000000e+02 7.673067934000000531e-08 2.930126960000000083e-06
6.644531250000000000e+02 7.849668743000000217e-08 3.137900605999999929e-06
6.648437500000000000e+02 7.267919312000000185e-08 2.719929568000000105e-06
6.652343750000000000e+02 7.380537514000000292e-08 2.688132466999999867e-06
6.656250000000000000e+02 8.013346399999999599e-08 3.306995393999999868e-06
6.660156250000000000e+02 7.124551762000000291e-08 3.136113588999999985e-06
6.664062500000000000e+02 8.624022792000000447e-08 3.280381701999999871e-06
6.667968750000000000e+02 8.956769608000000609e-08 3.381244818999999972e-06
6.671875000000000000e+02 8.026572180000000616e-08 3.076221129000000178e-06
6.675781250000000000e+02 8.359320887999999859e-08 3.114635187000000060e-06
6.679687500000000000e+02 9.201864069000000306e-08 3.184211131000000188e-06
6.683593750000000000e+02 1.054512004999999952e-07 3.891455594999999889e-06
6.687500000000000000e+02 9.870329128999999754e-08 3.581805634000000061e-06
6.691406250000000000e+02 9.023721277999999467e-08 3.189897507000000112e-06
6.695312500000000000e+02 1.021510729000000044e-07 3.311431311999999836e-06
6.699218750000000000e+02 1.176221903000000054e-07 3.279116112000000081e-06
6.703125000000000000e+02 1.178732106000000037e-07 3.452257034000000171e-06
6.707031250000000000e+02 1.283088190999999880e-07 3.951626473000000204e-06
6.710937500000000000e+02 1.077250321999999938e-07 3.309993829999999926e-06
6.714843750000000000e+02 8.702583074000000448e-08 2.854931217999999927e-06
6.718750000000000000e+02 1.136126464000000060e-07 3.751688465999999888e-06
6.722656250000000000e+02 1.380034906999999910e-07 4.198151001999999812e-06
6.726562500000000000e+02 1.465257444999999976e-07 4.574137880999999628e-06
6.730468750000000000e+02 1.520265435999999955e-07 4.517561313999999805e-06
6.734375000000000000e+02 1.558667010999999977e-07 4.578890347999999616e-06
6.738281250000000000e+02 1.399818821000000061e-07 4.370706338999999736e-06
6.742187500000000000e+02 1.436215107999999968e-07 4.266128767999999864e-06
6.746093750000000000e+02 1.591394881999999933e-07 4.549600518000000002e-06
6.750000000000000000e+02 1.692704451000000009e-07 4.930057511999999639e-06
6.753906250000000000e+02 1.567326989000000029e-07 4.476488368000000411e-06
6.757812500000000000e+02 1.524782440000000089e-07 4.333708579000000423e-06
6.761718750000000000e+02 1.570206207999999985e-07 4.633624215000000265e-06
6.765625000000000000e+02 1.675382603999999981e-07 4.990905367999999928e-06
6.769531250000000000e+02 1.830766273000000008e-07 5.108393947999999728e-06
6.773437500000000000e+02 2.191408561999999873e-07 5.891697552000000288e-06
6.777343750000000000e+02 2.045628218000000029e-07 5.657354699999999823e-06
6.781250000000000000e+02 1.964028986000000125e-07 5.398647284000000284e-06
6.785156250000000000e+02 2.203555662999999904e-07 6.005385127000000075e-06
6.789062500000000000e+02 2.329670307999999875e-07 6.411763402000000187e-06
6.792968750000000000e+02 2.572074596999999975e-07 7.134528737999999897e-06
6.796875000000000000e+02 3.313552203999999758e-07 8.817103517999999248e-06
6.800781250000000000e+02 3.539589057999999865e-07 8.869565256000000770e-06
6.804687500000000000e+02 3.772371486000000093e-07 9.404792757999999499e-06
6.808593750000000000e+02 3.457057543000000048e-07 8.903552776999999879e-06
6.812500000000000000e+02 3.133657007999999857e-07 8.610458977000000561e-06
6.816406250000000000e+02 2.638247188999999865e-07 7.502329838999999654e-06
6.820312500000000000e+02 2.729768451000000116e-07 7.359232895999999675e-06
6.824218750000000000e+02 2.773209913000000044e-07 7.376814965000000221e-06
6.828125000000000000e+02 2.292611266000000079e-07 6.040903945000000277e-06
6.832031250000000000e+02 2.498250061999999874e-07 6.451995344999999754e-06
6.835937500000000000e+02 2.636336472999999919e-07 6.959591719999999858e-06
6.839843750000000000e+02 2.356320656999999914e-07 6.177011397000000053e-06
6.843750000000000000e+02 2.264012751000000035e-07 5.763121294999999780e-06
6.847656250000000000e+02 2.242463950000000118e-07 5.607781846999999810e-06
6.851562500000000000e+02 2.215816061000000003e-07 5.741741852999999689e-06
6.855468750000000000e+02 2.277297921999999917e-07 5.676794903000000262e-06
6.859375000000000000e+02 3.081087346000000077e-07 7.193429790000000303e-06
6.863281250000000000e+02 3.250776231000000247e-07 8.131914263999999245e-06
6.867187500000000000e+02 3.127829153000000233e-07 8.478080504000000623e-06
6.871093750000000000e+02 2.884299467000000038e-07 7.570905295000000054e-06
6.875000000000000000e+02 2.718587868000000042e-07 6.994885382999999746e-06
6.878906250000000000e+02 3.052682890999999888e-07 7.972619470999999707e-06
6.882812500000000000e+02 3.696668009999999902e-07 9.439843713000000303e-06
6.886718750000000000e+02 3.626969427000000018e-07 9.421627335999999773e-06
6.890625000000000000e+02 3.752908357999999927e-07 9.611807716000000490e-06
6.894531250000000000e+02 3.719254634999999775e-07 9.409515567000000536e-06
6.898437500000000000e+02 4.174006599999999775e-07 1.087330134999999975e-05
6.902343750000000000e+02 4.375510933000000033e-07 1.105526660000000066e-05
6.906250000000000000e+02 4.262479832999999960e-07 1.077137631000000058e-05
6.910156250000000000e+02 4.822170631000000476e-07 1.231876544999999951e-05
6.914062500000000000e+02 4.302305649999999933e-07 1.077351891999999945e-05
6.917968750000000000e+02 4.600496155999999967e-07 1.134488744000000061e-05
6.921875000000000000e+02 6.179865933999999996e-07 1.597341963999999949e-05
6.925781250000000000e+02 7.460855305999999873e-07 1.925887036000000128e-05
6.929687500000000000e+02 7.984846239000000103e-07 2.054940717999999950e-05
6.933593750000000000e+02 9.120549306999999995e-07 2.371409972999999848e-05
6.937500000000000000e+02 1.135735146999999897e-06 2.970046711999999896e-05
6.941406250000000000e+02 1.192925141000000084e-06 3.116424140999999725e-05
6.945312500000000000e+02 1.155595851999999986e-06 3.011595085999999936e-05
6.949218750000000000e+02 1.259633837999999904e-06 3.269754986999999892e-05
6.953125000000000000e+02 1.388115220999999941e-06 3.581127748000000266e-05
6.957031250000000000e+02 1.436123638999999990e-06 3.749483701000000331e-05
6.960937500000000000e+02 1.905388876000000096e-06 5.021934763999999962e-05
6.964843750000000000e+02 2.434179334000000128e-06 6.446902966999999999e-05
6.968750000000000000e+02 2.625446752000000071e-06 6.974917759999999965e-05
6.972656250000000000e+02 3.830056049000000100e-06 1.024951696999999972e-04
6.976562500000000000e+02 4.640784992999999771e-06 1.238148179000000103e-04
6.980468750000000000e+02 5.108315264999999651e-06 1.364906611000000092e-04
6.984375000000000000e+02 6.525961813000000144e-06 1.765343987999999956e-04
6.988281250000000000e+02 6.308288304000000157e-06 1.712114035999999897e-04
6.992187500000000000e+02 5.998284873999999788e-06 1.645725150000000114e-04
6.996093750000000000e+02 6.289261489999999930e-06 1.740521536999999996e-04
7.000000000000000000e+02 4.955490049000000038e-06 1.357030734999999891e-04
7.003906250000000000e+02 4.418007062000000301e-06 1.213921009000000040e-04
7.007812500000000000e+02 4.501020285000000399e-06 1.241039751000000131e-04
7.011718750000000000e+02 3.460552969999999816e-06 9.546469529999999535e-05
7.015625000000000000e+02 2.199058728000000044e-06 6.108357863000000477e-05
7.019531250000000000e+02 1.915537800999999923e-06 5.370928031999999729e-05
7.023437500000000000e+02 1.424077387999999979e-06 3.992456529999999964e-05
7.027343750000000000e+02 1.253506230000000095e-06 3.487746012999999769e-05
7.031250000000000000e+02 1.193049974999999968e-06 3.282129073999999681e-05
7.035156250000000000e+02 9.823698916000000793e-07 2.699091224000000141e-05
7.039062500000000000e+02 8.446116805999999672e-07 2.392606748999999910e-05
7.042968750000000000e+02 6.761710977000000529e-07 1.914319028000000111e-05
7.046875000000000000e+02 5.121713883000000303e-07 1.464402541000000038e-05
7.050781250000000000e+02 4.376332568000000011e-07 1.274860947999999988e-05
7.054687500000000000e+02 3.681864215999999745e-07 1.072825184999999988e-05
7.058593750000000000e+02 2.968232148000000060e-07 8.513687084000000485e-06
7.062500000000000000e+02 2.624286969000000178e-07 7.760263737999999591e-06
7.066406250000000000e+02 2.486464034000000014e-07 7.453307768999999982e-06
7.070312500000000000e+02 2.309817925000000116e-07 6.764963923000000131e-06
7.074218750000000000e+02 2.539139237000000102e-07 7.228277983999999653e-06
7.078125000000000000e+02 1.993562809999999889e-07 5.800911637000000408e-06
7.082031250000000000e+02 1.433340144000000094e-07 4.327718061999999750e-06
7.085937500000000000e+02 1.537925658999999984e-07 4.631374177000000064e-06
7.089843750000000000e+02 1.360720066999999897e-07 4.003058064999999658e-06
7.093750000000000000e+02 1.352513937000000126e-07 3.980801305000000040e-06
7.097656250000000000e+02 1.529446973999999903e-07 4.690743695999999942e-06
7.101562500000000000e+02 1.222046463999999946e-07 3.825778102999999733e-06
7.105468750000000000e+02 1.160478732000000006e-07 3.551810984000000061e-06
7.109375000000000000e+02 1.089718776000000053e-07 3.440689995000000174e-06
7.113281250000000000e+02 1.039141824000000052e-07 3.182621123999999789e-06
7.117187500000000000e+02 8.920345517000000640e-08 2.736778066999999949e-06
7.121093750000000000e+02 8.491011260000000345e-08 2.690092888999999809e-06
7.125000000000000000e+02 7.438506812000000057e-08 2.416230026000000125e-06
7.128906250000000000e+02 7.622643525000000104e-08 2.302625975999999981e-06
7.132812500000000000e+02 7.238375747000000079e-08 2.229134634000000031e-06
7.136718750000000000e+02 6.770107479000000436e-08 2.073655069000000114e-06
7.140625000000000000e+02 6.820769261999999867e-08 2.015176939999999987e-06
7.144531250000000000e+02 6.156657313999999860e-08 1.720515831000000021e-06
7.148437500000000000e+02 5.312465284000000207e-08 1.564415878999999903e-06
7.152343750000000000e+02 5.544194000000000180e-08 1.743617376999999953e-06
7.156250000000000000e+02 5.305077856000000258e-08 1.641997538999999979e-06
7.160156250000000000e+02 5.543606711999999714e-08 1.564142909000000099e-06
7.164062500000000000e+02 6.152759563000000472e-08 1.788136799000000058e-06
7.167968750000000000e+02 4.907464192000000071e-08 1.573723046000000024e-06
7.171875000000000000e+02 4.603607925999999724e-08 1.557134654999999913e-06
7.175781250000000000e+02 4.993850711999999777e-08 1.558639018000000077e-06
7.179687500000000000e+02 4.657459121999999690e-08 1.456033521000000063e-06
7.183593750000000000e+02 4.484231195000000146e-08 1.395673651999999963e-06
7.187500000000000000e+02 4.059577737999999721e-08 1.310116540000000030e-06
7.191406250000000000e+02 3.910726715000000233e-08 1.151930121999999932e-06
7.195312500000000000e+02 3.700259965999999766e-08 1.212409679000000095e-06
7.199218750000000000e+02 3.227774533000000063e-08 1.159321956999999986e-06
7.203125000000000000e+02 3.548901388000000080e-08 1.178940937999999903e-06
7.207031250000000000e+02 3.919270040000000273e-08 1.300097594000000009e-06
7.210937500000000000e+02 3.182129042000000046e-08 1.126160532999999995e-06
7.214843750000000000e+02 3.709033335000000279e-08 1.154475675000000086e-06
7.218750000000000000e+02 3.871779700999999933e-08 1.186233207999999939e-06
7.222656250000000000e+02 3.092821691000000023e-08 1.052393119000000001e-06
7.226562500000000000e+02 2.929805796000000130e-08 1.068908576999999928e-06
7.230468750000000000e+02 3.119404232000000284e-08 9.365952448999999971e-07
7.234375000000000000e+02 3.184465186999999700e-08 1.022569906999999958e-06
7.238281250000000000e+02 3.422361126000000010e-08 1.129779735000000040e-06
7.242187500000000000e+02 3.055858070999999774e-08 1.017448008000000075e-06
7.246093750000000000e+02 2.988565945999999673e-08 1.021160192000000081e-06
7.250000000000000000e+02 2.764902024000000078e-08 9.767676460000000677e-07
7.253906250000000000e+02 2.556689379000000096e-08 9.153133998000000168e-07
7.257812500000000000e+02 2.271995363000000056e-08 8.821905615999999808e-07
7.261718750000000000e+02 2.641078083000000149e-08 9.375365686000000308e-07
7.265625000000000000e+02 2.929483781000000134e-08 9.169920760999999894e-07
7.269531250000000000e+02 2.327266781000000083e-08 8.026934955000000238e-07
7.273437500000000000e+02 2.417665010999999951e-08 8.202705712000000223e-07
7.277343750000000000e+02 2.423413283999999915e-08 7.875904019000000341e-07
7.281250000000000000e+02 2.189126654000000054e-08 7.903112526000000527e-07
7.285156250000000000e+02 2.139279601999999922e-08 7.485745685000000407e-07
7.289062500000000000e+02 2.253509534000000123e-08 6.837072104999999652e-07
7.292968750000000000e+02 2.599864670000000160e-08 8.140685929999999616e-07
7.296875000000000000e+02 2.164192725000000030e-08 6.749175376999999624e-07
7.300781250000000000e+02 1.982293329999999848e-08 6.425179799999999903e-07
7.304687500000000000e+02 2.252528829999999912e-08 7.806604526000000256e-07
7.308593750000000000e+02 2.222089913000000135e-08 7.685537522999999998e-07
7.312500000000000000e+02 2.058408710000000052e-08 6.874287000000000045e-07
7.316406250000000000e+02 1.889239777000000126e-08 6.731402804000000475e-07
7.320312500000000000e+02 1.801079102000000083e-08 6.247599706999999797e-07
7.324218750000000000e+02 1.768936367000000106e-08 5.686861817000000010e-07
7.328125000000000000e+02 1.909878874000000098e-08 6.214595877000000366e-07
7.332031250000000000e+02 2.465614255999999901e-08 6.429560336999999829e-07
7.335937500000000000e+02 2.106924673000000033e-08 5.790473627000000447e-07
7.339843750000000000e+02 1.956802967999999847e-08 6.028633372000000114e-07
7.343750000000000000e+02 1.814086423000000101e-08 5.534997140999999633e-07
7.347656250000000000e+02 1.854274092000000080e-08 5.171492750000000123e-07
7.351562500000000000e+02 1.701028936999999988e-08 5.118649399000000367e-07
7.355468750000000000e+02 1.819737287000000099e-08 4.663090931000000116e-07
7.359375000000000000e+02 1.867189796999999945e-08 5.207406723999999724e-07
7.363281250000000000e+02 1.570974409999999921e-08 4.190023175999999908e-07
7.367187500000000000e+02 1.494148208999999957e-08 3.999566648000000248e-07
7.371093750000000000e+02 1.472699464999999924e-08 4.167041243000000085e-07
7.375000000000000000e+02 1.626924613000000017e-08 4.733348998000000140e-07
7.378906250000000000e+02 1.557663633999999868e-08 4.569330790000000015e-07
7.382812500000000000e+02 1.593210813999999906e-08 4.503273953999999901e-07
7.386718750000000000e+02 1.831182291999999993e-08 4.546432459000000007e-07
7.390625000000000000e+02 1.974451605000000120e-08 4.483650433000000139e-07
7.394531250000000000e+02 1.770289561999999925e-08 4.369918750000000228e-07
7.398437500000000000e+02 1.745121806000000091e-08 3.679047507999999913e-07
7.402343750000000000e+02 1.573437043999999878e-08 3.160471343000000190e-07
7.406250000000000000e+02 1.583110730000000073e-08 3.389378622000000064e-07
7.410156250000000000e+02 1.507728748999999911e-08 3.808444340000000048e-07
7.414062500000000000e+02 1.386146735999999993e-08 3.893045829000000053e-07
7.417968750000000000e+02 1.466404924999999980e-08 3.990202209999999900e-07
7.421875000000000000e+02 1.643776725000000077e-08 4.014403354000000044e-07
7.425781250000000000e+02 1.491304099000000092e-08 3.034989757000000172e-07
7.429687500000000000e+02 1.318724929999999929e-08 3.110544377999999846e-07
7.433593750000000000e+02 1.382882610999999994e-08 3.194578628999999853e-07
7.437500000000000000e+02 1.388929138000000007e-08 2.963903625000000137e-07
7.441406250000000000e+02 1.458152524999999952e-08 3.015167258999999764e-07
7.445312500000000000e+02 1.482346315999999920e-08 2.676947230000000168e-07
7.449218750000000000e+02 1.444158945000000020e-08 2.769477567000000063e-07
7.453125000000000000e+02 1.239095521000000036e-08 2.989262698999999912e-07
7.457031250000000000e+02 1.211787854999999988e-08 3.017818089000000221e-07
7.460937500000000000e+02 1.250175125999999917e-08 3.119186293000000179e-07
7.464843750000000000e+02 1.385963504000000016e-08 3.017320077999999776e-07
7.468750000000000000e+02 1.458574431000000010e-08 3.015628010000000045e-07
7.472656250000000000e+02 1.471043522999999997e-08 3.305975916999999973e-07
7.476562500000000000e+02 1.438951502000000073e-08 3.222752519000000114e-07
7.480468750000000000e+02 1.378130646000000020e-08 3.036829924000000111e-07
7.484375000000000000e+02 1.424827531999999935e-08 2.662234224000000165e-07
7.488281250000000000e+02 1.137958377999999999e-08 2.858302227000000156e-07
7.492187500000000000e+02 1.159718380000000024e-08 2.615744543000000011e-07
7.496093750000000000e+02 1.296362036999999974e-08 2.309915712000000037e-07
7.500000000000000000e+02 1.527672274999999856e-08 2.326367882000000092e-07
7.503906250000000000e+02 1.446392717000000012e-08 2.400105033999999949e-07
7.507812500000000000e+02 1.066817679000000024e-08 2.358831521000000124e-07
7.511718750000000000e+02 1.199828619999999955e-08 2.496509384999999787e-07
7.515625000000000000e+02 1.110365343999999941e-08 2.441667933999999890e-07
7.519531250000000000e+02 1.032793450000000053e-08 2.598570983999999872e-07
7.523437500000000000e+02 1.040130163999999950e-08 2.295500226000000113e-07
7.527343750000000000e+02 1.127390993999999932e-08 2.032012426999999906e-07
7.531250000000000000e+02 1.027885559999999923e-08 2.060959531000000046e-07
7.535156250000000000e+02 9.615743148999999746e-09 2.164590633999999900e-07
7.539062500000000000e+02 9.504169250000000453e-09 2.210179239999999899e-07
7.542968750000000000e+02 1.001252778000000041e-08 2.535073622000000011e-07
7.546875000000000000e+02 9.788458501000000423e-09 2.486075724000000144e-07
7.550781250000000000e+02 1.073419337999999947e-08 2.490134720000000258e-07
7.554687500000000000e+02 1.070331588999999990e-08 2.498872907999999996e-07
7.558593750000000000e+02 1.028294817000000068e-08 2.198775089999999976e-07
7.562500000000000000e+02 1.106926380999999928e-08 2.673933056999999776e-07
7.566406250000000000e+02 1.111735798999999969e-08 2.251025668999999967e-07
7.570312500000000000e+02 1.109048677000000053e-08 2.206206494000000047e-07
7.574218750000000000e+02 1.040639902000000015e-08 2.211151432000000109e-07
7.578125000000000000e+02 1.009188245999999989e-08 1.835075503999999935e-07
7.582031250000000000e+02 9.330226245999999395e-09 1.979923565000000131e-07
7.585937500000000000e+02 8.849584165999999531e-09 1.904612937999999917e-07
7.589843750000000000e+02 1.027749968000000077e-08 2.022866068999999989e-07
7.593750000000000000e+02 1.101517027999999972e-08 2.289883266000000003e-07
7.597656250000000000e+02 8.611818026000000083e-09 2.059423694999999958e-07
7.601562500000000000e+02 7.990953480000000610e-09 2.084301591000000103e-07
7.605468750000000000e+02 9.561374767000000782e-09 2.341081645000000087e-07
7.609375000000000000e+02 8.570597403000000608e-09 2.530265434000000230e-07
7.613281250000000000e+02 9.316953180000000278e-09 2.357964681999999963e-07
7.617187500000000000e+02 9.508042530999999816e-09 1.773177529000000089e-07
7.621093750000000000e+02 8.719549381000000431e-09 1.803872877000000132e-07
7.625000000000000000e+02 8.792054742000000787e-09 1.895031931000000066e-07
7.628906250000000000e+02 9.871112533000000598e-09 1.870764208999999973e-07
7.632812500000000000e+02 9.155139520999999547e-09 1.707757534999999992e-07
7.636718750000000000e+02 9.232931412000000462e-09 1.889958755000000054e-07
7.640625000000000000e+02 7.658105472999999641e-09 1.932388116000000003e-07
7.644531250000000000e+02 7.862042318999999303e-09 1.680706016000000020e-07
7.648437500000000000e+02 9.438103594000000572e-09 1.665172888000000075e-07
7.652343750000000000e+02 8.330505403000000233e-09 1.933686010999999929e-07
7.656250000000000000e+02 8.338595375999999224e-09 2.269300603999999939e-07
7.660156250000000000e+02 8.764895080999999529e-09 2.150432382000000084e-07
7.664062500000000000e+02 8.776916260000000217e-09 2.060926809000000037e-07
7.667968750000000000e+02 6.553418301000000330e-09 1.847550956000000130e-07
7.671875000000000000e+02 8.292296279999999554e-09 1.928650663000000130e-07
7.675781250000000000e+02 9.031893172999999393e-09 1.598177338000000066e-07
7.679687500000000000e+02 9.037609410000000659e-09 1.469086538000000076e-07
7.683593750000000000e+02 8.472644708999999755e-09 1.375753385999999915e-07
7.687500000000000000e+02 8.146887767000000763e-09 1.496983901999999968e-07
7.691406250000000000e+02 8.918258803999999566e-09 1.490140825999999901e-07
7.695312500000000000e+02 8.374532425999999299e-09 1.375215181999999942e-07
7.699218750000000000e+02 8.388581566000000398e-09 1.306549125999999963e-07
7.703125000000000000e+02 6.912694815999999823e-09 1.395808812999999879e-07
7.707031250000000000e+02 7.279111456000000223e-09 1.404968978000000012e-07
7.710937500000000000e+02 7.476687798999999311e-09 1.774467669999999893e-07
7.714843750000000000e+02 6.843823942999999852e-09 1.900699960999999878e-07
7.718750000000000000e+02 7.204982425999999755e-09 1.940753316000000022e-07
7.722656250000000000e+02 7.701561522999999388e-09 2.019491202000000059e-07
7.726562500000000000e+02 6.254844072000000316e-09 1.821349819999999970e-07
7.730468750000000000e+02 7.451387642999999293e-09 1.750236641000000131e-07
7.734375000000000000e+02 7.677460647999999988e-09 1.583344888000000038e-07
7.738281250000000000e+02 7.281533070000000007e-09 1.934532234000000003e-07
7.742187500000000000e+02 8.623796649000000374e-09 2.109330611000000048e-07
7.746093750000000000e+02 9.696414732999999411e-09 2.568203041999999740e-07
7.750000000000000000e+02 9.856706976999999307e-09 2.647363851000000109e-07
7.753906250000000000e+02 8.997579792999999579e-09 2.742992150999999941e-07
7.757812500000000000e+02 7.390634524000000203e-09 2.540899206999999871e-07
7.761718750000000000e+02 6.621223474999999880e-09 2.593511236000000236e-07
7.765625000000000000e+02 7.948841523999999949e-09 2.559350612000000213e-07
7.769531250000000000e+02 6.522190896000000305e-09 2.427026990999999880e-07
7.773437500000000000e+02 6.508462706999999921e-09 1.667804614999999951e-07
7.777343750000000000e+02 7.211503700000000110e-09 1.956178065000000112e-07
7.781250000000000000e+02 7.845264208999999638e-09 2.003260706999999977e-07
7.785156250000000000e+02 7.080720619999999792e-09 1.980768085999999960e-07
7.789062500000000000e+02 6.545980868000000239e-09 1.617691911999999923e-07
7.792968750000000000e+02 7.766936808000000238e-09 1.628406449000000097e-07
7.796875000000000000e+02 9.240777864999999911e-09 2.047510940999999968e-07
7.800781250000000000e+02 9.839443599000000265e-09 2.430121170999999753e-07
7.804687500000000000e+02 9.046870884999999503e-09 2.564866191999999968e-07
7.808593750000000000e+02 7.916565561000000317e-09 2.933805401000000189e-07
7.812500000000000000e+02 8.623230995000000616e-09 2.554386381000000205e-07
7.816406250000000000e+02 1.037284753000000018e-08 2.538517147999999974e-07
7.820312500000000000e+02 9.562451695999999323e-09 1.946010716999999947e-07
7.824218750000000000e+02 8.192202730999999593e-09 1.253596640000000043e-07
7.828125000000000000e+02 7.716036232999999331e-09 1.387304782999999974e-07
7.832031250000000000e+02 7.388185130999999654e-09 1.745298511999999940e-07
7.835937500000000000e+02 7.850512909000000214e-09 2.132635786999999928e-07
7.839843750000000000e+02 8.416118922000000542e-09 2.011316468999999990e-07
7.843750000000000000e+02 8.360815467000000345e-09 2.041747583999999894e-07
7.847656250000000000e+02 1.002896543000000007e-08 2.214753836999999945e-07
7.851562500000000000e+02 1.005862176999999998e-08 2.044528734000000071e-07
7.855468750000000000e+02 9.146340855000000681e-09 1.655916070999999903e-07
7.859375000000000000e+02 8.912210976999999966e-09 1.646452333000000128e-07
7.863281250000000000e+02 8.645178010999999475e-09 1.348560576999999870e-07
7.867187500000000000e+02 7.679742767999999213e-09 1.500261361000000082e-07
7.871093750000000000e+02 7.457333214999999467e-09 1.512600158000000075e-07
7.875000000000000000e+02 8.536638663999999179e-09 1.405822389000000061e-07
7.878906250000000000e+02 8.801139487000000039e-09 1.509714790999999946e-07
7.882812500000000000e+02 7.669878994000000428e-09 1.556560531999999981e-07
7.886718750000000000e+02 7.232824182000000152e-09 1.365561544000000049e-07
7.890625000000000000e+02 7.409838384999999862e-09 1.429899171999999921e-07
7.894531250000000000e+02 7.887532208000000196e-09 1.439897048000000061e-07
7.898437500000000000e+02 7.259466066000000256e-09 1.337011450000000104e-07
7.902343750000000000e+02 8.259498403000000212e-09 1.439157027999999943e-07
7.906250000000000000e+02 8.362318558000000036e-09 1.400042009000000070e-07
7.910156250000000000e+02 8.798656401999999867e-09 1.693299682000000013e-07
7.914062500000000000e+02 1.037535249000000029e-08 1.626683362000000025e-07
7.917968750000000000e+02 9.731151318999999367e-09 1.460070026999999910e-07
7.921875000000000000e+02 9.620280793000000239e-09 1.411712471000000050e-07
7.925781250000000000e+02 1.010133366999999991e-08 1.442720281000000004e-07
7.929687500000000000e+02 9.787500967999999641e-09 1.604585670000000119e-07
7.933593750000000000e+02 9.547703912000000576e-09 1.923523959000000129e-07
7.937500000000000000e+02 1.087510445000000081e-08 1.879539847999999985e-07
7.941406250000000000e+02 1.089122410999999985e-08 1.715830699000000027e-07
7.945312500000000000e+02 1.032889911999999998e-08 1.313711947999999948e-07
7.949218750000000000e+02 7.689378981000000748e-09 8.567623375999999811e-08
7.953125000000000000e+02 6.757069660000000258e-09 8.134298214000000443e-08
7.957031250000000000e+02 6.226508771999999821e-09 7.634019966000000045e-08
7.960937500000000000e+02 7.298418754999999635e-09 8.833926370000000079e-08
7.964843750000000000e+02 7.595067277999999491e-09 1.025415006000000022e-07
7.968750000000000000e+02 9.077238874000000295e-09 1.364246626999999891e-07
7.972656250000000000e+02 9.075307257000000751e-09 1.534451776000000122e-07
7.976562500000000000e+02 9.181406076999999915e-09 1.381609328999999890e-07
7.980468750000000000e+02 9.675210691000000256e-09 1.443280993999999891e-07
7.984375000000000000e+02 8.709888933999999344e-09 1.554098939000000042e-07
7.988281250000000000e+02 9.829401322000000380e-09 1.634466570999999894e-07
7.992187500000000000e+02 9.928824006000000150e-09 1.710728584000000071e-07
7.996093750000000000e+02 9.004393646999999232e-09 1.368606168999999892e-07
8.000000000000000000e+02 9.096380672000000568e-09 1.356942989000000016e-07
8.003906250000000000e+02 9.796094533000000806e-09 1.897539580999999946e-07
8.007812500000000000e+02 1.166240482000000014e-08 2.223701406000000005e-07
8.011718750000000000e+02 1.344481864000000005e-08 2.413791565000000188e-07
8.015625000000000000e+02 1.270783131999999921e-08 1.949730957999999957e-07
8.019531250000000000e+02 1.013400564999999927e-08 1.605370421999999871e-07
8.023437500000000000e+02 8.584310814999999705e-09 1.561683075000000029e-07
8.027343750000000000e+02 9.983480239999999354e-09 1.998576974000000081e-07
8.031250000000000000e+02 9.292231090999999292e-09 1.831908693000000021e-07
8.035156250000000000e+02 1.020873106999999977e-08 1.473987500999999967e-07
8.039062500000000000e+02 8.644734117999999637e-09 1.371066533000000084e-07
8.042968750000000000e+02 8.005802337999999582e-09 1.255454491000000127e-07
8.046875000000000000e+02 9.078478346999999299e-09 1.404025725000000010e-07
8.050781250000000000e+02 9.951452526000000126e-09 1.550691916999999937e-07
8.054687500000000000e+02 1.087596977000000004e-08 1.460812789000000075e-07
8.058593750000000000e+02 1.200090463999999977e-08 1.763768075000000082e-07
8.062500000000000000e+02 1.201179213999999955e-08 1.969082869999999876e-07
8.066406250000000000e+02 1.253208968999999996e-08 2.073408692999999900e-07
8.070312500000000000e+02 1.242711332000000043e-08 2.074849389999999985e-07
8.074218750000000000e+02 1.445225945000000013e-08 2.013270309999999935e-07
8.078125000000000000e+02 1.291969204999999949e-08 1.910450439000000068e-07
8.082031250000000000e+02 1.019427349999999966e-08 1.689832135000000053e-07
8.085937500000000000e+02 1.106459790999999920e-08 1.427705686999999883e-07
8.089843750000000000e+02 8.839961547999999932e-09 1.008914981999999966e-07
8.093750000000000000e+02 8.728524186000000041e-09 9.726039983000000492e-08
8.097656250000000000e+02 1.055059880000000080e-08 1.214206608000000101e-07
8.101562500000000000e+02 1.041185933000000018e-08 1.322968290999999936e-07
8.105468750000000000e+02 1.113314665000000075e-08 1.264079005000000124e-07
8.109375000000000000e+02 1.108478412999999984e-08 1.471645823000000120e-07
8.113281250000000000e+02 9.868845779999999705e-09 1.518268659999999906e-07
8.117187500000000000e+02 9.973930914000000420e-09 1.451363426000000034e-07
8.121093750000000000e+02 1.013580603999999929e-08 1.327569840999999922e-07
8.125000000000000000e+02 1.000894588999999995e-08 1.200984894000000016e-07
8.128906250000000000e+02 1.055036828000000044e-08 1.570454835999999898e-07
8.132812500000000000e+02 1.341933052999999990e-08 1.828104850999999880e-07
8.136718750000000000e+02 1.155583610000000008e-08 1.507781283000000014e-07
8.140625000000000000e+02 8.838682472999999586e-09 1.286166387999999903e-07
8.144531250000000000e+02 9.333999044999999185e-09 1.358012210999999890e-07
8.148437500000000000e+02 1.151166781000000060e-08 1.576641209999999904e-07
8.152343750000000000e+02 1.178876019000000037e-08 1.743688910999999880e-07
8.156250000000000000e+02 1.253311106000000013e-08 1.507732105999999873e-07
8.160156250000000000e+02 1.018783319999999974e-08 1.130205266999999964e-07
8.164062500000000000e+02 9.234036122000000067e-09 1.149084323000000028e-07
8.167968750000000000e+02 1.117260529000000027e-08 1.302142298000000010e-07
8.171875000000000000e+02 1.018950120000000040e-08 1.320721184999999994e-07
8.175781250000000000e+02 1.148972965999999950e-08 1.347669148999999927e-07
8.179687500000000000e+02 1.278474133999999960e-08 1.441709694000000012e-07
8.183593750000000000e+02 1.289919256999999924e-08 1.332010714999999974e-07
8.187500000000000000e+02 1.043895988000000081e-08 1.192041675999999938e-07
8.191406250000000000e+02 8.831459599000000574e-09 9.762176577999999739e-08
8.195312500000000000e+02 1.067199745999999940e-08 9.046516716000000408e-08
8.199218750000000000e+02 9.714007336999999739e-09 7.885563236000000407e-08
8.203125000000000000e+02 9.570790510999999519e-09 8.188865786999999360e-08
8.207031250000000000e+02 1.015572865000000044e-08 8.078801006999999894e-08
8.210937500000000000e+02 9.970336026999999572e-09 7.399422432999999892e-08
8.214843750000000000e+02 8.191388827999999432e-09 7.241693303999999376e-08
8.218750000000000000e+02 8.710657324999999754e-09 9.104766890000000439e-08
8.222656250000000000e+02 9.763764782999999200e-09 1.152695619000000035e-07
8.226562500000000000e+02 8.297948682000000076e-09 1.044787534000000028e-07
8.230468750000000000e+02 1.013417942000000057e-08 1.009660108999999975e-07
8.234375000000000000e+02 9.515347563000000565e-09 9.557530211999999558e-08
8.238281250000000000e+02 9.337356912999999404e-09 1.009868070999999993e-07
8.242187500000000000e+02 9.776430229000000170e-09 8.006687643000000633e-08
8.246093750000000000e+02 1.049543306000000041e-08 6.809805624999999763e-08
8.250000000000000000e+02 1.184234067999999917e-08 6.569307322999999607e-08
8.253906250000000000e+02 1.240902776000000006e-08 5.735999489999999882e-08
8.257812500000000000e+02 1.575774843000000159e-08 4.351640976999999781e-08
8.261718750000000000e+02 1.530897270000000119e-08 3.781267041000000149e-08
8.265625000000000000e+02 1.233082684999999993e-08 3.230154180000000316e-08
8.269531250000000000e+02 1.466093195000000037e-08 2.820705878999999977e-08
8.273437500000000000e+02 1.314422413999999976e-08 2.982535377999999802e-08
8.277343750000000000e+02 1.503374455000000128e-08 2.955140943000000036e-08
8.281250000000000000e+02 1.685893056000000065e-08 2.320186945999999866e-08
8.285156250000000000e+02 1.483292145999999999e-08 2.270681296000000004e-08
8.289062500000000000e+02 1.456242541999999959e-08 2.181739698999999875e-08
8.292968750000000000e+02 1.538132912000000091e-08 1.923529041999999946e-08
8.296875000000000000e+02 1.470394764999999954e-08 1.800444292999999870e-08
8.300781250000000000e+02 1.341989676999999942e-08 1.631557300999999970e-08
8.304687500000000000e+02 1.451617420000000003e-08 1.728901783999999857e-08
8.308593750000000000e+02 1.487440865999999995e-08 1.705991914999999845e-08
8.312500000000000000e+02 1.254970121000000042e-08 1.501525234000000115e-08
8.316406250000000000e+02 1.243699008999999945e-08 1.559850238000000011e-08
8.320312500000000000e+02 1.116474525000000008e-08 1.219831725000000048e-08
8.324218750000000000e+02 9.366066359999999605e-09 1.106106804000000010e-08
8.328125000000000000e+02 1.164923222999999970e-08 1.146583389000000006e-08
8.332031250000000000e+02 1.170069904999999921e-08 1.247965943000000004e-08
8.335937500000000000e+02 9.807913566999999839e-09 1.253620709000000056e-08
8.339843750000000000e+02 1.047960775999999991e-08 1.249050555999999937e-08
8.343750000000000000e+02 1.122393026000000006e-08 1.231671209999999959e-08
8.347656250000000000e+02 1.065743231999999925e-08 1.527874894000000107e-08
8.351562500000000000e+02 1.155569779000000082e-08 1.522513417000000093e-08
8.355468750000000000e+02 1.232815758000000055e-08 1.456520935999999963e-08
8.359375000000000000e+02 1.019373798999999952e-08 1.959048087000000031e-08
8.363281250000000000e+02 1.083255686999999998e-08 2.385909663000000096e-08
8.367187500000000000e+02 1.163688359999999953e-08 2.633069085999999906e-08
8.371093750000000000e+02 1.090687090999999971e-08 2.695738335000000006e-08
8.375000000000000000e+02 1.176138537999999933e-08 2.703154844000000110e-08
8.378906250000000000e+02 1.115334113999999957e-08 2.873667633000000006e-08
8.382812500000000000e+02 9.382775315000000469e-09 2.432436321000000143e-08
8.386718750000000000e+02 1.036333249000000016e-08 2.710686965999999961e-08
8.390625000000000000e+02 9.467403520000000586e-09 2.650849414000000121e-08
8.394531250000000000e+02 9.418408553999999667e-09 2.127183948000000061e-08
8.398437500000000000e+02 8.508597717000000318e-09 2.073480992000000034e-08
8.402343750000000000e+02 8.818659389000000055e-09 2.208648984000000001e-08
8.406250000000000000e+02 9.346543911999999587e-09 2.152475591999999880e-08
8.410156250000000000e+02 8.731968940999999551e-09 2.551537613999999897e-08
8.414062500000000000e+02 1.000285432999999969e-08 2.947570755999999880e-08
8.417968750000000000e+02 8.874819894999999807e-09 2.947495099999999850e-08
8.421875000000000000e+02 8.997450348999999741e-09 3.300346803999999745e-08
8.425781250000000000e+02 8.659258477999999691e-09 3.603555492999999913e-08
8.429687500000000000e+02 8.297791456999999174e-09 3.714892728999999749e-08
8.433593750000000000e+02 1.067528618000000020e-08 3.976306865999999784e-08
8.437500000000000000e+02 1.085576936999999950e-08 3.877919499000000048e-08
8.441406250000000000e+02 1.137944547000000074e-08 4.579091292999999777e-08
8.445312500000000000e+02 1.177556632999999927e-08 6.042074868999999503e-08
8.449218750000000000e+02 9.942649131000000398e-09 5.925441174000000228e-08
8.453125000000000000e+02 9.130695234999999883e-09 3.885205735999999852e-08
8.457031250000000000e+02 9.056182008999999963e-09 3.160956682000000037e-08
8.460937500000000000e+02 8.509435262999999529e-09 3.156801697000000277e-08
8.464843750000000000e+02 8.746314799000000308e-09 3.155563996999999803e-08
8.468750000000000000e+02 8.808921512999999746e-09 3.597679312999999823e-08
8.472656250000000000e+02 9.122971133999999202e-09 4.403364321999999754e-08
8.476562500000000000e+02 8.194357771999999485e-09 4.574647865999999755e-08
8.480468750000000000e+02 8.490787007999999203e-09 4.619428739999999889e-08
8.484375000000000000e+02 9.867631721999999454e-09 3.749927569000000250e-08
8.488281250000000000e+02 8.035910848000000195e-09 2.062056084000000145e-08
8.492187500000000000e+02 7.166689962999999641e-09 1.824415132999999922e-08
8.496093750000000000e+02 1.175233137000000020e-08 1.625994860000000150e-08
8.500000000000000000e+02 1.834677051999999975e-08 1.652234817000000128e-08
8.503906250000000000e+02 1.128318265000000034e-08 1.875128810999999932e-08
8.507812500000000000e+02 7.419139460999999898e-09 1.830937707000000029e-08
8.511718750000000000e+02 8.103496144000000758e-09 2.133953590000000046e-08
8.515625000000000000e+02 9.424501303000000319e-09 2.391144886999999949e-08
8.519531250000000000e+02 9.966551998000000007e-09 2.745027889999999887e-08
8.523437500000000000e+02 8.929852639999999902e-09 2.880669447000000018e-08
8.527343750000000000e+02 8.334647028999999193e-09 2.183260167000000027e-08
8.531250000000000000e+02 6.912427061999999902e-09 1.878485969999999908e-08
8.535156250000000000e+02 7.721883096999999935e-09 1.425237497999999992e-08
8.539062500000000000e+02 8.231819190999999450e-09 1.042531443999999936e-08
8.542968750000000000e+02 9.662106081000000310e-09 8.189529913000000200e-09
8.546875000000000000e+02 1.159938376000000074e-08 8.544882315999999363e-09
8.550781250000000000e+02 1.165455776999999929e-08 8.280379720000000303e-09
8.554687500000000000e+02 9.420009763000000229e-09 9.113750442999999396e-09
8.558593750000000000e+02 1.059360386000000055e-08 9.950500903999999558e-09
8.562500000000000000e+02 9.682688907999999384e-09 9.560316752000000427e-09
8.566406250000000000e+02 1.008590792000000021e-08 9.894576825999999932e-09
8.570312500000000000e+02 9.386108948999999481e-09 9.762016989000000466e-09
8.574218750000000000e+02 9.589069938000000526e-09 1.007762230999999953e-08
8.578125000000000000e+02 9.274897966000000797e-09 1.200665693000000057e-08
8.582031250000000000e+02 8.001977524999999324e-09 1.378226753999999919e-08
8.585937500000000000e+02 8.373631634999999697e-09 1.370068807000000006e-08
8.589843750000000000e+02 8.752174666000000541e-09 1.509372396000000137e-08
8.593750000000000000e+02 8.075959378999999463e-09 1.620441522000000039e-08
8.597656250000000000e+02 8.064639800000000741e-09 1.714712677999999901e-08
8.601562500000000000e+02 7.852669131999999458e-09 1.631959700999999865e-08
8.605468750000000000e+02 9.416702135000000474e-09 1.345188784000000026e-08
8.609375000000000000e+02 9.892229095999999810e-09 1.193654421999999958e-08
8.613281250000000000e+02 9.139645805999999940e-09 1.304624366000000040e-08
8.617187500000000000e+02 9.505960782000000589e-09 1.300571754999999926e-08
8.621093750000000000e+02 8.193896147000000811e-09 1.382815938999999950e-08
8.625000000000000000e+02 8.644477001999999666e-09 1.662709048999999982e-08
8.628906250000000000e+02 7.936897774000000137e-09 1.730952205000000149e-08
8.632812500000000000e+02 8.170217296000000548e-09 1.637945465999999897e-08
8.636718750000000000e+02 8.483464242999999468e-09 1.360613816999999942e-08
8.640625000000000000e+02 7.431362785999999909e-09 1.304591266000000077e-08
8.644531250000000000e+02 7.156645321000000077e-09 1.120790872000000052e-08
8.648437500000000000e+02 7.482898760999999877e-09 9.972667207000000208e-09
8.652343750000000000e+02 7.402914591999999889e-09 1.018481637999999958e-08
8.656250000000000000e+02 9.106339018000000515e-09 1.222235606000000020e-08
8.660156250000000000e+02 9.742154677000000040e-09 1.492946919000000005e-08
8.664062500000000000e+02 1.189505938999999922e-08 1.978933806000000028e-08
8.667968750000000000e+02 1.058036744000000011e-08 2.017171417999999879e-08
8.671875000000000000e+02 9.191636904999999669e-09 1.886942406999999845e-08
8.675781250000000000e+02 8.726441847000000460e-09 1.809796319000000100e-08
8.679687500000000000e+02 9.540307262999999523e-09 1.745497726000000148e-08
8.683593750000000000e+02 9.748112070000000491e-09 1.391329236999999964e-08
8.687500000000000000e+02 9.225403545999999717e-09 1.464682429000000080e-08
8.691406250000000000e+02 1.003062042999999990e-08 1.698623991999999909e-08
8.695312500000000000e+02 1.005231269000000020e-08 1.998139441000000021e-08
8.699218750000000000e+02 9.198888742000000750e-09 1.792326184000000116e-08
8.703125000000000000e+02 9.202172135000000802e-09 1.264507270000000008e-08
8.707031250000000000e+02 1.087316101000000069e-08 1.220331416000000004e-08
8.710937500000000000e+02 1.156370560000000064e-08 1.403156662999999984e-08
8.714843750000000000e+02 8.291268410000000620e-09 1.067546113000000055e-08
8.718750000000000000e+02 7.939387951999999874e-09 1.095691560999999951e-08
8.722656250000000000e+02 7.769468952000000018e-09 1.600124203999999921e-08
8.726562500000000000e+02 9.872893426999999957e-09 1.792366968000000147e-08
8.730468750000000000e+02 1.144717026000000021e-08 1.621908912000000112e-08
8.734375000000000000e+02 1.214160054999999969e-08 1.133292117999999966e-08
8.738281250000000000e+02 9.539554239999999248e-09 1.006464714000000048e-08
8.742187500000000000e+02 8.679073505000000512e-09 9.908950462999999800e-09
8.746093750000000000e+02 8.934676952999999480e-09 8.843227209999999643e-09
8.750000000000000000e+02 9.538285803999999828e-09 1.009688172999999921e-08
8.753906250000000000e+02 1.073554692999999998e-08 1.066605130000000082e-08
8.757812500000000000e+02 9.888531363000000688e-09 1.292494193000000078e-08
8.761718750000000000e+02 8.411385634000000615e-09 1.048433041000000071e-08
8.765625000000000000e+02 7.853036187000000576e-09 7.418324967000000062e-09
8.769531250000000000e+02 9.304032391999999339e-09 6.350570797000000140e-09
8.773437500000000000e+02 9.623682990999999203e-09 5.571683124000000367e-09
8.777343750000000000e+02 8.529885100000000712e-09 5.027991618999999752e-09
8.781250000000000000e+02 8.765635691000000530e-09 4.787988279000000177e-09
8.785156250000000000e+02 8.269958567000000677e-09 6.080847872000000267e-09
8.789062500000000000e+02 9.518834285000000268e-09 6.886585485999999679e-09
8.792968750000000000e+02 8.693543486999999742e-09 7.441541009999999670e-09
8.796875000000000000e+02 8.955464290000000715e-09 7.706973949999999927e-09
8.800781250000000000e+02 9.434962057999999632e-09 7.066728813000000376e-09
8.804687500000000000e+02 8.495993742999999885e-09 7.944998978000000706e-09
8.808593750000000000e+02 9.439952460999999380e-09 8.465528227000000380e-09
8.812500000000000000e+02 9.067660585999999440e-09 7.077129279000000307e-09
8.816406250000000000e+02 9.153687853999999969e-09 7.623586991000000323e-09
8.820312500000000000e+02 1.030277501000000059e-08 7.042589518999999963e-09
8.824218750000000000e+02 9.805152087999999497e-09 5.824642715000000058e-09
8.828125000000000000e+02 8.715849283000000803e-09 5.735168919000000165e-09
8.832031250000000000e+02 8.790625535000000759e-09 6.738293732999999799e-09
8.835937500000000000e+02 8.474255374000000089e-09 6.718154209000000208e-09
8.839843750000000000e+02 8.762148379000000473e-09 6.589642019000000168e-09
8.843750000000000000e+02 9.301743178000000401e-09 6.422688416999999831e-09
8.847656250000000000e+02 9.993951633999999594e-09 7.071013478999999603e-09
8.851562500000000000e+02 9.693864266000000292e-09 9.646089268999999837e-09
8.855468750000000000e+02 9.652375887999999919e-09 1.113832559999999978e-08
8.859375000000000000e+02 1.027641684000000036e-08 1.202006593999999994e-08
8.863281250000000000e+02 9.699933372000000239e-09 1.057820058000000024e-08
8.867187500000000000e+02 1.158770776999999926e-08 9.567604052999999181e-09
8.871093750000000000e+02 1.100410781999999976e-08 9.133656494999999869e-09
8.875000000000000000e+02 8.998065061000000611e-09 8.099031202000000578e-09
8.878906250000000000e+02 9.994612449999999213e-09 6.762753979000000250e-09
8.882812500000000000e+02 1.021478125999999957e-08 5.337911434000000376e-09
8.886718750000000000e+02 8.774313188000000128e-09 4.679744467000000039e-09
8.890625000000000000e+02 9.320624314999999491e-09 6.014923481999999823e-09
8.894531250000000000e+02 9.596928212000000253e-09 6.855278877999999602e-09
8.898437500000000000e+02 1.016898279999999942e-08 6.507384595000000225e-09
8.902343750000000000e+02 1.253391728000000037e-08 6.446291020000000075e-09
8.906250000000000000e+02 1.482892937999999930e-08 5.765799934000000165e-09
8.910156250000000000e+02 1.225023801000000011e-08 6.288974811999999647e-09
8.914062500000000000e+02 8.641845558999999814e-09 8.357791553000000470e-09
8.917968750000000000e+02 8.184579703000000641e-09 8.734620481000000400e-09
8.921875000000000000e+02 9.177405124000000419e-09 9.795285949000000207e-09
8.925781250000000000e+02 1.056283868000000021e-08 8.920376608000000277e-09
8.929687500000000000e+02 9.970336026999999572e-09 7.861247920999999486e-09
8.933593750000000000e+02 1.049522854999999991e-08 7.278373801000000081e-09
8.937500000000000000e+02 1.013986787999999971e-08 6.606727485000000267e-09
8.941406250000000000e+02 1.088509353000000073e-08 6.360579382999999724e-09
8.945312500000000000e+02 1.100140308000000015e-08 7.909933756999999967e-09
8.949218750000000000e+02 1.111811811000000013e-08 8.513858830000000169e-09
8.953125000000000000e+02 8.800297211999999966e-09 7.759168967999999660e-09
8.957031250000000000e+02 7.907369696000000716e-09 8.846764171999999810e-09
8.960937500000000000e+02 8.760738086000000287e-09 8.377181600999999642e-09
8.964843750000000000e+02 9.611392874999999921e-09 7.011619228999999759e-09
8.968750000000000000e+02 9.515378889999999682e-09 5.134997729999999763e-09
8.972656250000000000e+02 9.030858209999999240e-09 4.615935812000000127e-09
8.976562500000000000e+02 1.047578945000000052e-08 4.825416892999999694e-09
8.980468750000000000e+02 1.232054460000000036e-08 5.412288123000000067e-09
8.984375000000000000e+02 1.320510787999999977e-08 5.521850612000000238e-09
8.988281250000000000e+02 1.347012471000000072e-08 5.302331981999999844e-09
8.992187500000000000e+02 1.652000871999999917e-08 4.633911429999999729e-09
8.996093750000000000e+02 2.130967031999999904e-08 5.764825260000000222e-09
9.000000000000000000e+02 2.306026566999999852e-08 9.257914163999999621e-09
9.003906250000000000e+02 2.106452289000000064e-08 6.206614541999999775e-09
9.007812500000000000e+02 1.979834951999999991e-08 5.798200611999999599e-09
9.011718750000000000e+02 1.974272038000000070e-08 5.786019252999999632e-09
9.015625000000000000e+02 1.928698067000000021e-08 5.631585692999999641e-09
9.019531250000000000e+02 1.600994140999999846e-08 5.735504646999999685e-09
9.023437500000000000e+02 1.525139067000000133e-08 5.196259169000000086e-09
9.027343750000000000e+02 1.467822664999999944e-08 5.063430395999999694e-09
9.031250000000000000e+02 1.289374645000000059e-08 5.871169372999999609e-09
9.035156250000000000e+02 9.364186166000000026e-09 5.976615059999999899e-09
9.039062500000000000e+02 9.630245640000000753e-09 6.267347564000000350e-09
9.042968750000000000e+02 9.737024780999999881e-09 6.515076188000000105e-09
9.046875000000000000e+02 1.097957604999999941e-08 5.923695389999999654e-09
9.050781250000000000e+02 1.032775244999999957e-08 5.211044782999999643e-09
9.054687500000000000e+02 1.189048095999999939e-08 4.776980192999999619e-09
9.058593750000000000e+02 1.175029809000000023e-08 6.210942356000000051e-09
9.062500000000000000e+02 1.137409983999999954e-08 5.855639603000000171e-09
9.066406250000000000e+02 1.291042526000000003e-08 5.698746600999999885e-09
9.070312500000000000e+02 1.199432248000000029e-08 6.788779377000000307e-09
9.074218750000000000e+02 1.321514306999999933e-08 7.156017605000000257e-09
9.078125000000000000e+02 1.116813916999999968e-08 7.049322987000000064e-09
9.082031250000000000e+02 1.294480778999999955e-08 6.346414392999999745e-09
9.085937500000000000e+02 1.381280457000000041e-08 7.511155449000000822e-09
9.089843750000000000e+02 1.366011467000000022e-08 5.736912575000000193e-09
9.093750000000000000e+02 1.667558068000000057e-08 6.076717475000000106e-09
9.097656250000000000e+02 1.293896802000000032e-08 7.878686847000000424e-09
9.101562500000000000e+02 1.217969854999999957e-08 7.552311646000000705e-09
9.105468750000000000e+02 1.205456314000000012e-08 6.310920645999999982e-09
9.109375000000000000e+02 1.326302327000000068e-08 6.506437701000000369e-09
9.113281250000000000e+02 1.282536912000000056e-08 6.758624172999999765e-09
9.117187500000000000e+02 1.067888461000000031e-08 6.128437863999999733e-09
9.121093750000000000e+02 1.342751684000000037e-08 7.125421461999999760e-09
9.125000000000000000e+02 1.445849523999999954e-08 7.227164096999999713e-09
9.128906250000000000e+02 1.533264386999999853e-08 5.821323267000000175e-09
9.132812500000000000e+02 1.516221951000000070e-08 6.496806216999999697e-09
9.136718750000000000e+02 1.456640804999999975e-08 7.540821247000000800e-09
9.140625000000000000e+02 1.572325004999999905e-08 7.534742093000000429e-09
9.144531250000000000e+02 2.115496604999999977e-08 6.690443670000000330e-09
9.148437500000000000e+02 2.101959448999999890e-08 6.817709883999999673e-09
9.152343750000000000e+02 1.807231548999999945e-08 8.039375108000000050e-09
9.156250000000000000e+02 1.557751703999999983e-08 8.600466529000000086e-09
9.160156250000000000e+02 1.352429154000000049e-08 9.043521291999999854e-09
9.164062500000000000e+02 1.658117853999999972e-08 9.641415679000000444e-09
9.167968750000000000e+02 2.127812609999999919e-08 8.615540583999999260e-09
9.171875000000000000e+02 2.032908062999999998e-08 6.476050207000000060e-09
9.175781250000000000e+02 1.845401069000000127e-08 6.948652552999999594e-09
9.179687500000000000e+02 1.910706608999999837e-08 7.330450604999999751e-09
9.183593750000000000e+02 1.728946231999999997e-08 8.333649304000000025e-09
9.187500000000000000e+02 2.125646693000000133e-08 7.447777387999999966e-09
9.191406250000000000e+02 1.952742907999999988e-08 7.737018032000000649e-09
9.195312500000000000e+02 1.835203812999999957e-08 8.660722558000000198e-09
9.199218750000000000e+02 1.918647159999999867e-08 8.438967318999999355e-09
9.203125000000000000e+02 1.861358655999999836e-08 9.019662755000000645e-09
9.207031250000000000e+02 2.108943294000000114e-08 1.087557611999999946e-08
9.210937500000000000e+02 2.221429096999999855e-08 9.176473007000000195e-09
9.214843750000000000e+02 2.160622190000000129e-08 7.286622772999999977e-09
9.218750000000000000e+02 2.894611840000000127e-08 8.999399106000000778e-09
9.222656250000000000e+02 2.642989603000000020e-08 1.063945434000000041e-08
9.226562500000000000e+02 2.636158016999999876e-08 9.610386282999999531e-09
9.230468750000000000e+02 2.544192978999999974e-08 8.453486951000000350e-09
9.234375000000000000e+02 2.565900847999999973e-08 9.181255353999999730e-09
9.238281250000000000e+02 2.777457530999999902e-08 1.046211209000000080e-08
9.242187500000000000e+02 3.153301618000000072e-08 1.033120902000000012e-08
9.246093750000000000e+02 3.097358507000000053e-08 1.234497942000000042e-08
9.250000000000000000e+02 2.976079003000000134e-08 1.221159504999999956e-08
9.253906250000000000e+02 2.765928121000000151e-08 1.199256582000000049e-08
9.257812500000000000e+02 3.194861159999999902e-08 1.058853484999999952e-08
9.261718750000000000e+02 3.669499506000000275e-08 9.728239708999999492e-09
9.265625000000000000e+02 3.796426800999999925e-08 1.087780208999999981e-08
9.269531250000000000e+02 4.166656432999999808e-08 1.222199787999999984e-08
9.273437500000000000e+02 4.391420453999999871e-08 1.266887154000000056e-08
9.277343750000000000e+02 3.867529671999999720e-08 1.258316403999999960e-08
9.281250000000000000e+02 3.779842561999999841e-08 1.278141125000000000e-08
9.285156250000000000e+02 3.263469007000000169e-08 1.328818393999999968e-08
9.289062500000000000e+02 3.554617506999999952e-08 1.168838115999999991e-08
9.292968750000000000e+02 3.866330037000000213e-08 1.228898973999999944e-08
9.296875000000000000e+02 4.329615349000000215e-08 1.090698321000000076e-08
9.300781250000000000e+02 3.997604768999999892e-08 1.214110522999999929e-08
9.304687500000000000e+02 4.037114718000000224e-08 1.273735645000000047e-08
9.308593750000000000e+02 4.450382750000000226e-08 1.287102099000000015e-08
9.312500000000000000e+02 4.330345437999999698e-08 1.244715057999999925e-08
9.316406250000000000e+02 4.580801140000000261e-08 1.119079488000000021e-08
9.320312500000000000e+02 4.398546866000000261e-08 1.165155159000000021e-08
9.324218750000000000e+02 4.215590400999999778e-08 1.238067058999999954e-08
9.328125000000000000e+02 4.812930365000000204e-08 1.269203320999999927e-08
9.332031250000000000e+02 4.825263392999999732e-08 1.462938773000000052e-08
9.335937500000000000e+02 4.888322512000000199e-08 1.267904740000000079e-08
9.339843750000000000e+02 4.532185877000000059e-08 1.224147007999999986e-08
9.343750000000000000e+02 4.523696221999999757e-08 1.326891860999999993e-08
9.347656250000000000e+02 4.962311694999999713e-08 1.521066122999999874e-08
9.351562500000000000e+02 5.204024764000000032e-08 1.595130964000000046e-08
9.355468750000000000e+02 5.309605450999999847e-08 1.669222757000000009e-08
9.359375000000000000e+02 6.125866356000000540e-08 1.490510764999999887e-08
9.363281250000000000e+02 5.948148187999999848e-08 1.350395518000000062e-08
9.367187500000000000e+02 5.749872609999999796e-08 1.810047169000000158e-08
9.371093750000000000e+02 5.307776445000000239e-08 1.766569723000000142e-08
9.375000000000000000e+02 6.206254226000000325e-08 1.466608252999999978e-08
9.378906250000000000e+02 7.112092954999999861e-08 1.429118345000000013e-08
9.382812500000000000e+02 7.657884530999999720e-08 1.578689290999999979e-08
9.386718750000000000e+02 7.881376569000000176e-08 1.470709096000000048e-08
9.390625000000000000e+02 7.974403877999999871e-08 1.639051475999999917e-08
9.394531250000000000e+02 8.191921381999999556e-08 1.511255899999999945e-08
9.398437500000000000e+02 7.671620049999999628e-08 1.487333055000000055e-08
9.402343750000000000e+02 8.525089985999999374e-08 1.804110108000000034e-08
9.406250000000000000e+02 9.510759088000000098e-08 1.876683679999999949e-08
9.410156250000000000e+02 1.189195460999999980e-07 1.876233638999999939e-08
9.414062500000000000e+02 1.169669444000000065e-07 1.692790842000000136e-08
9.417968750000000000e+02 1.268883504999999920e-07 1.676973337999999867e-08
9.421875000000000000e+02 1.175344282000000063e-07 1.610881676000000067e-08
9.425781250000000000e+02 1.162974750000000016e-07 1.881834380999999875e-08
9.429687500000000000e+02 1.224567637000000017e-07 1.887837169000000155e-08
9.433593750000000000e+02 1.417559524000000069e-07 1.911641445000000117e-08
9.437500000000000000e+02 1.700840788000000081e-07 1.871324921999999991e-08
9.441406250000000000e+02 1.803163404000000074e-07 2.349823899999999980e-08
9.445312500000000000e+02 1.692424142000000106e-07 2.266286572999999890e-08
9.449218750000000000e+02 1.788658454000000087e-07 2.234434526000000130e-08
9.453125000000000000e+02 1.696872958999999961e-07 2.168366152000000011e-08
9.457031250000000000e+02 1.730961709999999886e-07 2.005233460999999879e-08
9.460937500000000000e+02 1.880891458999999896e-07 2.107335110999999877e-08
9.464843750000000000e+02 1.781842519999999903e-07 2.166518231000000082e-08
9.468750000000000000e+02 1.832306458999999994e-07 1.790276472000000067e-08
9.472656250000000000e+02 1.974254967999999956e-07 1.994554956000000140e-08
9.476562500000000000e+02 1.857057251000000120e-07 2.032690549000000045e-08
9.480468750000000000e+02 1.536522506000000088e-07 1.721765797000000137e-08
9.484375000000000000e+02 1.804323034999999998e-07 1.915995028999999839e-08
9.488281250000000000e+02 2.163990107000000061e-07 1.879268192000000078e-08
9.492187500000000000e+02 1.989814765000000081e-07 1.672496457000000000e-08
9.496093750000000000e+02 2.275022727999999889e-07 1.671193028999999882e-08
9.500000000000000000e+02 2.330134084999999963e-07 1.782803221000000106e-08
9.503906250000000000e+02 1.802431611999999998e-07 1.751972541999999888e-08
9.507812500000000000e+02 1.970780801000000069e-07 1.398678836000000081e-08
9.511718750000000000e+02 1.785625933999999950e-07 1.525132093000000127e-08
9.515625000000000000e+02 1.913275469000000072e-07 1.642509352999999938e-08
9.519531250000000000e+02 1.643480150000000117e-07 1.491732506000000055e-08
9.523437500000000000e+02 1.539315192999999923e-07 1.336238448999999945e-08
9.527343750000000000e+02 1.656230615000000115e-07 1.527429935999999847e-08
9.531250000000000000e+02 2.003693842999999876e-07 1.601616892000000152e-08
9.535156250000000000e+02 1.723404147999999999e-07 1.572352785000000158e-08
9.539062500000000000e+02 1.827363034999999918e-07 1.426654055999999943e-08
9.542968750000000000e+02 1.934171161000000096e-07 1.418204593999999996e-08
9.546875000000000000e+02 1.670207669000000040e-07 1.392723806999999986e-08
9.550781250000000000e+02 1.482568039000000106e-07 1.568417086999999874e-08
9.554687500000000000e+02 1.597374807000000089e-07 1.388822272999999938e-08
9.558593750000000000e+02 1.719966864000000074e-07 1.449911237999999942e-08
9.562500000000000000e+02 1.690242005999999997e-07 1.523200003999999969e-08
9.566406250000000000e+02 1.521057281000000132e-07 1.390653406999999927e-08
9.570312500000000000e+02 1.498806288999999997e-07 1.263013046000000050e-08
9.574218750000000000e+02 1.815403940999999913e-07 1.335626454999999975e-08
9.578125000000000000e+02 1.704915859999999960e-07 1.515700627000000051e-08
9.582031250000000000e+02 1.519282557999999945e-07 1.346348936000000067e-08
9.585937500000000000e+02 1.779884329000000060e-07 1.356609081999999935e-08
9.589843750000000000e+02 2.095556506999999934e-07 1.348673613999999986e-08
9.593750000000000000e+02 2.150277474000000004e-07 1.415122400000000072e-08
9.597656250000000000e+02 2.101515626000000108e-07 1.477606763000000064e-08
9.601562500000000000e+02 2.163547135000000004e-07 1.392057079999999988e-08
9.605468750000000000e+02 2.302933331999999900e-07 1.377859462999999982e-08
9.609375000000000000e+02 2.260437204000000059e-07 1.452911154000000075e-08
9.613281250000000000e+02 2.686432342000000239e-07 1.315061951000000074e-08
9.617187500000000000e+02 3.336068088999999779e-07 1.353672291999999974e-08
9.621093750000000000e+02 3.627213799000000161e-07 1.377049697000000032e-08
9.625000000000000000e+02 3.797339790999999759e-07 1.326967872000000053e-08
9.628906250000000000e+02 3.572071990000000108e-07 1.462093897999999977e-08
9.632812500000000000e+02 3.586505821999999825e-07 1.513791116999999993e-08
9.636718750000000000e+02 3.891022004999999985e-07 1.403997046999999968e-08
9.640625000000000000e+02 4.515065844999999959e-07 1.590939451000000024e-08
9.644531250000000000e+02 4.601713098000000210e-07 1.377662990999999920e-08
9.648437500000000000e+02 4.667310319000000140e-07 1.435581694000000018e-08
9.652343750000000000e+02 5.019354953000000348e-07 1.540747922999999867e-08
9.656250000000000000e+02 5.263010039999999837e-07 1.737901531999999924e-08
9.660156250000000000e+02 5.794282954000000367e-07 1.588249610000000052e-08
9.664062500000000000e+02 6.616237042999999661e-07 1.329873808000000006e-08
9.667968750000000000e+02 6.868424343000000279e-07 1.390594300000000060e-08
9.671875000000000000e+02 6.853999589999999933e-07 1.665522659999999869e-08
9.675781250000000000e+02 7.783240904000000439e-07 1.540623444000000040e-08
9.679687500000000000e+02 8.716513977000000302e-07 1.599220221999999981e-08
9.683593750000000000e+02 9.928113823999999188e-07 1.703406221000000034e-08
9.687500000000000000e+02 1.265890743000000010e-06 1.468198585999999984e-08
9.691406250000000000e+02 1.408758974999999905e-06 1.552242932000000083e-08
9.695312500000000000e+02 1.422830411000000051e-06 1.492764160000000129e-08
9.699218750000000000e+02 1.585765816000000008e-06 1.404571211999999940e-08
9.703125000000000000e+02 1.716907600000000068e-06 1.483210461000000016e-08
9.707031250000000000e+02 1.560953212000000069e-06 1.712812151999999994e-08
9.710937500000000000e+02 1.723717482000000004e-06 1.742650661000000086e-08
9.714843750000000000e+02 1.981852173999999973e-06 1.616493175000000007e-08
9.718750000000000000e+02 2.065345212999999948e-06 1.527484905999999999e-08
9.722656250000000000e+02 2.009801211999999960e-06 1.496849516999999995e-08
9.726562500000000000e+02 2.135843414999999993e-06 1.653939108000000098e-08
9.730468750000000000e+02 2.546432756000000116e-06 1.790120074999999959e-08
9.734375000000000000e+02 2.302252078999999877e-06 2.104847889000000156e-08
9.738281250000000000e+02 2.226079001000000121e-06 1.997989309000000007e-08
9.742187500000000000e+02 2.534301164000000016e-06 1.790349174000000049e-08
9.746093750000000000e+02 2.176400683000000076e-06 1.906331626999999878e-08
9.750000000000000000e+02 1.938290114999999968e-06 2.084491205999999980e-08
9.753906250000000000e+02 1.820981446999999946e-06 2.000316942000000125e-08
9.757812500000000000e+02 1.604378180999999990e-06 1.875866466000000073e-08
9.761718750000000000e+02 1.482669304999999942e-06 2.049157519999999938e-08
9.765625000000000000e+02 1.846045231000000055e-06 2.477147448000000162e-08
9.769531250000000000e+02 1.670391742000000037e-06 2.298367956000000030e-08
9.773437500000000000e+02 1.540340175000000040e-06 2.106750897999999977e-08
9.777343750000000000e+02 1.353421819999999990e-06 2.435302300000000047e-08
9.781250000000000000e+02 1.403048236999999912e-06 2.864835157000000123e-08
9.785156250000000000e+02 1.420627734000000022e-06 2.710975407999999893e-08
9.789062500000000000e+02 1.447569928999999992e-06 2.530136627999999901e-08
9.792968750000000000e+02 1.922890748000000154e-06 2.937496324999999903e-08
9.796875000000000000e+02 1.941959324999999940e-06 3.511463493999999756e-08
9.800781250000000000e+02 1.983018350000000187e-06 3.311547815000000177e-08
9.804687500000000000e+02 2.147756659999999911e-06 4.744038095000000145e-08
9.808593750000000000e+02 2.607069377000000186e-06 6.176691747000000377e-08
9.812500000000000000e+02 2.933689494000000183e-06 6.690153218000000254e-08
9.816406250000000000e+02 3.252043029999999975e-06 7.942838854000000070e-08
9.820312500000000000e+02 3.319066612000000132e-06 8.981896226000000530e-08
9.824218750000000000e+02 3.762028651999999899e-06 8.936623109000000201e-08
9.828125000000000000e+02 3.350448507999999923e-06 9.063581140000000119e-08
9.832031250000000000e+02 2.863054958000000043e-06 1.009291565000000019e-07
9.835937500000000000e+02 2.932183921000000077e-06 1.187036117999999941e-07
9.839843750000000000e+02 3.154076968999999789e-06 1.124462147999999955e-07
9.843750000000000000e+02 2.827417812999999950e-06 1.001039472999999990e-07
9.847656250000000000e+02 2.611666292999999933e-06 1.012234147000000040e-07
9.851562500000000000e+02 2.344791256999999922e-06 1.030125501999999963e-07
9.855468750000000000e+02 1.875085091000000077e-06 1.113897884999999940e-07
9.859375000000000000e+02 1.443317857999999995e-06 1.043859979999999985e-07
9.863281250000000000e+02 1.518608018999999925e-06 1.149464971999999954e-07
9.867187500000000000e+02 1.390037664000000074e-06 1.485145670999999895e-07
9.871093750000000000e+02 1.203991557999999904e-06 1.430312448000000040e-07
9.875000000000000000e+02 1.220500205999999904e-06 1.477552360999999928e-07
9.878906250000000000e+02 1.195323012000000059e-06 1.618419731999999990e-07
9.882812500000000000e+02 1.005000396999999971e-06 1.682470335999999952e-07
9.886718750000000000e+02 9.556862161000000627e-07 1.692659056999999932e-07
9.890625000000000000e+02 8.344984652999999638e-07 2.080451597999999892e-07
9.894531250000000000e+02 6.947932228000000444e-07 2.376214839999999896e-07
9.898437500000000000e+02 5.700772858999999604e-07 2.420351968000000195e-07
9.902343750000000000e+02 5.436543621999999588e-07 2.900557199000000084e-07
9.906250000000000000e+02 5.835249677000000367e-07 3.222317870000000179e-07
9.910156250000000000e+02 5.438627592000000466e-07 3.137236148999999954e-07
9.914062500000000000e+02 5.267277092000000496e-07 3.560275558999999992e-07
9.917968750000000000e+02 4.690990185999999933e-07 3.166685237000000234e-07
9.921875000000000000e+02 4.876185529999999605e-07 3.579792780999999767e-07
9.925781250000000000e+02 4.377025585000000250e-07 3.852389298999999887e-07
9.929687500000000000e+02 4.513391935000000029e-07 4.212584454999999742e-07
9.933593750000000000e+02 4.096895148999999772e-07 5.024945623000000382e-07
9.937500000000000000e+02 2.666015369000000135e-07 4.238845737999999868e-07
9.941406250000000000e+02 3.518829169999999918e-07 4.380390050000000140e-07
9.945312500000000000e+02 3.626607030000000020e-07 3.663897581999999996e-07
9.949218750000000000e+02 3.476394701999999814e-07 3.330710442999999911e-07
9.953125000000000000e+02 3.460126567000000042e-07 3.731366177999999887e-07
9.957031250000000000e+02 3.470957237000000194e-07 2.945339301999999833e-07
9.960937500000000000e+02 3.122755219999999964e-07 2.185220391000000071e-07
9.964843750000000000e+02 2.811637967999999772e-07 2.296909525999999967e-07
9.968750000000000000e+02 3.753387267000000007e-07 2.331250592000000103e-07
9.972656250000000000e+02 4.115825273000000035e-07 2.390539914999999868e-07
9.976562500000000000e+02 3.414358275999999923e-07 2.255610100999999955e-07
9.980468750000000000e+02 2.903478123999999868e-07 2.008572202999999990e-07
9.984375000000000000e+02 2.562497183999999979e-07 1.679995408000000080e-07
9.988281250000000000e+02 2.946406065000000262e-07 1.531516001999999889e-07
9.992187500000000000e+02 3.573556001000000137e-07 1.490904867000000016e-07
9.996093750000000000e+02 3.430700175999999932e-07 1.124203023000000055e-07
1.000000000000000000e+03 3.263602731000000246e-07 8.656914650000000118e-08
1.000390625000000000e+03 3.096867492999999869e-07 1.104720697999999973e-07
1.000781250000000000e+03 2.665846465000000159e-07 1.186003589000000002e-07
1.001171875000000000e+03 2.344141212000000028e-07 1.069057147999999996e-07
1.001562500000000000e+03 2.985932468999999801e-07 1.097924717999999963e-07
1.001953125000000000e+03 2.913232763999999962e-07 9.348935498999999676e-08
1.002343750000000000e+03 2.912388431999999813e-07 8.291326097999999356e-08
1.002734375000000000e+03 3.415122788999999791e-07 8.264094326000000274e-08
1.003125000000000000e+03 3.020944045000000165e-07 7.423105895000000285e-08
1.003515625000000000e+03 2.838542712999999841e-07 8.103566363000000494e-08
1.003906250000000000e+03 2.949012257999999841e-07 8.412796162999999951e-08
1.004296875000000000e+03 2.593585002000000159e-07 8.651574215000000162e-08
1.004687500000000000e+03 2.590062793000000013e-07 8.419709317000000487e-08
1.005078125000000000e+03 3.442215162999999999e-07 7.608116445999999995e-08
1.005468750000000000e+03 3.171065206999999798e-07 6.949734093000000251e-08
1.005859375000000000e+03 3.616127408000000201e-07 5.697260296999999804e-08
1.006250000000000000e+03 3.367092733000000236e-07 5.638119733999999814e-08
1.006640625000000000e+03 2.954825927000000204e-07 5.687223929999999983e-08
1.007031250000000000e+03 3.660155211999999863e-07 4.570078186000000233e-08
1.007421875000000000e+03 4.502283981999999780e-07 5.491672473999999730e-08
1.007812500000000000e+03 4.455295343999999771e-07 6.482503744000000114e-08
1.008203125000000000e+03 4.162765491000000159e-07 5.224912228000000147e-08
1.008593750000000000e+03 4.147697275000000184e-07 4.471307569999999742e-08
1.008984375000000000e+03 4.893546151000000049e-07 4.907221144000000151e-08
1.009375000000000000e+03 4.640146448999999774e-07 5.428527294999999954e-08
1.009765625000000000e+03 4.938301018000000313e-07 4.975020643999999778e-08
1.010156250000000000e+03 4.697012478999999831e-07 4.888385874000000181e-08
1.010546875000000000e+03 5.855318438999999735e-07 4.211669951999999740e-08
1.010937500000000000e+03 7.472659303000000118e-07 4.293818265000000321e-08
1.011328125000000000e+03 8.192976229000000224e-07 4.638877302999999764e-08
1.011718750000000000e+03 8.497866913999999823e-07 4.835356501999999740e-08
1.012109375000000000e+03 8.407968303999999805e-07 4.972128656999999987e-08
1.012500000000000000e+03 8.761405025999999475e-07 4.458341387999999785e-08
1.012890625000000000e+03 8.739684672999999930e-07 4.630547000999999917e-08
1.013281250000000000e+03 9.976885317999999610e-07 4.179843439000000278e-08
1.013671875000000000e+03 1.022520882000000103e-06 3.599440228000000241e-08
1.014062500000000000e+03 1.088070590000000051e-06 4.283894438000000310e-08
1.014453125000000000e+03 9.109001030999999557e-07 4.128409482999999925e-08
1.014843750000000000e+03 9.144953969000000528e-07 4.174031094000000271e-08
1.015234375000000000e+03 1.018528238000000016e-06 3.482843653000000226e-08
1.015625000000000000e+03 1.012055408000000043e-06 2.913321330000000037e-08
1.016015625000000000e+03 1.024462239000000025e-06 3.013822834999999746e-08
1.016406250000000000e+03 9.085008700000000480e-07 3.288878156000000140e-08
1.016796875000000000e+03 7.133772168999999941e-07 3.398014484000000303e-08
1.017187500000000000e+03 6.811047628000000071e-07 2.891660982000000115e-08
1.017578125000000000e+03 7.830620309999999811e-07 3.136171466000000055e-08
1.017968750000000000e+03 8.431577810999999536e-07 3.335772223000000194e-08
1.018359375000000000e+03 7.061658993999999565e-07 3.331902369999999807e-08
1.018750000000000000e+03 6.656584135999999770e-07 2.881939065000000112e-08
1.019140625000000000e+03 5.942663249000000282e-07 2.985112206000000194e-08
1.019531250000000000e+03 5.485358239999999530e-07 3.400444254000000106e-08
1.019921875000000000e+03 5.162493355999999740e-07 3.244876075999999877e-08
1.020312500000000000e+03 5.146132163000000049e-07 2.910996297000000087e-08
1.020703125000000000e+03 4.727271852999999897e-07 2.573244537000000026e-08
1.021093750000000000e+03 4.401789239000000076e-07 2.461192817000000138e-08
1.021484375000000000e+03 4.003664229000000040e-07 2.429216880999999913e-08
1.021875000000000000e+03 3.661106975999999981e-07 2.472261901000000156e-08
1.022265625000000000e+03 5.181780202999999746e-07 2.447797280999999866e-08
1.022656250000000000e+03 5.410665920000000390e-07 2.548669270000000149e-08
1.023046875000000000e+03 5.674152962999999760e-07 2.747916330000000152e-08
1.023437500000000000e+03 5.388139442000000483e-07 2.416555217999999933e-08
1.023828125000000000e+03 5.903020143999999656e-07 2.818429786999999895e-08
1.024218750000000000e+03 6.291953591000000172e-07 2.295231030000000063e-08
1.024609375000000000e+03 5.937810233999999992e-07 2.579899510999999987e-08
1.025000000000000000e+03 5.378303282999999764e-07 2.527611813999999976e-08
1.025390625000000000e+03 5.837000378999999763e-07 2.634870193999999852e-08
1.025781250000000000e+03 7.068234338999999670e-07 2.668976582000000056e-08
1.026171875000000000e+03 9.554349593999999428e-07 3.138879038999999856e-08
1.026562500000000000e+03 1.059308163999999932e-06 3.398748356000000115e-08
1.026953125000000000e+03 1.212910452999999975e-06 3.523714953999999884e-08
1.027343750000000000e+03 9.992237625999999289e-07 3.089336506000000032e-08
1.027734375000000000e+03 1.022627331000000105e-06 3.220896134000000266e-08
1.028125000000000000e+03 1.169985047000000095e-06 3.451600408000000279e-08
1.028515625000000000e+03 1.502002681000000067e-06 3.455239507000000133e-08
1.028906250000000000e+03 1.815030119999999980e-06 4.286553778999999824e-08
1.029296875000000000e+03 1.730499823999999988e-06 4.662421271999999746e-08
1.029687500000000000e+03 1.878018461999999905e-06 5.508866933999999931e-08
1.030078125000000000e+03 2.180555460000000140e-06 6.757478442999999987e-08
1.030468750000000000e+03 2.427444050000000169e-06 8.448221583000000218e-08
1.030859375000000000e+03 2.722158422000000117e-06 1.002036253000000031e-07
1.031250000000000000e+03 3.188773245000000110e-06 1.427934643999999960e-07
1.031640625000000000e+03 3.361226898999999957e-06 2.969199232999999850e-07
1.032031250000000000e+03 3.172244320000000142e-06 5.563615137999999832e-07
1.032421875000000000e+03 3.413891397000000070e-06 5.059601421999999881e-07
1.032812500000000000e+03 3.430111035999999789e-06 2.651629010999999835e-07
1.033203125000000000e+03 4.510530665000000014e-06 1.750630056999999942e-07
1.033593750000000000e+03 5.081335392999999909e-06 1.407080279999999875e-07
1.033984375000000000e+03 5.174090203999999765e-06 1.239461558000000102e-07
1.034375000000000000e+03 5.387320531000000115e-06 1.120550116999999986e-07
1.034765625000000000e+03 5.203194523000000148e-06 9.838482282999999485e-08
1.035156250000000000e+03 5.755493259000000423e-06 1.096466903000000013e-07
1.035546875000000000e+03 6.434231700000000381e-06 1.197670079999999923e-07
1.035937500000000000e+03 5.756365431999999604e-06 1.017541671000000044e-07
1.036328125000000000e+03 6.427066079000000142e-06 1.109327070999999958e-07
1.036718750000000000e+03 5.781766192999999932e-06 9.742290149999999831e-08
1.037109375000000000e+03 5.130904614000000299e-06 9.937576805999999715e-08
1.037500000000000000e+03 5.496034116000000069e-06 1.096386707000000058e-07
1.037890625000000000e+03 5.058211604000000288e-06 9.102215360000000203e-08
1.038281250000000000e+03 5.081400760000000388e-06 8.224514395000000165e-08
1.038671875000000000e+03 4.575575666000000320e-06 7.817237919999999527e-08
1.039062500000000000e+03 4.322005357000000138e-06 7.459072734000000277e-08
1.039453125000000000e+03 4.718427783000000097e-06 7.938620979000000611e-08
1.039843750000000000e+03 3.812438269999999823e-06 6.557325154000000601e-08
1.040234375000000000e+03 3.310087948000000195e-06 5.860850947999999675e-08
1.040625000000000000e+03 3.876119931999999922e-06 6.809273188999999378e-08
1.041015625000000000e+03 3.570901954999999978e-06 6.080621610000000635e-08
1.041406250000000000e+03 2.975952371999999991e-06 5.343367835999999796e-08
1.041796875000000000e+03 2.669772947000000060e-06 4.565077734999999731e-08
1.042187500000000000e+03 2.077491935999999985e-06 3.323164229999999952e-08
1.042578125000000000e+03 2.207748532999999820e-06 3.961718551999999758e-08
1.042968750000000000e+03 2.344295250000000075e-06 4.118766532000000180e-08
1.043359375000000000e+03 1.707068717000000056e-06 3.532259696999999747e-08
1.043750000000000000e+03 1.520143552999999976e-06 2.902357220000000163e-08
1.044140625000000000e+03 1.760491599999999938e-06 3.210513163999999692e-08
1.044531250000000000e+03 1.532600771999999994e-06 3.151289851999999777e-08
1.044921875000000000e+03 1.545643726999999982e-06 3.107846450999999778e-08
1.045312500000000000e+03 1.270756165000000096e-06 2.768364748000000039e-08
1.045703125000000000e+03 1.181423923000000096e-06 2.543248449000000144e-08
1.046093750000000000e+03 1.058690802999999908e-06 2.698079445000000002e-08
1.046484375000000000e+03 1.033578598000000018e-06 2.489088241999999959e-08
1.046875000000000000e+03 1.123306980000000021e-06 2.367507765999999919e-08
1.047265625000000000e+03 9.784244575000000717e-07 2.412944962999999944e-08
1.047656250000000000e+03 8.368141731000000054e-07 2.028178558000000070e-08
1.048046875000000000e+03 9.249471771000000323e-07 1.972755589000000057e-08
1.048437500000000000e+03 8.439644354999999909e-07 2.027684897000000051e-08
1.048828125000000000e+03 7.881094085000000059e-07 1.928939222999999868e-08
1.049218750000000000e+03 6.385839700999999616e-07 1.788734489000000088e-08
1.049609375000000000e+03 6.612783303999999602e-07 1.936777873999999841e-08
1.050000000000000000e+03 6.673093995000000033e-07 1.654789776000000150e-08
1.050390625000000000e+03 6.198449171000000407e-07 1.440076779999999981e-08
1.050781250000000000e+03 6.160181887999999850e-07 1.831348382000000163e-08
1.051171875000000000e+03 5.349796879999999701e-07 1.705053058999999938e-08
1.051562500000000000e+03 6.024008084999999626e-07 1.686577160000000027e-08
1.051953125000000000e+03 4.950111444999999531e-07 1.733480210999999900e-08
1.052343750000000000e+03 4.348887254000000124e-07 1.754910278000000051e-08
1.052734375000000000e+03 4.611505377000000044e-07 1.820432621999999985e-08
1.053125000000000000e+03 4.569062585999999818e-07 1.705395289000000008e-08
1.053515625000000000e+03 4.830388110000000440e-07 1.540426854000000073e-08
1.053906250000000000e+03 5.134976546000000223e-07 1.574734206000000083e-08
1.054296875000000000e+03 4.703469421000000192e-07 1.397432033000000063e-08
1.054687500000000000e+03 3.959662527000000195e-07 1.341296469999999940e-08
1.055078125000000000e+03 3.622111493999999781e-07 1.423364752000000008e-08
1.055468750000000000e+03 4.074595642000000203e-07 1.468731730999999950e-08
1.055859375000000000e+03 3.947544174999999948e-07 1.617276698000000079e-08
1.056250000000000000e+03 3.551267843000000231e-07 1.482845770000000081e-08
1.056640625000000000e+03 4.510105019000000127e-07 1.533533559999999912e-08
1.057031250000000000e+03 4.164941385000000231e-07 1.541392779999999841e-08
1.057421875000000000e+03 3.906985242999999758e-07 1.387364693999999998e-08
1.057812500000000000e+03 3.881071226000000117e-07 1.564227702000000067e-08
1.058203125000000000e+03 3.993711936000000186e-07 1.552299083999999917e-08
1.058593750000000000e+03 4.120253096000000179e-07 1.439784792000000011e-08
1.058984375000000000e+03 3.067181031999999740e-07 1.234257258999999966e-08
1.059375000000000000e+03 2.870270209999999900e-07 1.259775282999999984e-08
1.059765625000000000e+03 2.775046485999999863e-07 1.184088192000000003e-08
1.060156250000000000e+03 2.920552761999999891e-07 1.135767281999999946e-08
1.060546875000000000e+03 3.299635487000000224e-07 1.313812901999999936e-08
1.060937500000000000e+03 3.666461217999999889e-07 1.383895823000000013e-08
1.061328125000000000e+03 2.938600538000000062e-07 1.152459687000000001e-08
1.061718750000000000e+03 2.508891779000000062e-07 1.126578155000000044e-08
1.062109375000000000e+03 2.470527087000000002e-07 1.604614798000000140e-08
1.062500000000000000e+03 2.605715079999999744e-07 1.392019723999999925e-08
1.062890625000000000e+03 2.551080362000000252e-07 9.226390632999999762e-09
1.063281250000000000e+03 2.598210289000000119e-07 1.204479867000000050e-08
1.063671875000000000e+03 3.036675394000000184e-07 1.309336848000000051e-08
1.064062500000000000e+03 2.679188189000000152e-07 1.316671435000000048e-08
1.064453125000000000e+03 2.440969809000000074e-07 1.199179033999999945e-08
1.064843750000000000e+03 2.570678916000000079e-07 1.192829405999999944e-08
1.065234375000000000e+03 2.688226735000000046e-07 1.393762316999999995e-08
1.065625000000000000e+03 2.779837840000000201e-07 1.427090266000000028e-08
1.066015625000000000e+03 2.527609496999999882e-07 1.381961251999999924e-08
1.066406250000000000e+03 2.836660557000000265e-07 1.466125231000000058e-08
1.066796875000000000e+03 2.701683457999999821e-07 1.176271528999999959e-08
1.067187500000000000e+03 2.792137389999999810e-07 1.204327015999999980e-08
1.067578125000000000e+03 2.822781858000000045e-07 1.148849550000000082e-08
1.067968750000000000e+03 2.580773065000000154e-07 1.177450831999999966e-08
1.068359375000000000e+03 2.340372172000000029e-07 1.237309897999999981e-08
1.068750000000000000e+03 2.319741468999999921e-07 1.119394883000000058e-08
1.069140625000000000e+03 2.410552690999999752e-07 1.073216247000000075e-08
1.069531250000000000e+03 2.537857796999999780e-07 1.176461853000000013e-08
1.069921875000000000e+03 2.855445609999999761e-07 1.407018595999999998e-08
1.070312500000000000e+03 2.399950315000000077e-07 1.433654215000000007e-08
1.070703125000000000e+03 2.200521252000000108e-07 1.261222103999999936e-08
1.071093750000000000e+03 2.156468670999999877e-07 1.126003516999999971e-08
1.071484375000000000e+03 2.456915266999999937e-07 1.184784471999999942e-08
1.071875000000000000e+03 2.527239723000000230e-07 1.141418264999999999e-08
1.072265625000000000e+03 2.410153978999999841e-07 1.294427110000000036e-08
1.072656250000000000e+03 2.026220887999999881e-07 1.307355582000000049e-08
1.073046875000000000e+03 1.749689073999999969e-07 1.516512757000000027e-08
1.073437500000000000e+03 2.377065223999999923e-07 1.373237768999999994e-08
1.073828125000000000e+03 2.772275171999999844e-07 1.384011437000000074e-08
1.074218750000000000e+03 2.466093022999999771e-07 1.417752424999999936e-08
1.074609375000000000e+03 2.186202608000000119e-07 1.355514893000000027e-08
1.075000000000000000e+03 2.534588092999999740e-07 1.296376576999999976e-08
1.075390625000000000e+03 2.461311502999999955e-07 1.129833532000000034e-08
1.075781250000000000e+03 2.456430116999999770e-07 1.109789050999999919e-08
1.076171875000000000e+03 2.378995042999999920e-07 1.221682956000000041e-08
1.076562500000000000e+03 2.659101648000000030e-07 1.380045120999999923e-08
1.076953125000000000e+03 2.797708199999999800e-07 1.402152789999999982e-08
1.077343750000000000e+03 2.528941626000000167e-07 1.507223503000000087e-08
1.077734375000000000e+03 2.174006141000000001e-07 1.288388857999999932e-08
1.078125000000000000e+03 2.712081559999999859e-07 1.363082834000000063e-08
1.078515625000000000e+03 2.793821325000000107e-07 1.688843440000000157e-08
1.078906250000000000e+03 2.651148211000000094e-07 1.485571312000000002e-08
1.079296875000000000e+03 2.987315666999999838e-07 1.429146243000000006e-08
1.079687500000000000e+03 2.451084575999999873e-07 1.550676359999999858e-08
1.080078125000000000e+03 2.779407730000000108e-07 1.402483435000000082e-08
1.080468750000000000e+03 3.455809203999999839e-07 1.316210991000000079e-08
1.080859375000000000e+03 3.772264052999999910e-07 1.389299029999999929e-08
1.081250000000000000e+03 3.357112068999999958e-07 1.616567295999999961e-08
1.081640625000000000e+03 2.960057793999999830e-07 1.534469342000000063e-08
1.082031250000000000e+03 3.309091091999999773e-07 1.382553030999999986e-08
1.082421875000000000e+03 3.600683933999999950e-07 1.620545313999999839e-08
1.082812500000000000e+03 3.730250615999999999e-07 1.655715272999999918e-08
1.083203125000000000e+03 3.514231118999999972e-07 1.617877224999999985e-08
1.083593750000000000e+03 3.028817095999999987e-07 1.443898047000000035e-08
1.083984375000000000e+03 3.418282602000000155e-07 1.453102659999999976e-08
1.084375000000000000e+03 3.130235801000000177e-07 1.536859392000000109e-08
1.084765625000000000e+03 3.342278010999999814e-07 1.786033654000000152e-08
1.085156250000000000e+03 3.978498458000000128e-07 1.751239142999999846e-08
1.085546875000000000e+03 3.848400664999999736e-07 1.752998875999999920e-08
1.085937500000000000e+03 3.217138396000000131e-07 1.871992476000000137e-08
1.086328125000000000e+03 3.236708955999999737e-07 1.848259600999999924e-08
1.086718750000000000e+03 3.460201845999999736e-07 1.704258188999999839e-08
1.087109375000000000e+03 3.253947012999999955e-07 1.716494635999999863e-08
1.087500000000000000e+03 3.301771661000000207e-07 2.024169213000000083e-08
1.087890625000000000e+03 3.403419038000000235e-07 1.753518662999999896e-08
1.088281250000000000e+03 3.121116680000000224e-07 1.517994569000000033e-08
1.088671875000000000e+03 3.556866078000000179e-07 1.711539579000000033e-08
1.089062500000000000e+03 3.626649019999999873e-07 2.251860449000000116e-08
1.089453125000000000e+03 3.824916747999999772e-07 2.219485422999999892e-08
1.089843750000000000e+03 3.340638147000000248e-07 2.086587375999999983e-08
1.090234375000000000e+03 3.346060480000000140e-07 2.195578299999999852e-08
1.090625000000000000e+03 3.829495885000000140e-07 2.413012344999999883e-08
1.091015625000000000e+03 3.608830673999999748e-07 2.086395869000000098e-08
1.091406250000000000e+03 3.346450113999999836e-07 2.128670133999999906e-08
1.091796875000000000e+03 3.149564258999999932e-07 2.096124170999999902e-08
1.092187500000000000e+03 3.759156108999999861e-07 2.091888800000000094e-08
1.092578125000000000e+03 3.791278913000000185e-07 2.350911705000000069e-08
1.092968750000000000e+03 3.753082368999999793e-07 2.099407208999999925e-08
1.093359375000000000e+03 3.198048635000000051e-07 2.282492290999999932e-08
1.093750000000000000e+03 3.226449496000000120e-07 2.095751796999999884e-08
1.094140625000000000e+03 3.107614184000000002e-07 2.029821496000000054e-08
1.094531250000000000e+03 3.513154142999999976e-07 2.531624705000000002e-08
1.094921875000000000e+03 4.151470665999999766e-07 2.399288883999999882e-08
1.095312500000000000e+03 3.613567933999999948e-07 2.006491021999999885e-08
1.095703125000000000e+03 3.473659324999999819e-07 2.219749985000000152e-08
1.096093750000000000e+03 3.300791902999999867e-07 2.114689676000000154e-08
1.096484375000000000e+03 3.372725015000000234e-07 2.636754288000000013e-08
1.096875000000000000e+03 4.076462099000000218e-07 3.016270336999999710e-08
1.097265625000000000e+03 4.266081481999999753e-07 3.267528711999999997e-08
1.097656250000000000e+03 3.417910747999999839e-07 3.363004231999999898e-08
1.098046875000000000e+03 3.162876477000000147e-07 3.075241143999999783e-08
1.098437500000000000e+03 3.572115114000000157e-07 3.149618542999999700e-08
1.098828125000000000e+03 4.233411300000000005e-07 3.295306159999999714e-08
1.099218750000000000e+03 4.173501590000000093e-07 3.173682890000000161e-08
1.099609375000000000e+03 4.134866614000000231e-07 3.258592680999999943e-08
1.100000000000000000e+03 3.488830056000000031e-07 3.438124014000000007e-08
1.100390625000000000e+03 3.481775046000000069e-07 3.743889199000000240e-08
1.100781250000000000e+03 4.104152541000000026e-07 4.921121217000000004e-08
1.101171875000000000e+03 3.825799665000000128e-07 4.557564526999999721e-08
1.101562500000000000e+03 3.836291391999999917e-07 3.825967291999999944e-08
1.101953125000000000e+03 3.860462272999999762e-07 3.948944822000000070e-08
1.102343750000000000e+03 3.798531766999999753e-07 4.468156930999999755e-08
1.102734375000000000e+03 3.924058745999999899e-07 5.573274638000000237e-08
1.103125000000000000e+03 3.789298215000000067e-07 5.826416161000000153e-08
1.103515625000000000e+03 3.880569241999999976e-07 4.614443420000000223e-08
1.103906250000000000e+03 3.614535586000000101e-07 5.016237602999999806e-08
1.104296875000000000e+03 3.364109580000000137e-07 5.811287609000000266e-08
1.104687500000000000e+03 3.994692828000000192e-07 7.143089605999999517e-08
1.105078125000000000e+03 4.078752235000000079e-07 6.585589643999999699e-08
1.105468750000000000e+03 3.869841464999999950e-07 8.163064877000000421e-08
1.105859375000000000e+03 4.303831272000000239e-07 8.710562045000000152e-08
1.106250000000000000e+03 4.543565059999999782e-07 8.688183665999999661e-08
1.106640625000000000e+03 4.587128330000000157e-07 7.755483883000000467e-08
1.107031250000000000e+03 4.461772335999999808e-07 6.684033990000000244e-08
1.107421875000000000e+03 4.191767825000000005e-07 6.854594063999999414e-08
1.107812500000000000e+03 3.196681513999999994e-07 7.938482905999999660e-08
1.108203125000000000e+03 3.633913221000000262e-07 8.579340745000000433e-08
1.108593750000000000e+03 4.458370421000000123e-07 7.520517050000000051e-08
1.108984375000000000e+03 4.458835711000000246e-07 5.906027128999999809e-08
1.109375000000000000e+03 4.530275539999999953e-07 6.482074863999999719e-08
1.109765625000000000e+03 4.310712649999999910e-07 7.248269783999999362e-08
1.110156250000000000e+03 4.125464724999999872e-07 6.831363126000000269e-08
1.110546875000000000e+03 3.959515751999999812e-07 6.662424473999999783e-08
1.110937500000000000e+03 3.718435649000000194e-07 5.075137007999999981e-08
1.111328125000000000e+03 3.945144715000000244e-07 4.712898167999999749e-08
1.111718750000000000e+03 3.271506990000000090e-07 5.397307928999999860e-08
1.112109375000000000e+03 3.184436437000000097e-07 6.601404310000000353e-08
1.112500000000000000e+03 3.665517019000000214e-07 6.827568930000000392e-08
1.112890625000000000e+03 3.718950494000000084e-07 6.580888982999999966e-08
1.113281250000000000e+03 4.000907289000000069e-07 5.505447240000000287e-08
1.113671875000000000e+03 3.505048258000000149e-07 5.478299636000000109e-08
1.114062500000000000e+03 3.472172666000000137e-07 5.755497231000000246e-08
1.114453125000000000e+03 2.982196718000000174e-07 5.195890696000000302e-08
1.114843750000000000e+03 3.491791646999999842e-07 4.883009030000000182e-08
1.115234375000000000e+03 4.235522507000000053e-07 5.013454373000000157e-08
1.115625000000000000e+03 3.747753850000000128e-07 4.924281312999999912e-08
1.116015625000000000e+03 3.321167075000000063e-07 4.599643974999999747e-08
1.116406250000000000e+03 3.531470311000000073e-07 4.986750308000000266e-08
1.116796875000000000e+03 3.419268033000000003e-07 5.429321220999999818e-08
1.117187500000000000e+03 3.637118805999999798e-07 4.599942820000000133e-08
1.117578125000000000e+03 3.720605112000000019e-07 4.220056524999999972e-08
1.117968750000000000e+03 3.454941797000000159e-07 4.119819581999999861e-08
1.118359375000000000e+03 3.751163708999999830e-07 4.738542563000000164e-08
1.118750000000000000e+03 4.688737878999999972e-07 4.346339790000000291e-08
1.119140625000000000e+03 4.924743670999999961e-07 3.700191164999999854e-08
1.119531250000000000e+03 4.815148909999999826e-07 4.307842225000000011e-08
1.119921875000000000e+03 4.763233491999999820e-07 5.021936934999999902e-08
1.120312500000000000e+03 4.139708279999999798e-07 4.069327553999999866e-08
1.120703125000000000e+03 4.424704215000000112e-07 4.600443101999999764e-08
1.121093750000000000e+03 4.543932375000000256e-07 5.131906198000000138e-08
1.121484375000000000e+03 4.335959750999999973e-07 4.285975476000000320e-08
1.121875000000000000e+03 4.033840001999999976e-07 4.039696984000000067e-08
1.122265625000000000e+03 4.557499556999999756e-07 4.949815531999999881e-08
1.122656250000000000e+03 3.246745228000000139e-07 4.242282170999999803e-08
1.123046875000000000e+03 3.998011520000000165e-07 4.696051258000000322e-08
1.123437500000000000e+03 4.386560629999999975e-07 4.511897521999999695e-08
1.123828125000000000e+03 5.108383885999999863e-07 4.198069669999999813e-08
1.124218750000000000e+03 4.490005617000000257e-07 4.690841803999999915e-08
1.124609375000000000e+03 3.692454675000000236e-07 5.112176758000000179e-08
1.125000000000000000e+03 4.058334316000000037e-07 5.489586233999999750e-08
1.125390625000000000e+03 4.276729062999999825e-07 5.172015254999999741e-08
1.125781250000000000e+03 4.340506354999999749e-07 4.376951063000000152e-08
1.126171875000000000e+03 4.445253398000000174e-07 4.360611999999999872e-08
1.126562500000000000e+03 4.285050569999999797e-07 4.591474444000000179e-08
1.126953125000000000e+03 3.856321947000000026e-07 4.741776424999999995e-08
1.127343750000000000e+03 3.870851863999999948e-07 4.975224917999999812e-08
1.127734375000000000e+03 4.365642619000000198e-07 5.418541523999999784e-08
1.128125000000000000e+03 4.517465305000000193e-07 5.662412707000000263e-08
1.128515625000000000e+03 4.431299609000000205e-07 5.395613214000000031e-08
1.128906250000000000e+03 4.668502293999999919e-07 5.298969976000000093e-08
1.129296875000000000e+03 4.253238337000000255e-07 6.236597861999999690e-08
1.129687500000000000e+03 4.073888628000000118e-07 5.882265173999999921e-08
1.130078125000000000e+03 3.856822417999999866e-07 6.459098794999999779e-08
1.130468750000000000e+03 3.723360915999999892e-07 6.599988106999999441e-08
1.130859375000000000e+03 3.342462992999999985e-07 6.381796782999999697e-08
1.131250000000000000e+03 4.003033627999999845e-07 7.389423894999999574e-08
1.131640625000000000e+03 4.331541764000000252e-07 9.302550224999999634e-08
1.132031250000000000e+03 4.150298738999999760e-07 8.608783591999999833e-08
1.132421875000000000e+03 3.971586439999999954e-07 7.609290547000000528e-08
1.132812500000000000e+03 4.425513366000000015e-07 7.536685885000000132e-08
1.133203125000000000e+03 4.474585218000000065e-07 9.036717249999999491e-08
1.133593750000000000e+03 4.350662921999999769e-07 8.597346153000000597e-08
1.133984375000000000e+03 4.277512111999999911e-07 8.858831690999999388e-08
1.134375000000000000e+03 4.420077414000000166e-07 1.067089026999999999e-07
1.134765625000000000e+03 4.987396702000000416e-07 1.204672792000000122e-07
1.135156250000000000e+03 4.591131718000000148e-07 1.241381164000000003e-07
1.135546875000000000e+03 4.186120411999999965e-07 1.194998159999999989e-07
1.135937500000000000e+03 4.113678885999999956e-07 1.086285558999999952e-07
1.136328125000000000e+03 4.803653971999999748e-07 1.268693889000000092e-07
1.136718750000000000e+03 4.906918516000000230e-07 1.436029938000000068e-07
1.137109375000000000e+03 5.243660020000000322e-07 1.399974484999999919e-07
1.137500000000000000e+03 4.258576313000000238e-07 1.434535335000000104e-07
1.137890625000000000e+03 4.173918838000000221e-07 1.698394421000000000e-07
1.138281250000000000e+03 4.846831768999999850e-07 1.689393891999999999e-07
1.138671875000000000e+03 4.156480669000000005e-07 1.722604832999999989e-07
1.139062500000000000e+03 4.687710457999999742e-07 2.003946915000000080e-07
1.139453125000000000e+03 4.427155120999999771e-07 1.778623506000000040e-07
1.139843750000000000e+03 3.977077620999999822e-07 1.613951244000000035e-07
1.140234375000000000e+03 5.076882981000000037e-07 1.650928575999999891e-07
1.140625000000000000e+03 5.512182410999999756e-07 1.681947546000000094e-07
1.141015625000000000e+03 5.543119293000000130e-07 1.922583354000000045e-07
1.141406250000000000e+03 5.651545153999999487e-07 1.631278009000000010e-07
1.141796875000000000e+03 5.433619859000000521e-07 1.612099918000000063e-07
1.142187500000000000e+03 6.132249721000000394e-07 2.174612152999999884e-07
1.142578125000000000e+03 5.934532018000000415e-07 1.950606308999999920e-07
1.142968750000000000e+03 6.467241278999999809e-07 1.903705810999999884e-07
1.143359375000000000e+03 5.907132099000000027e-07 1.841947991999999915e-07
1.143750000000000000e+03 5.977431399000000440e-07 1.878367164999999938e-07
1.144140625000000000e+03 6.494240974000000202e-07 2.410592410999999840e-07
1.144531250000000000e+03 6.495233593000000290e-07 2.188417653999999965e-07
1.144921875000000000e+03 6.708488585000000432e-07 2.040595707000000092e-07
1.145312500000000000e+03 7.113039139000000119e-07 2.251862245000000092e-07
1.145703125000000000e+03 6.937005095999999883e-07 2.289626978000000098e-07
1.146093750000000000e+03 6.938028733999999520e-07 2.588777191999999738e-07
1.146484375000000000e+03 7.753929132999999478e-07 2.517183023999999950e-07
1.146875000000000000e+03 8.115436938000000422e-07 2.805643101000000047e-07
1.147265625000000000e+03 7.509535255000000148e-07 2.760647834000000177e-07
1.147656250000000000e+03 6.888305475999999509e-07 2.563695401000000060e-07
1.148046875000000000e+03 6.155177181000000505e-07 2.303570175000000132e-07
1.148437500000000000e+03 6.178640290999999742e-07 2.519448003000000245e-07
1.148828125000000000e+03 7.671700623999999471e-07 3.130698064000000014e-07
1.149218750000000000e+03 8.995734259999999881e-07 3.812960681000000053e-07
1.149609375000000000e+03 1.072697250000000100e-06 3.976565045000000011e-07
1.150000000000000000e+03 1.186741396000000032e-06 4.349478513000000119e-07
1.150390625000000000e+03 8.843150843000000396e-07 4.303773772999999926e-07
1.150781250000000000e+03 9.808946568000000591e-07 4.920801565999999504e-07
1.151171875000000000e+03 1.096525329000000089e-06 5.756483608999999586e-07
1.151562500000000000e+03 1.094486148000000005e-06 5.718205354999999782e-07
1.151953125000000000e+03 1.242328067999999908e-06 5.639951483999999767e-07
1.152343750000000000e+03 1.210400381999999995e-06 7.019471923999999676e-07
1.152734375000000000e+03 1.114008969000000079e-06 7.312063815999999659e-07
1.153125000000000000e+03 1.279171940999999933e-06 6.604671365999999946e-07
1.153515625000000000e+03 1.192478234999999945e-06 6.043067203999999831e-07
1.153906250000000000e+03 1.327261917999999905e-06 7.097544597000000330e-07
1.154296875000000000e+03 1.460346722999999995e-06 8.483993700000000442e-07
1.154687500000000000e+03 1.276341766000000059e-06 8.238397632999999963e-07
1.155078125000000000e+03 1.218216652999999994e-06 9.084875544000000055e-07
1.155468750000000000e+03 1.637455549999999898e-06 1.256287076999999967e-06
1.155859375000000000e+03 1.655232965000000094e-06 1.217869992999999908e-06
1.156250000000000000e+03 1.312240533000000084e-06 9.676651318000000682e-07
1.156640625000000000e+03 1.337945284000000085e-06 9.403169614000000128e-07
1.157031250000000000e+03 1.275114611000000038e-06 9.874058448999999134e-07
1.157421875000000000e+03 1.155322276999999999e-06 1.043476116000000017e-06
1.157812500000000000e+03 1.104301879999999999e-06 1.034021645999999926e-06
1.158203125000000000e+03 1.187434413999999957e-06 9.632215723000000680e-07
1.158593750000000000e+03 1.268601607000000023e-06 1.090308521999999959e-06
1.158984375000000000e+03 1.151500088000000009e-06 1.069032123999999907e-06
1.159375000000000000e+03 1.136872044000000097e-06 1.154252259999999942e-06
1.159765625000000000e+03 1.014659898000000009e-06 1.162868603000000051e-06
1.160156250000000000e+03 8.816840383999999549e-07 1.198776373000000017e-06
1.160546875000000000e+03 6.961771396999999676e-07 1.004864366000000022e-06
1.160937500000000000e+03 7.313590573000000376e-07 9.969704716999999665e-07
1.161328125000000000e+03 7.267932362000000407e-07 1.028121085000000095e-06
1.161718750000000000e+03 6.445029912999999898e-07 8.792882855000000085e-07
1.162109375000000000e+03 6.753393251999999877e-07 7.785073315000000090e-07
1.162500000000000000e+03 6.011297338999999501e-07 8.153651261000000509e-07
1.162890625000000000e+03 6.604633537999999733e-07 9.716875846999998978e-07
1.163281250000000000e+03 6.137498800000000412e-07 9.514537396000000470e-07
1.163671875000000000e+03 4.917369010000000160e-07 7.930315738000000034e-07
1.164062500000000000e+03 4.575784327999999887e-07 7.089114899999999652e-07
1.164453125000000000e+03 4.634294005999999790e-07 7.996637373999999855e-07
1.164843750000000000e+03 4.588586995999999833e-07 7.775331727000000120e-07
1.165234375000000000e+03 4.820931748999999526e-07 8.498604570000000312e-07
1.165625000000000000e+03 4.694692080999999886e-07 8.401312006000000282e-07
1.166015625000000000e+03 3.468492712000000049e-07 8.312870548999999639e-07
1.166406250000000000e+03 3.682382465999999810e-07 8.419220004999999621e-07
1.166796875000000000e+03 3.498524736999999889e-07 7.898815211999999783e-07
1.167187500000000000e+03 3.205352556000000000e-07 7.592662569000000017e-07
1.167578125000000000e+03 3.273188088000000260e-07 8.129459952999999728e-07
1.167968750000000000e+03 3.241793859999999781e-07 8.436506860999999828e-07
1.168359375000000000e+03 3.230879966999999917e-07 9.991105798000000006e-07
1.168750000000000000e+03 3.267699175999999941e-07 9.106303104000000416e-07
1.169140625000000000e+03 3.269511160000000243e-07 8.396680288000000076e-07
1.169531250000000000e+03 2.939999435000000189e-07 8.364795424000000493e-07
1.169921875000000000e+03 3.352655874999999919e-07 9.371502642000000453e-07
1.170312500000000000e+03 3.577811704000000074e-07 8.648931139000000092e-07
1.170703125000000000e+03 3.555710039999999895e-07 9.076963341000000193e-07
1.171093750000000000e+03 3.556139015000000105e-07 1.088470284999999927e-06
1.171484375000000000e+03 3.545248575999999876e-07 1.235322839999999899e-06
1.171875000000000000e+03 3.377526582999999824e-07 1.096557785999999983e-06
1.172265625000000000e+03 2.802540031000000219e-07 9.486028344999999696e-07
1.172656250000000000e+03 2.905259846000000086e-07 1.038687863000000022e-06
1.173046875000000000e+03 2.855613378999999855e-07 1.146944707000000053e-06
1.173437500000000000e+03 2.937429558000000209e-07 1.205587389999999940e-06
1.173828125000000000e+03 3.072728956000000144e-07 1.526473012999999954e-06
1.174218750000000000e+03 4.252599414000000154e-07 1.549396311000000003e-06
1.174609375000000000e+03 4.811222313999999829e-07 1.449472852999999942e-06
1.175000000000000000e+03 5.645594356999999749e-07 1.441971769000000105e-06
1.175390625000000000e+03 6.019768648000000142e-07 1.873629450999999944e-06
1.175781250000000000e+03 4.488244701000000020e-07 2.166629890999999836e-06
1.176171875000000000e+03 4.289827927999999974e-07 1.934284685000000087e-06
1.176562500000000000e+03 3.107204690999999947e-07 1.968970216999999975e-06
1.176953125000000000e+03 2.265058330000000064e-07 1.888974950000000016e-06
1.177343750000000000e+03 1.784100879000000007e-07 2.063149497000000076e-06
1.177734375000000000e+03 1.833556879999999974e-07 2.243435914999999929e-06
1.178125000000000000e+03 1.944953032999999947e-07 2.482751546999999862e-06
1.178515625000000000e+03 1.680934689000000073e-07 2.819233244999999833e-06
1.178906250000000000e+03 1.785518312000000087e-07 2.973090420999999836e-06
1.179296875000000000e+03 1.821350955000000116e-07 2.691386623000000046e-06
1.179687500000000000e+03 2.195045013000000073e-07 2.800769923000000202e-06
1.180078125000000000e+03 2.365226425000000066e-07 3.007939827000000193e-06
1.180468750000000000e+03 2.560101885000000229e-07 3.086831864000000211e-06
1.180859375000000000e+03 2.239334212000000061e-07 2.944322623999999821e-06
1.181250000000000000e+03 1.902113800000000103e-07 3.041965479000000085e-06
1.181640625000000000e+03 2.025822175000000019e-07 3.509330516000000170e-06
1.182031250000000000e+03 2.669222087999999867e-07 3.575442885000000135e-06
1.182421875000000000e+03 2.734833306000000172e-07 3.268793176000000175e-06
1.182812500000000000e+03 2.718828457000000121e-07 4.094632023000000376e-06
1.183203125000000000e+03 2.800565195999999769e-07 4.185756577999999625e-06
1.183593750000000000e+03 2.713745444999999952e-07 3.779555339999999981e-06
1.183984375000000000e+03 2.611098072000000181e-07 3.393656491999999943e-06
1.184375000000000000e+03 2.621233833000000220e-07 3.087163544000000168e-06
1.184765625000000000e+03 2.775140111000000145e-07 3.272510049999999830e-06
1.185156250000000000e+03 2.174517581999999930e-07 2.652431164000000188e-06
1.185546875000000000e+03 2.204039111000000092e-07 2.616616981000000153e-06
1.185937500000000000e+03 2.149708155999999873e-07 2.353011081000000028e-06
1.186328125000000000e+03 2.080324872000000027e-07 2.318586564999999992e-06
1.186718750000000000e+03 2.021894255999999883e-07 2.392835687000000162e-06
1.187109375000000000e+03 1.756439565000000087e-07 1.883965552000000066e-06
1.187500000000000000e+03 1.547990302000000017e-07 1.468088396000000017e-06
1.187890625000000000e+03 1.767994650000000130e-07 1.408633082000000097e-06
1.188281250000000000e+03 1.533464642000000078e-07 1.288574132999999908e-06
1.188671875000000000e+03 1.284606058000000113e-07 1.122078841000000031e-06
1.189062500000000000e+03 1.134206574000000003e-07 1.002013990999999929e-06
1.189453125000000000e+03 1.203148588000000037e-07 9.032374918999999667e-07
1.189843750000000000e+03 1.047582113000000003e-07 8.275039049000000271e-07
1.190234375000000000e+03 8.398192480999999791e-08 7.921970776999999898e-07
1.190625000000000000e+03 7.817800618999999418e-08 7.019829780999999616e-07
1.191015625000000000e+03 9.745637969999999957e-08 7.877234824000000269e-07
1.191406250000000000e+03 9.023987967999999943e-08 8.182623331999999526e-07
1.191796875000000000e+03 8.060524180000000046e-08 6.976062237999999820e-07
1.192187500000000000e+03 7.910469975000000201e-08 5.691032406000000046e-07
1.192578125000000000e+03 8.256065233000000176e-08 5.428925723999999526e-07
1.192968750000000000e+03 7.379609296999999988e-08 4.170662562999999978e-07
1.193359375000000000e+03 5.778197625000000072e-08 3.552640260000000123e-07
1.193750000000000000e+03 5.028627846000000284e-08 3.534058913999999901e-07
1.194140625000000000e+03 4.962162272999999760e-08 3.852694952999999879e-07
1.194531250000000000e+03 4.955860049000000246e-08 3.904891437000000046e-07
1.194921875000000000e+03 5.068027619999999989e-08 3.473453537999999881e-07
1.195312500000000000e+03 4.671936552000000169e-08 3.039591780000000126e-07
1.195703125000000000e+03 4.267925147999999732e-08 2.598637562000000084e-07
1.196093750000000000e+03 5.091074616999999906e-08 2.403698928000000198e-07
1.196484375000000000e+03 3.899667088000000136e-08 2.029790193000000084e-07
1.196875000000000000e+03 3.196920210999999802e-08 1.924187091999999907e-07
1.197265625000000000e+03 3.672315126999999976e-08 1.659921539000000028e-07
1.197656250000000000e+03 3.649851396999999756e-08 1.815437797000000118e-07
1.198046875000000000e+03 3.331097806000000158e-08 1.929771710000000063e-07
1.198437500000000000e+03 3.107287062999999934e-08 1.856980459000000126e-07
1.198828125000000000e+03 3.073144738000000301e-08 1.654813750000000083e-07
1.199218750000000000e+03 3.199740087999999933e-08 1.828776306000000095e-07
1.199609375000000000e+03 3.885183511999999782e-08 2.680096450999999802e-07
1.200000000000000000e+03 4.488543640999999956e-08 3.060722575999999922e-07
1.200390625000000000e+03 3.929609506999999767e-08 2.300183202000000016e-07
1.200781250000000000e+03 3.380668474000000265e-08 1.333932780000000113e-07
1.201171875000000000e+03 2.739492165999999865e-08 1.178770784999999975e-07
1.201562500000000000e+03 2.520005690000000060e-08 1.224179990000000011e-07
1.201953125000000000e+03 3.059331907000000101e-08 1.076338939999999955e-07
1.202343750000000000e+03 2.980325721999999788e-08 1.033641374999999942e-07
1.202734375000000000e+03 2.667082320999999913e-08 9.429631197999999667e-08
1.203125000000000000e+03 2.721311329000000011e-08 1.099991192999999978e-07
1.203515625000000000e+03 2.645493137999999929e-08 1.049935328000000036e-07
1.203906250000000000e+03 2.686008615000000047e-08 8.453113750000000018e-08
1.204296875000000000e+03 2.231755324000000092e-08 7.731023520000000425e-08
1.204687500000000000e+03 2.153975963999999847e-08 8.261436875999999361e-08
1.205078125000000000e+03 2.684526684999999970e-08 8.351775999000000521e-08
1.205468750000000000e+03 2.506953683999999942e-08 8.880813816999999677e-08
1.205859375000000000e+03 1.978015519999999895e-08 8.857087798999999549e-08
1.206250000000000000e+03 1.835627256000000058e-08 6.763760333999999356e-08
1.206640625000000000e+03 2.119134284999999858e-08 6.964876358000000488e-08
1.207031250000000000e+03 2.361725447000000120e-08 7.915715365999999705e-08
1.207421875000000000e+03 2.092208451000000064e-08 7.540068223999999532e-08
1.207812500000000000e+03 1.868982156999999881e-08 6.259251443999999350e-08
1.208203125000000000e+03 1.930447633999999932e-08 6.717671541000000336e-08
1.208593750000000000e+03 2.363959455000000088e-08 6.877974898000000416e-08
1.208984375000000000e+03 2.132745206000000050e-08 6.967151268000000227e-08
1.209375000000000000e+03 2.163887259999999850e-08 6.178434693000000014e-08
1.209765625000000000e+03 2.375870931999999919e-08 7.009338526999999531e-08
1.210156250000000000e+03 2.190461053999999921e-08 6.744562383999999580e-08
1.210546875000000000e+03 2.190782831999999957e-08 6.920757010000000364e-08
1.210937500000000000e+03 2.305111590000000129e-08 5.326210732000000319e-08
1.211328125000000000e+03 2.238348826999999996e-08 6.351209152000000391e-08
1.211718750000000000e+03 2.362506841000000158e-08 7.545020916999999667e-08
1.212109375000000000e+03 2.205341592999999876e-08 6.778822213999999695e-08
1.212500000000000000e+03 2.318140189000000015e-08 6.222372937999999532e-08
1.212890625000000000e+03 2.733274583000000018e-08 6.985208217000000426e-08
1.213281250000000000e+03 2.309174604999999854e-08 6.244061892999999690e-08
1.213671875000000000e+03 2.252335432000000103e-08 5.829226816999999842e-08
1.214062500000000000e+03 2.346561902999999865e-08 5.664190644999999937e-08
1.214453125000000000e+03 2.250342581000000130e-08 5.878670050000000107e-08
1.214843750000000000e+03 2.244284586999999887e-08 5.628976592000000260e-08
1.215234375000000000e+03 2.567566955999999898e-08 6.001954935999999675e-08
1.215625000000000000e+03 2.431451125000000022e-08 5.489678441000000076e-08
1.216015625000000000e+03 2.573953112000000161e-08 5.570100828999999978e-08
1.216406250000000000e+03 2.863162429000000073e-08 6.412722504999999557e-08
1.216796875000000000e+03 2.759237210000000100e-08 4.994789330999999724e-08
1.217187500000000000e+03 2.653697425000000055e-08 4.698273680999999823e-08
1.217578125000000000e+03 2.680156786999999911e-08 5.621914488999999873e-08
1.217968750000000000e+03 2.890061311000000077e-08 5.380553699000000198e-08
1.218359375000000000e+03 2.741980334000000119e-08 5.009849319000000320e-08
1.218750000000000000e+03 2.743701766000000078e-08 5.008388667000000111e-08
1.219140625000000000e+03 3.016984112999999998e-08 5.034172555000000275e-08
1.219531250000000000e+03 2.910232871000000019e-08 6.086532782000000100e-08
1.219921875000000000e+03 2.756536967000000154e-08 5.512014735999999791e-08
1.220312500000000000e+03 2.806752136999999874e-08 5.050058149000000245e-08
1.220703125000000000e+03 3.000589489999999874e-08 5.630945563999999718e-08
1.221093750000000000e+03 3.016039111000000216e-08 6.596084207999999880e-08
1.221484375000000000e+03 2.669016537999999955e-08 5.400843473000000204e-08
1.221875000000000000e+03 2.740477125000000026e-08 6.574536163999999957e-08
1.222265625000000000e+03 2.840544076000000078e-08 7.096266939999999543e-08
1.222656250000000000e+03 2.649633464999999946e-08 6.948603495000000135e-08
1.223046875000000000e+03 3.199871542000000246e-08 8.557414415999999947e-08
1.223437500000000000e+03 3.056217677999999974e-08 7.250605691999999718e-08
1.223828125000000000e+03 3.625242557000000146e-08 6.681666873000000180e-08
1.224218750000000000e+03 3.838752370999999958e-08 6.701948135999999805e-08
1.224609375000000000e+03 3.627346293000000144e-08 5.662033003999999877e-08
1.225000000000000000e+03 3.813622679999999768e-08 5.972140896999999608e-08
1.225390625000000000e+03 4.172958656999999985e-08 6.319552393999999704e-08
1.225781250000000000e+03 4.104204934000000134e-08 8.017973768000000172e-08
1.226171875000000000e+03 3.709715192999999955e-08 6.616080812000000234e-08
1.226562500000000000e+03 3.803067352999999954e-08 6.542359737999999513e-08
1.226953125000000000e+03 3.585533063000000311e-08 8.286807486999999587e-08
1.227343750000000000e+03 3.966139517999999751e-08 8.154909057999999399e-08
1.227734375000000000e+03 4.510956064999999803e-08 6.311440550999999863e-08
1.228125000000000000e+03 4.295249126999999802e-08 6.077965105999999925e-08
1.228515625000000000e+03 3.923536619000000302e-08 7.361096043000000494e-08
1.228906250000000000e+03 4.579392029000000087e-08 7.689726175000000018e-08
1.229296875000000000e+03 5.602403981000000021e-08 8.073128628000000399e-08
1.229687500000000000e+03 5.630371516999999982e-08 7.231931665999999466e-08
1.230078125000000000e+03 5.435110867999999835e-08 7.657352568000000098e-08
1.230468750000000000e+03 5.978120633000000349e-08 8.420377935000000574e-08
1.230859375000000000e+03 5.608338795999999860e-08 7.648359320999999937e-08
1.231250000000000000e+03 5.984343417000000349e-08 6.684185303999999940e-08
1.231640625000000000e+03 5.886245674999999714e-08 7.034951712999999576e-08
1.232031250000000000e+03 6.742522483999999482e-08 7.683797508000000353e-08
1.232421875000000000e+03 8.622654347000000564e-08 7.646616373999999820e-08
1.232812500000000000e+03 7.223411276000000037e-08 8.135673278999999459e-08
1.233203125000000000e+03 6.600285533000000184e-08 8.048240329000000528e-08
1.233593750000000000e+03 8.856287726000000653e-08 8.864940989999999856e-08
1.233984375000000000e+03 7.568525166000000223e-08 8.485433452000000540e-08
1.234375000000000000e+03 7.732016990000000636e-08 6.889356067000000408e-08
1.234765625000000000e+03 8.798624839000000609e-08 8.132004863000000302e-08
1.235156250000000000e+03 8.699224850999999537e-08 7.853754691000000585e-08
1.235546875000000000e+03 7.200176081999999801e-08 5.591843216999999914e-08
1.235937500000000000e+03 8.605113284000000271e-08 6.494910064999999464e-08
1.236328125000000000e+03 1.104192990999999987e-07 7.162889500999999354e-08
1.236718750000000000e+03 9.844953789000000320e-08 6.929990467000000501e-08
1.237109375000000000e+03 1.070085419999999952e-07 6.624166648000000338e-08
1.237500000000000000e+03 1.363013039999999884e-07 6.132160541000000619e-08
1.237890625000000000e+03 1.204345669999999971e-07 5.735482659000000253e-08
1.238281250000000000e+03 1.037571469000000028e-07 6.133014045999999474e-08
1.238671875000000000e+03 1.050710054999999951e-07 5.709593797000000276e-08
1.239062500000000000e+03 1.275211829999999963e-07 6.220936874999999899e-08
1.239453125000000000e+03 1.291783255000000099e-07 6.057441267000000000e-08
1.239843750000000000e+03 1.343217494999999946e-07 6.276088424000000079e-08
1.240234375000000000e+03 1.329961547000000032e-07 5.656116158000000159e-08
1.240625000000000000e+03 1.275372695000000106e-07 5.695046858000000122e-08
1.241015625000000000e+03 1.207596175999999880e-07 5.013200922000000113e-08
1.241406250000000000e+03 1.297303564000000120e-07 5.305208836999999808e-08
1.241796875000000000e+03 1.399818441999999957e-07 6.012379043999999499e-08
1.242187500000000000e+03 1.544478590999999941e-07 5.169191360000000282e-08
1.242578125000000000e+03 1.402265094000000014e-07 4.546034881999999979e-08
1.242968750000000000e+03 1.214774223999999988e-07 4.332667634000000184e-08
1.243359375000000000e+03 1.144432271999999941e-07 4.482325585000000008e-08
1.243750000000000000e+03 1.173413328000000052e-07 3.830232689000000292e-08
1.244140625000000000e+03 1.138297440000000053e-07 3.478852276000000209e-08
1.244531250000000000e+03 1.171948515000000022e-07 4.331984357000000204e-08
1.244921875000000000e+03 1.256074405000000041e-07 4.514772957999999852e-08
1.245312500000000000e+03 1.264943858000000015e-07 4.424107091999999968e-08
1.245703125000000000e+03 1.233477944999999962e-07 3.728238850000000234e-08
1.246093750000000000e+03 1.483378041000000132e-07 3.642386894000000135e-08
1.246484375000000000e+03 1.549480082000000114e-07 4.447246296000000211e-08
1.246875000000000000e+03 1.340260158999999953e-07 4.194666052999999883e-08
1.247265625000000000e+03 1.335415467000000050e-07 3.403024629000000025e-08
1.247656250000000000e+03 1.295879511000000113e-07 3.667702890000000240e-08
1.248046875000000000e+03 1.093407715000000044e-07 3.588460513999999760e-08
1.248437500000000000e+03 1.071146508999999995e-07 3.778355194000000314e-08
1.248828125000000000e+03 1.126536661999999936e-07 3.034405071000000303e-08
1.249218750000000000e+03 1.106943971999999993e-07 3.046907382000000308e-08
1.249609375000000000e+03 9.886363673000000056e-08 3.512094755999999780e-08
1.250000000000000000e+03 1.032596457999999958e-07 4.243933383999999695e-08
1.250390625000000000e+03 1.153474980000000004e-07 3.510792274999999683e-08
1.250781250000000000e+03 9.494006747999999881e-08 2.913896322000000158e-08
1.251171875000000000e+03 8.294814828999999716e-08 2.344895559000000130e-08
1.251562500000000000e+03 8.147740562000000219e-08 2.352034501000000047e-08
1.251953125000000000e+03 9.965697547000000619e-08 2.621370629999999969e-08
1.252343750000000000e+03 1.061420809000000061e-07 2.914380290000000114e-08
1.252734375000000000e+03 8.205753363000000402e-08 2.917001804000000093e-08
1.253125000000000000e+03 8.826676542999999474e-08 2.758551332999999954e-08
1.253515625000000000e+03 8.076419705000000519e-08 2.456357156000000053e-08
1.253906250000000000e+03 8.289378878000000347e-08 2.555084032999999986e-08
1.254296875000000000e+03 8.591646346999999920e-08 2.673013825000000036e-08
1.254687500000000000e+03 7.831791006999999854e-08 2.258568855000000036e-08
1.255078125000000000e+03 8.452864082000000304e-08 2.358719265000000074e-08
1.255468750000000000e+03 8.156473265000000441e-08 2.410878583000000008e-08
1.255859375000000000e+03 7.461892373999999787e-08 2.504033563000000017e-08
1.256250000000000000e+03 6.635195067000000545e-08 2.281113442999999926e-08
1.256640625000000000e+03 6.814494936999999833e-08 2.007650228000000054e-08
1.257031250000000000e+03 7.075935080999999605e-08 2.231378930999999934e-08
1.257421875000000000e+03 6.312199485000000352e-08 2.238353792000000007e-08
1.257812500000000000e+03 6.901975646000000274e-08 2.092085745000000091e-08
1.258203125000000000e+03 6.448129483999999422e-08 2.101231014000000041e-08
1.258593750000000000e+03 4.676109032000000130e-08 1.896523886000000046e-08
1.258984375000000000e+03 5.078767123000000015e-08 2.092543232999999878e-08
1.259375000000000000e+03 5.399157742000000194e-08 2.130571959999999896e-08
1.259765625000000000e+03 5.455226158999999692e-08 1.988614230999999907e-08
1.260156250000000000e+03 6.112397528000000265e-08 1.830357867000000150e-08
1.260546875000000000e+03 6.568328984000000233e-08 2.403008132999999973e-08
1.260937500000000000e+03 6.360264343000000049e-08 2.369548848000000029e-08
1.261328125000000000e+03 6.337371497000000615e-08 1.911056167000000126e-08
1.261718750000000000e+03 5.308630895000000140e-08 2.348079298000000080e-08
1.262109375000000000e+03 4.679600600999999773e-08 2.649017569999999907e-08
1.262500000000000000e+03 5.342270337999999974e-08 2.475648967999999939e-08
1.262890625000000000e+03 5.305345964999999713e-08 2.281382497999999914e-08
1.263281250000000000e+03 4.916554373999999948e-08 2.318401679000000156e-08
1.263671875000000000e+03 4.661102476999999974e-08 2.172133631000000091e-08
1.264062500000000000e+03 4.614826433000000175e-08 2.747671627000000118e-08
1.264453125000000000e+03 5.190139350000000070e-08 2.724907162000000068e-08
1.264843750000000000e+03 4.732935910999999833e-08 2.461847486000000064e-08
1.265234375000000000e+03 4.650495846000000085e-08 2.422934280999999970e-08
1.265625000000000000e+03 5.468041026999999953e-08 2.077626992999999974e-08
1.266015625000000000e+03 6.245020844999999782e-08 3.151934354999999871e-08
1.266406250000000000e+03 5.900583138999999681e-08 3.065445224999999716e-08
1.266796875000000000e+03 4.924076092999999676e-08 2.763872380000000149e-08
1.267187500000000000e+03 5.973842706000000475e-08 2.486398874000000088e-08
1.267578125000000000e+03 6.327175777000000340e-08 2.629649863999999883e-08
1.267968750000000000e+03 6.596045906999999433e-08 2.974461599999999935e-08
1.268359375000000000e+03 8.082950791000000163e-08 3.057549003999999754e-08
1.268750000000000000e+03 7.585227382000000410e-08 2.991687267999999695e-08
1.269140625000000000e+03 6.510877463999999455e-08 2.853501273000000067e-08
1.269531250000000000e+03 6.632280383000000583e-08 3.038007287000000195e-08
1.269921875000000000e+03 8.531621072000000342e-08 3.535944663000000044e-08
1.270312500000000000e+03 8.858877084999999730e-08 3.781444597999999723e-08
1.270703125000000000e+03 1.035718820000000047e-07 3.588357903999999973e-08
1.271093750000000000e+03 1.080077149999999953e-07 3.860391439999999864e-08
1.271484375000000000e+03 8.435741023999999339e-08 4.023128113000000117e-08
1.271875000000000000e+03 8.378506544000000249e-08 4.090650992000000090e-08
1.272265625000000000e+03 9.140264184000000225e-08 4.394487397999999731e-08
1.272656250000000000e+03 1.199226248000000074e-07 4.030593088999999839e-08
1.273046875000000000e+03 1.350173488999999977e-07 4.687214053999999726e-08
1.273437500000000000e+03 1.366202359000000025e-07 4.707858469999999921e-08
1.273828125000000000e+03 1.255543198999999883e-07 4.011265104000000053e-08
1.274218750000000000e+03 1.397738727999999907e-07 4.688921064000000083e-08
1.274609375000000000e+03 1.558878661000000113e-07 5.071264318000000129e-08
1.275000000000000000e+03 1.661716878999999988e-07 5.022862314000000261e-08
1.275390625000000000e+03 1.761687508999999958e-07 5.264242964999999798e-08
1.275781250000000000e+03 2.072168485999999967e-07 5.551944581000000037e-08
1.276171875000000000e+03 1.852071458000000088e-07 5.359811873999999707e-08
1.276562500000000000e+03 1.887283146999999871e-07 5.713404542999999970e-08
1.276953125000000000e+03 1.764983504000000024e-07 4.799443567999999809e-08
1.277343750000000000e+03 2.296631297999999883e-07 5.895806347999999998e-08
1.277734375000000000e+03 2.583381905999999915e-07 6.302918741999999468e-08
1.278125000000000000e+03 2.703107321999999884e-07 7.195237102000000017e-08
1.278515625000000000e+03 2.865083170000000253e-07 6.485385328000000444e-08
1.278906250000000000e+03 3.250178918999999894e-07 6.380574449999999538e-08
1.279296875000000000e+03 3.614762934999999798e-07 7.900747585000000097e-08
1.279687500000000000e+03 3.753171644000000177e-07 8.139587580999999804e-08
1.280078125000000000e+03 3.939411054000000107e-07 9.388861560999999593e-08
1.280468750000000000e+03 4.085189884000000229e-07 8.655136710999999965e-08
1.280859375000000000e+03 4.277915363999999880e-07 1.045216414999999977e-07
1.281250000000000000e+03 4.670218950000000009e-07 1.212128595000000080e-07
1.281640625000000000e+03 4.611086237000000040e-07 1.179401480000000034e-07
1.282031250000000000e+03 5.578864930000000118e-07 1.089933357999999998e-07
1.282421875000000000e+03 5.615490080000000502e-07 1.164823995000000037e-07
1.282812500000000000e+03 6.769340223000000040e-07 1.243845783999999964e-07
1.283203125000000000e+03 6.861019040999999760e-07 1.518211350000000067e-07
1.283593750000000000e+03 8.695797591000000293e-07 1.445368274000000070e-07
1.283984375000000000e+03 1.010937651999999925e-06 1.496271969999999937e-07
1.284375000000000000e+03 1.018407186999999985e-06 1.486142450999999936e-07
1.284765625000000000e+03 9.253085902999999976e-07 1.508436945000000009e-07
1.285156250000000000e+03 9.703657064999999100e-07 1.414141153999999986e-07
1.285546875000000000e+03 1.220001399999999962e-06 1.370596702999999903e-07
1.285937500000000000e+03 1.356843784000000087e-06 1.344310547999999922e-07
1.286328125000000000e+03 1.383000962000000032e-06 1.542435664000000087e-07
1.286718750000000000e+03 1.798764330000000032e-06 1.593027936999999893e-07
1.287109375000000000e+03 1.741188940000000062e-06 1.641374428000000114e-07
1.287500000000000000e+03 1.643340449000000090e-06 1.727776742000000123e-07
1.287890625000000000e+03 1.718444646000000099e-06 1.511482420999999974e-07
1.288281250000000000e+03 1.763353247999999947e-06 1.614283755999999887e-07
1.288671875000000000e+03 1.599820002000000048e-06 1.565178426000000051e-07
1.289062500000000000e+03 1.728026750000000065e-06 1.481830572000000091e-07
1.289453125000000000e+03 1.881176232000000057e-06 1.931290522999999969e-07
1.289843750000000000e+03 1.832663787000000079e-06 1.933301105999999969e-07
1.290234375000000000e+03 1.958886658999999990e-06 1.980309604000000022e-07
1.290625000000000000e+03 1.884027136999999954e-06 2.007521706000000014e-07
1.291015625000000000e+03 1.976241152000000016e-06 2.043015217000000000e-07
1.291406250000000000e+03 1.933664751999999839e-06 1.941260027999999950e-07
1.291796875000000000e+03 1.956527069999999970e-06 1.728474108999999995e-07
1.292187500000000000e+03 1.776168627000000051e-06 1.861298768999999953e-07
1.292578125000000000e+03 1.735381512999999896e-06 1.838533215000000002e-07
1.292968750000000000e+03 2.184199249999999804e-06 1.887372799999999879e-07
1.293359375000000000e+03 1.890340859999999915e-06 2.079030759999999901e-07
1.293750000000000000e+03 1.746332401999999920e-06 2.041402020999999869e-07
1.294140625000000000e+03 1.807989635999999982e-06 2.100457563999999954e-07
1.294531250000000000e+03 1.897126531999999908e-06 2.292763146999999873e-07
1.294921875000000000e+03 1.948486401000000179e-06 2.521361557000000003e-07
1.295312500000000000e+03 2.033595774999999919e-06 2.544101008999999872e-07
1.295703125000000000e+03 2.045830562999999974e-06 2.704913063999999884e-07
1.296093750000000000e+03 1.958677542999999941e-06 2.598783957999999833e-07
1.296484375000000000e+03 1.968854462000000097e-06 2.534977915999999910e-07
1.296875000000000000e+03 1.749935640000000078e-06 2.452138476999999809e-07
1.297265625000000000e+03 1.661092292999999960e-06 2.188555728000000072e-07
1.297656250000000000e+03 1.620312744999999934e-06 2.027922034000000089e-07
1.298046875000000000e+03 1.758401047000000062e-06 2.194121810000000011e-07
1.298437500000000000e+03 1.755231929000000037e-06 2.025823309999999901e-07
1.298828125000000000e+03 1.476579979999999985e-06 1.816062913000000003e-07
1.299218750000000000e+03 1.475640624000000090e-06 1.700255014000000131e-07
1.299609375000000000e+03 1.458287341000000007e-06 2.060177806000000051e-07
1.300000000000000000e+03 1.235796225000000059e-06 1.792606801000000052e-07
1.300390625000000000e+03 1.379380171999999943e-06 1.669469257000000038e-07
1.300781250000000000e+03 1.349200767999999965e-06 1.829804105999999899e-07
1.301171875000000000e+03 1.281503840000000093e-06 1.798129189999999942e-07
1.301562500000000000e+03 1.181939071000000026e-06 1.288217732000000009e-07
1.301953125000000000e+03 9.454129862999999841e-07 1.591994652000000044e-07
1.302343750000000000e+03 9.383528313999999612e-07 1.577151042999999983e-07
1.302734375000000000e+03 1.001552785999999907e-06 1.089310984999999978e-07
1.303125000000000000e+03 1.102076505999999905e-06 1.198558481000000108e-07
1.303515625000000000e+03 9.807748162000000565e-07 1.302632555000000068e-07
1.303906250000000000e+03 9.104492633999999570e-07 1.567754545000000069e-07
1.304296875000000000e+03 9.292126400000000413e-07 1.544842784000000048e-07
1.304687500000000000e+03 1.003489452999999969e-06 1.293636376999999916e-07
1.305078125000000000e+03 9.572201607000000871e-07 1.220784127999999890e-07
1.305468750000000000e+03 8.452216268999999983e-07 1.250576319999999957e-07
1.305859375000000000e+03 8.035106661999999972e-07 1.364243599999999869e-07
1.306250000000000000e+03 8.335580494000000045e-07 1.385631346000000013e-07
1.306640625000000000e+03 9.135965922999999593e-07 1.548735429000000025e-07
1.307031250000000000e+03 9.447595373000000237e-07 1.504815058000000017e-07
1.307421875000000000e+03 7.759881822000000150e-07 1.320976717000000122e-07
1.307812500000000000e+03 8.182093733999999483e-07 1.435265139999999960e-07
1.308203125000000000e+03 7.905325492000000504e-07 1.557811141999999905e-07
1.308593750000000000e+03 7.663087080999999779e-07 1.519492411000000020e-07
1.308984375000000000e+03 6.523810734999999989e-07 1.359351810999999958e-07
1.309375000000000000e+03 8.742997691000000178e-07 1.416067662999999887e-07
1.309765625000000000e+03 1.016017486000000001e-06 1.605428677999999913e-07
1.310156250000000000e+03 8.977940503000000332e-07 1.500375224999999982e-07
1.310546875000000000e+03 9.098140476000000053e-07 1.606259580000000050e-07
1.310937500000000000e+03 8.643433148999999558e-07 1.693810933999999998e-07
1.311328125000000000e+03 7.313733564999999636e-07 1.481591496000000048e-07
1.311718750000000000e+03 8.475083581000000442e-07 1.765911436000000089e-07
1.312109375000000000e+03 8.378944785999999559e-07 2.027603328999999924e-07
1.312500000000000000e+03 9.644860268999999952e-07 2.070642674999999981e-07
1.312890625000000000e+03 1.294224495999999955e-06 1.877314398999999884e-07
1.313281250000000000e+03 1.223192231999999980e-06 1.675451073000000118e-07
1.313671875000000000e+03 1.119353526999999904e-06 1.910509072999999999e-07
1.314062500000000000e+03 1.110704425000000077e-06 2.121280815000000098e-07
1.314453125000000000e+03 9.768952793000000579e-07 2.202909174999999890e-07
1.314843750000000000e+03 1.008245021000000089e-06 1.916324821999999965e-07
1.315234375000000000e+03 1.078752680000000029e-06 2.067541496000000077e-07
1.315625000000000000e+03 1.269175842999999995e-06 2.476022996999999872e-07
1.316015625000000000e+03 1.421397467999999983e-06 2.819296909999999749e-07
1.316406250000000000e+03 1.166768946000000000e-06 2.799187103999999937e-07
1.316796875000000000e+03 1.241328865999999975e-06 2.586308127999999750e-07
1.317187500000000000e+03 1.164884861000000096e-06 2.907079773000000191e-07
1.317578125000000000e+03 1.240135529000000020e-06 2.663668300999999794e-07
1.317968750000000000e+03 1.171022454999999919e-06 3.026809728000000002e-07
1.318359375000000000e+03 1.139992514999999944e-06 3.345813081999999924e-07
1.318750000000000000e+03 1.082176157000000002e-06 3.234481616000000240e-07
1.319140625000000000e+03 1.050450097000000073e-06 4.115451905999999948e-07
1.319531250000000000e+03 1.210087237999999938e-06 4.448179429999999849e-07
1.319921875000000000e+03 1.200531689999999954e-06 3.655706961000000156e-07
1.320312500000000000e+03 1.237089504999999920e-06 3.523336054999999821e-07
1.320703125000000000e+03 1.066026197999999996e-06 3.879149538999999867e-07
1.321093750000000000e+03 1.128708054000000088e-06 3.337888017000000099e-07
1.321484375000000000e+03 1.215895952000000009e-06 3.910998086999999852e-07
1.321875000000000000e+03 9.632991964000000846e-07 3.632261630000000084e-07
1.322265625000000000e+03 8.815381717999999874e-07 3.516260995000000183e-07
1.322656250000000000e+03 8.616879831000000457e-07 3.931895292999999863e-07
1.323046875000000000e+03 7.763839436999999695e-07 3.525527079999999934e-07
1.323437500000000000e+03 6.926994168000000148e-07 3.084770893000000070e-07
1.323828125000000000e+03 6.783317844000000063e-07 3.319729593000000259e-07
1.324218750000000000e+03 6.834863677999999517e-07 3.234141915999999884e-07
1.324609375000000000e+03 6.825175805999999796e-07 3.473612418000000235e-07
1.325000000000000000e+03 5.852964373000000373e-07 3.586687777000000239e-07
1.325390625000000000e+03 5.443912987000000083e-07 3.364403884999999935e-07
1.325781250000000000e+03 5.771116418999999634e-07 2.939768870000000261e-07
1.326171875000000000e+03 7.063519398000000281e-07 3.486280416999999985e-07
1.326562500000000000e+03 6.839843419000000201e-07 3.331267656000000071e-07
1.326953125000000000e+03 6.826586051999999587e-07 2.876328439999999822e-07
1.327343750000000000e+03 6.103797791999999729e-07 2.771881377000000193e-07
1.327734375000000000e+03 5.035534191000000155e-07 3.137834028000000140e-07
1.328125000000000000e+03 4.877839769000000494e-07 3.387589712999999821e-07
1.328515625000000000e+03 4.670633172000000066e-07 2.563090334999999849e-07
1.328906250000000000e+03 5.409831424000000133e-07 2.439624817999999826e-07
1.329296875000000000e+03 5.599151962000000341e-07 2.867915766000000120e-07
1.329687500000000000e+03 6.040693468000000056e-07 2.503154334000000175e-07
1.330078125000000000e+03 5.502481676999999541e-07 2.418897651999999888e-07
1.330468750000000000e+03 4.860549130000000223e-07 2.425216708999999822e-07
1.330859375000000000e+03 4.145311433999999908e-07 2.411845479000000052e-07
1.331250000000000000e+03 4.217864176000000164e-07 2.403168573000000162e-07
1.331640625000000000e+03 5.134548706000000424e-07 2.499457168000000225e-07
1.332031250000000000e+03 4.729089890000000028e-07 2.195931524000000020e-07
1.332421875000000000e+03 4.261660089999999856e-07 1.749175931000000060e-07
1.332812500000000000e+03 4.516092887999999771e-07 1.704716315000000061e-07
1.333203125000000000e+03 4.586657365999999780e-07 1.846147141000000056e-07
1.333593750000000000e+03 4.509319321999999858e-07 1.751919818999999906e-07
1.333984375000000000e+03 4.345272364999999948e-07 1.789128094000000108e-07
1.334375000000000000e+03 4.347325694000000108e-07 1.905503042000000033e-07
1.334765625000000000e+03 4.561001339000000025e-07 2.072881931000000033e-07
1.335156250000000000e+03 4.164974296000000183e-07 1.987827067999999932e-07
1.335546875000000000e+03 4.299468893000000112e-07 2.235658041000000037e-07
1.335937500000000000e+03 4.134652504999999858e-07 2.123706943999999982e-07
1.336328125000000000e+03 3.770533022000000085e-07 1.861909699000000047e-07
1.336718750000000000e+03 3.800546511000000236e-07 1.842518823000000082e-07
1.337109375000000000e+03 4.071785742999999977e-07 2.034180187000000064e-07
1.337500000000000000e+03 4.392150165000000127e-07 1.843205977000000123e-07
1.337890625000000000e+03 4.746809881999999869e-07 1.891523340999999877e-07
1.338281250000000000e+03 3.690980500000000100e-07 2.056708746000000055e-07
1.338671875000000000e+03 3.601984098000000219e-07 1.680177930000000062e-07
1.339062500000000000e+03 3.313740589000000203e-07 1.635265319000000071e-07
1.339453125000000000e+03 3.218178300000000221e-07 1.645718271999999974e-07
1.339843750000000000e+03 3.636439785000000249e-07 1.773210061999999888e-07
1.340234375000000000e+03 3.921918788999999851e-07 1.748921534000000079e-07
1.340625000000000000e+03 3.388317532999999888e-07 1.981853005999999974e-07
1.341015625000000000e+03 3.180022232000000225e-07 1.836942149999999894e-07
1.341406250000000000e+03 3.387678231999999898e-07 1.495642787999999914e-07
1.341796875000000000e+03 4.060972095999999742e-07 1.549290562000000052e-07
1.342187500000000000e+03 3.951049361999999862e-07 1.543711146000000131e-07
1.342578125000000000e+03 4.242341845999999883e-07 1.830549138000000093e-07
1.342968750000000000e+03 3.746290267000000192e-07 1.929326468999999929e-07
1.343359375000000000e+03 3.780921098999999755e-07 1.930526387999999990e-07
1.343750000000000000e+03 3.571909327000000219e-07 1.874323111999999871e-07
1.344140625000000000e+03 3.416436572000000018e-07 2.024713234000000008e-07
1.344531250000000000e+03 3.450174652000000077e-07 2.115716813999999979e-07
1.344921875000000000e+03 3.582472171999999750e-07 1.668481554999999945e-07
1.345312500000000000e+03 4.291907358999999951e-07 1.883591845000000069e-07
1.345703125000000000e+03 4.062562782999999961e-07 1.843090033000000089e-07
1.346093750000000000e+03 3.302872847000000145e-07 1.953141005999999869e-07
1.346484375000000000e+03 2.962880932999999909e-07 1.733269057999999874e-07
1.346875000000000000e+03 3.266927853999999937e-07 1.923444330000000007e-07
1.347265625000000000e+03 3.380289574000000251e-07 2.130544062000000036e-07
1.347656250000000000e+03 3.122159800000000016e-07 1.958393299999999903e-07
1.348046875000000000e+03 3.263972314999999739e-07 2.287133136000000119e-07
1.348437500000000000e+03 3.112306995999999798e-07 2.577466289000000208e-07
1.348828125000000000e+03 3.759826051000000040e-07 2.057573504000000132e-07
1.349218750000000000e+03 3.626762505000000198e-07 1.859759716999999898e-07
1.349609375000000000e+03 3.496297774999999751e-07 2.181136997000000020e-07
1.350000000000000000e+03 3.159602044000000105e-07 2.456845095999999820e-07
1.350390625000000000e+03 2.897244559999999940e-07 2.226331620000000111e-07
1.350781250000000000e+03 3.040342675999999939e-07 2.027885340000000072e-07
1.351171875000000000e+03 3.194538908999999765e-07 2.205486806999999943e-07
1.351562500000000000e+03 2.500046347000000086e-07 2.312177476000000051e-07
1.351953125000000000e+03 2.716016288000000131e-07 2.080941097999999957e-07
1.352343750000000000e+03 2.442917787000000086e-07 2.288318490999999971e-07
1.352734375000000000e+03 2.281794592000000087e-07 2.048678517000000125e-07
1.353125000000000000e+03 3.023725384000000022e-07 2.178301941999999915e-07
1.353515625000000000e+03 3.229411086999999930e-07 2.454553258000000244e-07
1.353906250000000000e+03 3.289880279999999767e-07 2.331087363000000067e-07
1.354296875000000000e+03 3.241858925000000223e-07 2.505079803999999960e-07
1.354687500000000000e+03 3.144515293000000127e-07 2.406245919000000063e-07
1.355078125000000000e+03 3.121003572999999787e-07 2.341706760999999973e-07
1.355468750000000000e+03 3.553433522999999991e-07 2.198606942000000043e-07
1.355859375000000000e+03 3.540585837999999906e-07 2.471932036999999958e-07
1.356250000000000000e+03 3.285051097000000060e-07 2.502158877999999960e-07
1.356640625000000000e+03 3.246518635999999906e-07 2.573977179999999959e-07
1.357031250000000000e+03 3.563461850999999846e-07 2.140804089999999966e-07
1.357421875000000000e+03 3.734840345000000038e-07 2.135453252000000018e-07
1.357812500000000000e+03 3.163210502000000035e-07 2.359216803999999973e-07
1.358203125000000000e+03 3.186706901999999858e-07 2.627549107000000089e-07
1.358593750000000000e+03 3.041883618000000232e-07 2.593732154999999902e-07
1.358984375000000000e+03 3.134540303000000102e-07 3.029006050000000167e-07
1.359375000000000000e+03 3.310176768999999779e-07 3.512962730999999774e-07
1.359765625000000000e+03 3.346009789999999962e-07 2.912850506999999920e-07
1.360156250000000000e+03 3.096485803999999876e-07 2.538096306000000255e-07
1.360546875000000000e+03 3.416479318000000177e-07 2.598748399000000228e-07
1.360937500000000000e+03 3.058387803000000241e-07 3.368757563999999737e-07
1.361328125000000000e+03 2.990975194000000049e-07 2.759323837000000169e-07
1.361718750000000000e+03 3.025243629999999830e-07 3.695368981000000045e-07
1.362109375000000000e+03 3.766623449000000006e-07 4.218055209000000262e-07
1.362500000000000000e+03 3.427639095999999956e-07 4.269746683000000218e-07
1.362890625000000000e+03 3.665245033000000168e-07 3.170190422999999934e-07
1.363281250000000000e+03 3.614882095000000063e-07 3.655111919000000097e-07
1.363671875000000000e+03 4.251977513999999970e-07 4.347516727999999892e-07
1.364062500000000000e+03 3.541161587999999970e-07 5.376611592999999923e-07
1.364453125000000000e+03 3.140675891999999852e-07 4.755567173000000187e-07
1.364843750000000000e+03 4.050694856000000215e-07 4.062055125000000096e-07
1.365234375000000000e+03 3.239044485999999939e-07 4.522567232000000154e-07
1.365625000000000000e+03 2.482920261999999893e-07 4.393669734999999762e-07
1.366015625000000000e+03 2.700977388999999988e-07 4.121025553999999751e-07
1.366406250000000000e+03 2.699737561000000159e-07 4.649641016999999947e-07
1.366796875000000000e+03 3.047378960999999740e-07 5.100215206000000416e-07
1.367187500000000000e+03 3.170851475999999843e-07 4.946532494000000124e-07
1.367578125000000000e+03 3.375078324000000132e-07 5.686242565000000008e-07
1.367968750000000000e+03 2.795872195000000029e-07 5.614323070999999913e-07
1.368359375000000000e+03 2.911713382999999743e-07 5.928519939000000299e-07
1.368750000000000000e+03 3.560821045000000070e-07 4.681461571999999925e-07
1.369140625000000000e+03 3.429979544000000106e-07 3.683885013000000056e-07
1.369531250000000000e+03 3.180969079000000082e-07 4.734070764999999849e-07
1.369921875000000000e+03 3.221671382000000165e-07 4.930044197000000150e-07
1.370312500000000000e+03 3.383386969999999825e-07 4.663349677999999995e-07
1.370703125000000000e+03 3.227928210999999784e-07 5.142896693999999788e-07
1.371093750000000000e+03 3.137358713000000179e-07 5.080766453000000514e-07
1.371484375000000000e+03 3.521848261000000257e-07 4.941155932999999934e-07
1.371875000000000000e+03 3.847138707000000098e-07 4.640444915000000055e-07
1.372265625000000000e+03 3.798109601000000208e-07 4.291029739000000175e-07
1.372656250000000000e+03 3.344086969000000046e-07 3.841889250000000191e-07
1.373046875000000000e+03 3.614879824999999770e-07 4.331299282999999768e-07
1.373437500000000000e+03 3.973483538000000157e-07 3.893272420999999757e-07
1.373828125000000000e+03 3.915893469999999883e-07 4.463875598999999838e-07
1.374218750000000000e+03 4.143201740000000160e-07 4.794840694000000261e-07
1.374609375000000000e+03 4.125144318000000257e-07 4.054576814000000176e-07
1.375000000000000000e+03 4.333958624999999762e-07 3.830954929000000234e-07
1.375390625000000000e+03 3.991497834999999797e-07 3.800287763999999828e-07
1.375781250000000000e+03 4.269592342999999921e-07 3.225789389000000148e-07
1.376171875000000000e+03 5.487545103999999690e-07 3.458594891999999907e-07
1.376562500000000000e+03 5.509195853000000010e-07 4.126262527999999798e-07
1.376953125000000000e+03 6.230992249999999558e-07 5.030792770000000001e-07
1.377343750000000000e+03 6.384159359999999968e-07 3.978737156000000018e-07
1.377734375000000000e+03 5.757401705999999973e-07 3.103540247000000005e-07
1.378125000000000000e+03 5.676829326999999986e-07 3.355412435999999785e-07
1.378515625000000000e+03 6.199353271999999575e-07 3.757051333000000060e-07
1.378906250000000000e+03 6.290153334000000481e-07 2.967116964999999747e-07
1.379296875000000000e+03 5.755468670999999745e-07 3.218027742999999989e-07
1.379687500000000000e+03 7.001797705000000281e-07 3.819481175000000027e-07
1.380078125000000000e+03 7.071149401000000315e-07 4.131024375999999829e-07
1.380468750000000000e+03 6.249182450000000528e-07 3.582578847999999940e-07
1.380859375000000000e+03 6.296723005000000332e-07 2.937639506000000100e-07
1.381250000000000000e+03 7.607330938000000200e-07 3.694327940999999857e-07
1.381640625000000000e+03 8.930987802000000347e-07 4.149223653999999954e-07
1.382031250000000000e+03 1.159171475000000026e-06 3.761652787999999966e-07
1.382421875000000000e+03 1.019941735999999957e-06 3.286893344000000133e-07
1.382812500000000000e+03 8.687254409000000348e-07 3.494413539000000041e-07
1.383203125000000000e+03 1.041901618999999976e-06 4.192639014999999750e-07
1.383593750000000000e+03 9.132919217999999881e-07 3.963948115000000014e-07
1.383984375000000000e+03 8.531443466999999561e-07 3.999630199999999860e-07
1.384375000000000000e+03 9.107702001000000014e-07 5.044198802000000443e-07
1.384765625000000000e+03 1.071203705999999901e-06 3.973642038999999878e-07
1.385156250000000000e+03 1.144243678999999933e-06 4.098881900000000249e-07
1.385546875000000000e+03 1.083343695000000074e-06 3.935077045000000189e-07
1.385937500000000000e+03 9.363226528999999764e-07 3.780722500000000058e-07
1.386328125000000000e+03 1.076032055999999975e-06 3.138329581000000034e-07
1.386718750000000000e+03 1.075401456000000101e-06 3.093531211000000145e-07
1.387109375000000000e+03 1.061202916999999993e-06 3.683400808000000140e-07
1.387500000000000000e+03 1.110684981000000059e-06 4.178146927000000256e-07
1.387890625000000000e+03 1.378764930000000088e-06 4.308263634999999911e-07
1.388281250000000000e+03 1.435681196999999950e-06 4.653701147000000258e-07
1.388671875000000000e+03 1.286950836999999985e-06 5.258035974000000151e-07
1.389062500000000000e+03 1.125680413999999972e-06 6.106097385000000437e-07
1.389453125000000000e+03 1.130481831000000073e-06 6.494629093999999912e-07
1.389843750000000000e+03 1.296979468000000093e-06 6.269394203000000528e-07
1.390234375000000000e+03 1.335268390000000054e-06 5.509498859000000349e-07
1.390625000000000000e+03 1.621548525000000008e-06 5.600322753000000249e-07
1.391015625000000000e+03 1.673523788000000049e-06 5.244273597000000384e-07
1.391406250000000000e+03 1.257836380000000096e-06 5.132755636000000228e-07
1.391796875000000000e+03 1.183036928999999962e-06 6.537678653000000065e-07
1.392187500000000000e+03 1.077807421999999901e-06 6.547896880000000351e-07
1.392578125000000000e+03 1.312809020000000059e-06 5.784721429000000406e-07
1.392968750000000000e+03 1.304453769000000077e-06 6.239358395000000094e-07
1.393359375000000000e+03 1.301835887999999923e-06 7.700494144999999838e-07
1.393750000000000000e+03 1.434630473000000104e-06 7.194544368000000116e-07
1.394140625000000000e+03 1.512549561999999921e-06 7.308546523999999773e-07
1.394531250000000000e+03 1.331731881000000022e-06 7.818004514000000010e-07
1.394921875000000000e+03 1.162075567000000053e-06 7.450109749999999622e-07
1.395312500000000000e+03 1.161587580000000076e-06 9.110278876999999760e-07
1.395703125000000000e+03 1.167535274999999997e-06 9.330458749000000040e-07
1.396093750000000000e+03 1.178538669999999904e-06 8.229069888999999632e-07
1.396484375000000000e+03 1.307688406000000073e-06 9.005624135999999475e-07
1.396875000000000000e+03 1.315310691999999959e-06 8.575829127999999693e-07
1.397265625000000000e+03 1.296587263000000069e-06 8.567329070000000326e-07
1.397656250000000000e+03 1.425806452000000080e-06 9.531412677999999744e-07
1.398046875000000000e+03 1.168620043999999992e-06 1.047475417999999903e-06
1.398437500000000000e+03 1.160859079000000081e-06 1.199562146000000032e-06
1.398828125000000000e+03 1.154073105000000050e-06 1.244953893000000080e-06
1.399218750000000000e+03 1.190792295999999896e-06 9.920470959000000778e-07
1.399609375000000000e+03 1.105955438000000007e-06 1.091008954000000097e-06
1.400000000000000000e+03 1.211263097999999917e-06 1.431595570000000005e-06
1.400390625000000000e+03 1.343368071000000035e-06 1.245317954000000079e-06
1.400781250000000000e+03 1.333462004000000047e-06 1.187631651000000008e-06
1.401171875000000000e+03 1.206672990999999989e-06 1.208150799000000068e-06
1.401562500000000000e+03 1.239021253999999930e-06 1.330253090999999980e-06
1.401953125000000000e+03 1.309108185000000034e-06 1.596417255000000098e-06
1.402343750000000000e+03 1.513361059000000076e-06 1.945184127000000153e-06
1.402734375000000000e+03 1.421394895999999970e-06 1.825218235999999988e-06
1.403125000000000000e+03 1.212460672000000101e-06 1.626915478000000073e-06
1.403515625000000000e+03 1.252234210000000062e-06 1.501290901000000058e-06
1.403906250000000000e+03 1.272976243000000038e-06 1.889553574000000023e-06
1.404296875000000000e+03 1.214377440999999981e-06 2.402322311999999897e-06
1.404687500000000000e+03 1.319896713999999998e-06 2.563626250999999941e-06
1.405078125000000000e+03 1.313553786999999979e-06 2.326502097999999862e-06
1.405468750000000000e+03 1.251884372000000094e-06 1.879056929000000076e-06
1.405859375000000000e+03 1.260740471999999911e-06 1.857269393000000029e-06
1.406250000000000000e+03 1.383179513000000062e-06 2.070732442000000084e-06
1.406640625000000000e+03 1.174283344999999962e-06 2.406524903999999875e-06
1.407031250000000000e+03 1.110613711999999982e-06 2.548589886999999888e-06
1.407421875000000000e+03 1.332189605999999914e-06 2.100946345999999850e-06
1.407812500000000000e+03 1.356801112999999987e-06 2.571784792999999881e-06
1.408203125000000000e+03 1.411085123999999959e-06 2.539535868000000087e-06
1.408593750000000000e+03 1.578278047999999982e-06 2.531694630999999945e-06
1.408984375000000000e+03 1.553114850000000086e-06 3.163873938000000012e-06
1.409375000000000000e+03 1.602653959000000088e-06 4.044693899000000422e-06
1.409765625000000000e+03 1.442682338999999960e-06 3.899050039999999685e-06
1.410156250000000000e+03 1.227181774000000037e-06 3.638926628999999936e-06
1.410546875000000000e+03 1.232415646000000055e-06 3.302154863000000183e-06
1.410937500000000000e+03 1.334151238999999907e-06 3.721202045000000161e-06
1.411328125000000000e+03 1.271064240000000082e-06 3.515705371000000176e-06
1.411718750000000000e+03 1.503692404000000078e-06 3.724734619000000002e-06
1.412109375000000000e+03 1.392761464999999900e-06 3.776088436000000130e-06
1.412500000000000000e+03 1.349153104000000070e-06 4.050151487999999985e-06
1.412890625000000000e+03 1.262351131999999948e-06 4.047750137000000303e-06
1.413281250000000000e+03 1.393148375000000092e-06 3.876529388000000372e-06
1.413671875000000000e+03 1.499111526999999962e-06 4.216937832000000249e-06
1.414062500000000000e+03 1.509512389999999957e-06 4.456687129999999727e-06
1.414453125000000000e+03 1.304234060999999934e-06 3.818461167999999692e-06
1.414843750000000000e+03 1.287216846999999953e-06 3.919080972999999789e-06
1.415234375000000000e+03 1.510414069000000080e-06 3.993882995999999724e-06
1.415625000000000000e+03 1.372724176999999931e-06 4.746846953000000407e-06
1.416015625000000000e+03 1.167834119999999959e-06 5.157489254000000366e-06
1.416406250000000000e+03 1.158377681999999930e-06 4.770559051000000333e-06
1.416796875000000000e+03 1.049561884999999992e-06 3.947909295999999768e-06
1.417187500000000000e+03 1.085498707999999997e-06 3.953218597999999604e-06
1.417578125000000000e+03 1.298570685000000010e-06 5.018330103999999813e-06
1.417968750000000000e+03 1.066435501999999895e-06 3.994384450000000377e-06
1.418359375000000000e+03 1.269884899999999973e-06 4.618152973999999979e-06
1.418750000000000000e+03 1.087235866999999923e-06 5.345085798000000229e-06
1.419140625000000000e+03 9.769780479999999112e-07 5.091092112999999925e-06
1.419531250000000000e+03 1.120772548000000081e-06 4.972869356999999977e-06
1.419921875000000000e+03 1.143352514999999942e-06 5.441061174000000280e-06
1.420312500000000000e+03 1.319794727999999986e-06 6.388329722000000345e-06
1.420703125000000000e+03 1.415168933999999983e-06 6.078276056000000281e-06
1.421093750000000000e+03 1.315230798999999939e-06 5.474644990000000002e-06
1.421484375000000000e+03 1.267795708999999956e-06 5.065336671999999641e-06
1.421875000000000000e+03 1.252841583999999963e-06 6.594689793999999762e-06
1.422265625000000000e+03 1.275419356999999912e-06 6.661868925999999840e-06
1.422656250000000000e+03 1.093408414000000012e-06 5.856791858000000304e-06
1.423046875000000000e+03 1.070330171000000014e-06 7.369309190000000414e-06
1.423437500000000000e+03 1.005435197999999927e-06 8.706651640000000761e-06
1.423828125000000000e+03 9.630538409000000260e-07 9.389855050999999347e-06
1.424218750000000000e+03 1.026364481999999940e-06 8.838462382000000290e-06
1.424609375000000000e+03 9.143894015000000234e-07 9.851284951000000172e-06
1.425000000000000000e+03 8.862799708999999982e-07 9.089878888999999965e-06
1.425390625000000000e+03 9.987754194999999021e-07 8.113833464000000406e-06
1.425781250000000000e+03 1.144356860999999901e-06 8.081438975999999331e-06
1.426171875000000000e+03 9.861936692999999985e-07 6.872172842000000410e-06
1.426562500000000000e+03 1.034487313999999939e-06 7.306802026999999910e-06
1.426953125000000000e+03 1.154268073000000023e-06 7.719944638000000758e-06
1.427343750000000000e+03 1.286996685000000068e-06 8.666342223999999364e-06
1.427734375000000000e+03 1.154831413999999966e-06 8.593605634999999560e-06
1.428125000000000000e+03 1.259213412000000106e-06 8.493412839000000377e-06
1.428515625000000000e+03 1.292570030000000042e-06 8.862865076999999723e-06
1.428906250000000000e+03 1.332514628000000071e-06 1.050840607999999924e-05
1.429296875000000000e+03 1.278652328999999903e-06 1.135104410000000056e-05
1.429687500000000000e+03 1.227036890999999953e-06 1.038807885999999967e-05
1.430078125000000000e+03 1.090482382000000019e-06 1.046861052999999989e-05
1.430468750000000000e+03 1.135022231999999899e-06 1.208227635999999930e-05
1.430859375000000000e+03 1.150716887000000007e-06 1.280094109000000031e-05
1.431250000000000000e+03 1.300050535000000086e-06 1.146173566000000007e-05
1.431640625000000000e+03 1.345277501000000080e-06 1.140262277000000012e-05
1.432031250000000000e+03 1.422789102000000022e-06 1.104770575000000002e-05
1.432421875000000000e+03 1.523144410000000028e-06 9.140012813000000368e-06
1.432812500000000000e+03 1.500059053999999957e-06 1.098340581000000027e-05
1.433203125000000000e+03 1.622223839000000086e-06 1.469346994999999964e-05
1.433593750000000000e+03 1.594080666000000078e-06 1.427064445999999929e-05
1.433984375000000000e+03 1.486912751999999995e-06 1.279511489999999995e-05
1.434375000000000000e+03 1.545274217999999915e-06 1.362007219000000039e-05
1.434765625000000000e+03 1.727213589000000015e-06 1.614006103000000100e-05
1.435156250000000000e+03 1.448918288000000070e-06 1.532625375000000112e-05
1.435546875000000000e+03 1.558723451000000049e-06 1.421602013999999971e-05
1.435937500000000000e+03 1.619597483999999897e-06 1.450924710000000011e-05
1.436328125000000000e+03 1.467410811999999963e-06 1.930811395000000153e-05
1.436718750000000000e+03 1.593254793999999976e-06 1.635203363000000139e-05
1.437109375000000000e+03 1.640925025999999973e-06 1.415640610000000021e-05
1.437500000000000000e+03 1.451186331999999942e-06 1.526839373999999911e-05
1.437890625000000000e+03 1.610561775000000024e-06 1.395300875000000068e-05
1.438281250000000000e+03 1.814081230999999915e-06 1.353087324999999965e-05
1.438671875000000000e+03 1.885839120999999939e-06 1.577157900999999894e-05
1.439062500000000000e+03 1.813691748999999922e-06 1.961743343999999890e-05
1.439453125000000000e+03 1.781849404000000099e-06 1.925769373999999833e-05
1.439843750000000000e+03 1.798709251999999925e-06 1.977014063000000088e-05
1.440234375000000000e+03 1.821540400000000066e-06 1.989395535000000048e-05
1.440625000000000000e+03 1.980686753999999961e-06 2.606202408999999960e-05
1.441015625000000000e+03 1.886494763999999917e-06 2.395640289999999981e-05
1.441406250000000000e+03 2.020726831000000009e-06 2.341397285999999832e-05
1.441796875000000000e+03 1.865299318999999919e-06 2.230054229000000092e-05
1.442187500000000000e+03 2.093006753999999845e-06 2.269338220999999906e-05
1.442578125000000000e+03 2.133013542999999842e-06 3.026210071000000058e-05
1.442968750000000000e+03 1.995041448999999859e-06 3.388117314000000052e-05
1.443359375000000000e+03 1.872592648999999989e-06 3.235001211999999766e-05
1.443750000000000000e+03 2.013926330999999802e-06 3.674149960999999718e-05
1.444140625000000000e+03 1.774036159999999963e-06 3.737905404000000281e-05
1.444531250000000000e+03 1.855696637000000057e-06 3.519995482999999824e-05
1.444921875000000000e+03 2.061587635000000023e-06 3.256048127999999753e-05
1.445312500000000000e+03 2.230152068000000032e-06 3.863442431000000093e-05
1.445703125000000000e+03 1.795580535000000024e-06 4.441466101999999979e-05
1.446093750000000000e+03 1.697688314000000029e-06 4.866369070999999663e-05
1.446484375000000000e+03 2.001179950999999799e-06 5.210409412000000298e-05
1.446875000000000000e+03 2.052967888000000061e-06 4.232848064000000062e-05
1.447265625000000000e+03 2.002798555999999964e-06 4.991153401999999739e-05
1.447656250000000000e+03 1.862422084999999911e-06 5.786910501999999792e-05
1.448046875000000000e+03 1.804525456000000060e-06 6.767816733999999573e-05
1.448437500000000000e+03 1.703274672000000091e-06 7.682838718999999560e-05
1.448828125000000000e+03 1.826025041000000064e-06 8.377317193999999723e-05
1.449218750000000000e+03 2.077972963000000125e-06 7.372450104000000408e-05
1.449609375000000000e+03 2.009648233000000154e-06 7.219646313999999532e-05
1.450000000000000000e+03 2.022783944000000131e-06 7.140877384999999447e-05
1.450390625000000000e+03 2.440177719000000120e-06 9.173852895000000624e-05
1.450781250000000000e+03 2.428927834000000116e-06 1.053858121999999992e-04
1.451171875000000000e+03 2.199762640000000099e-06 1.026409829999999954e-04
1.451562500000000000e+03 2.106970757000000019e-06 1.298340410000000029e-04
1.451953125000000000e+03 1.934125653999999927e-06 1.418229530000000122e-04
1.452343750000000000e+03 2.482038254000000187e-06 1.711202956999999963e-04
1.452734375000000000e+03 2.510788346999999932e-06 1.695378381000000039e-04
1.453125000000000000e+03 2.637480141000000012e-06 1.767804715000000115e-04
1.453515625000000000e+03 2.834702366000000051e-06 1.637076870999999939e-04
1.453906250000000000e+03 2.508991796999999818e-06 1.575450329999999869e-04
1.454296875000000000e+03 2.230303988000000126e-06 1.658585040000000021e-04
1.454687500000000000e+03 2.346937644000000107e-06 2.027671242999999992e-04
1.455078125000000000e+03 2.903129231999999944e-06 2.268480645999999986e-04
1.455468750000000000e+03 3.154900721999999933e-06 2.358970711999999921e-04
1.455859375000000000e+03 2.341942470000000085e-06 2.329170833000000014e-04
1.456250000000000000e+03 2.573103039999999995e-06 2.599985223999999942e-04
1.456640625000000000e+03 3.384557987999999816e-06 3.174087468999999993e-04
1.457031250000000000e+03 3.039456695000000009e-06 2.912701313000000012e-04
1.457421875000000000e+03 3.882871861000000015e-06 3.638783715999999993e-04
1.457812500000000000e+03 4.222968900999999794e-06 4.190432043999999835e-04
1.458203125000000000e+03 3.689969949999999872e-06 4.245219584999999885e-04
1.458593750000000000e+03 3.665017985999999873e-06 3.795226690000000130e-04
1.458984375000000000e+03 4.008035686999999961e-06 4.219456809000000246e-04
1.459375000000000000e+03 4.403779319000000134e-06 4.829894530999999771e-04
1.459765625000000000e+03 4.332195137000000254e-06 5.060165513999999613e-04
1.460156250000000000e+03 4.160163346000000230e-06 5.044678718999999869e-04
1.460546875000000000e+03 4.747358999999999993e-06 6.162699451000000148e-04
1.460937500000000000e+03 4.603376870000000000e-06 6.137063730000000229e-04
1.461328125000000000e+03 5.039772189999999716e-06 6.549701219999999992e-04
1.461718750000000000e+03 4.320489192000000150e-06 6.181710093000000478e-04
1.462109375000000000e+03 4.465849487999999609e-06 6.276932191999999707e-04
1.462500000000000000e+03 4.902812235999999800e-06 7.333801775999999753e-04
1.462890625000000000e+03 4.539922783999999998e-06 6.891455049999999907e-04
1.463281250000000000e+03 4.343516442999999616e-06 6.348707949000000419e-04
1.463671875000000000e+03 4.843173982999999814e-06 6.840839027999999489e-04
1.464062500000000000e+03 4.591595872999999966e-06 6.704893009000000362e-04
1.464453125000000000e+03 5.000887243000000258e-06 8.424199224999999588e-04
1.464843750000000000e+03 4.712675737000000184e-06 8.042220012000000050e-04
1.465234375000000000e+03 4.339791397000000387e-06 6.627127448999999525e-04
1.465625000000000000e+03 4.067515664999999987e-06 6.830572343999999959e-04
1.466015625000000000e+03 3.921496548000000246e-06 7.038996408999999722e-04
1.466406250000000000e+03 3.655458882000000118e-06 6.939970786999999841e-04
1.466796875000000000e+03 3.525732639999999789e-06 7.088233418000000055e-04
1.467187500000000000e+03 3.501255801999999806e-06 6.786692573999999860e-04
1.467578125000000000e+03 3.720296583000000186e-06 7.058765896000000371e-04
1.467968750000000000e+03 2.938947651999999995e-06 6.151670436000000351e-04
1.468359375000000000e+03 3.802214595999999789e-06 7.795925735000000523e-04
1.468750000000000000e+03 4.456415975000000260e-06 9.198370102999999572e-04
1.469140625000000000e+03 4.281963767000000214e-06 8.653758622000000227e-04
1.469531250000000000e+03 3.708687477999999850e-06 8.098054596999999929e-04
1.469921875000000000e+03 3.419804137999999827e-06 8.240994851999999815e-04
1.470312500000000000e+03 4.099133005999999938e-06 9.540615885000000053e-04
1.470703125000000000e+03 3.951523276999999827e-06 9.435564435999999576e-04
1.471093750000000000e+03 3.579749278000000038e-06 9.202731816999999790e-04
1.471484375000000000e+03 3.881522443999999699e-06 1.029362044000000070e-03
1.471875000000000000e+03 3.690327656000000005e-06 9.387608825999999929e-04
1.472265625000000000e+03 3.228497378000000108e-06 8.900367437999999725e-04
1.472656250000000000e+03 3.211267264999999802e-06 9.527688787999999973e-04
1.473046875000000000e+03 4.066274589000000396e-06 1.021735785000000077e-03
1.473437500000000000e+03 4.321286919000000118e-06 1.079626728000000107e-03
1.473828125000000000e+03 4.653279283999999800e-06 1.282884215999999982e-03
1.474218750000000000e+03 4.238398076000000163e-06 1.234293485000000036e-03
1.474609375000000000e+03 3.463023017999999985e-06 1.015623963000000058e-03
1.475000000000000000e+03 4.138847757999999894e-06 1.356706027999999946e-03
1.475390625000000000e+03 4.038158046000000214e-06 1.296355946000000026e-03
1.475781250000000000e+03 4.071978214000000103e-06 1.373337094999999919e-03
1.476171875000000000e+03 3.791544545000000158e-06 1.461790790000000017e-03
1.476562500000000000e+03 3.695652392000000136e-06 1.452898007999999961e-03
1.476953125000000000e+03 3.242278745000000152e-06 1.271536788000000081e-03
1.477343750000000000e+03 3.299165506000000131e-06 1.307475217000000000e-03
1.477734375000000000e+03 3.432667938000000136e-06 1.389536484000000044e-03
1.478125000000000000e+03 2.960275345000000090e-06 1.105063112000000082e-03
1.478515625000000000e+03 2.951643190000000010e-06 1.117622523000000052e-03
1.478906250000000000e+03 2.392638223000000029e-06 9.765433176999999522e-04
1.479296875000000000e+03 2.320944641000000135e-06 9.742422231999999871e-04
1.479687500000000000e+03 2.441327704999999838e-06 9.517870670999999810e-04
1.480078125000000000e+03 2.150122907000000155e-06 7.717111969000000054e-04
1.480468750000000000e+03 2.237611389000000099e-06 8.505403799000000199e-04
1.480859375000000000e+03 2.062202877000000090e-06 8.035237397000000344e-04
1.481250000000000000e+03 1.357548451999999920e-06 5.689084738999999934e-04
1.481640625000000000e+03 1.263204392000000085e-06 5.047747413000000516e-04
1.482031250000000000e+03 1.543145232000000066e-06 5.648389485000000201e-04
1.482421875000000000e+03 1.431198220000000059e-06 5.057414844999999970e-04
1.482812500000000000e+03 1.297217939000000006e-06 4.251166002999999896e-04
1.483203125000000000e+03 1.105549463000000007e-06 4.053610972000000262e-04
1.483593750000000000e+03 9.676586253000000240e-07 3.859845131000000113e-04
1.483984375000000000e+03 9.006041761999999492e-07 3.421998020000000017e-04
1.484375000000000000e+03 7.661978706999999601e-07 3.078938194000000014e-04
1.484765625000000000e+03 7.236207892000000105e-07 3.005161704000000123e-04
1.485156250000000000e+03 7.724991108000000297e-07 2.576258237000000136e-04
1.485546875000000000e+03 7.746147816000000279e-07 2.791543092999999908e-04
1.485937500000000000e+03 8.073094013999999721e-07 2.816754069000000247e-04
1.486328125000000000e+03 8.219590830000000448e-07 2.646930396000000182e-04
1.486718750000000000e+03 7.033944341000000129e-07 2.339763290000000109e-04
1.487109375000000000e+03 7.015327435999999771e-07 2.592520147000000239e-04
1.487500000000000000e+03 7.886635199999999798e-07 2.563033257999999771e-04
1.487890625000000000e+03 6.567652421999999598e-07 2.077415891000000117e-04
1.488281250000000000e+03 6.357818638000000410e-07 2.204858504999999903e-04
1.488671875000000000e+03 6.832973011000000090e-07 2.576204586999999839e-04
1.489062500000000000e+03 6.653374769000000385e-07 2.541020548000000150e-04
1.489453125000000000e+03 5.395133926999999532e-07 2.491046968000000159e-04
1.489843750000000000e+03 5.033635578999999965e-07 2.275645903999999988e-04
1.490234375000000000e+03 4.135796438000000171e-07 2.208448977999999949e-04
1.490625000000000000e+03 4.518504832000000080e-07 2.230488608999999932e-04
1.491015625000000000e+03 4.662837102000000184e-07 2.124643837999999911e-04
1.491406250000000000e+03 4.927203279000000376e-07 2.431952138000000074e-04
1.491796875000000000e+03 4.844006739000000111e-07 2.126236676999999995e-04
1.492187500000000000e+03 4.439890076999999837e-07 2.224531538000000042e-04
1.492578125000000000e+03 5.194542773000000244e-07 2.592984982999999868e-04
1.492968750000000000e+03 5.243406569000000279e-07 2.525929445000000173e-04
1.493359375000000000e+03 4.446465421999999942e-07 2.207367846000000099e-04
1.493750000000000000e+03 4.541767072999999855e-07 2.246551026000000119e-04
1.494140625000000000e+03 4.618061428999999937e-07 2.069598506999999947e-04
1.494531250000000000e+03 4.162071716999999928e-07 1.996538446000000128e-04
1.494921875000000000e+03 3.640929268000000130e-07 1.763987634000000078e-04
1.495312500000000000e+03 3.637600740999999950e-07 1.764588434999999874e-04
1.495703125000000000e+03 3.585787081000000188e-07 1.781413766000000058e-04
1.496093750000000000e+03 3.564768824999999937e-07 2.090111538999999980e-04
1.496484375000000000e+03 3.077799484000000238e-07 1.981803522999999942e-04
1.496875000000000000e+03 2.936512974000000123e-07 1.966243709999999879e-04
1.497265625000000000e+03 2.939053723000000214e-07 2.165976111999999944e-04
1.497656250000000000e+03 3.083542413999999905e-07 1.874153058000000078e-04
1.498046875000000000e+03 3.210697720000000223e-07 1.958577204000000081e-04
1.498437500000000000e+03 2.826562814000000070e-07 1.833012141999999941e-04
1.498828125000000000e+03 3.180335830999999921e-07 1.778622229999999888e-04
1.499218750000000000e+03 2.929771183000000065e-07 1.930267705999999940e-04
1.499609375000000000e+03 2.608563185999999758e-07 2.817019219999999805e-04
1.500000000000000000e+03 2.555167728000000046e-07 3.879244685000000198e-04
1.500390625000000000e+03 2.395976623000000024e-07 3.196905894000000217e-04
1.500781250000000000e+03 2.477637138000000255e-07 1.880005153000000062e-04
1.501171875000000000e+03 2.817821599000000046e-07 1.906751251000000068e-04
1.501562500000000000e+03 2.655829106999999863e-07 1.957260167999999925e-04
1.501953125000000000e+03 2.352773858999999987e-07 1.997824880999999990e-04
1.502343750000000000e+03 2.011247621000000013e-07 1.840146797999999871e-04
1.502734375000000000e+03 1.934559659999999911e-07 1.649284052999999998e-04
1.503125000000000000e+03 2.279383973000000085e-07 1.545509644000000061e-04
1.503515625000000000e+03 2.086336952000000093e-07 1.655708091000000000e-04
1.503906250000000000e+03 2.037351347999999876e-07 1.616168826000000081e-04
1.504296875000000000e+03 2.001910041000000053e-07 1.762119186000000049e-04
1.504687500000000000e+03 2.142725019000000007e-07 2.079883204000000034e-04
1.505078125000000000e+03 1.738866914999999932e-07 2.108332539999999936e-04
1.505468750000000000e+03 1.391896403999999889e-07 1.960976533999999889e-04
1.505859375000000000e+03 1.299945031000000124e-07 1.636380198000000126e-04
1.506250000000000000e+03 1.451676740000000019e-07 1.691099756000000068e-04
1.506640625000000000e+03 1.440857607000000054e-07 1.763861740999999889e-04
1.507031250000000000e+03 1.594346258999999962e-07 2.143157493000000008e-04
1.507421875000000000e+03 1.625372795000000029e-07 1.839872157000000015e-04
1.507812500000000000e+03 1.529554407000000086e-07 1.855580718000000016e-04
1.508203125000000000e+03 1.294722716000000101e-07 1.788638871000000098e-04
1.508593750000000000e+03 1.265346448000000070e-07 1.870706490999999964e-04
1.508984375000000000e+03 1.352506655000000021e-07 1.924428393999999998e-04
1.509375000000000000e+03 1.315653778000000051e-07 1.884841000000000001e-04
1.509765625000000000e+03 1.490350111999999878e-07 1.976338016999999888e-04
1.510156250000000000e+03 1.485707424000000113e-07 2.199047858000000076e-04
1.510546875000000000e+03 1.522275830000000011e-07 1.843830625000000075e-04
1.510937500000000000e+03 1.636266637999999954e-07 1.851847889000000078e-04
1.511328125000000000e+03 1.388892349999999993e-07 2.004892328999999967e-04
1.511718750000000000e+03 1.352811836000000044e-07 2.744906068999999915e-04
1.512109375000000000e+03 1.593716603999999969e-07 3.433387671000000013e-04
1.512500000000000000e+03 1.405387929000000071e-07 3.455111019999999779e-04
1.512890625000000000e+03 1.335240509999999981e-07 2.774817702000000183e-04
1.513281250000000000e+03 1.387902379000000087e-07 2.791748202000000206e-04
1.513671875000000000e+03 1.556543037000000045e-07 3.718286214000000238e-04
1.514062500000000000e+03 1.548402538000000069e-07 4.340683398999999835e-04
1.514453125000000000e+03 1.730585127000000098e-07 4.251528188000000086e-04
1.514843750000000000e+03 2.043035265999999989e-07 4.260456142999999784e-04
1.515234375000000000e+03 1.824621982999999983e-07 4.110065338000000261e-04
1.515625000000000000e+03 1.691155186000000124e-07 4.156929743999999809e-04
1.516015625000000000e+03 1.889241905000000076e-07 6.462463071000000038e-04
1.516406250000000000e+03 2.016450739000000120e-07 6.477829783999999739e-04
1.516796875000000000e+03 2.203369925999999906e-07 6.314149309000000520e-04
1.517187500000000000e+03 2.721148288000000233e-07 7.051880895999999843e-04
1.517578125000000000e+03 3.227825696000000076e-07 7.984332400999999716e-04
1.517968750000000000e+03 3.545942350000000107e-07 8.086841971000000018e-04
1.518359375000000000e+03 4.777705152000000279e-07 1.120667587999999923e-03
1.518750000000000000e+03 5.502294048000000462e-07 1.296201852999999925e-03
1.519140625000000000e+03 5.818549919000000202e-07 1.385007739000000031e-03
1.519531250000000000e+03 7.098364717999999793e-07 1.606963808999999901e-03
1.519921875000000000e+03 9.466021622000000169e-07 1.976973021999999837e-03
1.520312500000000000e+03 1.217274496999999895e-06 2.529130966000000137e-03
1.520703125000000000e+03 1.441320211999999914e-06 2.987345343000000122e-03
1.521093750000000000e+03 1.329798846000000006e-06 2.522146335999999808e-03
1.521484375000000000e+03 1.305687583000000008e-06 2.297764906000000166e-03
1.521875000000000000e+03 1.163899125999999992e-06 1.892258315000000003e-03
1.522265625000000000e+03 1.459724066999999928e-06 2.237236405000000202e-03
1.522656250000000000e+03 1.419790212000000011e-06 2.057389388999999926e-03
1.523046875000000000e+03 1.220181992999999988e-06 1.576737364999999990e-03
1.523437500000000000e+03 1.210212753000000069e-06 1.447675881999999992e-03
1.523828125000000000e+03 9.558625724999999458e-07 1.075472874000000037e-03
1.524218750000000000e+03 8.646461697000000215e-07 8.918229546999999506e-04
1.524609375000000000e+03 8.035906355999999557e-07 7.500114772999999513e-04
1.525000000000000000e+03 7.285027048999999889e-07 7.014512708000000081e-04
1.525390625000000000e+03 7.308009359999999602e-07 5.858213094999999973e-04
1.525781250000000000e+03 7.577244440000000119e-07 5.677401078999999790e-04
1.526171875000000000e+03 5.961114464999999620e-07 4.003675933999999788e-04
1.526562500000000000e+03 5.259886920999999490e-07 3.102492028999999873e-04
1.526953125000000000e+03 4.860771939999999548e-07 2.964513902000000083e-04
1.527343750000000000e+03 4.760562044999999855e-07 2.593831566000000233e-04
1.527734375000000000e+03 5.125211126000000200e-07 2.380749259999999975e-04
1.528125000000000000e+03 4.461338821000000069e-07 2.028646043999999930e-04
1.528515625000000000e+03 4.016741152999999796e-07 1.869370473999999976e-04
1.528906250000000000e+03 4.432550975000000172e-07 1.865360872999999970e-04
1.529296875000000000e+03 3.987453970999999940e-07 1.552048437999999921e-04
1.529687500000000000e+03 3.199770964999999866e-07 1.382799127999999962e-04
1.530078125000000000e+03 3.696046110000000248e-07 1.463867155999999962e-04
1.530468750000000000e+03 3.116886320999999896e-07 1.180377356999999934e-04
1.530859375000000000e+03 3.185870135999999838e-07 1.111352462999999933e-04
1.531250000000000000e+03 3.186420918999999966e-07 1.011043504999999950e-04
1.531640625000000000e+03 2.773949460000000193e-07 8.738769042000000230e-05
1.532031250000000000e+03 2.933885219000000255e-07 7.588297798000000530e-05
1.532421875000000000e+03 2.637216929999999822e-07 6.681132515999999401e-05
1.532812500000000000e+03 2.367027059999999910e-07 6.345695519999999920e-05
1.533203125000000000e+03 2.297707139999999948e-07 5.979421478999999884e-05
1.533593750000000000e+03 1.951479011999999965e-07 4.466139223999999964e-05
1.533984375000000000e+03 1.897294830999999913e-07 4.055017681999999695e-05
1.534375000000000000e+03 2.064461313000000050e-07 4.646987168000000270e-05
1.534765625000000000e+03 2.031885701000000041e-07 3.989777184000000229e-05
1.535156250000000000e+03 1.926578418999999913e-07 4.341095843999999909e-05
1.535546875000000000e+03 2.190648777000000056e-07 4.572290398999999666e-05
1.535937500000000000e+03 2.089243880999999982e-07 4.256910119999999799e-05
1.536328125000000000e+03 1.830582048000000095e-07 3.238482158000000283e-05
1.536718750000000000e+03 1.456257956999999992e-07 2.702273416000000158e-05
1.537109375000000000e+03 1.363253535000000099e-07 3.010202756000000167e-05
1.537500000000000000e+03 1.262882395999999893e-07 2.727791475000000053e-05
1.537890625000000000e+03 1.874392526999999946e-07 2.588961824999999850e-05
1.538281250000000000e+03 2.156328327999999956e-07 2.885575307999999913e-05
1.538671875000000000e+03 1.718949278000000051e-07 2.245028494000000086e-05
1.539062500000000000e+03 1.601718082999999900e-07 2.004697969000000031e-05
1.539453125000000000e+03 1.588850538999999986e-07 1.885182266999999994e-05
1.539843750000000000e+03 1.777494515000000090e-07 2.013932596000000060e-05
1.540234375000000000e+03 1.817064043999999893e-07 1.870028603999999883e-05
1.540625000000000000e+03 1.529834715999999989e-07 1.479378864000000001e-05
1.541015625000000000e+03 1.413699601000000101e-07 1.677449476000000055e-05
1.541406250000000000e+03 1.600670423000000051e-07 1.762399274000000135e-05
1.541796875000000000e+03 1.535607246000000092e-07 1.596683929999999916e-05
1.542187500000000000e+03 1.578408839999999932e-07 1.287241329999999932e-05
1.542578125000000000e+03 1.698731283000000014e-07 1.386717625000000001e-05
1.542968750000000000e+03 1.653514342000000121e-07 1.343908383000000064e-05
1.543359375000000000e+03 1.546599916999999956e-07 1.333885956000000015e-05
1.543750000000000000e+03 1.636059527999999876e-07 1.381328671999999964e-05
1.544140625000000000e+03 1.796404968999999938e-07 1.321172320000000037e-05
1.544531250000000000e+03 1.563729879000000078e-07 1.208465138000000076e-05
1.544921875000000000e+03 1.325996555000000039e-07 1.138079968000000006e-05
1.545312500000000000e+03 1.238775727999999888e-07 1.136777942000000013e-05
1.545703125000000000e+03 1.383264229999999899e-07 1.189221157999999948e-05
1.546093750000000000e+03 1.645050032000000040e-07 1.100339499000000022e-05
1.546484375000000000e+03 1.502742625000000120e-07 1.007885014999999998e-05
1.546875000000000000e+03 1.238622711999999948e-07 9.589740097999999404e-06
1.547265625000000000e+03 1.231340446999999888e-07 8.516333261999999843e-06
1.547656250000000000e+03 1.200830838000000009e-07 7.559631200000000108e-06
1.548046875000000000e+03 1.118172692000000011e-07 7.523334022999999892e-06
1.548437500000000000e+03 1.360756287999999945e-07 7.142369218999999838e-06
1.548828125000000000e+03 1.374933264999999923e-07 8.876557167999999485e-06
1.549218750000000000e+03 1.324242827000000042e-07 8.604101371999999814e-06
1.549609375000000000e+03 1.284984532000000091e-07 8.390351736000000428e-06
1.550000000000000000e+03 1.255284074000000115e-07 9.055100903999999812e-06
1.550390625000000000e+03 1.224408190000000095e-07 7.546541942999999872e-06
1.550781250000000000e+03 1.143027322999999936e-07 6.515463654999999684e-06
1.551171875000000000e+03 8.732678460999999740e-08 6.031546089000000405e-06
1.551562500000000000e+03 1.096911577000000049e-07 5.967313340999999609e-06
1.551953125000000000e+03 1.304786508000000011e-07 6.285032570000000163e-06
1.552343750000000000e+03 1.215033160000000076e-07 5.715337577999999880e-06
1.552734375000000000e+03 1.365562205999999962e-07 5.186751544999999927e-06
1.553125000000000000e+03 1.470376393999999904e-07 5.984226603000000282e-06
1.553515625000000000e+03 1.203257250999999917e-07 6.190144837999999630e-06
1.553906250000000000e+03 1.216751896000000035e-07 5.998946417999999891e-06
1.554296875000000000e+03 1.238336918000000000e-07 5.561954316000000156e-06
1.554687500000000000e+03 1.083544034999999999e-07 4.750656431999999608e-06
1.555078125000000000e+03 1.223451885999999920e-07 4.674883578999999744e-06
1.555468750000000000e+03 1.184897296000000040e-07 4.244722693999999728e-06
1.555859375000000000e+03 9.982874511000000140e-08 3.463182199999999952e-06
1.556250000000000000e+03 9.485254184999999614e-08 3.895012380000000416e-06
1.556640625000000000e+03 1.088343995000000003e-07 4.476963190999999646e-06
1.557031250000000000e+03 1.140244093000000022e-07 3.998233875999999749e-06
1.557421875000000000e+03 1.170937738000000002e-07 4.246059098000000380e-06
1.557812500000000000e+03 1.184399568000000065e-07 3.818324683000000214e-06
1.558203125000000000e+03 1.191222310999999988e-07 3.703658409999999909e-06
1.558593750000000000e+03 1.505511386000000037e-07 4.943348925000000088e-06
1.558984375000000000e+03 1.467433055999999973e-07 4.917872810000000218e-06
1.559375000000000000e+03 1.318384237000000100e-07 3.516071852999999957e-06
1.559765625000000000e+03 1.214401708000000024e-07 3.418058278999999894e-06
1.560156250000000000e+03 1.161789393999999948e-07 3.427184322000000075e-06
1.560546875000000000e+03 1.132409815999999955e-07 3.066674433000000117e-06
1.560937500000000000e+03 1.343719951000000105e-07 3.207842123999999933e-06
1.561328125000000000e+03 1.414907653000000124e-07 2.944194612999999954e-06
1.561718750000000000e+03 1.436819796000000025e-07 2.558426802999999858e-06
1.562109375000000000e+03 1.454078753000000090e-07 3.412186088999999958e-06
1.562500000000000000e+03 1.392477733000000127e-07 3.401854679000000018e-06
1.562890625000000000e+03 1.312864589999999992e-07 2.905224325000000195e-06
1.563281250000000000e+03 1.600818144000000107e-07 2.850492274000000205e-06
1.563671875000000000e+03 1.560422819000000107e-07 3.271215106000000074e-06
1.564062500000000000e+03 1.766289154000000024e-07 3.155935406000000040e-06
1.564453125000000000e+03 1.562442386999999878e-07 2.400255213000000186e-06
1.564843750000000000e+03 1.377700795999999878e-07 2.228049712999999908e-06
1.565234375000000000e+03 1.588052357999999907e-07 2.308702591000000207e-06
1.565625000000000000e+03 1.657310617999999868e-07 2.497161017999999830e-06
1.566015625000000000e+03 2.013829793000000124e-07 2.740037670999999986e-06
1.566406250000000000e+03 2.026821225000000090e-07 2.399814738000000187e-06
1.566796875000000000e+03 1.897945858999999985e-07 2.131792893000000019e-06
1.567187500000000000e+03 1.997313124999999990e-07 2.044340726000000199e-06
1.567578125000000000e+03 2.241421019000000007e-07 1.938607873999999931e-06
1.567968750000000000e+03 2.298312772999999992e-07 1.762830609999999953e-06
1.568359375000000000e+03 1.771701272999999869e-07 1.837445910999999970e-06
1.568750000000000000e+03 1.787458155999999921e-07 2.182059974000000110e-06
1.569140625000000000e+03 2.029476406000000130e-07 2.225537448999999914e-06
1.569531250000000000e+03 2.099087227999999882e-07 1.983970720000000068e-06
1.569921875000000000e+03 2.629075296999999915e-07 1.525803297999999964e-06
1.570312500000000000e+03 2.619402177999999817e-07 1.562366635000000056e-06
1.570703125000000000e+03 2.477550509999999838e-07 1.589750667000000095e-06
1.571093750000000000e+03 2.456566677999999841e-07 1.329567941000000009e-06
1.571484375000000000e+03 2.677736521000000027e-07 1.394734143999999941e-06
1.571875000000000000e+03 3.199373387999999837e-07 1.353062298000000045e-06
1.572265625000000000e+03 2.925780090000000205e-07 1.358794522000000052e-06
1.572656250000000000e+03 2.621188816999999766e-07 1.450986900000000082e-06
1.573046875000000000e+03 2.934750356000000171e-07 1.407808875000000000e-06
1.573437500000000000e+03 3.014988898000000000e-07 1.476633545000000003e-06
1.573828125000000000e+03 3.025313991000000107e-07 1.371654388000000066e-06
1.574218750000000000e+03 3.034031940999999912e-07 1.360440515000000040e-06
1.574609375000000000e+03 3.162602977000000115e-07 1.468990529000000093e-06
1.575000000000000000e+03 3.882946760999999816e-07 1.354631423000000081e-06
1.575390625000000000e+03 4.043487775000000034e-07 9.410114165000000366e-07
1.575781250000000000e+03 4.363830636000000111e-07 1.063224621999999998e-06
1.576171875000000000e+03 4.697637784000000190e-07 1.235289020999999935e-06
1.576562500000000000e+03 4.525447870000000017e-07 1.324647062000000029e-06
1.576953125000000000e+03 4.324989115999999789e-07 1.116336705999999965e-06
1.577343750000000000e+03 4.929861864000000376e-07 1.029185427000000001e-06
1.577734375000000000e+03 5.547393154000000395e-07 9.817897541000000346e-07
1.578125000000000000e+03 4.513675648999999843e-07 9.661483612999999482e-07
1.578515625000000000e+03 4.834883267999999731e-07 1.074762230000000066e-06
1.578906250000000000e+03 5.389810325999999813e-07 1.011289986000000053e-06
1.579296875000000000e+03 5.269921301999999703e-07 9.017388790999999521e-07
1.579687500000000000e+03 5.110319568999999743e-07 9.013769362999999502e-07
1.580078125000000000e+03 6.282734791999999580e-07 1.082370822000000040e-06
1.580468750000000000e+03 7.731973486999999689e-07 1.031870793999999957e-06
1.580859375000000000e+03 8.108647482999999729e-07 1.077267231999999975e-06
1.581250000000000000e+03 9.263895011000000369e-07 1.227501953999999994e-06
1.581640625000000000e+03 9.152868442000000153e-07 1.207170738999999904e-06
1.582031250000000000e+03 8.454690252000000132e-07 9.243565989000000293e-07
1.582421875000000000e+03 1.039651203000000098e-06 8.444719423000000061e-07
1.582812500000000000e+03 1.091133106999999945e-06 9.233054212999999985e-07
1.583203125000000000e+03 1.038903107000000066e-06 8.902951606999999825e-07
1.583593750000000000e+03 1.420596261000000097e-06 1.011838121000000106e-06
1.583984375000000000e+03 1.527946054000000000e-06 9.926248879999998944e-07
1.584375000000000000e+03 1.420384875000000072e-06 7.225743779000000218e-07
1.584765625000000000e+03 1.666356806000000061e-06 6.937623212999999473e-07
1.585156250000000000e+03 1.735109753000000034e-06 7.976356773000000407e-07
1.585546875000000000e+03 1.904577682000000087e-06 8.151646352000000233e-07
1.585937500000000000e+03 1.969183267000000107e-06 6.932288642000000195e-07
1.586328125000000000e+03 2.059148757999999954e-06 5.898089959000000013e-07
1.586718750000000000e+03 2.065153497999999811e-06 6.230832992000000374e-07
1.587109375000000000e+03 2.091915479000000178e-06 5.009049719999999756e-07
1.587500000000000000e+03 2.206295769000000167e-06 5.104623736000000349e-07
1.587890625000000000e+03 1.947378026999999789e-06 5.638442506000000332e-07
1.588281250000000000e+03 2.005604671999999914e-06 5.407248116999999611e-07
1.588671875000000000e+03 2.378074260999999852e-06 5.232759744999999670e-07
1.589062500000000000e+03 2.540227069999999989e-06 5.287067436000000415e-07
1.589453125000000000e+03 2.070799776000000181e-06 4.956053163999999585e-07
1.589843750000000000e+03 2.376015484000000046e-06 4.236018816000000254e-07
1.590234375000000000e+03 1.988465348000000189e-06 4.081447134999999992e-07
1.590625000000000000e+03 1.930979988999999957e-06 4.179711891000000232e-07
1.591015625000000000e+03 2.418208606000000078e-06 4.497497923999999807e-07
1.591406250000000000e+03 2.077325944000000091e-06 4.679165383999999922e-07
1.591796875000000000e+03 1.925780843999999809e-06 4.817280923000000385e-07
1.592187500000000000e+03 1.632036394000000096e-06 4.503221749999999737e-07
1.592578125000000000e+03 1.483094042999999923e-06 4.651149994999999911e-07
1.592968750000000000e+03 1.455607874999999964e-06 5.004677882999999625e-07
1.593359375000000000e+03 1.227388997999999999e-06 4.520857006000000095e-07
1.593750000000000000e+03 1.142221217000000041e-06 4.124469836000000020e-07
1.594140625000000000e+03 9.603706672999999592e-07 3.701296702000000037e-07
1.594531250000000000e+03 8.384469256999999485e-07 3.725117669999999959e-07
1.594921875000000000e+03 7.678706457000000086e-07 3.233509424000000029e-07
1.595312500000000000e+03 7.148378499000000283e-07 3.065068878999999755e-07
1.595703125000000000e+03 7.166937905000000327e-07 3.677232118999999964e-07
1.596093750000000000e+03 5.310731415999999858e-07 3.519778287000000069e-07
1.596484375000000000e+03 4.766548401000000257e-07 3.018815436999999782e-07
1.596875000000000000e+03 4.681507344999999842e-07 2.879007452999999916e-07
1.597265625000000000e+03 4.061740013999999786e-07 2.815658000000000105e-07
1.597656250000000000e+03 3.144267137999999919e-07 2.884732981000000091e-07
1.598046875000000000e+03 3.035164902999999920e-07 2.696083897999999832e-07
1.598437500000000000e+03 2.745408823000000036e-07 2.633505768000000241e-07
1.598828125000000000e+03 2.475881139999999965e-07 2.362316470000000106e-07
1.599218750000000000e+03 2.430620885000000129e-07 2.098425607999999875e-07
1.599609375000000000e+03 2.308336941000000109e-07 2.506030054999999777e-07
1.600000000000000000e+03 2.184354876000000001e-07 2.916747218000000035e-07
1.600390625000000000e+03 1.927219044999999945e-07 2.355374187999999946e-07
1.600781250000000000e+03 1.982886857999999921e-07 2.381206117999999973e-07
1.601171875000000000e+03 2.066189318000000068e-07 2.571239154999999781e-07
1.601562500000000000e+03 2.131390285000000110e-07 2.419956849000000189e-07
1.601953125000000000e+03 2.087199441000000092e-07 1.761948147000000026e-07
1.602343750000000000e+03 1.834848722000000071e-07 1.878560846999999904e-07
1.602734375000000000e+03 2.062536411000000049e-07 2.023855662000000006e-07
1.603125000000000000e+03 2.424865283000000128e-07 2.141912274999999935e-07
1.603515625000000000e+03 2.154196314999999927e-07 1.738655642999999950e-07
1.603906250000000000e+03 2.106405334999999886e-07 1.673253996000000127e-07
1.604296875000000000e+03 2.093203198000000036e-07 1.799845657000000088e-07
1.604687500000000000e+03 2.410470602999999922e-07 1.838799716999999954e-07
1.605078125000000000e+03 2.366965021000000069e-07 1.824118864999999911e-07
1.605468750000000000e+03 3.008637496999999946e-07 1.703366027999999977e-07
1.605859375000000000e+03 3.281563690000000056e-07 1.583725252999999940e-07
1.606250000000000000e+03 2.849250061999999775e-07 1.717143157999999897e-07
1.606640625000000000e+03 2.798213589000000116e-07 1.730584371000000056e-07
1.607031250000000000e+03 3.105356013999999843e-07 1.828278862000000012e-07
1.607421875000000000e+03 3.338790225999999921e-07 1.895996558000000098e-07
1.607812500000000000e+03 2.931613619000000083e-07 1.712973892999999953e-07
1.608203125000000000e+03 3.381172491000000077e-07 1.816624854999999900e-07
1.608593750000000000e+03 2.944915622999999987e-07 1.589128388999999916e-07
1.608984375000000000e+03 3.472953446000000145e-07 1.504600191999999915e-07
1.609375000000000000e+03 3.108661277000000018e-07 1.575953865999999969e-07
1.609765625000000000e+03 2.887172728999999932e-07 1.944888535000000132e-07
1.610156250000000000e+03 3.185221000000000170e-07 1.816816456000000047e-07
1.610546875000000000e+03 2.743089558999999758e-07 1.783783497999999933e-07
1.610937500000000000e+03 2.502827495999999783e-07 1.535298470999999949e-07
1.611328125000000000e+03 2.429170729999999776e-07 1.839493490999999921e-07
1.611718750000000000e+03 2.126507007000000050e-07 1.897030221000000101e-07
1.612109375000000000e+03 1.930342541999999916e-07 1.710070368000000024e-07
1.612500000000000000e+03 1.589440852000000044e-07 1.824616497999999939e-07
1.612890625000000000e+03 1.634829723999999934e-07 1.707215263999999930e-07
1.613281250000000000e+03 1.739198671000000006e-07 1.871403510999999914e-07
1.613671875000000000e+03 1.826098618000000043e-07 2.049206792000000027e-07
1.614062500000000000e+03 1.958290407000000042e-07 2.001331644000000023e-07
1.614453125000000000e+03 1.837251775999999895e-07 2.320637058000000081e-07
1.614843750000000000e+03 1.776552396999999970e-07 2.585664665000000121e-07
1.615234375000000000e+03 2.216117931999999931e-07 2.217769900999999998e-07
1.615625000000000000e+03 2.066202557999999921e-07 2.219115081999999876e-07
1.616015625000000000e+03 1.986389775000000072e-07 2.467743290000000123e-07
1.616406250000000000e+03 2.036412066999999883e-07 2.287157157000000117e-07
1.616796875000000000e+03 2.300372723000000029e-07 2.058409891999999999e-07
1.617187500000000000e+03 2.137468752999999965e-07 1.918374937000000060e-07
1.617578125000000000e+03 1.990152384000000088e-07 2.236015520000000088e-07
1.617968750000000000e+03 2.137559162999999966e-07 2.311219092000000007e-07
1.618359375000000000e+03 2.367158703000000036e-07 2.448799169000000014e-07
1.618750000000000000e+03 2.165520267999999944e-07 2.567928596999999986e-07
1.619140625000000000e+03 2.711781769000000065e-07 2.489677752000000041e-07
1.619531250000000000e+03 3.347118921000000133e-07 2.695391259000000012e-07
1.619921875000000000e+03 2.637741990000000238e-07 2.469721908000000107e-07
1.620312500000000000e+03 2.469371427000000136e-07 2.466801171999999738e-07
1.620703125000000000e+03 2.569205875000000139e-07 2.803078140999999799e-07
1.621093750000000000e+03 2.667103504999999850e-07 2.908283665000000212e-07
1.621484375000000000e+03 2.872119266000000109e-07 2.911472415999999775e-07
1.621875000000000000e+03 2.935320620000000240e-07 3.341889134999999797e-07
1.622265625000000000e+03 3.268869211000000071e-07 3.019684356999999762e-07
1.622656250000000000e+03 3.678759633000000145e-07 3.059357346999999740e-07
1.623046875000000000e+03 3.395172430999999853e-07 3.323981513999999817e-07
1.623437500000000000e+03 3.110036151999999933e-07 3.353551275000000134e-07
1.623828125000000000e+03 2.929593011000000245e-07 3.335826364999999817e-07
1.624218750000000000e+03 3.394047412000000176e-07 3.252698295000000171e-07
1.624609375000000000e+03 3.175646234999999827e-07 3.165348756999999837e-07
1.625000000000000000e+03 4.112147967999999815e-07 4.098271349000000258e-07
1.625390625000000000e+03 4.777616254999999784e-07 4.517870447999999821e-07
1.625781250000000000e+03 4.119757921999999860e-07 3.670145710999999819e-07
1.626171875000000000e+03 3.470996200999999976e-07 3.782885910000000054e-07
1.626562500000000000e+03 4.315803606000000097e-07 4.342161351000000102e-07
1.626953125000000000e+03 3.864111586000000191e-07 4.470874622999999788e-07
1.627343750000000000e+03 4.364349264000000064e-07 4.159637075999999978e-07
1.627734375000000000e+03 5.099885340999999738e-07 4.386225848000000095e-07
1.628125000000000000e+03 4.735237394999999804e-07 5.957794259999999877e-07
1.628515625000000000e+03 4.633588125999999901e-07 6.064298057000000370e-07
1.628906250000000000e+03 4.910937413000000152e-07 5.357304319000000039e-07
1.629296875000000000e+03 5.072252398000000242e-07 5.557958645999999893e-07
1.629687500000000000e+03 3.980251429999999817e-07 5.090850010000000389e-07
1.630078125000000000e+03 4.445162230999999915e-07 5.054685611999999972e-07
1.630468750000000000e+03 5.169703085000000103e-07 5.641132867000000404e-07
1.630859375000000000e+03 5.889688633000000289e-07 5.626285948000000512e-07
1.631250000000000000e+03 5.494866049000000301e-07 6.390447964999999658e-07
1.631640625000000000e+03 6.484910202999999584e-07 6.631105146999999639e-07
1.632031250000000000e+03 5.903974555999999956e-07 6.328181164000000528e-07
1.632421875000000000e+03 6.713058263999999738e-07 5.918316464999999636e-07
1.632812500000000000e+03 7.674257829000000176e-07 5.749211462999999492e-07
1.633203125000000000e+03 7.581854973999999924e-07 7.040282879999999689e-07
1.633593750000000000e+03 8.643884821000000469e-07 8.546816202000000177e-07
1.633984375000000000e+03 7.818863976999999672e-07 8.904659940999999479e-07
1.634375000000000000e+03 7.254673483000000238e-07 8.813125628000000378e-07
1.634765625000000000e+03 7.465672384000000139e-07 9.939584930000000271e-07
1.635156250000000000e+03 7.628009493999999565e-07 1.035684282999999940e-06
1.635546875000000000e+03 8.347087159000000205e-07 8.993416888000000007e-07
1.635937500000000000e+03 9.611160394999999995e-07 8.179472976999999695e-07
1.636328125000000000e+03 9.655126916999999808e-07 9.601498246999999143e-07
1.636718750000000000e+03 8.418438468999999835e-07 9.619099078999999248e-07
1.637109375000000000e+03 9.988590961000000101e-07 1.022217875999999976e-06
1.637500000000000000e+03 8.863221118000000064e-07 1.058959537000000015e-06
1.637890625000000000e+03 8.056521359999999839e-07 1.094880244999999904e-06
1.638281250000000000e+03 9.752878717999999074e-07 1.351936069000000002e-06
1.638671875000000000e+03 1.202346624999999950e-06 1.291959932000000001e-06
1.639062500000000000e+03 1.092248291000000051e-06 9.959711191000001010e-07
1.639453125000000000e+03 1.136555193000000040e-06 1.245963762000000062e-06
1.639843750000000000e+03 1.202169889999999943e-06 1.449723882999999991e-06
1.640234375000000000e+03 1.175221717999999996e-06 1.413948134000000039e-06
1.640625000000000000e+03 1.051245857000000000e-06 1.493307883000000072e-06
1.641015625000000000e+03 1.178488206999999915e-06 1.824193992000000060e-06
1.641406250000000000e+03 1.346256652999999915e-06 1.897640090999999897e-06
1.641796875000000000e+03 1.285748193999999943e-06 1.644254688000000035e-06
1.642187500000000000e+03 1.304092734000000044e-06 1.453332415999999981e-06
1.642578125000000000e+03 1.296838898000000090e-06 1.800341929000000102e-06
1.642968750000000000e+03 1.346259226000000037e-06 1.735749961999999930e-06
1.643359375000000000e+03 1.449977636000000071e-06 1.987692134000000098e-06
1.643750000000000000e+03 1.706325916999999966e-06 1.970036828999999857e-06
1.644140625000000000e+03 1.581906706000000024e-06 1.926690846000000160e-06
1.644531250000000000e+03 1.435065651999999949e-06 1.985670429000000093e-06
1.644921875000000000e+03 1.497339338999999918e-06 1.931635784000000063e-06
1.645312500000000000e+03 1.370787661999999997e-06 2.321550955999999901e-06
1.645703125000000000e+03 1.663146681999999942e-06 2.925261309999999806e-06
1.646093750000000000e+03 1.494565301000000076e-06 3.056031013000000210e-06
1.646484375000000000e+03 1.664739109000000014e-06 3.430744132999999932e-06
1.646875000000000000e+03 1.627068607000000000e-06 2.699753978999999999e-06
1.647265625000000000e+03 1.510315714999999902e-06 2.528648077000000040e-06
1.647656250000000000e+03 1.746908150999999980e-06 2.503286810000000040e-06
1.648046875000000000e+03 1.540956778999999965e-06 2.935744336999999906e-06
1.648437500000000000e+03 1.667716966000000066e-06 4.108804081999999719e-06
1.648828125000000000e+03 1.753970425000000035e-06 4.304413907000000397e-06
1.649218750000000000e+03 1.817447813000000072e-06 3.703787632000000040e-06
1.649609375000000000e+03 2.195806083999999843e-06 3.438206630999999983e-06
1.650000000000000000e+03 2.134181383000000163e-06 3.609970294000000191e-06
1.650390625000000000e+03 1.909736578000000027e-06 3.873635964000000080e-06
1.650781250000000000e+03 2.234143577999999817e-06 4.129774371999999615e-06
1.651171875000000000e+03 2.598359144000000000e-06 3.819625982999999733e-06
1.651562500000000000e+03 2.319801766999999958e-06 4.238527903000000265e-06
1.651953125000000000e+03 2.608137653000000175e-06 4.204101269000000380e-06
1.652343750000000000e+03 2.418187574000000017e-06 4.237528021000000406e-06
1.652734375000000000e+03 2.862818605999999875e-06 4.086725266000000153e-06
1.653125000000000000e+03 3.031743014999999993e-06 4.849930754000000319e-06
1.653515625000000000e+03 2.745511603000000070e-06 5.541004000000000083e-06
1.653906250000000000e+03 3.163629718000000102e-06 5.269033014000000405e-06
1.654296875000000000e+03 2.894853875999999989e-06 5.780266974999999691e-06
1.654687500000000000e+03 3.060558324999999884e-06 5.380321355999999935e-06
1.655078125000000000e+03 3.038314274999999996e-06 6.012124042999999656e-06
1.655468750000000000e+03 2.862328953999999894e-06 7.293657691000000092e-06
1.655859375000000000e+03 3.231020083000000179e-06 7.393703410999999813e-06
1.656250000000000000e+03 3.680061916000000054e-06 6.765593388999999702e-06
1.656640625000000000e+03 2.767240278000000157e-06 8.038332673999999491e-06
1.657031250000000000e+03 2.919909337999999980e-06 8.242158539999999575e-06
1.657421875000000000e+03 3.150692682000000099e-06 7.025339422999999854e-06
1.657812500000000000e+03 3.225499547000000022e-06 7.806474395999999584e-06
1.658203125000000000e+03 3.484692679999999985e-06 8.291577658000000428e-06
1.658593750000000000e+03 3.709699767999999826e-06 8.352207924000000633e-06
1.658984375000000000e+03 2.966386005000000042e-06 1.084253984000000048e-05
1.659375000000000000e+03 3.050310137999999973e-06 1.003889056999999918e-05
1.659765625000000000e+03 3.141338456999999952e-06 8.865062759000000162e-06
1.660156250000000000e+03 3.459030147000000029e-06 1.115323931999999970e-05
1.660546875000000000e+03 3.749417243999999922e-06 1.142558616999999994e-05
1.660937500000000000e+03 3.925868913999999649e-06 1.300666746000000046e-05
1.661328125000000000e+03 3.927205924000000169e-06 1.316516331000000070e-05
1.661718750000000000e+03 3.552813287000000126e-06 1.322738480000000053e-05
1.662109375000000000e+03 2.710491514999999957e-06 1.221526552999999986e-05
1.662500000000000000e+03 2.734387004999999792e-06 1.312803936000000082e-05
1.662890625000000000e+03 2.817998221000000172e-06 1.354716916000000044e-05
1.663281250000000000e+03 2.987690699000000035e-06 1.322961335000000071e-05
1.663671875000000000e+03 3.183027553000000165e-06 1.322701680000000054e-05
1.664062500000000000e+03 3.284231732000000163e-06 1.587411415000000007e-05
1.664453125000000000e+03 3.292496497000000133e-06 1.475535854000000017e-05
1.664843750000000000e+03 3.364080679000000013e-06 1.480893333999999918e-05
1.665234375000000000e+03 3.625345903999999907e-06 1.687744146999999942e-05
1.665625000000000000e+03 3.975095257999999805e-06 1.951859520999999913e-05
1.666015625000000000e+03 4.020299981000000111e-06 2.005290755999999852e-05
1.666406250000000000e+03 3.913513832000000085e-06 1.956762816999999913e-05
1.666796875000000000e+03 3.523851807999999933e-06 1.991957217999999844e-05
1.667187500000000000e+03 4.021811303999999687e-06 2.028451949999999867e-05
1.667578125000000000e+03 4.240471984000000328e-06 2.130789168000000005e-05
1.667968750000000000e+03 4.044470862000000379e-06 2.087005463999999839e-05
1.668359375000000000e+03 3.873467702000000209e-06 2.149282631000000107e-05
1.668750000000000000e+03 4.279887740000000303e-06 2.221952277999999966e-05
1.669140625000000000e+03 4.609707541000000241e-06 2.421019383000000058e-05
1.669531250000000000e+03 4.814224912000000162e-06 2.626955895999999853e-05
1.669921875000000000e+03 5.036517428000000091e-06 2.882423620999999909e-05
1.670312500000000000e+03 5.461639862999999803e-06 2.996453287000000001e-05
1.670703125000000000e+03 4.934020121000000147e-06 2.652661342999999922e-05
1.671093750000000000e+03 4.322462628000000078e-06 2.416084129000000132e-05
1.671484375000000000e+03 4.368264435000000015e-06 2.445760535999999853e-05
1.671875000000000000e+03 5.123089554000000140e-06 2.749230837999999967e-05
1.672265625000000000e+03 5.325542700000000398e-06 2.941283272999999893e-05
1.672656250000000000e+03 4.921262241000000357e-06 2.500147832999999851e-05
1.673046875000000000e+03 5.384034599000000289e-06 2.736742235999999886e-05
1.673437500000000000e+03 6.200648443000000049e-06 3.295027070999999758e-05
1.673828125000000000e+03 6.055477894000000365e-06 3.368955165000000156e-05
1.674218750000000000e+03 4.816579658000000296e-06 2.702588390999999932e-05
1.674609375000000000e+03 4.571639688999999858e-06 2.539834682999999856e-05
1.675000000000000000e+03 5.022912190999999660e-06 2.764432437000000154e-05
1.675390625000000000e+03 4.980902007000000219e-06 2.721860696000000043e-05
1.675781250000000000e+03 4.882759513000000062e-06 2.679774128999999974e-05
1.676171875000000000e+03 5.167665416000000422e-06 2.946543670000000055e-05
1.676562500000000000e+03 4.015455818000000379e-06 2.457484335999999864e-05
1.676953125000000000e+03 4.495882875000000260e-06 2.551098974000000068e-05
1.677343750000000000e+03 4.339387086999999758e-06 2.400280663999999865e-05
1.677734375000000000e+03 4.516522997999999652e-06 2.544510888000000142e-05
1.678125000000000000e+03 4.763887924000000064e-06 2.779105283999999980e-05
1.678515625000000000e+03 4.031931781999999767e-06 2.289140003999999836e-05
1.678906250000000000e+03 3.991982795999999915e-06 2.213689570999999881e-05
1.679296875000000000e+03 4.201151252999999783e-06 2.534968428000000030e-05
1.679687500000000000e+03 4.180755048999999738e-06 2.394726112000000151e-05
1.680078125000000000e+03 4.049503259000000007e-06 2.069256948999999911e-05
1.680468750000000000e+03 3.862437525000000136e-06 2.019092761999999991e-05
1.680859375000000000e+03 3.681890090000000111e-06 1.888512020000000110e-05
1.681250000000000000e+03 3.601038234999999802e-06 1.994881691999999903e-05
1.681640625000000000e+03 2.977943360999999959e-06 1.673002179000000124e-05
1.682031250000000000e+03 2.506806219000000087e-06 1.327574714000000012e-05
1.682421875000000000e+03 2.614706491999999972e-06 1.377917813999999920e-05
1.682812500000000000e+03 2.775289873999999826e-06 1.432287196000000047e-05
1.683203125000000000e+03 2.959496381000000105e-06 1.560193072000000012e-05
1.683593750000000000e+03 2.763662915000000157e-06 1.520060875000000039e-05
1.683984375000000000e+03 2.452470156999999871e-06 1.343154354999999986e-05
1.684375000000000000e+03 2.578684404000000153e-06 1.373480200999999965e-05
1.684765625000000000e+03 2.265159898999999834e-06 1.288077067000000011e-05
1.685156250000000000e+03 1.915429158000000009e-06 1.029151274999999951e-05
1.685546875000000000e+03 1.754967431999999947e-06 9.174219436999999437e-06
1.685937500000000000e+03 1.704297099999999997e-06 8.740000616000000717e-06
1.686328125000000000e+03 1.618347781999999931e-06 8.587751603999999533e-06
1.686718750000000000e+03 1.627804447000000042e-06 8.844712251000000708e-06
1.687109375000000000e+03 1.760052789000000046e-06 9.356139893999999325e-06
1.687500000000000000e+03 1.754064390999999965e-06 8.898043741000000357e-06
1.687890625000000000e+03 1.558927572999999981e-06 7.509692773000000220e-06
1.688281250000000000e+03 1.192821414999999902e-06 5.901431877000000275e-06
1.688671875000000000e+03 1.319877042999999899e-06 6.673869328000000294e-06
1.689062500000000000e+03 1.629422294999999896e-06 8.000536884000000276e-06
1.689453125000000000e+03 1.322759420999999932e-06 7.040094947999999616e-06
1.689843750000000000e+03 1.106791976999999945e-06 5.992807915999999951e-06
1.690234375000000000e+03 1.049748682000000076e-06 5.739441275999999859e-06
1.690625000000000000e+03 1.283450190000000022e-06 6.918091161999999799e-06
1.691015625000000000e+03 1.156537402999999902e-06 5.828324266999999789e-06
1.691406250000000000e+03 1.096274375000000103e-06 5.529167622000000008e-06
1.691796875000000000e+03 9.413010313000000375e-07 4.766648191999999718e-06
1.692187500000000000e+03 1.013460205999999977e-06 5.070616618999999612e-06
1.692578125000000000e+03 1.005948379000000027e-06 4.796599869000000217e-06
1.692968750000000000e+03 8.648976534000000120e-07 3.838244551999999774e-06
1.693359375000000000e+03 9.040882543000000221e-07 3.946087779000000036e-06
1.693750000000000000e+03 8.164371094000000518e-07 3.841603418000000106e-06
1.694140625000000000e+03 7.882028449000000057e-07 3.418950122999999810e-06
1.694531250000000000e+03 8.430844694999999634e-07 3.549329436000000104e-06
1.694921875000000000e+03 6.442807867999999492e-07 3.136418637999999794e-06
1.695312500000000000e+03 7.929870119000000010e-07 3.519591717000000067e-06
1.695703125000000000e+03 8.502429027999999745e-07 3.689209143000000000e-06
1.696093750000000000e+03 7.437183004000000523e-07 3.879568375999999724e-06
1.696484375000000000e+03 5.452993711999999774e-07 3.131132637999999994e-06
1.696875000000000000e+03 5.458844642000000517e-07 2.996939004000000087e-06
1.697265625000000000e+03 6.603593254999999539e-07 3.485563038000000100e-06
1.697656250000000000e+03 5.980977060999999476e-07 3.377438064000000065e-06
1.698046875000000000e+03 5.503223493000000297e-07 3.477459573999999843e-06
1.698437500000000000e+03 4.905868397999999829e-07 2.518968678999999929e-06
1.698828125000000000e+03 4.799089588000000062e-07 2.476102663999999814e-06
1.699218750000000000e+03 3.942242137000000203e-07 2.420172508999999836e-06
1.699609375000000000e+03 3.698626391000000169e-07 2.605633408000000153e-06
1.700000000000000000e+03 3.839622566999999750e-07 2.785919675000000199e-06
1.700390625000000000e+03 3.649676724000000241e-07 2.393808029999999967e-06
1.700781250000000000e+03 4.079888980000000152e-07 2.715824120000000151e-06
1.701171875000000000e+03 4.063196031999999808e-07 2.460032523000000086e-06
1.701562500000000000e+03 4.000407196999999804e-07 2.309882990000000028e-06
1.701953125000000000e+03 3.602236413999999851e-07 2.126156147999999819e-06
1.702343750000000000e+03 3.429728362999999826e-07 2.119044848999999909e-06
1.702734375000000000e+03 3.614696735000000003e-07 2.269034745999999835e-06
1.703125000000000000e+03 3.578828155000000215e-07 2.163247722999999891e-06
1.703515625000000000e+03 3.071336679000000207e-07 1.784558982000000106e-06
1.703906250000000000e+03 2.729522566000000202e-07 1.382441858000000106e-06
1.704296875000000000e+03 2.725583108999999927e-07 1.542537101000000066e-06
1.704687500000000000e+03 2.929638594000000002e-07 1.739227761000000021e-06
1.705078125000000000e+03 3.096560326000000106e-07 1.851604352000000100e-06
1.705468750000000000e+03 3.178978545000000071e-07 1.642535307999999910e-06
1.705859375000000000e+03 2.864212548000000028e-07 1.491230343000000073e-06
1.706250000000000000e+03 2.536799734999999890e-07 1.647389760999999910e-06
1.706640625000000000e+03 2.856325878000000249e-07 1.577525412999999896e-06
1.707031250000000000e+03 2.916163146000000065e-07 1.685089920000000037e-06
1.707421875000000000e+03 2.925906059000000077e-07 1.699972245999999937e-06
1.707812500000000000e+03 2.347058166000000019e-07 1.330663000000000062e-06
1.708203125000000000e+03 2.103326286000000055e-07 1.247265817999999995e-06
1.708593750000000000e+03 2.262527415999999915e-07 1.247098313999999909e-06
1.708984375000000000e+03 2.113626034000000074e-07 1.317212708000000004e-06
1.709375000000000000e+03 2.329787387000000056e-07 1.311570970000000009e-06
1.709765625000000000e+03 2.162345513999999963e-07 1.265096646999999979e-06
1.710156250000000000e+03 2.170014290999999883e-07 1.359973105999999959e-06
1.710546875000000000e+03 2.194923583999999994e-07 1.242765288999999961e-06
1.710937500000000000e+03 2.146493302999999963e-07 1.146695795999999961e-06
1.711328125000000000e+03 1.831596229999999893e-07 9.208737314000000280e-07
1.711718750000000000e+03 1.570056218000000116e-07 8.477475097999999814e-07
1.712109375000000000e+03 1.623274071000000106e-07 9.719670613999998946e-07
1.712500000000000000e+03 1.738822656000000002e-07 9.611776998999999284e-07
1.712890625000000000e+03 1.666840935000000072e-07 9.272780162999999904e-07
1.713281250000000000e+03 1.678487753999999943e-07 9.372235758000000355e-07
1.713671875000000000e+03 1.815064998000000080e-07 1.018481784000000064e-06
1.714062500000000000e+03 1.716842610000000110e-07 9.449914258000000411e-07
1.714453125000000000e+03 2.069034397000000060e-07 1.078520866999999914e-06
1.714843750000000000e+03 2.028037978000000124e-07 1.171466106999999901e-06
1.715234375000000000e+03 1.742376829999999898e-07 1.059395396999999896e-06
1.715625000000000000e+03 1.577739559999999931e-07 8.908081905000000211e-07
1.716015625000000000e+03 1.747220766000000024e-07 9.040573106000000165e-07
1.716406250000000000e+03 1.548735429000000025e-07 8.157855518000000491e-07
1.716796875000000000e+03 1.517895577000000109e-07 8.673125474000000101e-07
1.717187500000000000e+03 1.571863946000000121e-07 9.991976608999999117e-07
1.717578125000000000e+03 1.705145667999999895e-07 9.961145647000000744e-07
1.717968750000000000e+03 1.737715795000000124e-07 9.294286405999999920e-07
1.718359375000000000e+03 1.402705795000000091e-07 7.700664372999999640e-07
1.718750000000000000e+03 1.337276816999999910e-07 7.343063492999999651e-07
1.719140625000000000e+03 1.361924148000000126e-07 7.428814589000000223e-07
1.719531250000000000e+03 1.420853059999999898e-07 8.030319090000000012e-07
1.719921875000000000e+03 2.010606239999999889e-07 1.181902982999999983e-06
1.720312500000000000e+03 1.901643213999999880e-07 1.147184766999999908e-06
1.720703125000000000e+03 1.350021702000000048e-07 7.151854935999999668e-07
1.721093750000000000e+03 1.216612308999999892e-07 5.828958046000000077e-07
1.721484375000000000e+03 1.212138525000000102e-07 6.174700076999999474e-07
1.721875000000000000e+03 1.168077527000000017e-07 6.035987983999999926e-07
1.722265625000000000e+03 1.157433635000000013e-07 6.341560716000000204e-07
1.722656250000000000e+03 1.116620211000000027e-07 6.385849535999999823e-07
1.723046875000000000e+03 1.298499794999999932e-07 6.734227834000000213e-07
1.723437500000000000e+03 1.454235457999999966e-07 6.568729777000000228e-07
1.723828125000000000e+03 1.382288254999999889e-07 6.819730775999999733e-07
1.724218750000000000e+03 1.374732679999999957e-07 6.981598813000000030e-07
1.724609375000000000e+03 1.193819518999999928e-07 6.339828171999999549e-07
1.725000000000000000e+03 1.125095302999999938e-07 5.551812275999999999e-07
1.725390625000000000e+03 1.118323911000000024e-07 5.714723999999999921e-07
1.725781250000000000e+03 1.092021868000000007e-07 5.802326422000000465e-07
1.726171875000000000e+03 1.070521771999999949e-07 5.256748670999999631e-07
1.726562500000000000e+03 1.165273490999999989e-07 5.526116906999999515e-07
1.726953125000000000e+03 1.206716947999999989e-07 5.937643409999999620e-07
1.727343750000000000e+03 1.174813454000000058e-07 5.478081932999999483e-07
1.727734375000000000e+03 1.219988310999999969e-07 6.254267352999999827e-07
1.728125000000000000e+03 1.011239731000000025e-07 5.362877209999999848e-07
1.728515625000000000e+03 1.110978189000000034e-07 5.450743674000000420e-07
1.728906250000000000e+03 1.267270497999999998e-07 5.860382157999999693e-07
1.729296875000000000e+03 1.102857551000000053e-07 5.287561476000000008e-07
1.729687500000000000e+03 9.747257028000000600e-08 4.900682493000000064e-07
1.730078125000000000e+03 1.031655568999999982e-07 5.016705824999999606e-07
1.730468750000000000e+03 1.107326701000000053e-07 5.544315051000000502e-07
1.730859375000000000e+03 1.223836507000000120e-07 5.849964575000000245e-07
1.731250000000000000e+03 1.060243681000000035e-07 4.799598759000000227e-07
1.731640625000000000e+03 1.133943666000000038e-07 4.671259233000000203e-07
1.732031250000000000e+03 1.069904789999999977e-07 4.367705027999999943e-07
1.732421875000000000e+03 9.285559566999999846e-08 4.266916735000000003e-07
1.732812500000000000e+03 8.936954108000000017e-08 3.989384735999999874e-07
1.733203125000000000e+03 7.726051439999999685e-08 3.478895920999999977e-07
1.733593750000000000e+03 8.016950507999999895e-08 3.963367447000000003e-07
1.733984375000000000e+03 1.047445552000000064e-07 4.583494148999999986e-07
1.734375000000000000e+03 9.205896584999999392e-08 4.528465068999999951e-07
1.734765625000000000e+03 9.086545860000000395e-08 4.490044958000000241e-07
1.735156250000000000e+03 8.613952851999999570e-08 4.439188737000000006e-07
1.735546875000000000e+03 8.939488615999999492e-08 4.570137671999999840e-07
1.735937500000000000e+03 8.899869910000000341e-08 4.155814509000000204e-07
1.736328125000000000e+03 1.038311867000000034e-07 4.910302651999999690e-07
1.736718750000000000e+03 1.076565815999999948e-07 5.159493179999999723e-07
1.737109375000000000e+03 1.065217180000000020e-07 4.723605517999999766e-07
1.737500000000000000e+03 8.579659449999999539e-08 3.811095736999999809e-07
1.737890625000000000e+03 7.701878099999999603e-08 3.784453900000000102e-07
1.738281250000000000e+03 7.992129354999999492e-08 4.463079309000000212e-07
1.738671875000000000e+03 9.908818655000000598e-08 4.938885089000000068e-07
1.739062500000000000e+03 7.845535981999999865e-08 3.961173395999999819e-07
1.739453125000000000e+03 7.032536365000000366e-08 3.509824101999999810e-07
1.739843750000000000e+03 7.759460129000000309e-08 3.712568073999999953e-07
1.740234375000000000e+03 6.401175837000000558e-08 3.043383706999999926e-07
1.740625000000000000e+03 6.471974661999999815e-08 3.386075061000000133e-07
1.741015625000000000e+03 6.608692438000000082e-08 3.865631912999999819e-07
1.741406250000000000e+03 6.574057161000000011e-08 3.678555358999999979e-07
1.741796875000000000e+03 7.747430200999999794e-08 4.269836715000000065e-07
1.742187500000000000e+03 7.035892697000000029e-08 3.638310024999999799e-07
1.742578125000000000e+03 7.406744134000000016e-08 3.760475565999999812e-07
1.742968750000000000e+03 7.165828301000000452e-08 3.477589324999999775e-07
1.743359375000000000e+03 7.597144297000000354e-08 4.073318930999999883e-07
1.743750000000000000e+03 7.955575700999999796e-08 4.391740483000000128e-07
1.744140625000000000e+03 7.706171630999999753e-08 4.081003028999999740e-07
1.744531250000000000e+03 6.488206386999999595e-08 3.461066604999999763e-07
1.744921875000000000e+03 6.520119904999999412e-08 3.683631184000000124e-07
1.745312500000000000e+03 6.844806420000000247e-08 3.474147312999999799e-07
1.745703125000000000e+03 8.128187970000000253e-08 4.586738697000000146e-07
1.746093750000000000e+03 8.034840537999999644e-08 4.494641873999999775e-07
1.746484375000000000e+03 8.498688548999999537e-08 4.737239655999999897e-07
1.746875000000000000e+03 7.750413922000000471e-08 4.677439271000000043e-07
1.747265625000000000e+03 7.697645565999999590e-08 4.778836601999999673e-07
1.747656250000000000e+03 8.261434039000000557e-08 4.906154758999999610e-07
1.748046875000000000e+03 8.132022832000000422e-08 4.714638277999999871e-07
1.748437500000000000e+03 6.194852723999999526e-08 3.772953287999999770e-07
1.748828125000000000e+03 6.565516910000000058e-08 4.089770155999999951e-07
1.749218750000000000e+03 8.041804759999999452e-08 5.193455204999999519e-07
1.749609375000000000e+03 8.372021796999999346e-08 5.093133715000000003e-07
1.750000000000000000e+03 8.918695250000000289e-08 5.306081161999999964e-07
1.750390625000000000e+03 9.159319330999999363e-08 5.358087368000000125e-07
1.750781250000000000e+03 8.005397691999999401e-08 5.171938369000000147e-07
1.751171875000000000e+03 6.738689041000000279e-08 4.309865670000000108e-07
1.751562500000000000e+03 5.687528922000000062e-08 3.426823135999999917e-07
1.751953125000000000e+03 6.580400049999999998e-08 4.218897271000000118e-07
1.752343750000000000e+03 7.748274248999999389e-08 5.280997857000000300e-07
1.752734375000000000e+03 8.599835266000000574e-08 5.798169072999999753e-07
1.753125000000000000e+03 8.097132684999999343e-08 5.424337887000000420e-07
1.753515625000000000e+03 7.842772140000000639e-08 5.142754458999999992e-07
1.753906250000000000e+03 6.833897161000000305e-08 4.739263478999999750e-07
1.754296875000000000e+03 7.043640913999999861e-08 4.631103551999999767e-07
1.754687500000000000e+03 7.796788320000000289e-08 5.516957877000000058e-07
1.755078125000000000e+03 7.766603562999999475e-08 5.902651694000000360e-07
1.755468750000000000e+03 7.431315145999999943e-08 5.215996056999999475e-07
1.755859375000000000e+03 8.997020050000000365e-08 6.593199503000000458e-07
1.756250000000000000e+03 7.194805856999999777e-08 5.828900924999999653e-07
1.756640625000000000e+03 6.708760571000000478e-08 5.216260856000000026e-07
1.757031250000000000e+03 7.562665534999999469e-08 5.665121415000000476e-07
1.757421875000000000e+03 8.266884175999999717e-08 6.094625144000000001e-07
1.757812500000000000e+03 7.919306706999999852e-08 5.609330090999999592e-07
1.758203125000000000e+03 7.884820852000000396e-08 5.783488220999999709e-07
1.758593750000000000e+03 8.195214351000000081e-08 5.923237570999999910e-07
1.758984375000000000e+03 9.016153690999999478e-08 6.491120881000000456e-07
1.759375000000000000e+03 8.362040754999999708e-08 6.169158205999999958e-07
1.759765625000000000e+03 9.431000588999999752e-08 7.006558040000000012e-07
1.760156250000000000e+03 9.433163432000000444e-08 7.013310421999999525e-07
1.760546875000000000e+03 9.161069844000000138e-08 6.663403096999999711e-07
1.760937500000000000e+03 9.024370981999999713e-08 6.895927155999999950e-07
1.761328125000000000e+03 7.967761198000000619e-08 6.180457570999999880e-07
1.761718750000000000e+03 8.774427856000000152e-08 6.992991236000000400e-07
1.762109375000000000e+03 9.665095475999999587e-08 7.185227214999999770e-07
1.762500000000000000e+03 7.900125778999999513e-08 5.583138791000000383e-07
1.762890625000000000e+03 7.879182990999999696e-08 5.972677115999999793e-07
1.763281250000000000e+03 8.481137082999999783e-08 5.951285113999999881e-07
1.763671875000000000e+03 9.013797923000000401e-08 6.332979327000000471e-07
1.764062500000000000e+03 9.899560136000000446e-08 7.013807487999999719e-07
1.764453125000000000e+03 1.143350377999999999e-07 8.591210185000000214e-07
1.764843750000000000e+03 1.014482672000000020e-07 7.583253870999999522e-07
1.765234375000000000e+03 9.422362457000000543e-08 6.895315847999999966e-07
1.765625000000000000e+03 9.575439156999999628e-08 6.440706875000000284e-07
1.766015625000000000e+03 9.248098029000000653e-08 7.118929788999999891e-07
1.766406250000000000e+03 8.806811865999999534e-08 6.582468321999999942e-07
1.766796875000000000e+03 7.766259796999999510e-08 5.832196162999999991e-07
1.767187500000000000e+03 7.906105515000000254e-08 6.172869935999999588e-07
1.767578125000000000e+03 7.489585652999999458e-08 6.121630511999999903e-07
1.767968750000000000e+03 8.594709507999999451e-08 6.940644950999999779e-07
1.768359375000000000e+03 9.704241325999999809e-08 7.399673046999999809e-07
1.768750000000000000e+03 1.004249028999999981e-07 7.820783393999999629e-07
1.769140625000000000e+03 9.090348567000000653e-08 7.242487418000000425e-07
1.769531250000000000e+03 9.811621230000000307e-08 7.844581286000000334e-07
1.769921875000000000e+03 9.972500998000000149e-08 8.146025798000000004e-07
1.770312500000000000e+03 9.630614821999999621e-08 7.823758981999999815e-07
1.770703125000000000e+03 8.931240118000000509e-08 7.075717568000000065e-07
1.771093750000000000e+03 9.519151334999999922e-08 7.427812890999999705e-07
1.771484375000000000e+03 1.092355042999999987e-07 8.679386087000000529e-07
1.771875000000000000e+03 1.046206480000000012e-07 8.574459737000000401e-07
1.772265625000000000e+03 8.334050521999999576e-08 7.034324138999999933e-07
1.772656250000000000e+03 1.038890643000000037e-07 8.500600400000000159e-07
1.773046875000000000e+03 1.181352389000000037e-07 1.031179441000000037e-06
1.773437500000000000e+03 9.758241470999999627e-08 8.608319247000000490e-07
1.773828125000000000e+03 1.058073840000000057e-07 9.136159604999999559e-07
1.774218750000000000e+03 1.152880788999999935e-07 9.562394953999999400e-07
1.774609375000000000e+03 1.028158515999999980e-07 8.440336616000000370e-07
1.775000000000000000e+03 9.958524323000000064e-08 8.538652818000000036e-07
1.775390625000000000e+03 9.840462603999999930e-08 9.089379402000000200e-07
1.775781250000000000e+03 1.245681600000000055e-07 1.043261099000000055e-06
1.776171875000000000e+03 1.299575257999999892e-07 1.112712359999999895e-06
1.776562500000000000e+03 1.512443643000000095e-07 1.250321905000000070e-06
1.776953125000000000e+03 1.477731478999999950e-07 1.240874167999999946e-06
1.777343750000000000e+03 1.378612178999999945e-07 1.237551011999999979e-06
1.777734375000000000e+03 1.237488708999999921e-07 1.110038568000000105e-06
1.778125000000000000e+03 1.141045300000000040e-07 9.903256734000000083e-07
1.778515625000000000e+03 1.372781013999999961e-07 1.239611075000000002e-06
1.778906250000000000e+03 1.751710059999999960e-07 1.500257881000000058e-06
1.779296875000000000e+03 1.786170852999999930e-07 1.457300169000000090e-06
1.779687500000000000e+03 1.559336952999999891e-07 1.299147795999999929e-06
1.780078125000000000e+03 1.371663560999999883e-07 1.210037455999999984e-06
1.780468750000000000e+03 1.652170106999999915e-07 1.398099517000000054e-06
1.780859375000000000e+03 1.678351382000000080e-07 1.438612146999999995e-06
1.781250000000000000e+03 1.502347791000000089e-07 1.341847064000000058e-06
1.781640625000000000e+03 1.482199684000000096e-07 1.243213177999999961e-06
1.782031250000000000e+03 1.492115566999999957e-07 1.283055715000000023e-06
1.782421875000000000e+03 1.595073133000000091e-07 1.434957009000000035e-06
1.782812500000000000e+03 1.872919865000000111e-07 1.663381067000000068e-06
1.783203125000000000e+03 1.839252902000000107e-07 1.628464024000000103e-06
1.783593750000000000e+03 1.821830999000000079e-07 1.649681409000000068e-06
1.783984375000000000e+03 2.106926611000000022e-07 1.855834937999999982e-06
1.784375000000000000e+03 1.896089426000000122e-07 1.621964335999999900e-06
1.784765625000000000e+03 2.319170448000000124e-07 2.050250139000000166e-06
1.785156250000000000e+03 1.932123316999999981e-07 1.750218597000000004e-06
1.785546875000000000e+03 2.452329700000000066e-07 2.153993515999999817e-06
1.785937500000000000e+03 2.762381324000000240e-07 2.426013376999999865e-06
1.786328125000000000e+03 2.461809704000000031e-07 2.224989087000000202e-06
1.786718750000000000e+03 3.002089009999999966e-07 2.684927335999999966e-06
1.787109375000000000e+03 3.064689269999999895e-07 2.697642846999999906e-06
1.787500000000000000e+03 2.744404287999999922e-07 2.347181864999999914e-06
1.787890625000000000e+03 2.850089475999999978e-07 2.420836625999999848e-06
1.788281250000000000e+03 3.062209614000000237e-07 2.737560965999999915e-06
1.788671875000000000e+03 3.229248425000000257e-07 2.880447582999999903e-06
1.789062500000000000e+03 3.223331673000000138e-07 2.745375118000000168e-06
1.789453125000000000e+03 3.192261256999999979e-07 2.757976235999999876e-06
1.789843750000000000e+03 3.859557415999999757e-07 3.369393309999999961e-06
1.790234375000000000e+03 3.995163036000000262e-07 3.527570497999999823e-06
1.790625000000000000e+03 4.107960355999999862e-07 3.567593931000000057e-06
1.791015625000000000e+03 4.431891625000000193e-07 3.874078405000000222e-06
1.791406250000000000e+03 4.348152247000000033e-07 3.759968361999999794e-06
1.791796875000000000e+03 3.958467904000000234e-07 3.424322673999999854e-06
1.792187500000000000e+03 4.791661211000000013e-07 4.197359630000000133e-06
1.792578125000000000e+03 5.020543144999999533e-07 4.344059054000000383e-06
1.792968750000000000e+03 5.789510135000000032e-07 4.891343248000000258e-06
1.793359375000000000e+03 5.323397144999999844e-07 4.393328067999999682e-06
1.793750000000000000e+03 5.358764120000000125e-07 4.578196422000000421e-06
1.794140625000000000e+03 6.056484964000000040e-07 5.183196878999999992e-06
1.794531250000000000e+03 6.533253477999999574e-07 5.554521173000000394e-06
1.794921875000000000e+03 6.737509832999999855e-07 5.880070591999999875e-06
1.795312500000000000e+03 7.189067561000000297e-07 6.099671235000000177e-06
1.795703125000000000e+03 7.944552106000000465e-07 6.718933630999999870e-06
1.796093750000000000e+03 8.663818156999999647e-07 7.519126286000000416e-06
1.796484375000000000e+03 8.364112242000000461e-07 7.199654842999999640e-06
1.796875000000000000e+03 7.934535125999999528e-07 6.796865127999999805e-06
1.797265625000000000e+03 1.030852148999999904e-06 8.678257285000000364e-06
1.797656250000000000e+03 9.717086928999999594e-07 8.153436547000000271e-06
1.798046875000000000e+03 9.334491264000000233e-07 7.898893895000000284e-06
1.798437500000000000e+03 1.224930827999999931e-06 1.034917302999999974e-05
1.798828125000000000e+03 1.446847102999999936e-06 1.211866794999999969e-05
1.799218750000000000e+03 1.791607788999999908e-06 1.491967089999999954e-05
1.799609375000000000e+03 2.016093600000000138e-06 1.645108250000000124e-05
1.800000000000000000e+03 1.999322573000000108e-06 1.627570605999999941e-05
1.800390625000000000e+03 1.807499832999999982e-06 1.475265789000000057e-05
1.800781250000000000e+03 1.721889156000000031e-06 1.386663151999999950e-05
1.801171875000000000e+03 1.835674631000000043e-06 1.491191151999999976e-05
1.801562500000000000e+03 1.931179875000000194e-06 1.567506859000000069e-05
1.801953125000000000e+03 2.097200721999999878e-06 1.712639397999999981e-05
1.802343750000000000e+03 2.191098861000000076e-06 1.784528264999999959e-05
1.802734375000000000e+03 1.899439969999999911e-06 1.581489594000000008e-05
1.803125000000000000e+03 1.557798015000000039e-06 1.277965667000000038e-05
1.803515625000000000e+03 1.931070323999999951e-06 1.541883001000000073e-05
1.803906250000000000e+03 1.994340865999999915e-06 1.613282821999999854e-05
1.804296875000000000e+03 1.980284712999999833e-06 1.608224823000000062e-05
1.804687500000000000e+03 1.890897543999999956e-06 1.545353295000000151e-05
1.805078125000000000e+03 1.795450404999999987e-06 1.466638838999999948e-05
1.805468750000000000e+03 1.779527946999999912e-06 1.428004164999999975e-05
1.805859375000000000e+03 2.217453200999999906e-06 1.801702633999999903e-05
1.806250000000000000e+03 2.240516314000000077e-06 1.786855835999999920e-05
1.806640625000000000e+03 2.078759038000000177e-06 1.593270289000000089e-05
1.807031250000000000e+03 2.501806960000000176e-06 1.966814538999999863e-05
1.807421875000000000e+03 2.750791852000000078e-06 2.165991800000000169e-05
1.807812500000000000e+03 3.015404141000000055e-06 2.341426580000000089e-05
1.808203125000000000e+03 2.342214229999999946e-06 1.818952417999999843e-05
1.808593750000000000e+03 2.304925796000000136e-06 1.807034935999999993e-05
1.808984375000000000e+03 2.488516607000000184e-06 1.929974327000000053e-05
1.809375000000000000e+03 2.552317957999999820e-06 1.997570843000000032e-05
1.809765625000000000e+03 2.796632699000000178e-06 2.220149343000000090e-05
1.810156250000000000e+03 2.987437097000000185e-06 2.309498381000000115e-05
1.810546875000000000e+03 2.866114525000000036e-06 2.221127436000000128e-05
1.810937500000000000e+03 3.403794221000000027e-06 2.662680501000000077e-05
1.811328125000000000e+03 3.779878848999999838e-06 2.886347855999999917e-05
1.811718750000000000e+03 3.184498929999999891e-06 2.397673948999999854e-05
1.812109375000000000e+03 2.883317098999999866e-06 2.218678570999999911e-05
1.812500000000000000e+03 3.214502658999999896e-06 2.431223507999999843e-05
1.812890625000000000e+03 3.386815590999999824e-06 2.503609168999999918e-05
1.813281250000000000e+03 3.538870316999999910e-06 2.631093424000000133e-05
1.813671875000000000e+03 3.294093463999999944e-06 2.410502945999999847e-05
1.814062500000000000e+03 3.288140775000000119e-06 2.435117963999999972e-05
1.814453125000000000e+03 3.517812567999999865e-06 2.589917645000000090e-05
1.814843750000000000e+03 4.377356886999999788e-06 3.222842112000000000e-05
1.815234375000000000e+03 4.307074306999999888e-06 3.229783909000000285e-05
1.815625000000000000e+03 4.680502468999999867e-06 3.377389037999999804e-05
1.816015625000000000e+03 4.881895208000000200e-06 3.420143565999999853e-05
1.816406250000000000e+03 5.417215315000000169e-06 3.829056408999999891e-05
1.816796875000000000e+03 5.937301744000000285e-06 4.257077171000000083e-05
1.817187500000000000e+03 5.635305239000000121e-06 4.069666803999999791e-05
1.817578125000000000e+03 6.591983091000000338e-06 4.761623057999999861e-05
1.817968750000000000e+03 7.505373669000000265e-06 5.381904946999999676e-05
1.818359375000000000e+03 6.851575389999999635e-06 4.962276416999999719e-05
1.818750000000000000e+03 8.832079357000000082e-06 6.279833061000000642e-05
1.819140625000000000e+03 8.112681663000000351e-06 5.676685714999999663e-05
1.819531250000000000e+03 7.601695857000000108e-06 5.257234888000000090e-05
1.819921875000000000e+03 6.808850399000000322e-06 4.795305772000000335e-05
1.820312500000000000e+03 4.897629128999999596e-06 3.521388297000000247e-05
1.820703125000000000e+03 5.162367008999999979e-06 3.571528636999999869e-05
1.821093750000000000e+03 6.235347139999999730e-06 4.273094170000000120e-05
1.821484375000000000e+03 5.037526692000000313e-06 3.456629823999999841e-05
1.821875000000000000e+03 4.540664826999999990e-06 3.133944111000000043e-05
1.822265625000000000e+03 4.418597489000000031e-06 2.977867583000000064e-05
1.822656250000000000e+03 3.501206776000000054e-06 2.382361467000000012e-05
1.823046875000000000e+03 2.943447425000000039e-06 2.045322481000000096e-05
1.823437500000000000e+03 2.634666308000000127e-06 1.820974213999999861e-05
1.823828125000000000e+03 2.908432783999999886e-06 2.008985721000000098e-05
1.824218750000000000e+03 3.004404225999999854e-06 2.081750393000000065e-05
1.824609375000000000e+03 2.506394796999999917e-06 1.708312546999999940e-05
1.825000000000000000e+03 2.303937413000000167e-06 1.589979877000000105e-05
1.825390625000000000e+03 2.312514943999999881e-06 1.572272156999999867e-05
1.825781250000000000e+03 2.361235143000000049e-06 1.651162862999999863e-05
1.826171875000000000e+03 2.633648872999999805e-06 1.824915516999999865e-05
1.826562500000000000e+03 2.242150200999999985e-06 1.548841503999999930e-05
1.826953125000000000e+03 2.447053724999999998e-06 1.655169533999999989e-05
1.827343750000000000e+03 2.401942362999999863e-06 1.634906183000000139e-05
1.827734375000000000e+03 2.175846118000000204e-06 1.507429675000000010e-05
1.828125000000000000e+03 2.159302061999999876e-06 1.491991057999999992e-05
1.828515625000000000e+03 2.058461640999999942e-06 1.421685660000000032e-05
1.828906250000000000e+03 2.097738490999999809e-06 1.437478231000000041e-05
1.829296875000000000e+03 2.496484039999999857e-06 1.709101799999999873e-05
1.829687500000000000e+03 2.550379627000000074e-06 1.754851373999999922e-05
1.830078125000000000e+03 2.597111106999999827e-06 1.798788449999999859e-05
1.830468750000000000e+03 2.280836019000000151e-06 1.565808995999999837e-05
1.830859375000000000e+03 2.486649090999999928e-06 1.689650217999999894e-05
1.831250000000000000e+03 2.938566037999999956e-06 1.927878448000000042e-05
1.831640625000000000e+03 3.277362082000000048e-06 2.182448698999999876e-05
1.832031250000000000e+03 3.639123941999999839e-06 2.460750052999999862e-05
1.832421875000000000e+03 3.331747624000000182e-06 2.266354794999999960e-05
1.832812500000000000e+03 3.385345425999999835e-06 2.276907546999999872e-05
1.833203125000000000e+03 4.256956421999999750e-06 2.799642090000000101e-05
1.833593750000000000e+03 5.319549459999999905e-06 3.573330604000000130e-05
1.833984375000000000e+03 5.683769262999999682e-06 3.837747878999999925e-05
1.834375000000000000e+03 5.666484980000000021e-06 3.797885020999999946e-05
1.834765625000000000e+03 5.835480808999999599e-06 3.826211949999999744e-05
1.835156250000000000e+03 6.918280606999999960e-06 4.528857744000000155e-05
1.835546875000000000e+03 6.130303219000000337e-06 3.989773311000000092e-05
1.835937500000000000e+03 6.126087613999999847e-06 3.919112385999999962e-05
1.836328125000000000e+03 5.305134692999999784e-06 3.359271559999999840e-05
1.836718750000000000e+03 5.639811367000000031e-06 3.641295477999999920e-05
1.837109375000000000e+03 6.498938361999999762e-06 4.211065157999999912e-05
1.837500000000000000e+03 6.140867350000000297e-06 3.976780652000000313e-05
1.837890625000000000e+03 5.407694644999999861e-06 3.439971012000000061e-05
1.838281250000000000e+03 6.260206801999999694e-06 4.007853747000000237e-05
1.838671875000000000e+03 6.657506848999999961e-06 4.227412868999999698e-05
1.839062500000000000e+03 5.678927824000000091e-06 3.547404844000000328e-05
1.839453125000000000e+03 4.242469629999999774e-06 2.673574375000000019e-05
1.839843750000000000e+03 3.814691939000000173e-06 2.435275572999999930e-05
1.840234375000000000e+03 4.308922152999999731e-06 2.693609787000000129e-05
1.840625000000000000e+03 3.638013297999999897e-06 2.238038760000000081e-05
1.841015625000000000e+03 3.418672915999999989e-06 2.091276389000000085e-05
1.841406250000000000e+03 2.995956673999999947e-06 1.836185375999999946e-05
1.841796875000000000e+03 2.365431228000000034e-06 1.431277508999999963e-05
1.842187500000000000e+03 2.396609153000000122e-06 1.408696634000000027e-05
1.842578125000000000e+03 2.188110865000000197e-06 1.297886443999999928e-05
1.842968750000000000e+03 1.948618044000000092e-06 1.172306444000000022e-05
1.843359375000000000e+03 1.752533397000000077e-06 1.020012279000000069e-05
1.843750000000000000e+03 1.541907333000000034e-06 8.954158194999999829e-06
1.844140625000000000e+03 1.417740211000000065e-06 8.135852662000000760e-06
1.844531250000000000e+03 1.350483757999999980e-06 7.570830848999999994e-06
1.844921875000000000e+03 1.276987725000000061e-06 6.681464074999999703e-06
1.845312500000000000e+03 1.087373410999999961e-06 5.816926094000000160e-06
1.845703125000000000e+03 9.436683370999999503e-07 5.356445233999999630e-06
1.846093750000000000e+03 1.043999435000000046e-06 5.376849610000000096e-06
1.846484375000000000e+03 9.896269058999999268e-07 5.056232114999999685e-06
1.846875000000000000e+03 7.285797237000000227e-07 3.700493226000000179e-06
1.847265625000000000e+03 7.402597187999999824e-07 3.707095353000000026e-06
1.847656250000000000e+03 7.675115778999999538e-07 4.106466584999999792e-06
1.848046875000000000e+03 7.186234965000000429e-07 3.725191587000000007e-06
1.848437500000000000e+03 6.332216327000000374e-07 3.277512487999999944e-06
1.848828125000000000e+03 6.342258272999999971e-07 3.317351015000000072e-06
1.849218750000000000e+03 5.651599249000000370e-07 2.936138964000000033e-06
1.849609375000000000e+03 4.589681751999999739e-07 2.308524039999999966e-06
1.850000000000000000e+03 4.434634189000000213e-07 2.229371289000000134e-06
1.850390625000000000e+03 4.167938913000000065e-07 2.400483998999999801e-06
1.850781250000000000e+03 4.067112034999999919e-07 2.194976884000000163e-06
1.851171875000000000e+03 4.086295988999999800e-07 1.965402537999999952e-06
1.851562500000000000e+03 3.774391904999999986e-07 1.718455086999999963e-06
1.851953125000000000e+03 3.967186609999999816e-07 1.936312744999999957e-06
1.852343750000000000e+03 4.067482753999999823e-07 1.999675436999999829e-06
1.852734375000000000e+03 3.309941476000000065e-07 1.863948086000000003e-06
1.853125000000000000e+03 3.384789270999999913e-07 1.636067698999999923e-06
1.853515625000000000e+03 3.299492872999999794e-07 1.692523063000000011e-06
1.853906250000000000e+03 3.590820158999999957e-07 1.817419064000000077e-06
1.854296875000000000e+03 3.561171337000000097e-07 1.747428216999999962e-06
1.854687500000000000e+03 3.865197263000000198e-07 1.857339300000000035e-06
1.855078125000000000e+03 3.773172692999999979e-07 1.685766898000000011e-06
1.855468750000000000e+03 3.810931940000000254e-07 1.829076589000000085e-06
1.855859375000000000e+03 3.245316446999999816e-07 1.517332292000000104e-06
1.856250000000000000e+03 3.257046678000000138e-07 1.475381271999999923e-06
1.856640625000000000e+03 3.572424929000000102e-07 1.596984833000000059e-06
1.857031250000000000e+03 2.983712883999999848e-07 1.416808268999999960e-06
1.857421875000000000e+03 2.555582707000000097e-07 1.284250489999999900e-06
1.857812500000000000e+03 2.885906420000000181e-07 1.407845191000000022e-06
1.858203125000000000e+03 2.469097359999999741e-07 1.342903082999999948e-06
1.858593750000000000e+03 2.647953785999999748e-07 1.236579349999999997e-06
1.858984375000000000e+03 2.779097915000000163e-07 1.219384493000000103e-06
1.859375000000000000e+03 2.609978159999999866e-07 1.194143520000000035e-06
1.859765625000000000e+03 2.525239542999999956e-07 1.101194119000000095e-06
1.860156250000000000e+03 2.358376445000000047e-07 1.045801735000000054e-06
1.860546875000000000e+03 2.181655436000000030e-07 1.000946623000000058e-06
1.860937500000000000e+03 2.222503377999999868e-07 9.869559886999999354e-07
1.861328125000000000e+03 2.174587753000000047e-07 9.929257000999999723e-07
1.861718750000000000e+03 1.953570737000000122e-07 9.670522349000000065e-07
1.862109375000000000e+03 1.904750633999999871e-07 8.299775087999999980e-07
1.862500000000000000e+03 1.716248513999999989e-07 7.053785374999999695e-07
1.862890625000000000e+03 1.626901821999999982e-07 8.080544711000000268e-07
1.863281250000000000e+03 1.782989667999999967e-07 8.635479333999999733e-07
1.863671875000000000e+03 1.792112571999999984e-07 7.630174038999999972e-07
1.864062500000000000e+03 1.838084759000000116e-07 7.671654472999999666e-07
1.864453125000000000e+03 1.706278252999999966e-07 6.847242667999999833e-07
1.864843750000000000e+03 1.825668507999999950e-07 7.386058579000000091e-07
1.865234375000000000e+03 1.729561677999999877e-07 7.251473193999999478e-07
1.865625000000000000e+03 1.900896291000000027e-07 8.289558373999999993e-07
1.866015625000000000e+03 1.807514623999999903e-07 8.111514125000000490e-07
1.866406250000000000e+03 1.638347582999999917e-07 7.278066609999999616e-07
1.866796875000000000e+03 1.616281667000000083e-07 6.812794547000000461e-07
1.867187500000000000e+03 1.652009146999999957e-07 6.898590280999999479e-07
1.867578125000000000e+03 1.713934547000000026e-07 7.044167863999999721e-07
1.867968750000000000e+03 1.599204191999999933e-07 6.665963327999999958e-07
1.868359375000000000e+03 1.415111265000000113e-07 6.116996146000000044e-07
1.868750000000000000e+03 1.384107614999999896e-07 5.148039852999999923e-07
1.869140625000000000e+03 1.412832383000000100e-07 5.317213702999999514e-07
1.869531250000000000e+03 1.577510603000000118e-07 6.097569711999999894e-07
1.869921875000000000e+03 1.592349105000000024e-07 5.472849876999999912e-07
1.870312500000000000e+03 1.308057064000000124e-07 5.193223315999999764e-07
1.870703125000000000e+03 1.674741978999999900e-07 6.433826631999999966e-07
1.871093750000000000e+03 1.804668977000000127e-07 7.057631774000000051e-07
1.871484375000000000e+03 1.578370632999999879e-07 5.802591978000000479e-07
1.871875000000000000e+03 1.582712963000000017e-07 5.909789548999999616e-07
1.872265625000000000e+03 1.617365831000000054e-07 6.191155841999999600e-07
1.872656250000000000e+03 1.771029440000000031e-07 6.525581106999999799e-07
1.873046875000000000e+03 1.600591550999999923e-07 6.313975058999999867e-07
1.873437500000000000e+03 1.689736428999999952e-07 7.122108894000000250e-07
1.873828125000000000e+03 1.690738882999999982e-07 6.351170661999999735e-07
1.874218750000000000e+03 1.673874950000000108e-07 6.484316295999999936e-07
1.874609375000000000e+03 1.688631081000000110e-07 6.890659919999999818e-07
1.875000000000000000e+03 2.220568451999999981e-07 7.117092837999999653e-07
1.875390625000000000e+03 2.021432938000000033e-07 7.372006814999999942e-07
1.875781250000000000e+03 1.567936404999999873e-07 6.384324292000000464e-07
1.876171875000000000e+03 2.115859049000000040e-07 7.520407158999999846e-07
1.876562500000000000e+03 2.290064274999999950e-07 8.333894101000000254e-07
1.876953125000000000e+03 1.553151618999999951e-07 6.726243757000000304e-07
1.877343750000000000e+03 1.821348495999999878e-07 7.520950375000000160e-07
1.877734375000000000e+03 2.192907326000000055e-07 8.437542605000000180e-07
1.878125000000000000e+03 2.079874146000000113e-07 8.271328832999999569e-07
1.878515625000000000e+03 2.363671107000000087e-07 8.389161499999999546e-07
1.878906250000000000e+03 2.298221038999999900e-07 8.431630013999999485e-07
1.879296875000000000e+03 2.094541946999999982e-07 8.717525509999999967e-07
1.879687500000000000e+03 2.232237400999999925e-07 8.479936975000000306e-07
1.880078125000000000e+03 2.491777420999999951e-07 8.728946682999999807e-07
1.880468750000000000e+03 2.219812638999999908e-07 8.654321697000000128e-07
1.880859375000000000e+03 2.023745960000000009e-07 9.188603487000000471e-07
1.881250000000000000e+03 1.996511728999999895e-07 9.024343934000000488e-07
1.881640625000000000e+03 2.286957043999999904e-07 9.951042418000000024e-07
1.882031250000000000e+03 2.639510659999999803e-07 1.096522453999999930e-06
1.882421875000000000e+03 2.259348500000000030e-07 9.154044907000000315e-07
1.882812500000000000e+03 2.707569379000000121e-07 1.126427828999999969e-06
1.883203125000000000e+03 3.151604348999999925e-07 1.248158040999999909e-06
1.883593750000000000e+03 3.225851805999999878e-07 1.193733914000000099e-06
1.883984375000000000e+03 2.946337027999999811e-07 1.147303547999999963e-06
1.884375000000000000e+03 3.094270379999999876e-07 1.211988649000000012e-06
1.884765625000000000e+03 2.619810158000000101e-07 1.097804840000000084e-06
1.885156250000000000e+03 2.874911763999999999e-07 1.174967057000000010e-06
1.885546875000000000e+03 3.069262353999999906e-07 1.232374186000000008e-06
1.885937500000000000e+03 3.104496362000000236e-07 1.259248971000000029e-06
1.886328125000000000e+03 2.958797726999999853e-07 1.291329710000000017e-06
1.886718750000000000e+03 3.370334633000000214e-07 1.500944543000000008e-06
1.887109375000000000e+03 2.981700786999999862e-07 1.391485434999999933e-06
1.887500000000000000e+03 2.722553805000000022e-07 1.353344347000000066e-06
1.887890625000000000e+03 2.849757341999999751e-07 1.436523409999999931e-06
1.888281250000000000e+03 3.143333153000000026e-07 1.425502159999999947e-06
1.888671875000000000e+03 3.593958410000000032e-07 1.538607024999999940e-06
1.889062500000000000e+03 3.924318628000000189e-07 1.706463309999999985e-06
1.889453125000000000e+03 3.624334674000000070e-07 1.664700978000000078e-06
1.889843750000000000e+03 3.765495782999999833e-07 1.769030545000000077e-06
1.890234375000000000e+03 3.523628468999999960e-07 1.570326957000000086e-06
1.890625000000000000e+03 3.443862971999999798e-07 1.522357728999999896e-06
1.891015625000000000e+03 3.711998755999999821e-07 1.719230722000000048e-06
1.891406250000000000e+03 3.860614721999999869e-07 1.931323169000000125e-06
1.891796875000000000e+03 4.180744986000000187e-07 2.075525612000000022e-06
1.892187500000000000e+03 4.717550691999999804e-07 2.307969020999999929e-06
1.892578125000000000e+03 4.433161526000000162e-07 2.106186799999999816e-06
1.892968750000000000e+03 4.529159978000000065e-07 2.318311476999999917e-06
1.893359375000000000e+03 4.148890006999999955e-07 2.066311503999999823e-06
1.893750000000000000e+03 4.995841529999999548e-07 2.395755288999999911e-06
1.894140625000000000e+03 4.590942575000000024e-07 2.126780771999999826e-06
1.894531250000000000e+03 4.789849605000000128e-07 2.493777639000000045e-06
1.894921875000000000e+03 5.449397359000000345e-07 2.800625570000000135e-06
1.895312500000000000e+03 6.281677864999999572e-07 3.201455467000000102e-06
1.895703125000000000e+03 4.969322636000000170e-07 2.638367445999999874e-06
1.896093750000000000e+03 5.196807564000000281e-07 2.527462835999999807e-06
1.896484375000000000e+03 5.170719156999999610e-07 2.469428964000000058e-06
1.896875000000000000e+03 5.220390591000000306e-07 2.660436274000000055e-06
1.897265625000000000e+03 4.577195329999999985e-07 2.360623380999999901e-06
1.897656250000000000e+03 5.142830493999999993e-07 2.584828958999999922e-06
1.898046875000000000e+03 5.332297806999999526e-07 2.690627329999999949e-06
1.898437500000000000e+03 5.333680058999999625e-07 2.520331260000000140e-06
1.898828125000000000e+03 4.811431505999999942e-07 2.418965175999999932e-06
1.899218750000000000e+03 5.072221756999999524e-07 2.451262218000000099e-06
1.899609375000000000e+03 5.510479373000000466e-07 2.579013057999999933e-06
1.900000000000000000e+03 5.794815200000000063e-07 2.730544843000000089e-06
1.900390625000000000e+03 6.000686074000000087e-07 2.773382410999999822e-06
1.900781250000000000e+03 5.329621819999999503e-07 2.562038665000000171e-06
1.901171875000000000e+03 4.649370922000000090e-07 2.345211908999999905e-06
1.901562500000000000e+03 4.609751649000000047e-07 2.173858004000000183e-06
1.901953125000000000e+03 4.339350316999999994e-07 1.898356714000000005e-06
1.902343750000000000e+03 4.327649591999999979e-07 1.915521307999999917e-06
1.902734375000000000e+03 4.252281655000000191e-07 1.925920809000000053e-06
1.903125000000000000e+03 4.670187930999999932e-07 2.097988916000000099e-06
1.903515625000000000e+03 4.477993941999999885e-07 1.999547123000000027e-06
1.903906250000000000e+03 4.111394045999999931e-07 1.857307523999999965e-06
1.904296875000000000e+03 4.112017080999999997e-07 1.948208438000000157e-06
1.904687500000000000e+03 3.554731039000000078e-07 1.647197894999999967e-06
1.905078125000000000e+03 3.176743259999999811e-07 1.592346608000000072e-06
1.905468750000000000e+03 3.157074156999999978e-07 1.474182865999999897e-06
1.905859375000000000e+03 2.996630928999999995e-07 1.297506041000000068e-06
1.906250000000000000e+03 3.027470591999999967e-07 1.334715336999999950e-06
1.906640625000000000e+03 2.739903266999999903e-07 1.153621584000000005e-06
1.907031250000000000e+03 2.550920158000000072e-07 1.082616178000000048e-06
1.907421875000000000e+03 2.523501702999999995e-07 1.118125159999999934e-06
1.907812500000000000e+03 2.111116493000000004e-07 9.938952438000000946e-07
1.908203125000000000e+03 2.158608438999999980e-07 9.528387155999999687e-07
1.908593750000000000e+03 2.144455482999999999e-07 9.172927367999999628e-07
1.908984375000000000e+03 1.848001114999999946e-07 8.199733907000000102e-07
1.909375000000000000e+03 1.740016521999999969e-07 7.238707596999999752e-07
1.909765625000000000e+03 1.683231823000000014e-07 8.225614635999999587e-07
1.910156250000000000e+03 1.731701066999999875e-07 7.764323641000000454e-07
1.910546875000000000e+03 2.059195400000000059e-07 8.138740790000000476e-07
1.910937500000000000e+03 1.708297536999999977e-07 7.824153153999999668e-07
1.911328125000000000e+03 1.478982560999999893e-07 7.352508506000000059e-07
1.911718750000000000e+03 1.714710029999999983e-07 9.125768879999999706e-07
1.912109375000000000e+03 1.573378976999999913e-07 7.871820056999999977e-07
1.912500000000000000e+03 1.537385184999999981e-07 6.417140492999999758e-07
1.912890625000000000e+03 1.401065930999999995e-07 7.013849099999999682e-07
1.913281250000000000e+03 1.343740094999999909e-07 6.696055878999999868e-07
1.913671875000000000e+03 1.271308782999999946e-07 6.157662511000000417e-07
1.914062500000000000e+03 1.225893147000000061e-07 5.120316877999999521e-07
1.914453125000000000e+03 1.362411472999999978e-07 4.315535401999999900e-07
1.914843750000000000e+03 1.319865033000000113e-07 5.291180148000000248e-07
1.915234375000000000e+03 1.237794646999999938e-07 5.132312286999999968e-07
1.915625000000000000e+03 1.185226120000000040e-07 4.705453903000000061e-07
1.916015625000000000e+03 1.157501441999999972e-07 4.716325428000000184e-07
1.916406250000000000e+03 1.220951519000000095e-07 5.175963696999999786e-07
1.916796875000000000e+03 1.271138460000000064e-07 5.955209818999999688e-07
1.917187500000000000e+03 1.290568488000000069e-07 4.820717261000000107e-07
1.917578125000000000e+03 1.534950448999999951e-07 4.566119531000000225e-07
1.917968750000000000e+03 1.315258943000000070e-07 4.429744102000000017e-07
1.918359375000000000e+03 1.317019386000000073e-07 4.614490422000000018e-07
1.918750000000000000e+03 1.363882527999999913e-07 4.687660902999999976e-07
1.919140625000000000e+03 1.368867563999999953e-07 4.026919661000000209e-07
1.919531250000000000e+03 1.293851999000000060e-07 4.196314428999999781e-07
1.919921875000000000e+03 1.394744508999999952e-07 4.069237617000000231e-07
1.920312500000000000e+03 1.515096459000000027e-07 3.883952619999999757e-07
1.920703125000000000e+03 1.488191052000000045e-07 3.119688087000000159e-07
1.921093750000000000e+03 1.571160999000000125e-07 3.394224449000000113e-07
1.921484375000000000e+03 1.443865632999999959e-07 3.321850636000000199e-07
1.921875000000000000e+03 1.309136026000000125e-07 3.210786995000000078e-07
1.922265625000000000e+03 1.395860071000000106e-07 3.077909942999999963e-07
1.922656250000000000e+03 1.610773463000000032e-07 3.260204221000000208e-07
1.923046875000000000e+03 1.838451883999999901e-07 3.030532995999999770e-07
1.923437500000000000e+03 1.509042579000000003e-07 2.952099818000000052e-07
1.923828125000000000e+03 1.317560237999999964e-07 2.916100728999999805e-07
1.924218750000000000e+03 1.507665811999999949e-07 3.448301008000000037e-07
1.924609375000000000e+03 1.574033692999999970e-07 3.610358944000000236e-07
1.925000000000000000e+03 1.739636346000000012e-07 2.663900756999999912e-07
1.925390625000000000e+03 1.738153091999999976e-07 2.607764249000000166e-07
1.925781250000000000e+03 1.568532298000000055e-07 2.561493783999999746e-07
1.926171875000000000e+03 1.684472218999999892e-07 2.317809569000000105e-07
1.926562500000000000e+03 1.505966462000000114e-07 2.459046524000000189e-07
1.926953125000000000e+03 1.410081023999999940e-07 2.497772856000000254e-07
1.927343750000000000e+03 1.566103520999999989e-07 2.185162892000000022e-07
1.927734375000000000e+03 1.627579707999999913e-07 2.034002014999999979e-07
1.928125000000000000e+03 1.587327374999999967e-07 1.960730721999999981e-07
1.928515625000000000e+03 1.264862337999999969e-07 1.978485704999999908e-07
1.928906250000000000e+03 1.493311325000000064e-07 2.020299596999999920e-07
1.929296875000000000e+03 1.739695547999999991e-07 2.177198107000000109e-07
1.929687500000000000e+03 1.601172029000000038e-07 1.897695434000000013e-07
1.930078125000000000e+03 1.658894684999999896e-07 1.710852850000000012e-07
1.930468750000000000e+03 1.714818786999999993e-07 1.658906034000000089e-07
1.930859375000000000e+03 1.770280246999999884e-07 1.764370303999999901e-07
1.931250000000000000e+03 1.584524663999999981e-07 1.659500697999999995e-07
1.931640625000000000e+03 1.543775549000000130e-07 1.652502807999999976e-07
1.932031250000000000e+03 1.546125831999999957e-07 1.703164779999999882e-07
1.932421875000000000e+03 1.574859488999999902e-07 1.654071177000000128e-07
1.932812500000000000e+03 1.554809074000000013e-07 1.595530101000000043e-07
1.933203125000000000e+03 1.644322779000000071e-07 1.879793108999999869e-07
1.933593750000000000e+03 1.715529205999999988e-07 1.447504353999999924e-07
1.933984375000000000e+03 1.526752735999999902e-07 1.189671816000000008e-07
1.934375000000000000e+03 1.719492116999999898e-07 1.174309294999999969e-07
1.934765625000000000e+03 1.847027031000000125e-07 1.441795563999999956e-07
1.935156250000000000e+03 1.492066390000000079e-07 1.597557897000000120e-07
1.935546875000000000e+03 1.573701843000000031e-07 1.431411080999999876e-07
1.935937500000000000e+03 1.668095137999999901e-07 1.307185211999999937e-07
1.936328125000000000e+03 1.835674518000000003e-07 1.147758056999999942e-07
1.936718750000000000e+03 2.213224053999999951e-07 1.026967865000000028e-07
1.937109375000000000e+03 1.977241525999999966e-07 1.199663735000000086e-07
1.937500000000000000e+03 1.860641688000000052e-07 1.008425198000000009e-07
1.937890625000000000e+03 2.101698526999999930e-07 8.488201549999999534e-08
1.938281250000000000e+03 2.253928626000000111e-07 1.047248560000000002e-07
1.938671875000000000e+03 1.795901849999999916e-07 1.141626062000000048e-07
1.939062500000000000e+03 1.590488133000000053e-07 1.127425063999999940e-07
1.939453125000000000e+03 2.008662423000000096e-07 1.099452137000000064e-07
1.939843750000000000e+03 2.371044065999999908e-07 9.055431940999999554e-08
1.940234375000000000e+03 2.321491224999999908e-07 1.079024005000000059e-07
1.940625000000000000e+03 2.693360436999999863e-07 1.134279866999999957e-07
1.941015625000000000e+03 2.937608864000000225e-07 1.031057500999999984e-07
1.941406250000000000e+03 2.764275395000000157e-07 1.056446932000000055e-07
1.941796875000000000e+03 2.884235157999999903e-07 9.195826644999999837e-08
1.942187500000000000e+03 2.628657859999999842e-07 1.037873245999999958e-07
1.942578125000000000e+03 2.560866588000000257e-07 1.026696066999999976e-07
1.942968750000000000e+03 2.964895110000000029e-07 1.034002919999999999e-07
1.943359375000000000e+03 2.991736302999999957e-07 9.796647773999999965e-08
1.943750000000000000e+03 3.106621753999999859e-07 9.316161856000000548e-08
1.944140625000000000e+03 2.665247262000000146e-07 1.048323740000000021e-07
1.944531250000000000e+03 2.457501420000000257e-07 9.265882140000000205e-08
1.944921875000000000e+03 2.676301686999999876e-07 8.896745278999999910e-08
1.945312500000000000e+03 3.226265270999999942e-07 1.020188150999999942e-07
1.945703125000000000e+03 3.746557713999999866e-07 8.109373978999999969e-08
1.946093750000000000e+03 3.873500992000000161e-07 8.119268961999999455e-08
1.946484375000000000e+03 3.725144150000000195e-07 9.286533649999999451e-08
1.946875000000000000e+03 3.995174762999999814e-07 8.639311169999999566e-08
1.947265625000000000e+03 3.890691006000000169e-07 9.199417513000000545e-08
1.947656250000000000e+03 4.282515306000000015e-07 9.476863830000000195e-08
1.948046875000000000e+03 4.646139613999999783e-07 8.744345707999999969e-08
1.948437500000000000e+03 5.085604335999999487e-07 8.603620951000000071e-08
1.948828125000000000e+03 5.713151471000000031e-07 8.204072833000000545e-08
1.949218750000000000e+03 5.614596570999999946e-07 6.654396800000000651e-08
1.949609375000000000e+03 5.795447693000000133e-07 7.879070450999999886e-08
1.950000000000000000e+03 5.225713814000000137e-07 8.650078098999999633e-08
1.950390625000000000e+03 6.963268648000000087e-07 9.121569351999999726e-08
1.950781250000000000e+03 6.945241867000000372e-07 1.042422214999999975e-07
1.951171875000000000e+03 7.170242599999999924e-07 1.007047863999999989e-07
1.951562500000000000e+03 6.489653892999999815e-07 8.044180387999999897e-08
1.951953125000000000e+03 7.196575757000000098e-07 8.468595997999999891e-08
1.952343750000000000e+03 8.446339238000000168e-07 9.075882959000000601e-08
1.952734375000000000e+03 7.434188501999999701e-07 9.415453086999999493e-08
1.953125000000000000e+03 6.477390659000000334e-07 9.380316109000000149e-08
1.953515625000000000e+03 7.405821687000000526e-07 9.634145165000000474e-08
1.953906250000000000e+03 9.671552039999999530e-07 1.048460112000000015e-07
1.954296875000000000e+03 9.462719953000000114e-07 1.108819506999999957e-07
1.954687500000000000e+03 8.213062391999999927e-07 9.882783208000000133e-08
1.955078125000000000e+03 8.258558697000000001e-07 9.577294643999999554e-08
1.955468750000000000e+03 8.795183583000000146e-07 9.471916811000000313e-08
1.955859375000000000e+03 9.367445917000000318e-07 9.857499602000000262e-08
1.956250000000000000e+03 9.805555622999999407e-07 1.015680698999999941e-07
1.956640625000000000e+03 9.507349229000000396e-07 1.086069557999999968e-07
1.957031250000000000e+03 1.003033240999999954e-06 1.048048916000000030e-07
1.957421875000000000e+03 8.364327863999999547e-07 9.991403885999999869e-08
1.957812500000000000e+03 7.877275678999999710e-07 9.435034996000000085e-08
1.958203125000000000e+03 1.042583212999999965e-06 1.075806503999999967e-07
1.958593750000000000e+03 1.085876613999999926e-06 1.104441617999999949e-07
1.958984375000000000e+03 1.217469161999999934e-06 1.041217661000000041e-07
1.959375000000000000e+03 1.472365434000000055e-06 1.166459886999999991e-07
1.959765625000000000e+03 1.386294915000000049e-06 1.168502056999999985e-07
1.960156250000000000e+03 1.360726648999999950e-06 1.015622633000000060e-07
1.960546875000000000e+03 1.512151002000000033e-06 1.118241633999999985e-07
1.960937500000000000e+03 1.348676767999999900e-06 1.291790536999999938e-07
1.961328125000000000e+03 1.266484271000000083e-06 1.318741432000000127e-07
1.961718750000000000e+03 1.400106090000000013e-06 1.328645305000000097e-07
1.962109375000000000e+03 1.293739838000000090e-06 1.203639507000000008e-07
1.962500000000000000e+03 1.431019064999999955e-06 1.121000559000000009e-07
1.962890625000000000e+03 1.532312518999999914e-06 1.182362220999999938e-07
1.963281250000000000e+03 1.309246787999999996e-06 1.355202690000000082e-07
1.963671875000000000e+03 1.241455516000000093e-06 1.414456832000000130e-07
1.964062500000000000e+03 1.307510159000000087e-06 1.220421825999999972e-07
1.964453125000000000e+03 1.648177198000000032e-06 1.238950023000000044e-07
1.964843750000000000e+03 1.736657392000000057e-06 1.451514550000000099e-07
1.965234375000000000e+03 1.493750324000000003e-06 1.511868838999999969e-07
1.965625000000000000e+03 1.516668327000000007e-06 1.527867634999999927e-07
1.966015625000000000e+03 1.429587634999999976e-06 1.301892630000000031e-07
1.966406250000000000e+03 1.503573925000000060e-06 1.532843593000000017e-07
1.966796875000000000e+03 1.717198878999999902e-06 1.520154599000000076e-07
1.967187500000000000e+03 1.670921643000000014e-06 1.689824191000000036e-07
1.967578125000000000e+03 1.571627954000000094e-06 1.957272443000000130e-07
1.967968750000000000e+03 1.400050861000000099e-06 1.724552242000000001e-07
1.968359375000000000e+03 1.142422994000000043e-06 1.734060050999999978e-07
1.968750000000000000e+03 1.266136929999999962e-06 1.810025300000000119e-07
1.969140625000000000e+03 1.304632774000000060e-06 1.394555178000000099e-07
1.969531250000000000e+03 1.300136935000000099e-06 1.399394196000000013e-07
1.969921875000000000e+03 1.246754907000000082e-06 1.878014604000000097e-07
1.970312500000000000e+03 1.137392487999999968e-06 1.782184866999999961e-07
1.970703125000000000e+03 1.048954511000000091e-06 1.767752359000000071e-07
1.971093750000000000e+03 1.090621893000000098e-06 1.726281571000000111e-07
1.971484375000000000e+03 1.020616294000000046e-06 1.607256738999999930e-07
1.971875000000000000e+03 8.704039658999999774e-07 1.496468300000000086e-07
1.972265625000000000e+03 9.103987244999999783e-07 1.708390784000000105e-07
1.972656250000000000e+03 9.015915750000000110e-07 1.648810559999999972e-07
1.973046875000000000e+03 9.424560102000000053e-07 1.451408252000000063e-07
1.973437500000000000e+03 8.203371492999999919e-07 1.559261862999999877e-07
1.973828125000000000e+03 8.512831857999999569e-07 1.780744359000000085e-07
1.974218750000000000e+03 8.708986110000000401e-07 2.021592573999999900e-07
1.974609375000000000e+03 7.653578516000000289e-07 1.676218990999999897e-07
1.975000000000000000e+03 6.928331783000000428e-07 1.637601416000000107e-07
1.975390625000000000e+03 6.341971912000000190e-07 1.507828191000000078e-07
1.975781250000000000e+03 6.156283284999999860e-07 1.638047981000000068e-07
1.976171875000000000e+03 6.569577890999999697e-07 1.618782885999999981e-07
1.976562500000000000e+03 6.811621107999999841e-07 1.654213600999999868e-07
1.976953125000000000e+03 6.210816811999999471e-07 1.766770899000000016e-07
1.977343750000000000e+03 6.017347246999999516e-07 1.977118205000000012e-07
1.977734375000000000e+03 6.534811254999999526e-07 2.064294488999999943e-07
1.978125000000000000e+03 6.531250081999999598e-07 1.986389207999999974e-07
1.978515625000000000e+03 6.544807051000000062e-07 1.943513847999999947e-07
1.978906250000000000e+03 6.812111365000000429e-07 1.862134777999999980e-07
1.979296875000000000e+03 7.119062945000000316e-07 1.791174425999999873e-07
1.979687500000000000e+03 7.247672189000000524e-07 1.570037019999999985e-07
1.980078125000000000e+03 7.131866370000000256e-07 1.628231871000000132e-07
1.980468750000000000e+03 7.068695089999999951e-07 1.830187307999999928e-07
1.980859375000000000e+03 6.957534607999999846e-07 2.244382610000000082e-07
1.981250000000000000e+03 6.832273185000000245e-07 2.005540818000000000e-07
1.981640625000000000e+03 6.464865651000000158e-07 1.976765076000000123e-07
1.982031250000000000e+03 7.106796685000000235e-07 2.580157596000000217e-07
1.982421875000000000e+03 6.430988739999999734e-07 2.785508706999999875e-07
1.982812500000000000e+03 6.158224264000000105e-07 2.032556022000000059e-07
1.983203125000000000e+03 6.468082585000000417e-07 2.344622389999999922e-07
1.983593750000000000e+03 6.897178522000000446e-07 2.693670630999999912e-07
1.983984375000000000e+03 7.154235859999999684e-07 2.434812280000000147e-07
1.984375000000000000e+03 8.246401381999999658e-07 3.038322634999999935e-07
1.984765625000000000e+03 7.542271259999999487e-07 3.098852542999999787e-07
1.985156250000000000e+03 7.341485288999999822e-07 3.144081211000000026e-07
1.985546875000000000e+03 7.553324738999999808e-07 3.514756935000000166e-07
1.985937500000000000e+03 7.149089674000000321e-07 3.776202374999999773e-07
1.986328125000000000e+03 7.559107199999999620e-07 3.867710208999999913e-07
1.986718750000000000e+03 8.397806820000000054e-07 4.488613150999999846e-07
1.987109375000000000e+03 8.101287576000000297e-07 4.857221360000000037e-07
1.987500000000000000e+03 9.134449757999999604e-07 5.241273421000000367e-07
1.987890625000000000e+03 9.495540693000000309e-07 5.634233710000000508e-07
1.988281250000000000e+03 1.011245726999999911e-06 6.282814611000000390e-07
1.988671875000000000e+03 9.063205125000000380e-07 6.571670562999999742e-07
1.989062500000000000e+03 9.347856819999999750e-07 5.867358863999999576e-07
1.989453125000000000e+03 9.447518202999999824e-07 5.913864810000000498e-07
1.989843750000000000e+03 9.206555367999999537e-07 6.426693695000000127e-07
1.990234375000000000e+03 1.072972791999999916e-06 7.754147025000000445e-07
1.990625000000000000e+03 1.107449737999999983e-06 8.593399697000000028e-07
1.991015625000000000e+03 1.143747672000000086e-06 9.224227317000000227e-07
1.991406250000000000e+03 1.092428656999999994e-06 8.283844004999999852e-07
1.991796875000000000e+03 1.132475392000000053e-06 8.635494465999999991e-07
1.992187500000000000e+03 1.276947778000000102e-06 8.504080618999999923e-07
1.992578125000000000e+03 1.293799153000000003e-06 1.029671371000000084e-06
1.992968750000000000e+03 1.474762700000000059e-06 1.175648574000000037e-06
1.993359375000000000e+03 1.402196339999999954e-06 1.030911085999999927e-06
1.993750000000000000e+03 1.387647963000000090e-06 1.188412959999999923e-06
1.994140625000000000e+03 1.583040803999999918e-06 1.216691106000000066e-06
1.994531250000000000e+03 1.606694948000000104e-06 1.167615168999999915e-06
1.994921875000000000e+03 1.449022844999999985e-06 1.193783015000000018e-06
1.995312500000000000e+03 1.610666938000000019e-06 1.233649913000000041e-06
1.995703125000000000e+03 2.091123199000000170e-06 1.059414084000000026e-06
1.996093750000000000e+03 2.126522177000000181e-06 1.092111124999999902e-06
1.996484375000000000e+03 1.851936637999999926e-06 1.318962047999999964e-06
1.996875000000000000e+03 2.263098247999999980e-06 1.466829010000000075e-06
1.997265625000000000e+03 2.611156668000000027e-06 1.200956503999999999e-06
1.997656250000000000e+03 2.573125132000000089e-06 1.182632239999999969e-06
1.998046875000000000e+03 2.397383728999999860e-06 1.205283098000000018e-06
1.998437500000000000e+03 2.381824120999999943e-06 1.167503044999999974e-06
1.998828125000000000e+03 2.465134525000000108e-06 1.194906672000000048e-06
1.999218750000000000e+03 2.637870228000000188e-06 1.229916847999999992e-06
1.999609375000000000e+03 2.843060340999999962e-06 1.033633147000000006e-06
2.000000000000000000e+03 2.646610421000000210e-06 1.000398260999999923e-06
