# Supplementary material for: Dataset of measurements for the experimental CEA-beam benchmark structure subjected to one stochastic broadband excitation
Source: Data Brief. 2021 Jan 28;35:106798. doi: 10.1016/j.dib.2021.106798 (PMC7875815; doi:10.1016/j.dib.2021.106798)
Supplement: Supplementary file 1 [file mmc1.zip › mmc1/data_2RMS.txt]

4.687500000000000000e+00 1.525150793999999884e-07 3.220328848999999939e-07
5.078125000000000000e+00 1.427141475999999908e-07 2.340620705000000126e-07
5.468750000000000000e+00 1.202754887999999937e-07 2.206835580999999991e-07
5.859375000000000000e+00 1.126251246000000010e-07 2.193092307999999961e-07
6.250000000000000000e+00 9.055522729000000238e-08 2.019042935000000118e-07
6.640625000000000000e+00 8.352668751000000025e-08 1.632856968999999882e-07
7.031250000000000000e+00 7.877359186000000240e-08 1.284244985999999893e-07
7.421875000000000000e+00 7.409737311999999953e-08 1.120189139000000027e-07
7.812500000000000000e+00 5.571997455000000296e-08 1.092240801000000065e-07
8.203125000000000000e+00 5.433657782000000284e-08 1.013293439000000024e-07
8.593750000000000000e+00 5.181805737000000177e-08 8.039860377000000570e-08
8.984375000000000000e+00 5.034062851999999930e-08 7.745760547000000161e-08
9.375000000000000000e+00 4.575364243000000028e-08 7.414431825999999993e-08
9.765625000000000000e+00 3.670253238999999950e-08 8.028244197999999613e-08
1.015625000000000000e+01 3.535342717000000166e-08 7.038734561000000270e-08
1.054687500000000000e+01 3.214208296999999970e-08 5.956833605999999804e-08
1.093750000000000000e+01 3.147473904999999931e-08 5.614077848000000044e-08
1.132812500000000000e+01 3.132432594999999698e-08 4.724015010999999953e-08
1.171875000000000000e+01 3.092719553999999675e-08 4.597199783000000012e-08
1.210937500000000000e+01 3.303940982000000019e-08 4.492363371000000132e-08
1.250000000000000000e+01 2.730396782000000018e-08 5.481221886000000068e-08
1.289062500000000000e+01 2.551231202999999846e-08 4.983522120000000027e-08
1.328125000000000000e+01 2.265091903000000063e-08 4.832194041999999806e-08
1.367187500000000000e+01 1.871735124000000024e-08 4.977791580000000041e-08
1.406250000000000000e+01 2.180907708999999854e-08 4.573815166999999823e-08
1.445312500000000000e+01 2.161495555000000021e-08 3.461179523000000123e-08
1.484375000000000000e+01 2.107234865999999933e-08 2.880040785000000161e-08
1.523437500000000000e+01 2.004649721000000081e-08 2.875589319000000041e-08
1.562500000000000000e+01 1.789807871999999915e-08 3.199046407999999830e-08
1.601562500000000000e+01 1.548494249000000105e-08 3.684141253000000079e-08
1.640625000000000000e+01 1.587763041000000110e-08 2.786811803000000086e-08
1.679687500000000000e+01 1.611672055000000074e-08 2.801677210999999867e-08
1.718750000000000000e+01 1.544767080000000136e-08 2.787988269000000132e-08
1.757812500000000000e+01 1.509336340999999976e-08 2.591848580000000022e-08
1.796875000000000000e+01 1.354512793000000044e-08 2.636236038000000081e-08
1.835937500000000000e+01 1.364119924999999935e-08 3.130931749999999961e-08
1.875000000000000000e+01 1.324246704999999955e-08 3.022530949999999873e-08
1.914062500000000000e+01 1.238138341999999963e-08 2.596938638000000022e-08
1.953125000000000000e+01 1.040817933000000005e-08 2.675011404999999878e-08
1.992187500000000000e+01 1.153360951000000034e-08 2.615674843999999912e-08
2.031250000000000000e+01 1.099170480000000029e-08 2.643663186000000119e-08
2.070312500000000000e+01 8.914423943000000539e-09 2.391272322000000123e-08
2.109375000000000000e+01 9.085167484999999828e-09 2.112961859999999881e-08
2.148437500000000000e+01 9.232558446999999279e-09 2.280454991000000002e-08
2.187500000000000000e+01 8.157885212999999419e-09 2.395978657000000110e-08
2.226562500000000000e+01 9.699478248000000478e-09 2.454648490999999913e-08
2.265625000000000000e+01 9.460451947000000525e-09 2.229476394999999883e-08
2.304687500000000000e+01 9.248610723999999229e-09 1.903867692999999838e-08
2.343750000000000000e+01 9.810317448000000638e-09 1.911586239000000154e-08
2.382812500000000000e+01 8.965695118000000469e-09 2.023307196999999855e-08
2.421875000000000000e+01 8.842488372000000001e-09 1.936348994000000107e-08
2.460937500000000000e+01 9.600608214000000687e-09 1.693038026999999935e-08
2.500000000000000000e+01 9.270587293000000510e-09 1.774700597999999896e-08
2.539062500000000000e+01 8.181863145999999696e-09 2.049622574000000052e-08
2.578125000000000000e+01 9.322210747000000421e-09 2.018912474000000071e-08
2.617187500000000000e+01 9.162721175000000762e-09 1.672036132000000086e-08
2.656250000000000000e+01 9.128481678000000462e-09 1.728029482999999907e-08
2.695312500000000000e+01 1.008155647000000028e-08 1.716989951999999996e-08
2.734375000000000000e+01 8.891882309999999855e-09 1.556822895999999838e-08
2.773437500000000000e+01 9.103772001000000256e-09 1.618409542000000150e-08
2.812500000000000000e+01 9.937190010000000757e-09 1.895876073999999874e-08
2.851562500000000000e+01 1.143065932000000018e-08 2.061449646000000026e-08
2.890625000000000000e+01 9.062247568000000053e-09 1.817336478999999900e-08
2.929687500000000000e+01 9.583381481000000174e-09 1.825383304999999976e-08
2.968750000000000000e+01 9.953621753000000802e-09 1.898892775999999964e-08
3.007812500000000000e+01 1.052495346000000066e-08 2.107951952000000119e-08
3.046875000000000000e+01 1.006229350000000029e-08 2.147571366999999843e-08
3.085937500000000000e+01 9.390132953000000683e-09 1.849258508999999915e-08
3.125000000000000000e+01 1.133293773000000080e-08 1.550748115999999968e-08
3.164062500000000000e+01 1.059949683000000020e-08 1.583922031999999918e-08
3.203125000000000000e+01 1.180835651999999975e-08 1.778062958999999843e-08
3.242187500000000000e+01 1.180458550000000071e-08 2.049589000999999987e-08
3.281250000000000000e+01 1.115057493999999956e-08 1.900898277000000164e-08
3.320312500000000000e+01 1.046622121000000009e-08 1.872808152999999970e-08
3.359375000000000000e+01 1.005152065999999968e-08 1.779371113999999863e-08
3.398437500000000000e+01 1.185705596000000020e-08 2.103495757999999947e-08
3.437500000000000000e+01 1.174580595999999978e-08 1.830018238999999883e-08
3.476562500000000000e+01 1.203152914999999944e-08 2.105235394999999836e-08
3.515625000000000000e+01 1.445873876000000074e-08 1.918316514999999933e-08
3.554687500000000000e+01 1.659622600000000108e-08 1.847705060000000020e-08
3.593750000000000000e+01 1.688516460999999969e-08 1.926677316999999907e-08
3.632812500000000000e+01 1.745050523000000083e-08 1.812248312999999974e-08
3.671875000000000000e+01 1.528650613999999891e-08 1.743252251999999933e-08
3.710937500000000000e+01 1.922679557000000056e-08 2.397182074999999946e-08
3.750000000000000000e+01 2.029532107999999920e-08 2.240313779999999975e-08
3.789062500000000000e+01 2.097636364000000146e-08 1.894726087999999997e-08
3.828125000000000000e+01 2.265727658000000147e-08 2.088438842999999951e-08
3.867187500000000000e+01 2.319477662000000150e-08 2.212126839000000137e-08
3.906250000000000000e+01 2.154977473000000155e-08 1.884641963000000140e-08
3.945312500000000000e+01 2.184182000000000016e-08 1.850437102999999846e-08
3.984375000000000000e+01 2.475869555000000160e-08 2.131571104999999848e-08
4.023437500000000000e+01 2.854082176999999888e-08 1.943256472999999910e-08
4.062500000000000000e+01 3.291414792000000161e-08 2.066557671999999996e-08
4.101562500000000000e+01 3.034380483000000208e-08 1.990153140999999949e-08
4.140625000000000000e+01 3.683342599999999981e-08 1.749704725000000045e-08
4.179687500000000000e+01 4.347879881000000197e-08 1.946000338000000162e-08
4.218750000000000000e+01 3.808023356000000317e-08 1.770669501999999940e-08
4.257812500000000000e+01 3.743688944999999833e-08 1.491345592000000034e-08
4.296875000000000000e+01 4.064494967000000198e-08 2.028475039000000099e-08
4.335937500000000000e+01 4.125855587999999845e-08 2.410732707000000093e-08
4.375000000000000000e+01 5.951289843000000015e-08 2.074658166999999992e-08
4.414062500000000000e+01 5.885650349000000291e-08 1.962791451000000117e-08
4.453125000000000000e+01 5.937093290000000282e-08 1.938962705000000131e-08
4.492187500000000000e+01 7.102256132999999543e-08 2.145618235999999959e-08
4.531250000000000000e+01 7.752376747000000236e-08 2.321917126000000165e-08
4.570312500000000000e+01 6.333047228999999716e-08 1.960718451000000056e-08
4.609375000000000000e+01 6.716464340000000170e-08 2.230209795000000074e-08
4.648437500000000000e+01 9.293502600000000634e-08 2.062081381999999970e-08
4.687500000000000000e+01 1.013276037999999953e-07 2.075211172000000002e-08
4.726562500000000000e+01 9.749200465999999760e-08 2.401898813000000056e-08
4.765625000000000000e+01 9.459207389999999966e-08 2.568336055999999889e-08
4.804687500000000000e+01 1.092075678999999939e-07 2.757700429000000091e-08
4.843750000000000000e+01 1.245937792999999881e-07 3.237112964000000012e-08
4.882812500000000000e+01 1.313346524999999879e-07 3.114630041999999925e-08
4.921875000000000000e+01 1.501686264999999946e-07 3.651121252000000141e-08
4.960937500000000000e+01 3.437713651000000211e-06 8.574276193000000576e-06
5.000000000000000000e+01 1.194295742000000081e-05 3.115402226999999905e-05
5.039062500000000000e+01 2.834974428999999847e-06 7.116227019999999914e-06
5.078125000000000000e+01 2.005645791999999945e-07 3.438123304999999765e-08
5.117187500000000000e+01 1.998646388999999891e-07 2.919180251000000068e-08
5.156250000000000000e+01 1.805782457999999931e-07 2.934195318000000092e-08
5.195312500000000000e+01 2.085416206000000103e-07 3.304259685999999969e-08
5.234375000000000000e+01 2.384759345999999932e-07 2.888480316999999920e-08
5.273437500000000000e+01 2.560627323000000004e-07 2.789074891000000060e-08
5.312500000000000000e+01 2.468038162999999970e-07 2.906451915000000061e-08
5.351562500000000000e+01 2.392316340000000035e-07 3.176102966000000084e-08
5.390625000000000000e+01 2.589782104999999741e-07 3.310791481999999674e-08
5.429687500000000000e+01 2.177618192000000099e-07 3.541329546000000140e-08
5.468750000000000000e+01 2.525530065000000220e-07 3.724582256000000180e-08
5.507812500000000000e+01 4.101026396000000138e-07 6.163963884000000471e-08
5.546875000000000000e+01 5.897984039000000130e-07 1.122113188999999955e-07
5.585937500000000000e+01 2.934604716000000200e-07 6.075496797999999715e-08
5.625000000000000000e+01 1.967269562000000012e-07 4.380695608999999919e-08
5.664062500000000000e+01 1.949306712000000014e-07 3.283904658000000238e-08
5.703125000000000000e+01 1.917431493999999898e-07 3.032548402000000033e-08
5.742187500000000000e+01 1.616496532999999920e-07 2.910045856999999862e-08
5.781250000000000000e+01 1.764243390000000042e-07 3.411029134000000027e-08
5.820312500000000000e+01 1.616903378000000057e-07 3.245637610999999690e-08
5.859375000000000000e+01 1.735154806999999884e-07 3.502646149000000047e-08
5.898437500000000000e+01 1.567938201999999933e-07 3.686774823999999815e-08
5.937500000000000000e+01 1.384985330999999967e-07 3.136815259999999905e-08
5.976562500000000000e+01 1.065088846999999990e-07 2.669814954999999911e-08
6.015625000000000000e+01 1.244515536999999933e-07 2.924586412999999851e-08
6.054687500000000000e+01 1.227218562000000025e-07 3.255107969000000053e-08
6.093750000000000000e+01 1.048593172999999964e-07 2.670970615000000042e-08
6.132812500000000000e+01 9.658101937000000475e-08 3.136760644999999784e-08
6.171875000000000000e+01 9.533916733000000082e-08 2.942519237000000105e-08
6.210937500000000000e+01 1.186605723999999956e-07 3.811203784999999709e-08
6.250000000000000000e+01 1.082470652000000040e-07 5.126233345999999880e-08
6.289062500000000000e+01 1.155952650000000055e-07 5.779095106000000108e-08
6.328125000000000000e+01 9.867590346999999583e-08 3.863685827000000212e-08
6.367187500000000000e+01 8.248557226000000319e-08 3.480615555999999809e-08
6.406250000000000000e+01 7.676712707999999795e-08 3.174230220000000099e-08
6.445312500000000000e+01 6.770323573999999755e-08 3.248068562999999837e-08
6.484375000000000000e+01 6.564935769999999765e-08 3.369312602999999767e-08
6.523437500000000000e+01 6.908911496000000501e-08 2.860508997999999961e-08
6.562500000000000000e+01 6.396624125999999833e-08 3.574352148000000064e-08
6.601562500000000000e+01 6.092928630999999764e-08 3.448193244000000162e-08
6.640625000000000000e+01 6.003506376000000568e-08 3.598216714000000219e-08
6.679687500000000000e+01 5.662949397999999936e-08 4.019315002999999735e-08
6.718750000000000000e+01 4.959131267000000140e-08 3.955532178000000281e-08
6.757812500000000000e+01 5.246671639000000000e-08 4.291693249999999975e-08
6.796875000000000000e+01 6.559293653999999776e-08 6.771374733000000173e-08
6.835937500000000000e+01 5.666217778999999704e-08 5.231821598999999692e-08
6.875000000000000000e+01 4.849189902000000227e-08 3.845439499000000011e-08
6.914062500000000000e+01 4.522954783999999949e-08 3.936128535000000167e-08
6.953125000000000000e+01 4.113480003000000102e-08 3.629692840000000104e-08
6.992187500000000000e+01 3.917349062000000001e-08 3.856516149000000026e-08
7.031250000000000000e+01 4.088725522999999726e-08 4.069943213000000095e-08
7.070312500000000000e+01 5.444274816000000297e-08 5.166899426999999964e-08
7.109375000000000000e+01 4.556417378999999790e-08 5.799477559999999879e-08
7.148437500000000000e+01 4.196549911000000234e-08 5.895821479999999991e-08
7.187500000000000000e+01 4.359558477000000089e-08 5.601224205999999897e-08
7.226562500000000000e+01 4.304890658999999906e-08 4.948890626000000285e-08
7.265625000000000000e+01 3.902957219999999872e-08 4.679683822999999799e-08
7.304687500000000000e+01 3.938468699000000292e-08 4.697597969999999840e-08
7.343750000000000000e+01 3.364996374000000289e-08 4.381417659999999785e-08
7.382812500000000000e+01 3.205397572000000056e-08 5.739312318999999789e-08
7.421875000000000000e+01 3.415615363000000208e-08 5.870337855999999855e-08
7.460937500000000000e+01 3.594252053000000182e-08 5.763184450000000122e-08
7.500000000000000000e+01 3.511922164000000217e-08 5.854313242000000236e-08
7.539062500000000000e+01 3.504070863999999835e-08 6.093792538999999404e-08
7.578125000000000000e+01 2.637278684999999970e-08 5.139050105000000066e-08
7.617187500000000000e+01 3.290691795000000093e-08 6.540684881999999910e-08
7.656250000000000000e+01 3.592018282000000174e-08 7.043024310000000572e-08
7.695312500000000000e+01 3.263168743999999960e-08 8.330403857000000388e-08
7.734375000000000000e+01 3.470797884999999955e-08 9.533366329000000058e-08
7.773437500000000000e+01 3.287073028999999724e-08 8.107748301000000194e-08
7.812500000000000000e+01 3.240196693999999830e-08 7.885986442000000549e-08
7.851562500000000000e+01 3.268573960000000202e-08 7.245053890999999650e-08
7.890625000000000000e+01 3.355012730000000186e-08 7.329883295999999715e-08
7.929687500000000000e+01 3.659257920000000037e-08 9.250781013999999697e-08
7.968750000000000000e+01 3.832790367000000039e-08 1.060909840999999968e-07
8.007812500000000000e+01 4.058341692999999692e-08 1.206478912000000012e-07
8.046875000000000000e+01 4.111781031000000024e-08 1.184597789000000006e-07
8.085937500000000000e+01 4.580693329000000321e-08 1.149766749000000017e-07
8.125000000000000000e+01 4.173080181000000276e-08 1.206630605000000076e-07
8.164062500000000000e+01 3.928239880000000202e-08 1.315786460999999979e-07
8.203125000000000000e+01 3.865737075999999973e-08 1.174467418000000065e-07
8.242187500000000000e+01 4.587855203999999889e-08 1.224544845999999982e-07
8.281250000000000000e+01 4.786291554000000038e-08 1.469626917999999949e-07
8.320312500000000000e+01 3.961657316999999843e-08 1.272948647000000042e-07
8.359375000000000000e+01 4.543508885000000222e-08 1.500931871000000045e-07
8.398437500000000000e+01 4.362241934000000078e-08 1.536851898000000004e-07
8.437500000000000000e+01 4.846503607000000293e-08 1.786773271999999909e-07
8.476562500000000000e+01 6.036116411000000614e-08 2.316173108999999969e-07
8.515625000000000000e+01 5.518514140000000288e-08 2.272249334000000001e-07
8.554687500000000000e+01 6.686701369999999856e-08 2.627889374999999965e-07
8.593750000000000000e+01 6.126119333999999821e-08 2.566772369000000071e-07
8.632812500000000000e+01 6.529811087000000288e-08 2.841046580000000186e-07
8.671875000000000000e+01 7.160720983999999731e-08 3.071023459000000087e-07
8.710937500000000000e+01 7.202693093999999919e-08 3.254216352000000034e-07
8.750000000000000000e+01 7.420508970000000551e-08 3.424312837999999855e-07
8.789062500000000000e+01 7.407464294000000619e-08 3.335656894000000008e-07
8.828125000000000000e+01 7.658555513000000495e-08 3.674946523000000161e-07
8.867187500000000000e+01 9.095109280999999958e-08 4.323918948000000243e-07
8.906250000000000000e+01 1.014569772000000058e-07 4.909244210999999697e-07
8.945312500000000000e+01 1.031364383999999987e-07 5.060992375000000520e-07
8.984375000000000000e+01 1.133317415999999957e-07 5.728537067000000395e-07
9.023437500000000000e+01 1.140882637999999970e-07 5.648315737000000428e-07
9.062500000000000000e+01 1.203561770000000027e-07 5.665323419000000349e-07
9.101562500000000000e+01 1.515150836999999924e-07 6.961896987999999659e-07
9.140625000000000000e+01 1.453627080999999973e-07 7.248236589999999865e-07
9.179687500000000000e+01 1.626271598999999941e-07 7.989025528999999621e-07
9.218750000000000000e+01 1.916667926999999968e-07 8.825230739000000028e-07
9.257812500000000000e+01 1.999134755000000025e-07 9.630826662000000975e-07
9.296875000000000000e+01 2.295086761000000049e-07 1.116783838000000077e-06
9.335937500000000000e+01 2.258304434000000036e-07 1.098935533000000014e-06
9.375000000000000000e+01 2.829594198999999795e-07 1.345336362000000040e-06
9.414062500000000000e+01 3.026083799999999811e-07 1.444250103000000035e-06
9.453125000000000000e+01 3.062173487000000053e-07 1.518647360999999913e-06
9.492187500000000000e+01 3.237326317000000078e-07 1.595936378999999976e-06
9.531250000000000000e+01 2.723020418999999972e-07 1.381347555999999940e-06
9.570312500000000000e+01 3.022515628999999803e-07 1.596810670999999962e-06
9.609375000000000000e+01 3.311634300000000102e-07 1.824530060000000052e-06
9.648437500000000000e+01 3.756308759999999840e-07 2.151775405999999815e-06
9.687500000000000000e+01 4.435834108000000009e-07 2.583047086000000003e-06
9.726562500000000000e+01 4.423793683000000168e-07 2.697988145999999820e-06
9.765625000000000000e+01 5.005160196000000195e-07 3.155295348000000162e-06
9.804687500000000000e+01 5.888410787000000087e-07 3.867980757999999935e-06
9.843750000000000000e+01 5.670283866999999763e-07 3.760433500999999899e-06
9.882812500000000000e+01 5.808206479999999508e-07 4.125718251000000400e-06
9.921875000000000000e+01 6.812549419000000010e-07 4.936414813999999605e-06
9.960937500000000000e+01 7.216389554000000495e-07 5.475808290999999845e-06
1.000000000000000000e+02 8.889144213999999605e-07 6.888629136000000231e-06
1.003906250000000000e+02 7.851403272999999817e-07 6.237644084999999938e-06
1.007812500000000000e+02 7.915713946999999534e-07 6.500574972999999810e-06
1.011718750000000000e+02 9.113026737000000144e-07 7.698429013000000803e-06
1.015625000000000000e+02 1.099884271000000061e-06 9.421236946999999985e-06
1.019531250000000000e+02 1.114693512999999969e-06 9.646792092999999704e-06
1.023437500000000000e+02 1.247230864999999940e-06 1.141571687000000024e-05
1.027343750000000000e+02 1.619422261999999978e-06 1.522756320000000003e-05
1.031250000000000000e+02 1.780101728999999931e-06 1.742419788000000160e-05
1.035156250000000000e+02 1.845500653000000094e-06 1.887616000000000123e-05
1.039062500000000000e+02 1.860195199000000049e-06 1.975912255999999909e-05
1.042968750000000000e+02 1.972711756000000057e-06 2.176605803999999926e-05
1.046875000000000000e+02 2.169060143000000064e-06 2.469850676000000074e-05
1.050781250000000000e+02 2.293075950999999808e-06 2.704327894999999915e-05
1.054687500000000000e+02 1.906913816999999943e-06 2.322272904999999888e-05
1.058593750000000000e+02 2.171317444000000036e-06 2.715094665999999896e-05
1.062500000000000000e+02 2.476306029000000071e-06 3.249615956000000052e-05
1.066406250000000000e+02 3.088618276000000184e-06 4.225555944999999917e-05
1.070312500000000000e+02 2.908119866999999912e-06 4.129118880000000205e-05
1.074218750000000000e+02 2.839929656000000122e-06 4.200078558999999819e-05
1.078125000000000000e+02 3.150184873000000004e-06 4.768696801000000163e-05
1.082031250000000000e+02 3.437851951999999924e-06 5.442168549000000159e-05
1.085937500000000000e+02 3.429779657999999869e-06 5.675148849999999887e-05
1.089843750000000000e+02 3.069745499000000000e-06 5.337317463000000053e-05
1.093750000000000000e+02 2.768859639000000099e-06 5.024155325000000067e-05
1.097656250000000000e+02 2.956483116000000148e-06 5.646090287999999701e-05
1.101562500000000000e+02 3.699100533000000004e-06 7.482040098999999899e-05
1.105468750000000000e+02 3.768772711999999929e-06 8.034470901000000456e-05
1.109375000000000000e+02 4.154168289999999926e-06 9.100833894000000181e-05
1.113281250000000000e+02 5.063536945000000390e-06 1.145157874999999946e-04
1.117187500000000000e+02 5.100954752000000138e-06 1.207438575999999998e-04
1.121093750000000000e+02 6.007445417000000181e-06 1.530559250999999994e-04
1.125000000000000000e+02 6.967124730999999785e-06 1.847274675000000108e-04
1.128906250000000000e+02 7.801289170999999955e-06 2.207221229000000103e-04
1.132812500000000000e+02 1.105002992999999917e-05 3.444443802000000205e-04
1.136718750000000000e+02 5.952571857000000106e-05 2.119900261999999903e-03
1.140625000000000000e+02 3.335445892999999826e-04 1.247761883999999946e-02
1.144531250000000000e+02 9.462523390000000204e-04 3.718556857000000077e-02
1.148437500000000000e+02 1.957333380000000119e-03 8.093326188999999671e-02
1.152343750000000000e+02 2.432139312999999879e-03 1.054514940000000067e-01
1.156250000000000000e+02 2.302936054000000003e-03 1.063514864000000004e-01
1.160156250000000000e+02 2.036853387000000116e-03 1.008957117000000014e-01
1.164062500000000000e+02 2.244149759999999969e-03 1.197150112999999932e-01
1.167968750000000000e+02 2.846874298000000216e-03 1.628902247000000025e-01
1.171875000000000000e+02 2.435109306000000050e-03 1.491625953999999865e-01
1.175781250000000000e+02 1.967059303999999821e-03 1.297614743999999931e-01
1.179687500000000000e+02 2.021433063000000179e-03 1.454844735999999972e-01
1.183593750000000000e+02 2.152196622000000000e-03 1.686307817000000098e-01
1.187500000000000000e+02 2.231406738000000101e-03 1.901348268999999980e-01
1.191406250000000000e+02 2.062801633000000030e-03 1.906139924999999957e-01
1.195312500000000000e+02 1.922676891000000025e-03 1.979487570000000030e-01
1.199218750000000000e+02 1.990784238000000133e-03 2.242928311999999869e-01
1.203125000000000000e+02 1.984802879999999874e-03 2.496752620999999894e-01
1.207031250000000000e+02 1.840987957999999950e-03 2.609344842999999914e-01
1.210937500000000000e+02 1.858906776999999944e-03 2.968640529000000083e-01
1.214843750000000000e+02 1.902761290999999914e-03 3.415130080000000068e-01
1.218750000000000000e+02 1.812018585999999919e-03 3.793240949999999723e-01
1.222656250000000000e+02 2.142766642999999974e-03 5.345290165999999621e-01
1.226562500000000000e+02 2.230081335000000040e-03 6.320134794999999750e-01
1.230468750000000000e+02 2.486913295000000006e-03 8.429078004000000179e-01
1.234375000000000000e+02 2.603240899000000032e-03 1.044203457999999918e+00
1.238281250000000000e+02 2.433212465000000012e-03 1.169395712999999892e+00
1.242187500000000000e+02 1.972064041000000205e-03 1.168395574000000048e+00
1.246093750000000000e+02 1.915932736000000060e-03 1.528176136999999990e+00
1.250000000000000000e+02 1.778212903000000013e-03 1.937145590999999945e+00
1.253906250000000000e+02 1.676340933000000080e-03 2.649121619999999844e+00
1.257812500000000000e+02 1.593827535999999944e-03 4.236337627000000161e+00
1.261718750000000000e+02 2.083155728999999852e-03 1.077649599999999985e+01
1.265625000000000000e+02 2.250337040000000097e-03 3.084195859000000084e+01
1.269531250000000000e+02 2.137537389999999860e-03 1.957802078999999935e+02
1.273437500000000000e+02 2.131875219000000082e-03 5.411491277000000082e+02
1.277343750000000000e+02 2.794803338000000168e-03 3.229122353999999859e+02
1.281250000000000000e+02 2.670321421999999854e-03 6.081042172000000079e+01
1.285156250000000000e+02 2.140744139999999855e-03 1.572974727999999978e+01
1.289062500000000000e+02 1.888450066000000021e-03 6.739476676999999860e+00
1.292968750000000000e+02 2.047197234000000098e-03 4.196701109000000152e+00
1.296875000000000000e+02 1.902089446999999985e-03 2.600166441999999911e+00
1.300781250000000000e+02 1.806366331999999979e-03 1.627887489999999993e+00
1.304687500000000000e+02 2.139930211999999977e-03 1.396072076000000051e+00
1.308593750000000000e+02 2.047377899999999838e-03 1.100178651000000007e+00
1.312500000000000000e+02 2.059874403999999853e-03 9.015356987999999516e-01
1.316406250000000000e+02 2.667951996999999922e-03 9.695284293999999470e-01
1.320312500000000000e+02 2.431566169000000215e-03 7.548848356999999787e-01
1.324218750000000000e+02 1.894810421000000080e-03 4.900558217000000050e-01
1.328125000000000000e+02 2.152862266999999979e-03 4.773197339999999955e-01
1.332031250000000000e+02 2.381198833999999872e-03 4.573849761000000069e-01
1.335937500000000000e+02 2.233614090000000160e-03 3.801268957000000226e-01
1.339843750000000000e+02 1.905683250999999894e-03 2.858665670000000159e-01
1.343750000000000000e+02 9.516218177999999622e-04 1.305864783000000029e-01
1.347656250000000000e+02 2.286945879999999979e-04 2.828246386999999987e-02
1.351562500000000000e+02 2.981404454000000055e-05 3.590887218000000068e-03
1.355468750000000000e+02 7.389931457999999729e-06 9.004462874000000163e-04
1.359375000000000000e+02 8.677926815000000773e-06 8.154638341999999795e-04
1.363281250000000000e+02 8.882598224000000636e-06 7.675128730999999926e-04
1.367187500000000000e+02 8.089832659999999498e-06 6.756731551000000162e-04
1.371093750000000000e+02 8.130576043999999630e-06 6.118801475000000371e-04
1.375000000000000000e+02 1.002138113999999923e-05 6.580285897000000489e-04
1.378906250000000000e+02 1.099705311999999948e-05 6.058501751000000459e-04
1.382812500000000000e+02 8.971020616000000412e-06 4.423215855000000142e-04
1.386718750000000000e+02 7.703004745000000361e-06 3.816325609000000246e-04
1.390625000000000000e+02 6.867072354000000162e-06 3.311568414999999837e-04
1.394531250000000000e+02 6.023658397999999676e-06 2.921419317000000220e-04
1.398437500000000000e+02 5.259308977999999942e-06 2.335594483000000049e-04
1.402343750000000000e+02 4.640978977999999883e-06 1.897818260000000109e-04
1.406250000000000000e+02 4.107513980000000374e-06 1.598958940999999968e-04
1.410156250000000000e+02 3.878565769999999725e-06 1.318485832999999915e-04
1.414062500000000000e+02 4.097352646000000320e-06 1.294939356999999871e-04
1.417968750000000000e+02 4.161675274000000201e-06 1.211999104000000053e-04
1.421875000000000000e+02 3.462836599000000002e-06 9.623488058999999414e-05
1.425781250000000000e+02 2.636883056000000059e-06 6.916655857999999784e-05
1.429687500000000000e+02 2.329351490000000094e-06 5.779911810999999758e-05
1.433593750000000000e+02 2.321818781000000205e-06 5.387131449999999665e-05
1.437500000000000000e+02 2.175003602000000077e-06 4.765629364999999937e-05
1.441406250000000000e+02 1.965104146999999943e-06 4.112452077999999690e-05
1.445312500000000000e+02 1.823211510999999901e-06 3.704295319999999887e-05
1.449218750000000000e+02 1.783200939999999949e-06 3.395508211000000177e-05
1.453125000000000000e+02 1.616955088999999968e-06 2.926995851999999874e-05
1.457031250000000000e+02 1.365321447000000060e-06 2.346355055000000052e-05
1.460937500000000000e+02 1.323320190999999972e-06 2.196732731000000075e-05
1.464843750000000000e+02 1.367055503999999957e-06 2.245957923999999931e-05
1.468750000000000000e+02 1.638622785000000036e-06 2.565176975999999934e-05
1.472656250000000000e+02 1.570856554999999916e-06 2.348950390999999846e-05
1.476562500000000000e+02 1.324783244999999895e-06 1.885243034999999862e-05
1.480468750000000000e+02 1.130141601999999916e-06 1.548520839000000056e-05
1.484375000000000000e+02 8.891842898000000328e-07 1.191217653999999924e-05
1.488281250000000000e+02 7.493446805999999653e-07 9.693712715999999158e-06
1.492187500000000000e+02 8.369480102000000111e-07 1.033719622999999998e-05
1.496093750000000000e+02 1.288266966000000040e-06 1.242250867000000039e-05
1.500000000000000000e+02 2.204979792000000028e-06 1.666795040999999981e-05
1.503906250000000000e+02 1.154421959000000049e-06 1.110601969999999994e-05
1.507812500000000000e+02 7.724829958000000179e-07 8.424957828000000562e-06
1.511718750000000000e+02 6.112291040999999490e-07 6.342482218000000343e-06
1.515625000000000000e+02 5.779829072999999603e-07 5.660370083000000052e-06
1.519531250000000000e+02 6.662764551999999499e-07 6.372764364999999585e-06
1.523437500000000000e+02 6.300097682999999788e-07 5.918110905000000205e-06
1.527343750000000000e+02 5.417960763000000125e-07 4.838026890000000019e-06
1.531250000000000000e+02 4.650001522999999756e-07 3.993081334999999674e-06
1.535156250000000000e+02 3.648351593000000037e-07 3.061011662000000164e-06
1.539062500000000000e+02 3.191443027000000176e-07 2.650169324000000162e-06
1.542968750000000000e+02 3.300330395999999808e-07 2.602128675999999877e-06
1.546875000000000000e+02 3.208318308999999979e-07 2.427773913999999892e-06
1.550781250000000000e+02 2.860501574000000176e-07 2.126331671999999986e-06
1.554687500000000000e+02 2.419687321000000165e-07 1.753468819000000101e-06
1.558593750000000000e+02 2.168781271999999924e-07 1.536253792000000106e-06
1.562500000000000000e+02 2.446837194999999842e-07 1.681939564000000098e-06
1.566406250000000000e+02 2.446693257000000116e-07 1.674841127000000046e-06
1.570312500000000000e+02 2.458901641000000211e-07 1.688298531000000068e-06
1.574218750000000000e+02 2.159016796999999888e-07 1.409086872000000009e-06
1.578125000000000000e+02 2.388020728000000065e-07 1.537403776999999926e-06
1.582031250000000000e+02 2.727280473000000022e-07 1.663495156999999942e-06
1.585937500000000000e+02 2.314525867999999954e-07 1.390057183000000046e-06
1.589843750000000000e+02 1.849717582000000092e-07 1.105529186999999936e-06
1.593750000000000000e+02 1.914708979000000132e-07 1.106222733999999980e-06
1.597656250000000000e+02 2.036395800999999959e-07 1.140649594999999947e-06
1.601562500000000000e+02 2.173951288999999919e-07 1.175781351999999939e-06
1.605468750000000000e+02 2.139452667000000050e-07 1.191193278000000100e-06
1.609375000000000000e+02 2.204343629999999937e-07 1.199780190000000068e-06
1.613281250000000000e+02 2.466077513000000154e-07 1.244347048999999984e-06
1.617187500000000000e+02 2.237983924000000026e-07 1.110737486999999942e-06
1.621093750000000000e+02 1.947064051000000050e-07 9.475962188000000471e-07
1.625000000000000000e+02 2.090827570000000121e-07 9.918904104000000083e-07
1.628906250000000000e+02 2.679717030999999887e-07 1.270183744999999936e-06
1.632812500000000000e+02 2.770865871999999990e-07 1.332709671999999896e-06
1.636718750000000000e+02 2.157428758000000117e-07 1.034310731000000060e-06
1.640625000000000000e+02 1.797113496000000059e-07 8.195943493999999759e-07
1.644531250000000000e+02 1.682676878999999932e-07 7.464836374999999582e-07
1.648437500000000000e+02 1.516139106000000115e-07 6.515323539000000057e-07
1.652343750000000000e+02 1.878271269999999892e-07 8.037411928999999875e-07
1.656250000000000000e+02 2.112106653000000119e-07 8.779563448999999629e-07
1.660156250000000000e+02 1.968641601000000015e-07 8.268296501999999906e-07
1.664062500000000000e+02 2.051959380999999884e-07 8.445612930999999872e-07
1.667968750000000000e+02 2.093914562000000019e-07 8.393245461999999909e-07
1.671875000000000000e+02 2.179366435000000051e-07 8.622339992000000032e-07
1.675781250000000000e+02 1.948997653000000111e-07 7.525544265000000152e-07
1.679687500000000000e+02 2.206087522999999991e-07 8.403119450000000527e-07
1.683593750000000000e+02 2.134868801999999894e-07 8.168320387000000156e-07
1.687500000000000000e+02 2.136386102000000029e-07 7.776840325999999979e-07
1.691406250000000000e+02 2.101056199999999869e-07 7.357803735999999883e-07
1.695312500000000000e+02 1.847029679000000043e-07 6.479060408000000311e-07
1.699218750000000000e+02 1.747512045000000016e-07 6.163224431999999608e-07
1.703125000000000000e+02 1.994497740999999984e-07 6.949803225000000517e-07
1.707031250000000000e+02 2.008969780000000018e-07 6.741741326000000379e-07
1.710937500000000000e+02 2.148227360000000125e-07 6.788129625999999964e-07
1.714843750000000000e+02 2.209186053000000027e-07 6.794165537000000132e-07
1.718750000000000000e+02 1.724228430999999895e-07 5.163055865000000264e-07
1.722656250000000000e+02 1.785267888000000066e-07 5.438461146999999670e-07
1.726562500000000000e+02 2.097057351999999936e-07 6.374691649999999919e-07
1.730468750000000000e+02 1.952193213000000074e-07 5.940152951000000219e-07
1.734375000000000000e+02 1.833892796000000050e-07 5.621608457000000389e-07
1.738281250000000000e+02 2.199446544999999926e-07 6.556567165999999520e-07
1.742187500000000000e+02 2.331901053000000077e-07 6.984834660999999866e-07
1.746093750000000000e+02 2.447906416999999980e-07 7.172056854000000520e-07
1.750000000000000000e+02 2.266681739000000027e-07 6.285116851000000007e-07
1.753906250000000000e+02 2.251417003999999958e-07 6.138087790000000329e-07
1.757812500000000000e+02 1.930735389999999943e-07 5.232524830000000374e-07
1.761718750000000000e+02 1.877055840999999949e-07 5.007727614999999623e-07
1.765625000000000000e+02 2.069235643999999940e-07 5.399045391000000329e-07
1.769531250000000000e+02 2.303929166999999954e-07 6.303600977999999827e-07
1.773437500000000000e+02 2.424855636000000180e-07 6.701101440000000027e-07
1.777343750000000000e+02 2.134467819999999955e-07 5.772117359999999628e-07
1.781250000000000000e+02 1.933762613999999979e-07 4.968983692000000121e-07
1.785156250000000000e+02 1.956331269999999997e-07 4.969156189999999687e-07
1.789062500000000000e+02 2.063253261000000026e-07 5.140597101000000138e-07
1.792968750000000000e+02 2.374747661999999889e-07 5.649410493000000334e-07
1.796875000000000000e+02 2.077424752000000009e-07 4.736200130000000226e-07
1.800781250000000000e+02 1.886829204999999990e-07 4.384191810999999931e-07
1.804687500000000000e+02 1.960479729999999910e-07 4.442667442999999999e-07
1.808593750000000000e+02 2.149879139999999982e-07 4.878962896000000296e-07
1.812500000000000000e+02 1.871968289999999938e-07 4.213481368999999944e-07
1.816406250000000000e+02 1.702728996000000065e-07 3.661852953000000161e-07
1.820312500000000000e+02 2.075668376000000095e-07 4.484903689999999765e-07
1.824218750000000000e+02 2.056898076999999909e-07 4.524946263999999765e-07
1.828125000000000000e+02 2.224381940000000119e-07 4.757201363000000029e-07
1.832031250000000000e+02 2.119942253999999881e-07 4.413530062000000068e-07
1.835937500000000000e+02 2.357742629000000102e-07 4.904437725000000160e-07
1.839843750000000000e+02 1.968368289999999928e-07 4.019964896000000190e-07
1.843750000000000000e+02 1.617169500999999905e-07 3.222066311000000011e-07
1.847656250000000000e+02 1.899012243000000046e-07 3.734174942000000231e-07
1.851562500000000000e+02 1.964554234000000005e-07 3.951850947000000166e-07
1.855468750000000000e+02 1.976746919000000010e-07 3.789180945999999990e-07
1.859375000000000000e+02 1.645909683999999912e-07 2.970675490000000021e-07
1.863281250000000000e+02 1.694741513999999980e-07 3.099110722000000146e-07
1.867187500000000000e+02 1.692571295000000113e-07 3.084420412999999785e-07
1.871093750000000000e+02 1.723570404000000057e-07 3.030909577999999872e-07
1.875000000000000000e+02 1.900049499999999904e-07 3.432833702000000262e-07
1.878906250000000000e+02 1.816979118999999936e-07 3.282745830000000157e-07
1.882812500000000000e+02 1.789639723999999981e-07 3.122547920000000256e-07
1.886718750000000000e+02 1.690563737999999920e-07 2.894162673999999982e-07
1.890625000000000000e+02 1.651523429000000006e-07 2.839919291000000216e-07
1.894531250000000000e+02 1.723620337999999927e-07 2.977245349999999816e-07
1.898437500000000000e+02 2.449167239999999736e-07 4.226593851999999835e-07
1.902343750000000000e+02 2.063431622000000056e-07 3.420357872000000179e-07
1.906250000000000000e+02 1.486902803000000116e-07 2.356015001999999972e-07
1.910156250000000000e+02 1.630880052999999878e-07 2.486705946999999920e-07
1.914062500000000000e+02 1.579440800999999954e-07 2.407850035000000079e-07
1.917968750000000000e+02 1.657776287000000096e-07 2.600047050999999882e-07
1.921875000000000000e+02 1.751741836000000031e-07 2.813784545000000010e-07
1.925781250000000000e+02 2.111978225999999960e-07 3.153233431999999876e-07
1.929687500000000000e+02 1.836007596999999953e-07 2.728348749000000223e-07
1.933593750000000000e+02 1.798020433999999883e-07 2.682532225999999949e-07
1.937500000000000000e+02 1.718604660999999964e-07 2.539896940999999835e-07
1.941406250000000000e+02 1.875557265999999976e-07 2.717257250999999842e-07
1.945312500000000000e+02 1.780664541000000020e-07 2.566035849000000209e-07
1.949218750000000000e+02 1.906356642000000027e-07 2.642236391000000065e-07
1.953125000000000000e+02 1.699140208999999971e-07 2.325595992000000039e-07
1.957031250000000000e+02 1.844396629000000026e-07 2.504567983999999926e-07
1.960937500000000000e+02 2.365747700999999937e-07 3.217933171999999770e-07
1.964843750000000000e+02 2.421782261999999759e-07 3.250253441000000125e-07
1.968750000000000000e+02 2.247970451999999924e-07 2.937875177000000233e-07
1.972656250000000000e+02 1.959074023999999912e-07 2.660648832000000096e-07
1.976562500000000000e+02 2.219496960000000079e-07 3.123934332999999778e-07
1.980468750000000000e+02 2.426527654999999921e-07 3.180585119999999795e-07
1.984375000000000000e+02 1.838055819999999908e-07 2.351360587000000124e-07
1.988281250000000000e+02 1.853640394000000073e-07 2.436541230000000153e-07
1.992187500000000000e+02 2.055220951999999962e-07 2.808668999999999777e-07
1.996093750000000000e+02 2.250976869999999979e-07 2.996834446000000169e-07
2.000000000000000000e+02 2.367648204000000052e-07 3.178086927999999919e-07
2.003906250000000000e+02 2.364376229999999983e-07 3.165229974999999990e-07
2.007812500000000000e+02 2.104731424999999956e-07 2.723662368000000144e-07
2.011718750000000000e+02 1.817020541000000005e-07 2.169541245999999951e-07
2.015625000000000000e+02 2.006481800999999973e-07 2.468294451000000140e-07
2.019531250000000000e+02 2.248057079000000126e-07 2.699476734000000146e-07
2.023437500000000000e+02 2.202188731000000057e-07 2.579155898000000229e-07
2.027343750000000000e+02 1.907031691000000096e-07 2.347540479000000059e-07
2.031250000000000000e+02 1.856195708000000059e-07 2.251973272000000131e-07
2.035156250000000000e+02 1.914019933999999902e-07 2.287546790000000128e-07
2.039062500000000000e+02 2.015783634000000068e-07 2.472956053000000012e-07
2.042968750000000000e+02 2.028666497999999969e-07 2.518071424999999870e-07
2.046875000000000000e+02 2.054523394999999931e-07 2.480363435999999822e-07
2.050781250000000000e+02 2.057463612999999926e-07 2.463775460999999738e-07
2.054687500000000000e+02 1.837945171999999973e-07 2.217367974000000071e-07
2.058593750000000000e+02 1.881126373999999986e-07 2.161752173999999884e-07
2.062500000000000000e+02 2.075635843999999982e-07 2.243950609000000065e-07
2.066406250000000000e+02 2.212449136999999876e-07 2.359716139999999931e-07
2.070312500000000000e+02 2.007221726000000011e-07 2.146671475000000048e-07
2.074218750000000000e+02 1.808673499000000049e-07 2.000061174000000054e-07
2.078125000000000000e+02 1.691186393999999881e-07 1.901236369000000007e-07
2.082031250000000000e+02 1.708217151000000127e-07 1.838428998000000050e-07
2.085937500000000000e+02 1.705569915000000054e-07 1.814740618999999926e-07
2.089843750000000000e+02 2.218351136000000106e-07 2.281535467000000054e-07
2.093750000000000000e+02 2.172706921999999983e-07 2.254532367999999966e-07
2.097656250000000000e+02 2.072730049999999975e-07 2.062367507000000073e-07
2.101562500000000000e+02 1.954058345999999998e-07 1.958376088000000041e-07
2.105468750000000000e+02 1.819160118999999947e-07 1.808338527999999959e-07
2.109375000000000000e+02 2.038463883999999958e-07 2.056422761999999948e-07
2.113281250000000000e+02 2.281889920000000034e-07 2.350907401999999972e-07
2.117187500000000000e+02 1.738562773999999976e-07 1.715131628999999960e-07
2.121093750000000000e+02 1.623282961000000062e-07 1.579568944000000089e-07
2.125000000000000000e+02 1.972698325999999886e-07 1.906764242999999942e-07
2.128906250000000000e+02 1.908738699999999974e-07 1.805208222000000118e-07
2.132812500000000000e+02 2.126209297000000076e-07 1.904137622999999956e-07
2.136718750000000000e+02 2.058876128000000060e-07 1.920921927999999924e-07
2.140625000000000000e+02 1.837787994000000129e-07 1.721126118000000060e-07
2.144531250000000000e+02 2.161310905000000022e-07 1.996891905000000117e-07
2.148437500000000000e+02 2.199519175999999967e-07 2.090710112000000100e-07
2.152343750000000000e+02 1.808539585999999895e-07 1.717709072000000068e-07
2.156250000000000000e+02 1.635285934999999893e-07 1.464233618000000131e-07
2.160156250000000000e+02 1.967398747000000115e-07 1.762605795000000025e-07
2.164062500000000000e+02 1.930441084999999879e-07 1.811769948999999951e-07
2.167968750000000000e+02 2.033001262999999929e-07 1.945077109999999943e-07
2.171875000000000000e+02 1.792197496999999941e-07 1.661856087000000026e-07
2.175781250000000000e+02 1.906541811999999927e-07 1.793440161999999897e-07
2.179687500000000000e+02 1.795370171000000053e-07 1.636918611999999964e-07
2.183593750000000000e+02 1.952755723000000020e-07 1.755158125000000029e-07
2.187500000000000000e+02 2.122372923000000087e-07 1.778376674999999923e-07
2.191406250000000000e+02 2.243977846000000028e-07 1.927633077000000107e-07
2.195312500000000000e+02 2.259118881000000039e-07 1.958307808000000113e-07
2.199218750000000000e+02 1.923730880999999948e-07 1.707979778000000014e-07
2.203125000000000000e+02 2.104212607000000107e-07 1.842152832999999915e-07
2.207031250000000000e+02 2.362173289000000107e-07 2.128175620999999880e-07
2.210937500000000000e+02 1.917695915999999982e-07 1.833447744000000124e-07
2.214843750000000000e+02 1.891310365999999964e-07 1.775791477000000006e-07
2.218750000000000000e+02 2.011814481000000121e-07 1.731543132999999989e-07
2.222656250000000000e+02 1.797865526000000067e-07 1.502863865999999941e-07
2.226562500000000000e+02 1.976828628000000000e-07 1.689226501000000059e-07
2.230468750000000000e+02 1.710352758000000011e-07 1.524173211999999974e-07
2.234375000000000000e+02 1.787007998000000055e-07 1.638635836000000103e-07
2.238281250000000000e+02 1.958550288000000117e-07 1.840876877999999902e-07
2.242187500000000000e+02 2.097384756999999896e-07 1.774983649999999929e-07
2.246093750000000000e+02 2.371079813999999987e-07 2.044196600000000108e-07
2.250000000000000000e+02 2.190963132000000058e-07 1.813155037999999912e-07
2.253906250000000000e+02 2.110305640000000121e-07 1.782630486999999935e-07
2.257812500000000000e+02 2.097666579000000100e-07 1.974980897000000098e-07
2.261718750000000000e+02 1.809953425000000120e-07 1.670746157000000038e-07
2.265625000000000000e+02 1.944430053999999880e-07 1.583031951999999942e-07
2.269531250000000000e+02 2.085614428000000127e-07 1.687790153999999871e-07
2.273437500000000000e+02 2.637061455000000173e-07 2.206523873999999906e-07
2.277343750000000000e+02 2.458087382999999887e-07 1.945787151000000050e-07
2.281250000000000000e+02 2.160769012000000114e-07 1.741153645999999882e-07
2.285156250000000000e+02 1.645078213999999991e-07 1.368315836000000102e-07
2.289062500000000000e+02 2.042455354999999972e-07 1.452637015999999939e-07
2.292968750000000000e+02 2.133520974000000048e-07 1.477560400000000025e-07
2.296875000000000000e+02 2.113012267000000117e-07 1.520184955999999976e-07
2.300781250000000000e+02 2.160671035999999984e-07 1.666904865000000102e-07
2.304687500000000000e+02 2.118886082999999916e-07 1.630427435000000088e-07
2.308593750000000000e+02 2.139481417000000049e-07 1.782072705999999991e-07
2.312500000000000000e+02 2.044742085999999922e-07 1.779304795999999932e-07
2.316406250000000000e+02 2.500412148000000044e-07 1.877554419999999914e-07
2.320312500000000000e+02 2.259322398999999899e-07 1.655459482000000055e-07
2.324218750000000000e+02 2.234797065000000074e-07 1.556185273999999970e-07
2.328125000000000000e+02 2.619588862000000233e-07 1.865362302999999959e-07
2.332031250000000000e+02 2.027201022999999894e-07 1.520944362999999904e-07
2.335937500000000000e+02 2.043324086000000008e-07 1.526406794000000038e-07
2.339843750000000000e+02 2.005051128000000040e-07 1.553621449000000132e-07
2.343750000000000000e+02 2.570939932000000036e-07 1.763993722000000063e-07
2.347656250000000000e+02 2.455747313000000156e-07 1.228667960000000121e-07
2.351562500000000000e+02 2.336980660000000071e-07 9.940264519000000133e-08
2.355468750000000000e+02 2.373650826000000114e-07 1.067819684000000060e-07
2.359375000000000000e+02 2.304284187000000032e-07 1.126485309999999978e-07
2.363281250000000000e+02 2.446107293999999956e-07 1.270145935000000105e-07
2.367187500000000000e+02 2.367345197999999977e-07 1.398305492999999935e-07
2.371093750000000000e+02 2.115636617000000074e-07 1.414269487000000016e-07
2.375000000000000000e+02 2.029765036999999940e-07 1.624759405999999961e-07
2.378906250000000000e+02 2.029125358000000061e-07 1.802260437999999994e-07
2.382812500000000000e+02 2.671425786000000000e-07 2.488171232999999786e-07
2.386718750000000000e+02 2.539498985999999917e-07 2.669778923999999824e-07
2.390625000000000000e+02 2.128605919999999917e-07 2.550880817000000087e-07
2.394531250000000000e+02 2.003230254999999997e-07 2.569275478999999894e-07
2.398437500000000000e+02 1.754295447000000086e-07 2.123961151000000068e-07
2.402343750000000000e+02 1.787765323999999899e-07 1.866032055999999928e-07
2.406250000000000000e+02 2.172046815000000011e-07 1.967142080000000105e-07
2.410156250000000000e+02 2.303348689000000104e-07 2.808252130000000067e-07
2.414062500000000000e+02 2.426089411999999867e-07 4.908159668999999572e-07
2.417968750000000000e+02 2.101849463000000002e-07 1.233227445000000035e-06
2.421875000000000000e+02 2.126401466000000007e-07 2.656087209999999841e-06
2.425781250000000000e+02 1.767008273000000080e-07 3.117760424000000043e-06
2.429687500000000000e+02 1.840981096000000070e-07 3.684967210000000145e-06
2.433593750000000000e+02 2.204215203000000043e-07 3.031152891000000198e-06
2.437500000000000000e+02 2.273340307000000108e-07 3.066236530000000131e-06
2.441406250000000000e+02 2.667249523000000240e-07 4.001887501000000044e-06
2.445312500000000000e+02 2.476463509000000005e-07 2.773562474999999940e-06
2.449218750000000000e+02 2.295528409000000014e-07 2.373397752999999801e-06
2.453125000000000000e+02 2.199311875999999994e-07 3.011627043999999947e-06
2.457031250000000000e+02 1.730056852999999882e-07 2.964479752999999878e-06
2.460937500000000000e+02 1.703446412999999876e-07 2.987707646000000206e-06
2.464843750000000000e+02 1.995615194000000061e-07 2.985284505000000044e-06
2.468750000000000000e+02 2.281515795999999955e-07 2.749141017999999999e-06
2.472656250000000000e+02 2.513761438000000165e-07 3.257151388000000184e-06
2.476562500000000000e+02 2.900198207000000262e-07 3.939514401000000185e-06
2.480468750000000000e+02 2.462150728000000213e-07 3.177351769000000124e-06
2.484375000000000000e+02 1.656882967000000014e-07 2.753020101000000119e-06
2.488281250000000000e+02 1.737918366000000095e-07 2.675598229000000091e-06
2.492187500000000000e+02 1.646456115999999927e-07 2.866168998000000172e-06
2.496093750000000000e+02 2.233378118000000007e-07 3.225843938000000030e-06
2.500000000000000000e+02 3.547265212000000234e-07 3.041444051999999931e-06
2.503906250000000000e+02 2.063071305999999877e-07 3.793213536999999824e-06
2.507812500000000000e+02 2.026316971999999871e-07 3.643340454999999810e-06
2.511718750000000000e+02 1.904429847999999886e-07 3.093233651999999978e-06
2.515625000000000000e+02 1.812440269000000018e-07 3.471848854999999820e-06
2.519531250000000000e+02 1.554364968000000025e-07 2.654165827000000165e-06
2.523437500000000000e+02 1.976424431000000045e-07 2.453494702999999837e-06
2.527343750000000000e+02 2.222618187999999971e-07 2.690236637999999803e-06
2.531250000000000000e+02 2.247584412000000083e-07 2.718211853000000196e-06
2.535156250000000000e+02 2.811452040999999879e-07 3.453067773999999803e-06
2.539062500000000000e+02 4.901156482999999982e-07 5.013646938999999860e-06
2.542968750000000000e+02 1.099703071999999954e-06 1.087532291000000018e-05
2.546875000000000000e+02 2.387961564000000171e-06 2.048832479000000035e-05
2.550781250000000000e+02 3.054076341000000162e-06 2.299616010000000069e-05
2.554687500000000000e+02 1.494028438999999941e-06 1.558028920000000035e-05
2.558593750000000000e+02 4.463409930000000139e-07 7.467981584999999913e-06
2.562500000000000000e+02 2.260781065000000103e-07 5.142783965000000299e-06
2.566406250000000000e+02 1.304912571999999963e-07 4.666653010999999628e-06
2.570312500000000000e+02 1.352804176000000051e-07 4.185824669000000244e-06
2.574218750000000000e+02 1.587479635000000130e-07 4.140761878999999698e-06
2.578125000000000000e+02 1.899929394999999916e-07 4.061129311000000091e-06
2.582031250000000000e+02 2.298832346999999883e-07 3.770499505999999843e-06
2.585937500000000000e+02 2.148457357000000004e-07 3.528609418999999947e-06
2.589843750000000000e+02 1.938553023000000065e-07 3.957779500999999686e-06
2.593750000000000000e+02 1.622490076000000082e-07 3.411480361000000091e-06
2.597656250000000000e+02 1.611520764000000039e-07 3.374304051000000011e-06
2.601562500000000000e+02 1.996105261999999911e-07 3.681202216999999898e-06
2.605468750000000000e+02 1.939008477000000031e-07 4.093557997000000069e-06
2.609375000000000000e+02 2.001191299999999887e-07 4.038050311000000206e-06
2.613281250000000000e+02 2.208507977999999886e-07 3.292049213000000104e-06
2.617187500000000000e+02 1.907375930000000030e-07 1.610427558999999988e-06
2.621093750000000000e+02 1.964574283999999945e-07 6.031068390999999953e-07
2.625000000000000000e+02 2.288677294000000114e-07 2.200219570000000125e-07
2.628906250000000000e+02 2.227053008999999931e-07 1.205916971000000065e-07
2.632812500000000000e+02 2.219684400000000008e-07 1.235610714000000034e-07
2.636718750000000000e+02 2.000478044000000029e-07 1.288078807000000044e-07
2.640625000000000000e+02 2.000008971000000106e-07 1.186754674000000023e-07
2.644531250000000000e+02 2.011183502000000038e-07 1.337709953000000073e-07
2.648437500000000000e+02 1.937403415000000077e-07 1.666407988000000117e-07
2.652343750000000000e+02 1.876631026999999957e-07 1.947634693000000007e-07
2.656250000000000000e+02 1.922555929000000087e-07 2.124194931000000011e-07
2.660156250000000000e+02 1.920423159000000064e-07 1.810185124999999930e-07
2.664062500000000000e+02 1.814710166999999946e-07 1.534592687000000091e-07
2.667968750000000000e+02 1.914576390000000069e-07 1.261904529999999959e-07
2.671875000000000000e+02 1.808487194000000002e-07 1.206764233999999941e-07
2.675781250000000000e+02 2.062611501000000063e-07 1.340297798999999908e-07
2.679687500000000000e+02 2.309313293000000058e-07 1.328458054000000113e-07
2.683593750000000000e+02 2.291152033000000041e-07 1.157683114000000047e-07
2.687500000000000000e+02 2.150894645999999872e-07 1.074259698000000055e-07
2.691406250000000000e+02 1.661253668999999998e-07 8.725156269999999729e-08
2.695312500000000000e+02 1.595783741000000031e-07 7.953491352000000402e-08
2.699218750000000000e+02 1.899529169999999970e-07 8.428647238999999804e-08
2.703125000000000000e+02 1.972037084999999983e-07 9.242307435999999772e-08
2.707031250000000000e+02 2.093441517000000087e-07 1.017272143000000021e-07
2.710937500000000000e+02 1.953129845999999885e-07 9.299650672999999665e-08
2.714843750000000000e+02 1.994839899000000098e-07 9.162948972999999957e-08
2.718750000000000000e+02 1.859336795000000046e-07 9.026757012999999619e-08
2.722656250000000000e+02 1.819284196999999894e-07 9.231786392000000414e-08
2.726562500000000000e+02 1.999676836999999878e-07 9.825596014000000467e-08
2.730468750000000000e+02 2.110105716000000117e-07 1.002166194000000044e-07
2.734375000000000000e+02 2.107039528999999985e-07 9.824079091999999692e-08
2.738281250000000000e+02 2.030518959000000089e-07 9.301727455999999724e-08
2.742187500000000000e+02 1.685348515000000106e-07 7.908120827000000256e-08
2.746093750000000000e+02 1.742079119999999924e-07 8.284830003999999749e-08
2.750000000000000000e+02 1.947857313999999918e-07 8.708028482999999556e-08
2.753906250000000000e+02 2.036866009000000029e-07 8.570038724000000344e-08
2.757812500000000000e+02 2.243890272999999889e-07 9.408770687000000153e-08
2.761718750000000000e+02 1.888008696999999909e-07 8.284026148999999681e-08
2.765625000000000000e+02 2.095515274000000075e-07 9.180141068999999471e-08
2.769531250000000000e+02 2.201436133999999950e-07 9.525599198000000384e-08
2.773437500000000000e+02 1.828933294000000044e-07 8.471824657999999752e-08
2.777343750000000000e+02 2.222334473999999893e-07 9.888877375000000608e-08
2.781250000000000000e+02 2.184359415000000108e-07 9.629826098999999546e-08
2.785156250000000000e+02 1.783976045000000017e-07 7.720926626999999608e-08
2.789062500000000000e+02 1.845420834999999975e-07 7.544074259000000284e-08
2.792968750000000000e+02 1.710710426000000007e-07 7.192574450000000456e-08
2.796875000000000000e+02 1.680247912999999921e-07 6.908212142000000144e-08
2.800781250000000000e+02 2.035823645000000015e-07 8.850088584999999704e-08
2.804687500000000000e+02 2.120268524999999910e-07 9.341163638999999471e-08
2.808593750000000000e+02 2.320817310000000035e-07 9.699375638000000028e-08
2.812500000000000000e+02 2.370947413999999869e-07 9.817111086999999555e-08
2.816406250000000000e+02 1.678582324999999897e-07 6.904168278000000552e-08
2.820312500000000000e+02 1.708099314999999953e-07 7.276049596000000428e-08
2.824218750000000000e+02 1.760716641000000103e-07 7.200302333999999481e-08
2.828125000000000000e+02 1.928979014000000029e-07 7.447461283999999852e-08
2.832031250000000000e+02 1.995850108999999887e-07 8.305920323000000256e-08
2.835937500000000000e+02 1.902951511000000111e-07 7.925503956000000397e-08
2.839843750000000000e+02 1.777327123999999885e-07 7.319479047999999935e-08
2.843750000000000000e+02 2.368979954999999918e-07 9.532192701000000288e-08
2.847656250000000000e+02 2.817288406999999883e-07 1.127508097000000021e-07
2.851562500000000000e+02 2.548553608999999791e-07 1.043311183999999944e-07
2.855468750000000000e+02 2.257624656999999915e-07 9.547446086999999370e-08
2.859375000000000000e+02 2.207891185000000123e-07 9.119327069000000181e-08
2.863281250000000000e+02 1.949600261000000034e-07 7.924216842999999772e-08
2.867187500000000000e+02 1.726194943999999909e-07 7.192496901999999361e-08
2.871093750000000000e+02 2.022009822000000028e-07 8.478930736999999996e-08
2.875000000000000000e+02 2.134381004000000074e-07 8.930379520000000435e-08
2.878906250000000000e+02 2.193160210000000000e-07 8.867928493000000382e-08
2.882812500000000000e+02 2.193326655000000003e-07 8.826030621999999557e-08
2.886718750000000000e+02 2.011083257000000095e-07 7.688222494000000635e-08
2.890625000000000000e+02 2.027142577999999908e-07 8.212456568999999988e-08
2.894531250000000000e+02 2.031138777999999923e-07 8.651913725000000358e-08
2.898437500000000000e+02 2.268765899000000006e-07 9.620715111000000085e-08
2.902343750000000000e+02 2.561716215000000026e-07 1.058753145000000028e-07
2.906250000000000000e+02 2.538721231999999980e-07 1.060667265000000066e-07
2.910156250000000000e+02 2.230192204000000042e-07 9.506110914000000602e-08
2.914062500000000000e+02 1.891744825999999954e-07 7.696934864000000050e-08
2.917968750000000000e+02 1.833505622000000012e-07 7.338221164999999377e-08
2.921875000000000000e+02 1.720347985999999970e-07 6.924405093000000038e-08
2.925781250000000000e+02 1.780071580000000045e-07 7.171736163000000351e-08
2.929687500000000000e+02 1.760877979999999901e-07 7.279570481000000218e-08
2.933593750000000000e+02 1.665415369000000029e-07 6.920793419999999563e-08
2.937500000000000000e+02 1.929810106000000061e-07 8.030289773000000444e-08
2.941406250000000000e+02 1.965045814999999890e-07 7.851129867999999865e-08
2.945312500000000000e+02 1.960912298000000025e-07 7.678758282000000146e-08
2.949218750000000000e+02 2.303538019999999957e-07 8.968676119999999767e-08
2.953125000000000000e+02 2.406413309999999738e-07 9.061939384000000148e-08
2.957031250000000000e+02 2.290128772000000078e-07 8.652917125999999747e-08
2.960937500000000000e+02 1.801651966999999872e-07 7.260806140000000045e-08
2.964843750000000000e+02 1.849797210999999949e-07 7.222701045999999456e-08
2.968750000000000000e+02 2.141131873000000080e-07 8.083229776000000504e-08
2.972656250000000000e+02 2.159902361999999897e-07 7.833085213000000375e-08
2.976562500000000000e+02 1.932301110999999912e-07 7.103453403999999686e-08
2.980468750000000000e+02 2.542142628999999820e-07 9.471423150000000294e-08
2.984375000000000000e+02 2.352734705999999996e-07 9.187583820999999785e-08
2.988281250000000000e+02 1.836230218000000128e-07 7.275521889000000575e-08
2.992187500000000000e+02 1.241177931000000119e-07 4.642875300000000237e-08
2.996093750000000000e+02 3.338936243999999782e-07 1.212640508999999978e-07
3.000000000000000000e+02 6.515253178000000310e-07 2.376306196000000099e-07
3.003906250000000000e+02 1.720543180999999972e-07 6.825513898000000301e-08
3.007812500000000000e+02 1.375346636000000123e-07 5.322499286000000184e-08
3.011718750000000000e+02 1.783814896000000115e-07 6.621887482999999987e-08
3.015625000000000000e+02 1.639103016999999886e-07 6.097282214999999487e-08
3.019531250000000000e+02 1.867191309999999914e-07 7.290161508000000494e-08
3.023437500000000000e+02 1.965047707000000030e-07 8.033593143999999950e-08
3.027343750000000000e+02 1.913521733000000091e-07 8.377518274999999530e-08
3.031250000000000000e+02 2.258232559999999988e-07 9.349090595999999701e-08
3.035156250000000000e+02 2.411096664000000059e-07 1.059423276000000018e-07
3.039062500000000000e+02 2.480152919999999882e-07 1.035881103999999964e-07
3.042968750000000000e+02 2.578697984999999761e-07 9.618168308999999900e-08
3.046875000000000000e+02 2.367760742999999910e-07 8.284649372999999426e-08
3.050781250000000000e+02 1.943307872000000065e-07 6.486609552000000526e-08
3.054687500000000000e+02 2.193168342999999962e-07 7.317608430000000496e-08
3.058593750000000000e+02 2.602040610999999965e-07 8.352546753999999633e-08
3.062500000000000000e+02 2.715995104000000260e-07 9.224932818000000011e-08
3.066406250000000000e+02 2.216394458000000034e-07 8.218970631999999715e-08
3.070312500000000000e+02 1.986952852000000116e-07 6.762994307999999452e-08
3.074218750000000000e+02 2.007886561000000034e-07 6.403945826999999957e-08
3.078125000000000000e+02 1.880895053000000016e-07 6.142664562000000059e-08
3.082031250000000000e+02 1.997382161999999911e-07 6.342725170999999681e-08
3.085937500000000000e+02 2.026575719000000014e-07 6.690500767000000548e-08
3.089843750000000000e+02 2.136979819999999997e-07 6.610337503999999619e-08
3.093750000000000000e+02 2.261092393000000084e-07 7.050072700000000608e-08
3.097656250000000000e+02 2.183221345999999944e-07 7.314043096000000086e-08
3.101562500000000000e+02 2.407138104000000263e-07 7.991491944999999955e-08
3.105468750000000000e+02 2.148512018999999925e-07 6.706923998999999551e-08
3.109375000000000000e+02 2.273971664000000080e-07 6.646128914000000583e-08
3.113281250000000000e+02 2.151771888000000023e-07 5.806529260000000143e-08
3.117187500000000000e+02 1.898873602000000105e-07 5.380889899000000166e-08
3.121093750000000000e+02 2.157199517000000015e-07 6.802128336000000571e-08
3.125000000000000000e+02 2.239085867999999908e-07 7.201629167999999351e-08
3.128906250000000000e+02 1.928220553000000038e-07 6.326369557999999584e-08
3.132812500000000000e+02 2.196007181000000132e-07 7.013426365999999824e-08
3.136718750000000000e+02 2.381583268000000124e-07 7.919457074999999346e-08
3.140625000000000000e+02 1.982029286999999869e-07 6.668236818999999790e-08
3.144531250000000000e+02 1.987882676000000056e-07 6.322478427000000653e-08
3.148437500000000000e+02 1.960814321999999895e-07 5.978085169000000029e-08
3.152343750000000000e+02 1.566850917000000075e-07 5.459804822999999694e-08
3.156250000000000000e+02 2.035667791999999948e-07 7.296679826999999989e-08
3.160156250000000000e+02 2.353935193000000106e-07 7.761388908000000239e-08
3.164062500000000000e+02 2.150344808999999945e-07 6.943557176000000033e-08
3.167968750000000000e+02 2.140832271999999917e-07 6.917278209000000027e-08
3.171875000000000000e+02 2.183919091999999920e-07 7.337584228000000604e-08
3.175781250000000000e+02 2.056429003999999985e-07 6.770549599999999576e-08
3.179687500000000000e+02 2.300300660000000036e-07 7.696228416999999799e-08
3.183593750000000000e+02 2.449440172000000249e-07 8.486974962000000087e-08
3.187500000000000000e+02 2.015302077000000070e-07 6.864351445999999555e-08
3.191406250000000000e+02 1.832218696999999910e-07 6.270225956999999679e-08
3.195312500000000000e+02 1.989981777999999868e-07 6.417916827999999789e-08
3.199218750000000000e+02 1.850255123999999888e-07 6.075144520000000213e-08
3.203125000000000000e+02 2.213889456000000072e-07 6.906179807999999381e-08
3.207031250000000000e+02 2.479737753000000103e-07 7.994472829000000506e-08
3.210937500000000000e+02 1.894187600000000131e-07 5.979212457999999735e-08
3.214843750000000000e+02 2.255607453000000038e-07 6.724238091000000300e-08
3.218750000000000000e+02 2.588829395000000215e-07 7.713578918999999747e-08
3.222656250000000000e+02 2.081134022999999931e-07 6.965797481000000417e-08
3.226562500000000000e+02 2.149832422000000078e-07 6.958435115000000482e-08
3.230468750000000000e+02 1.725944709000000097e-07 5.340665464999999965e-08
3.234375000000000000e+02 1.717688455000000031e-07 5.712095205000000119e-08
3.238281250000000000e+02 2.037386339999999913e-07 6.825397102999999880e-08
3.242187500000000000e+02 2.568828347000000099e-07 8.144713338999999604e-08
3.246093750000000000e+02 2.625619477000000037e-07 8.253674472999999738e-08
3.250000000000000000e+02 1.978664444000000091e-07 6.075905345000000626e-08
3.253906250000000000e+02 2.119799640999999931e-07 6.167298463999999685e-08
3.257812500000000000e+02 2.393764036000000151e-07 7.325024702000000310e-08
3.261718750000000000e+02 2.781934105000000151e-07 9.173546619999999365e-08
3.265625000000000000e+02 2.707038646000000196e-07 9.123634787000000602e-08
3.269531250000000000e+02 2.553966863999999998e-07 8.870099848000000611e-08
3.273437500000000000e+02 2.499784574000000136e-07 8.186490159000000239e-08
3.277343750000000000e+02 2.095130179999999906e-07 6.578561113999999707e-08
3.281250000000000000e+02 2.293108332000000009e-07 7.080880680999999844e-08
3.285156250000000000e+02 2.343034350999999885e-07 7.171945638000000537e-08
3.289062500000000000e+02 1.876378711000000060e-07 5.889280936999999764e-08
3.292968750000000000e+02 2.144560268000000000e-07 6.815478949999999460e-08
3.296875000000000000e+02 2.343226520000000081e-07 7.127379913000000181e-08
3.300781250000000000e+02 2.292303910000000107e-07 7.177927738000000642e-08
3.304687500000000000e+02 2.375189120999999910e-07 7.343796608999999818e-08
3.308593750000000000e+02 2.355932158000000099e-07 7.462943533000000205e-08
3.312500000000000000e+02 2.643999196999999746e-07 8.142007657000000389e-08
3.316406250000000000e+02 2.377767131000000117e-07 7.352421028000000000e-08
3.320312500000000000e+02 1.837352021000000103e-07 5.971376289000000189e-08
3.324218750000000000e+02 1.952593250000000027e-07 6.289683505000000515e-08
3.328125000000000000e+02 2.184779878999999938e-07 6.652409386000000310e-08
3.332031250000000000e+02 2.193361456999999880e-07 6.702530694999999740e-08
3.335937500000000000e+02 2.409535294000000203e-07 7.128732753999999789e-08
3.339843750000000000e+02 2.200861897999999873e-07 6.412283695000000463e-08
3.343750000000000000e+02 1.629386017000000012e-07 5.031996945000000096e-08
3.347656250000000000e+02 1.714149411999999912e-07 5.047907127999999980e-08
3.351562500000000000e+02 1.782963944999999989e-07 5.758708395999999907e-08
3.355468750000000000e+02 1.975996213000000092e-07 6.660274871000000003e-08
3.359375000000000000e+02 2.258532917999999880e-07 7.635882071999999947e-08
3.363281250000000000e+02 2.006203572999999890e-07 6.458700176999999733e-08
3.367187500000000000e+02 1.939358201999999959e-07 5.545151532999999969e-08
3.371093750000000000e+02 2.009994742000000010e-07 5.417845480000000318e-08
3.375000000000000000e+02 2.023486455999999872e-07 5.453039672999999950e-08
3.378906250000000000e+02 1.982600496999999876e-07 5.511878553000000270e-08
3.382812500000000000e+02 1.910782004999999982e-07 5.457604151000000162e-08
3.386718750000000000e+02 1.985893655000000080e-07 5.321333223999999749e-08
3.390625000000000000e+02 2.036054777000000041e-07 5.470555675000000046e-08
3.394531250000000000e+02 2.496183870999999751e-07 6.589519076999999557e-08
3.398437500000000000e+02 2.459607708999999829e-07 6.410910993999999488e-08
3.402343750000000000e+02 2.008178597000000019e-07 5.460179324999999928e-08
3.406250000000000000e+02 1.939726461999999890e-07 5.000213933999999909e-08
3.410156250000000000e+02 2.145737679000000099e-07 5.569810495999999791e-08
3.414062500000000000e+02 2.055478563999999959e-07 5.632878599000000078e-08
3.417968750000000000e+02 2.193859846999999901e-07 5.889778854000000213e-08
3.421875000000000000e+02 1.786036183999999999e-07 4.805668242999999733e-08
3.425781250000000000e+02 1.614155896000000091e-07 4.347177218000000093e-08
3.429687500000000000e+02 1.769306541999999903e-07 4.603340289999999708e-08
3.433593750000000000e+02 2.070376361999999973e-07 4.804839800000000231e-08
3.437500000000000000e+02 2.253710922999999883e-07 5.603528905999999701e-08
3.441406250000000000e+02 2.661854614999999776e-07 6.749724079000000462e-08
3.445312500000000000e+02 2.782266238999999848e-07 6.543513032999999800e-08
3.449218750000000000e+02 2.460562500000000233e-07 5.955316683999999690e-08
3.453125000000000000e+02 2.374236600000000065e-07 5.560086213999999945e-08
3.457031250000000000e+02 2.419412686999999937e-07 5.353701630000000178e-08
3.460937500000000000e+02 2.356408796999999887e-07 5.223685166999999937e-08
3.464843750000000000e+02 2.152839786000000070e-07 4.763225168999999698e-08
3.468750000000000000e+02 2.126989887999999875e-07 4.237135606999999757e-08
3.472656250000000000e+02 2.209361387999999985e-07 3.924436462999999883e-08
3.476562500000000000e+02 2.379535991000000106e-07 4.063977189999999705e-08
3.480468750000000000e+02 3.232691572000000115e-07 5.160076115999999728e-08
3.484375000000000000e+02 2.860114967000000236e-07 4.967488995000000028e-08
3.488281250000000000e+02 3.059279987999999912e-07 5.053281607999999953e-08
3.492187500000000000e+02 3.398524412000000196e-07 4.973471568000000234e-08
3.496093750000000000e+02 4.447324507000000245e-07 7.031234119999999748e-08
3.500000000000000000e+02 5.870954838000000489e-07 9.335863869999999805e-08
3.503906250000000000e+02 5.127707047999999782e-07 8.318292125999999488e-08
3.507812500000000000e+02 5.800816308999999560e-07 9.321502290000000025e-08
3.511718750000000000e+02 6.248863556000000154e-07 9.234160128999999611e-08
3.515625000000000000e+02 6.483916069999999510e-07 9.783842835999999726e-08
3.519531250000000000e+02 6.318276535000000250e-07 8.879103970000000517e-08
3.523437500000000000e+02 7.088182806000000478e-07 1.016374095000000020e-07
3.527343750000000000e+02 8.128103423999999871e-07 1.169886674000000060e-07
3.531250000000000000e+02 7.495467602999999964e-07 1.071586360000000033e-07
3.535156250000000000e+02 7.781273823000000376e-07 1.165734526000000030e-07
3.539062500000000000e+02 7.489666985000000039e-07 1.137350970999999952e-07
3.542968750000000000e+02 7.124497384000000394e-07 1.067122884000000022e-07
3.546875000000000000e+02 7.899876679000000377e-07 1.210353305000000060e-07
3.550781250000000000e+02 6.792620621999999615e-07 1.177820438999999946e-07
3.554687500000000000e+02 5.292417138999999951e-07 9.904440008999999537e-08
3.558593750000000000e+02 5.351305480000000305e-07 1.096236811000000053e-07
3.562500000000000000e+02 5.584923537999999928e-07 1.089664870999999992e-07
3.566406250000000000e+02 5.604306091999999722e-07 1.075683467000000038e-07
3.570312500000000000e+02 5.710961579999999584e-07 1.114858823000000037e-07
3.574218750000000000e+02 4.781518262000000264e-07 1.033457434000000053e-07
3.578125000000000000e+02 3.975098056999999900e-07 8.758837796000000521e-08
3.582031250000000000e+02 4.279244278000000148e-07 9.691305878999999640e-08
3.585937500000000000e+02 4.133878911999999874e-07 1.044398563000000063e-07
3.589843750000000000e+02 4.097453118999999926e-07 1.036439452000000006e-07
3.593750000000000000e+02 4.460533831000000119e-07 1.040022755000000006e-07
3.597656250000000000e+02 4.581119277000000113e-07 1.036561164999999977e-07
3.601562500000000000e+02 3.980838527999999858e-07 1.014417796000000052e-07
3.605468750000000000e+02 3.548468914000000094e-07 9.410361374000000371e-08
3.609375000000000000e+02 3.509135623999999943e-07 9.879434441999999805e-08
3.613281250000000000e+02 3.936582997000000081e-07 1.154525192999999956e-07
3.617187500000000000e+02 4.920607505999999649e-07 1.346707550000000132e-07
3.621093750000000000e+02 5.439246844000000468e-07 1.457717001000000086e-07
3.625000000000000000e+02 5.217972972999999744e-07 1.443730111999999954e-07
3.628906250000000000e+02 3.773407986000000223e-07 1.119157650999999973e-07
3.632812500000000000e+02 3.803306476999999748e-07 1.107439713999999964e-07
3.636718750000000000e+02 4.672953570000000011e-07 1.328493707000000113e-07
3.640625000000000000e+02 4.506113358999999904e-07 1.232566940999999999e-07
3.644531250000000000e+02 3.705045126000000213e-07 1.085377958999999950e-07
3.648437500000000000e+02 4.083177410000000040e-07 1.243898365000000066e-07
3.652343750000000000e+02 4.031877459999999755e-07 1.189961771999999992e-07
3.656250000000000000e+02 4.303591440000000153e-07 1.199777693000000116e-07
3.660156250000000000e+02 5.820212480999999625e-07 1.583387917999999958e-07
3.664062500000000000e+02 6.544379589000000152e-07 1.883124852000000015e-07
3.667968750000000000e+02 6.508086952000000099e-07 1.909808489999999896e-07
3.671875000000000000e+02 6.046497111999999522e-07 1.847599376000000014e-07
3.675781250000000000e+02 6.351807692999999961e-07 1.902618810000000050e-07
3.679687500000000000e+02 7.093267708999999778e-07 1.932263661000000117e-07
3.683593750000000000e+02 7.012612864999999758e-07 1.955110544999999954e-07
3.687500000000000000e+02 5.547176018000000265e-07 1.949854278999999911e-07
3.691406250000000000e+02 5.217740706000000101e-07 2.202571365999999988e-07
3.695312500000000000e+02 5.065976654000000301e-07 3.119601271000000014e-07
3.699218750000000000e+02 5.476695898000000379e-07 4.683035614999999801e-07
3.703125000000000000e+02 6.280467353999999576e-07 6.029105850000000477e-07
3.707031250000000000e+02 7.725459423999999962e-07 8.273861070999999809e-07
3.710937500000000000e+02 8.290939870000000314e-07 7.922273405000000348e-07
3.714843750000000000e+02 8.772274658999999723e-07 9.422084607000000348e-07
3.718750000000000000e+02 1.039241824000000033e-06 1.000450767000000018e-06
3.722656250000000000e+02 9.142477717000000300e-07 7.926893017999999524e-07
3.726562500000000000e+02 9.496065752000000509e-07 8.350213304000000093e-07
3.730468750000000000e+02 9.417683642999999485e-07 9.941247869999999583e-07
3.734375000000000000e+02 8.284793498999999676e-07 9.489441987000000521e-07
3.738281250000000000e+02 7.548335163999999662e-07 9.105357392999999597e-07
3.742187500000000000e+02 7.164786978000000191e-07 1.032111081000000105e-06
3.746093750000000000e+02 6.669020625000000399e-07 9.882103052000000702e-07
3.750000000000000000e+02 7.559810052999999751e-07 1.237588916000000045e-06
3.753906250000000000e+02 9.278862980999999657e-07 1.397961971999999906e-06
3.757812500000000000e+02 9.408579841999999519e-07 1.513429906999999947e-06
3.761718750000000000e+02 1.029001882999999964e-06 1.290224210999999998e-06
3.765625000000000000e+02 7.597159617999999497e-07 1.623657386999999913e-06
3.769531250000000000e+02 6.226607929999999567e-07 1.685655530999999956e-06
3.773437500000000000e+02 6.893332123000000090e-07 2.058765026000000067e-06
3.777343750000000000e+02 6.517065917999999860e-07 2.751886760000000112e-06
3.781250000000000000e+02 5.343501466000000405e-07 3.022930797000000116e-06
3.785156250000000000e+02 4.420960330999999993e-07 3.226529087000000103e-06
3.789062500000000000e+02 5.429692884999999577e-07 3.563631019999999936e-06
3.792968750000000000e+02 4.354848643000000063e-07 4.128261233000000227e-06
3.796875000000000000e+02 3.519537318999999885e-07 4.542893074999999710e-06
3.800781250000000000e+02 4.078537747000000130e-07 6.879671353999999599e-06
3.804687500000000000e+02 4.643183697000000226e-07 9.139837894999999223e-06
3.808593750000000000e+02 5.848391288999999833e-07 1.576641860000000092e-05
3.812500000000000000e+02 7.145679058999999782e-07 3.079364826000000293e-05
3.816406250000000000e+02 9.117125074000000243e-07 6.292390418999999329e-05
3.820312500000000000e+02 9.869073413000000948e-07 1.096267459999999977e-04
3.824218750000000000e+02 1.023208149000000024e-06 1.864327387000000067e-04
3.828125000000000000e+02 8.805912493999999839e-07 2.091383060000000130e-04
3.832031250000000000e+02 7.285432570999999622e-07 1.068431224000000003e-04
3.835937500000000000e+02 6.258453452000000010e-07 5.954795808999999997e-05
3.839843750000000000e+02 5.017002020999999594e-07 3.227476917000000032e-05
3.843750000000000000e+02 4.120458505000000227e-07 1.949724057999999968e-05
3.847656250000000000e+02 5.208112603000000457e-07 1.203538600000000004e-05
3.851562500000000000e+02 4.916898423999999672e-07 7.752364546999999920e-06
3.855468750000000000e+02 4.283500358999999974e-07 6.039788458999999923e-06
3.859375000000000000e+02 3.653902165000000093e-07 3.996481661000000053e-06
3.863281250000000000e+02 4.402077492000000261e-07 3.666913041000000183e-06
3.867187500000000000e+02 3.867438222000000181e-07 2.779190746000000105e-06
3.871093750000000000e+02 3.428155076000000257e-07 2.279677106000000132e-06
3.875000000000000000e+02 2.955338501999999799e-07 1.961596540000000144e-06
3.878906250000000000e+02 2.778178116000000061e-07 2.266507652000000043e-06
3.882812500000000000e+02 2.548595031000000124e-07 1.937909560000000065e-06
3.886718750000000000e+02 2.656297423000000058e-07 1.425812050999999956e-06
3.890625000000000000e+02 2.521790532000000214e-07 8.130552438999999871e-07
3.894531250000000000e+02 3.232039030999999743e-07 4.734449049999999882e-07
3.898437500000000000e+02 3.154284496000000215e-07 3.045727559000000036e-07
3.902343750000000000e+02 2.819591404000000022e-07 1.859838589999999977e-07
3.906250000000000000e+02 2.715778725000000123e-07 1.303606355000000130e-07
3.910156250000000000e+02 2.283852272000000095e-07 1.183621813999999996e-07
3.914062500000000000e+02 2.446429592999999976e-07 1.165174381000000060e-07
3.917968750000000000e+02 2.095561803000000034e-07 8.481165454000000207e-08
3.921875000000000000e+02 2.387685567999999767e-07 8.179623345000000247e-08
3.925781250000000000e+02 2.063235481000000116e-07 7.318664790000000405e-08
3.929687500000000000e+02 1.912315571999999992e-07 7.664798629999999978e-08
3.933593750000000000e+02 2.162249808000000127e-07 8.558850952999999500e-08
3.937500000000000000e+02 2.512944721000000133e-07 8.059222880999999630e-08
3.941406250000000000e+02 2.258211186999999908e-07 7.053914654000000192e-08
3.945312500000000000e+02 2.273836994999999884e-07 7.413851630999999422e-08
3.949218750000000000e+02 2.453665422999999941e-07 8.684770592000000472e-08
3.953125000000000000e+02 2.356743390000000087e-07 8.266121931999999662e-08
3.957031250000000000e+02 2.013273336000000006e-07 7.156594370999999553e-08
3.960937500000000000e+02 1.878529071000000098e-07 6.456118856999999431e-08
3.964843750000000000e+02 1.943125350000000083e-07 6.476511713999999987e-08
3.968750000000000000e+02 2.138192601000000023e-07 6.483109000000000220e-08
3.972656250000000000e+02 2.306288340000000001e-07 6.665733520000000023e-08
3.976562500000000000e+02 1.952290054000000057e-07 6.240421375000000195e-08
3.980468750000000000e+02 1.933354255000000120e-07 5.661976260999999871e-08
3.984375000000000000e+02 2.138899425999999898e-07 6.607674379000000619e-08
3.988281250000000000e+02 2.211550332999999964e-07 7.093180137000000119e-08
3.992187500000000000e+02 2.550612044999999842e-07 7.239174872999999616e-08
3.996093750000000000e+02 2.334975183999999962e-07 6.405918109000000305e-08
4.000000000000000000e+02 2.479974370000000173e-07 8.519955716000000038e-08
4.003906250000000000e+02 2.600496641999999915e-07 7.799296821000000027e-08
4.007812500000000000e+02 2.390172412000000194e-07 7.005497991000000432e-08
4.011718750000000000e+02 1.981368613000000064e-07 5.642059096999999694e-08
4.015625000000000000e+02 2.214901178999999897e-07 6.550061615000000124e-08
4.019531250000000000e+02 2.153200669000000082e-07 6.412631243999999433e-08
4.023437500000000000e+02 2.176881483000000028e-07 6.291613230000000648e-08
4.027343750000000000e+02 2.267941805000000054e-07 7.066302060999999700e-08
4.031250000000000000e+02 2.216658689999999958e-07 6.427343209999999634e-08
4.035156250000000000e+02 2.088122454999999945e-07 6.419273924000000008e-08
4.039062500000000000e+02 1.964060384000000042e-07 6.217758337000000432e-08
4.042968750000000000e+02 1.949190199999999931e-07 5.812935511999999930e-08
4.046875000000000000e+02 2.043234810999999889e-07 5.987501148999999569e-08
4.050781250000000000e+02 2.016258192000000036e-07 6.214162740999999672e-08
4.054687500000000000e+02 2.192594106999999885e-07 6.617409064000000589e-08
4.058593750000000000e+02 2.077177731999999948e-07 6.250105937000000615e-08
4.062500000000000000e+02 1.977078295999999979e-07 5.834867041999999907e-08
4.066406250000000000e+02 2.004834748999999902e-07 5.947337239999999885e-08
4.070312500000000000e+02 2.101888236999999888e-07 6.101247585000000428e-08
4.074218750000000000e+02 2.114968944999999924e-07 6.193976994999999939e-08
4.078125000000000000e+02 2.362411986000000047e-07 6.762680331000000397e-08
4.082031250000000000e+02 2.439267528000000248e-07 7.164121763999999534e-08
4.085937500000000000e+02 2.315683607999999953e-07 7.238102435999999991e-08
4.089843750000000000e+02 1.720346095000000045e-07 5.401727240999999888e-08
4.093750000000000000e+02 1.770350607999999896e-07 5.865743115000000137e-08
4.097656250000000000e+02 1.701971481000000012e-07 5.510296849999999872e-08
4.101562500000000000e+02 2.090489572000000010e-07 6.100403065000000549e-08
4.105468750000000000e+02 2.102886529999999965e-07 6.361525922999999533e-08
4.109375000000000000e+02 1.971343499999999960e-07 6.548111083999999746e-08
4.113281250000000000e+02 2.485322559000000253e-07 8.075228108000000629e-08
4.117187500000000000e+02 2.266252196999999983e-07 7.271207078999999415e-08
4.121093750000000000e+02 1.826664343000000004e-07 5.672327549999999793e-08
4.125000000000000000e+02 2.102846243000000043e-07 6.465131017999999434e-08
4.128906250000000000e+02 2.239565721999999976e-07 6.857077031000000177e-08
4.132812500000000000e+02 2.153356333999999890e-07 6.816463909000000614e-08
4.136718750000000000e+02 2.125506066000000055e-07 6.973840288000000023e-08
4.140625000000000000e+02 1.913726006000000042e-07 6.369046696000000382e-08
4.144531250000000000e+02 1.708405914999999882e-07 5.543799164999999801e-08
4.148437500000000000e+02 1.686255263999999986e-07 5.234680958999999951e-08
4.152343750000000000e+02 1.551324503999999871e-07 4.957664466999999758e-08
4.156250000000000000e+02 1.814829705000000100e-07 5.750548793999999880e-08
4.160156250000000000e+02 1.854748011999999944e-07 5.510735661000000107e-08
4.164062500000000000e+02 2.211725857000000131e-07 6.775438456999999810e-08
4.167968750000000000e+02 2.517314099000000026e-07 7.730271678999999832e-08
4.171875000000000000e+02 2.216734913999999903e-07 6.870752969999999952e-08
4.175781250000000000e+02 2.051318188000000019e-07 6.384097226999999733e-08
4.179687500000000000e+02 1.945669314999999876e-07 6.033958769999999893e-08
4.183593750000000000e+02 2.000958465999999880e-07 6.279054649000000076e-08
4.187500000000000000e+02 1.850426676000000046e-07 5.741108697999999865e-08
4.191406250000000000e+02 1.659557061999999896e-07 5.227183828000000319e-08
4.195312500000000000e+02 1.781799394999999904e-07 5.678689353000000283e-08
4.199218750000000000e+02 1.916483513000000110e-07 5.782326129999999994e-08
4.203125000000000000e+02 1.706310595999999870e-07 4.871007947000000010e-08
4.207031250000000000e+02 1.647269805999999938e-07 5.272833811000000246e-08
4.210937500000000000e+02 1.995979481999999984e-07 6.149623583000000377e-08
4.214843750000000000e+02 2.280430686999999997e-07 7.277329143999999552e-08
4.218750000000000000e+02 2.546006240000000038e-07 7.793157732999999973e-08
4.222656250000000000e+02 1.937555486000000030e-07 6.080052763999999728e-08
4.226562500000000000e+02 1.978483056999999990e-07 6.400719530999999461e-08
4.230468750000000000e+02 2.161937722999999888e-07 7.105742971999999498e-08
4.234375000000000000e+02 2.086277750000000114e-07 6.437212659000000145e-08
4.238281250000000000e+02 1.817509662999999916e-07 6.262178894999999461e-08
4.242187500000000000e+02 1.904717912000000127e-07 8.964002413000000453e-08
4.246093750000000000e+02 2.343932210000000075e-07 3.376849075000000045e-07
4.250000000000000000e+02 2.022680709999999880e-07 4.752581371999999905e-07
4.253906250000000000e+02 2.032679343000000013e-07 1.633452389000000095e-07
4.257812500000000000e+02 2.366813517999999900e-07 9.495394108000000086e-08
4.261718750000000000e+02 2.402203379000000032e-07 8.757708617000000047e-08
4.265625000000000000e+02 2.199495343999999914e-07 7.887318949999999349e-08
4.269531250000000000e+02 1.948801322999999962e-07 6.792610218999999360e-08
4.273437500000000000e+02 1.857854108000000108e-07 6.126476339999999374e-08
4.277343750000000000e+02 2.242657442999999876e-07 7.671406318999999673e-08
4.281250000000000000e+02 2.141043166000000010e-07 6.738550967000000172e-08
4.285156250000000000e+02 2.359084405000000070e-07 7.086653779000000526e-08
4.289062500000000000e+02 2.305497157000000002e-07 7.186918619999999636e-08
4.292968750000000000e+02 2.058882180999999889e-07 7.100946795000000353e-08
4.296875000000000000e+02 2.223392347000000102e-07 7.789664745999999844e-08
4.300781250000000000e+02 2.195855299000000123e-07 7.561627143999999680e-08
4.304687500000000000e+02 2.095323483999999984e-07 6.850142599000000436e-08
4.308593750000000000e+02 2.197886309999999951e-07 6.548730525000000486e-08
4.312500000000000000e+02 2.216071781000000125e-07 6.837347589999999738e-08
4.316406250000000000e+02 2.328894823999999967e-07 7.768568279000000487e-08
4.320312500000000000e+02 2.428003721999999932e-07 7.913730317000000532e-08
4.324218750000000000e+02 2.170516652999999912e-07 7.095248881000000080e-08
4.328125000000000000e+02 1.989089592999999932e-07 6.572016314999999711e-08
4.332031250000000000e+02 2.115994474999999965e-07 6.856490216999999631e-08
4.335937500000000000e+02 2.239668425999999892e-07 7.746045679000000195e-08
4.339843750000000000e+02 1.893125944000000122e-07 6.631482201999999445e-08
4.343750000000000000e+02 2.088176171999999880e-07 6.786605894999999847e-08
4.347656250000000000e+02 2.213772944999999939e-07 7.201154421000000498e-08
4.351562500000000000e+02 2.263253911999999891e-07 7.229668578000000154e-08
4.355468750000000000e+02 1.966590540999999934e-07 6.687013928000000592e-08
4.359375000000000000e+02 2.089933304000000101e-07 6.922119308000000555e-08
4.363281250000000000e+02 2.291848643999999870e-07 7.368316079999999709e-08
4.367187500000000000e+02 2.488782162000000195e-07 8.417192777000000651e-08
4.371093750000000000e+02 2.356885435999999938e-07 7.725618303999999522e-08
4.375000000000000000e+02 2.110179482000000040e-07 6.631842045000000448e-08
4.378906250000000000e+02 1.899871894999999917e-07 5.823842406999999847e-08
4.382812500000000000e+02 1.841015520000000058e-07 5.932908041999999693e-08
4.386718750000000000e+02 1.915178620000000104e-07 6.250096952999999471e-08
4.390625000000000000e+02 1.943918612999999951e-07 6.188694247999999710e-08
4.394531250000000000e+02 1.701102182999999878e-07 5.559728735000000290e-08
4.398437500000000000e+02 1.873362079999999910e-07 6.209010976000000136e-08
4.402343750000000000e+02 2.099549113000000095e-07 6.827232729999999761e-08
4.406250000000000000e+02 2.044219864000000113e-07 6.601512594000000394e-08
4.410156250000000000e+02 2.037032454000000031e-07 6.644777492000000617e-08
4.414062500000000000e+02 1.995708251999999980e-07 6.743167459000000520e-08
4.417968750000000000e+02 2.275295470999999928e-07 7.455910747000000445e-08
4.421875000000000000e+02 2.342681601000000101e-07 7.184250767000000585e-08
4.425781250000000000e+02 1.975553052000000091e-07 6.211030069999999987e-08
4.429687500000000000e+02 2.066004146999999953e-07 6.893433504000000396e-08
4.433593750000000000e+02 2.004017276000000092e-07 6.803196991000000347e-08
4.437500000000000000e+02 1.849032697000000129e-07 6.146619529000000216e-08
4.441406250000000000e+02 2.096654668000000016e-07 6.811773177999999579e-08
4.445312500000000000e+02 2.373979744000000110e-07 7.684528069999999937e-08
4.449218750000000000e+02 2.542654826000000057e-07 8.272515889999999401e-08
4.453125000000000000e+02 2.314805041999999975e-07 7.492688060999999637e-08
4.457031250000000000e+02 2.222364547999999983e-07 6.712591176999999555e-08
4.460937500000000000e+02 1.968502769999999915e-07 6.299138731999999381e-08
4.464843750000000000e+02 1.936827665999999964e-07 6.326637666999999701e-08
4.468750000000000000e+02 1.769612951999999937e-07 6.198352803000000393e-08
4.472656250000000000e+02 1.924555730999999942e-07 6.800787317000000067e-08
4.476562500000000000e+02 2.041591920000000036e-07 7.038610200000000514e-08
4.480468750000000000e+02 2.019183467999999933e-07 6.890910816999999544e-08
4.484375000000000000e+02 2.219314248999999887e-07 7.309503679000000071e-08
4.488281250000000000e+02 2.364355992000000050e-07 7.955071637000000316e-08
4.492187500000000000e+02 2.086057587999999913e-07 7.034181903999999343e-08
4.496093750000000000e+02 2.025975947999999953e-07 6.807064951999999668e-08
4.500000000000000000e+02 2.270064928000000128e-07 8.984472345000000019e-08
4.503906250000000000e+02 2.067541496000000077e-07 7.915515348000000101e-08
4.507812500000000000e+02 2.316507323000000065e-07 8.216857911999999896e-08
4.511718750000000000e+02 2.582694373999999985e-07 8.042728720999999987e-08
4.515625000000000000e+02 2.088462532999999926e-07 6.444707897999999373e-08
4.519531250000000000e+02 2.128726215000000065e-07 6.932510315999999422e-08
4.523437500000000000e+02 2.267111659999999910e-07 7.359212185000000143e-08
4.527343750000000000e+02 1.903094125000000011e-07 6.530827727000000108e-08
4.531250000000000000e+02 2.040966048000000108e-07 7.066919137999999752e-08
4.535156250000000000e+02 1.948494912999999928e-07 6.994148975999999870e-08
4.539062500000000000e+02 1.820508325999999897e-07 6.088382120999999853e-08
4.542968750000000000e+02 2.244069769000000065e-07 7.475761238000000594e-08
4.546875000000000000e+02 2.028850156000000049e-07 6.702726456999999575e-08
4.550781250000000000e+02 1.892891974999999969e-07 6.119879054000000465e-08
4.554687500000000000e+02 1.986877572999999893e-07 6.569955608999999367e-08
4.558593750000000000e+02 1.764737996999999999e-07 5.748681012999999906e-08
4.562500000000000000e+02 1.653244814000000098e-07 5.277765225000000033e-08
4.566406250000000000e+02 1.819856351999999888e-07 5.636392391999999791e-08
4.570312500000000000e+02 1.601478628999999968e-07 5.034623659000000078e-08
4.574218750000000000e+02 1.842497072000000114e-07 6.531461354000000639e-08
4.578125000000000000e+02 2.194610742999999978e-07 7.570906467999999598e-08
4.582031250000000000e+02 1.937575912999999908e-07 6.624092410000000131e-08
4.585937500000000000e+02 2.007345614000000063e-07 6.729125530000000049e-08
4.589843750000000000e+02 2.349275481999999894e-07 7.732608059999999628e-08
4.593750000000000000e+02 2.188789885999999905e-07 7.239329023999999438e-08
4.597656250000000000e+02 2.136535714000000009e-07 7.237158143000000452e-08
4.601562500000000000e+02 2.429888147000000116e-07 7.934737887000000453e-08
4.605468750000000000e+02 2.739819855000000247e-07 9.256295459999999521e-08
4.609375000000000000e+02 2.624075319000000042e-07 9.129469828999999456e-08
4.613281250000000000e+02 2.414931335999999803e-07 8.238189387999999738e-08
4.617187500000000000e+02 2.390012019000000070e-07 8.036162643000000306e-08
4.621093750000000000e+02 2.241768473999999906e-07 7.308294586999999981e-08
4.625000000000000000e+02 1.895841082999999920e-07 6.424180750000000362e-08
4.628906250000000000e+02 1.979412312999999881e-07 6.828531192000000050e-08
4.632812500000000000e+02 2.225642573999999930e-07 8.013146854999999435e-08
4.636718750000000000e+02 2.352782937999999886e-07 8.421861757000000394e-08
4.640625000000000000e+02 2.316733538000000096e-07 7.889216048000000612e-08
4.644531250000000000e+02 2.321972214000000123e-07 7.930784811000000222e-08
4.648437500000000000e+02 2.130847445999999999e-07 7.677551080999999980e-08
4.652343750000000000e+02 2.135212662999999939e-07 7.161323402999999710e-08
4.656250000000000000e+02 2.099958039000000052e-07 6.694379604000000093e-08
4.660156250000000000e+02 2.336619209000000011e-07 7.283848882000000012e-08
4.664062500000000000e+02 2.301560347999999910e-07 7.650975159999999513e-08
4.667968750000000000e+02 2.146669205000000019e-07 7.487144298000000511e-08
4.671875000000000000e+02 2.657222329000000051e-07 8.839698994999999998e-08
4.675781250000000000e+02 2.621836251000000248e-07 8.832900272999999676e-08
4.679687500000000000e+02 2.352468961000000037e-07 8.304464873000000018e-08
4.683593750000000000e+02 2.004551413999999928e-07 7.101395062000000030e-08
4.687500000000000000e+02 1.865674955999999981e-07 6.883742793999999803e-08
4.691406250000000000e+02 1.647807537999999893e-07 5.965861371000000083e-08
4.695312500000000000e+02 1.535093345999999925e-07 5.524901950999999673e-08
4.699218750000000000e+02 1.834686059999999869e-07 6.565802988000000295e-08
4.703125000000000000e+02 1.775061766000000015e-07 6.079919419000000152e-08
4.707031250000000000e+02 1.902746480999999902e-07 6.390770642000000096e-08
4.710937500000000000e+02 1.914280194000000081e-07 6.487457855999999891e-08
4.714843750000000000e+02 1.819823441999999886e-07 6.134093102999999555e-08
4.718750000000000000e+02 2.040441178000000116e-07 7.229251992000000469e-08
4.722656250000000000e+02 1.782866535999999957e-07 6.697500926000000115e-08
4.726562500000000000e+02 1.873107871999999873e-07 6.553495494000000403e-08
4.730468750000000000e+02 2.112096628999999968e-07 7.648381545999999825e-08
4.734375000000000000e+02 1.900359504000000058e-07 7.025991566999999527e-08
4.738281250000000000e+02 2.083257525000000109e-07 7.392326283999999670e-08
4.742187500000000000e+02 1.768696935999999899e-07 6.233694526999999392e-08
4.746093750000000000e+02 1.689380841000000090e-07 6.426946956999999432e-08
4.750000000000000000e+02 2.150067715000000058e-07 7.959260193999999991e-08
4.753906250000000000e+02 2.159811951999999896e-07 7.641538375000000207e-08
4.757812500000000000e+02 1.997099582999999979e-07 6.862129969000000256e-08
4.761718750000000000e+02 1.682244877999999915e-07 5.861529022999999683e-08
4.765625000000000000e+02 2.115810816999999885e-07 7.150197103000000247e-08
4.769531250000000000e+02 2.257086924999999960e-07 7.903667943000000313e-08
4.773437500000000000e+02 2.234111990999999902e-07 8.166699248000000223e-08
4.777343750000000000e+02 2.134162354999999907e-07 7.943968033999999700e-08
4.781250000000000000e+02 1.994506629999999988e-07 7.438727163000000468e-08
4.785156250000000000e+02 1.943851467999999904e-07 7.412653886999999840e-08
4.789062500000000000e+02 2.340460880000000050e-07 8.609909934000000179e-08
4.792968750000000000e+02 2.042707481999999924e-07 7.334826532000000591e-08
4.796875000000000000e+02 1.894697528000000025e-07 6.710970226999999830e-08
4.800781250000000000e+02 2.221759670000000031e-07 7.710078366999999440e-08
4.804687500000000000e+02 2.344638466999999902e-07 8.460842106999999806e-08
4.808593750000000000e+02 2.209730215999999964e-07 7.955756332000000119e-08
4.812500000000000000e+02 1.814803035999999920e-07 6.367123590999999382e-08
4.816406250000000000e+02 1.741273184000000036e-07 6.347097197000000285e-08
4.820312500000000000e+02 1.941779979999999995e-07 6.648089846999999943e-08
4.824218750000000000e+02 2.031796805000000026e-07 6.916129169000000352e-08
4.828125000000000000e+02 1.906984594000000088e-07 7.020254878999999368e-08
4.832031250000000000e+02 1.600766319000000048e-07 5.964921332999999832e-08
4.835937500000000000e+02 1.917691754000000078e-07 7.006811584999999391e-08
4.839843750000000000e+02 1.722241678999999998e-07 5.954560113999999889e-08
4.843750000000000000e+02 1.866336764999999933e-07 6.608716081000000455e-08
4.847656250000000000e+02 2.074620339000000043e-07 7.691838896000000317e-08
4.851562500000000000e+02 2.025040261000000080e-07 7.433646798999999687e-08
4.855468750000000000e+02 2.388517415999999841e-07 8.613287070999999609e-08
4.859375000000000000e+02 2.482700478999999795e-07 8.892288139000000198e-08
4.863281250000000000e+02 2.106446190000000121e-07 7.309576498999999792e-08
4.867187500000000000e+02 1.891425176000000067e-07 6.547943219999999572e-08
4.871093750000000000e+02 2.204257003000000000e-07 8.172888931000000109e-08
4.875000000000000000e+02 3.003084087999999763e-07 1.126620830000000032e-07
4.878906250000000000e+02 3.136371578999999871e-07 1.244958224999999966e-07
4.882812500000000000e+02 2.392966990000000218e-07 1.032787774999999948e-07
4.886718750000000000e+02 2.054235142000000010e-07 8.717292675999999961e-08
4.890625000000000000e+02 1.966258029000000082e-07 7.996094725000000433e-08
4.894531250000000000e+02 1.847304692000000111e-07 7.907461192999999988e-08
4.898437500000000000e+02 1.630828228000000083e-07 7.953218987000000517e-08
4.902343750000000000e+02 1.929348787999999946e-07 1.111277695999999936e-07
4.906250000000000000e+02 1.934728942000000041e-07 1.122927635999999959e-07
4.910156250000000000e+02 1.993406389000000037e-07 1.338813030999999886e-07
4.914062500000000000e+02 2.116457872999999948e-07 1.973640066000000117e-07
4.917968750000000000e+02 2.604948108000000167e-07 2.519771437000000147e-07
4.921875000000000000e+02 2.494171584999999820e-07 2.525060236000000254e-07
4.925781250000000000e+02 1.929526203000000037e-07 2.278282596999999987e-07
4.929687500000000000e+02 1.736528169999999979e-07 2.094967896000000122e-07
4.933593750000000000e+02 1.840729726000000111e-07 2.458968596999999783e-07
4.937500000000000000e+02 2.440455531000000018e-07 2.479605352999999985e-07
4.941406250000000000e+02 2.350312170999999968e-07 2.355657145000000031e-07
4.945312500000000000e+02 2.215930680999999947e-07 2.316889580000000107e-07
4.949218750000000000e+02 2.126474097000000048e-07 2.063393037000000114e-07
4.953125000000000000e+02 2.362822236000000095e-07 1.787303626999999945e-07
4.957031250000000000e+02 1.801620948000000059e-07 1.687588149999999998e-07
4.960937500000000000e+02 2.110551902999999924e-07 2.110126143999999945e-07
4.964843750000000000e+02 2.306962821000000022e-07 2.595067499999999888e-07
4.968750000000000000e+02 2.112456566999999992e-07 2.821687291000000083e-07
4.972656250000000000e+02 2.536605297000000146e-07 4.344543032000000111e-07
4.976562500000000000e+02 2.683213327999999847e-07 4.246759455000000245e-07
4.980468750000000000e+02 2.405116172000000070e-07 3.854018192999999894e-07
4.984375000000000000e+02 2.546017776999999960e-07 3.336798934999999917e-07
4.988281250000000000e+02 2.637161889999999747e-07 3.053326731999999936e-07
4.992187500000000000e+02 2.372775096999999998e-07 3.109313438999999757e-07
4.996093750000000000e+02 2.230243084000000114e-07 3.160538488000000236e-07
5.000000000000000000e+02 2.212369887000000123e-07 2.360648612000000053e-07
5.003906250000000000e+02 2.078574737999999886e-07 2.074786972999999990e-07
5.007812500000000000e+02 2.367454522000000085e-07 2.622199783000000128e-07
5.011718750000000000e+02 2.362688322999999941e-07 2.643280456000000108e-07
5.015625000000000000e+02 2.305723181999999872e-07 2.476965115000000257e-07
5.019531250000000000e+02 2.294271935999999892e-07 3.035177575999999940e-07
5.023437500000000000e+02 2.167144812000000054e-07 2.934768134999999866e-07
5.027343750000000000e+02 2.080747984000000040e-07 2.889426738000000138e-07
5.031250000000000000e+02 2.191575197000000035e-07 3.139345275000000182e-07
5.035156250000000000e+02 1.963102756000000041e-07 3.299875318999999781e-07
5.039062500000000000e+02 2.278357874999999996e-07 4.043768084000000202e-07
5.042968750000000000e+02 2.138286226000000039e-07 4.919497619000000230e-07
5.046875000000000000e+02 1.922298694999999979e-07 4.498661906000000109e-07
5.050781250000000000e+02 2.069531085000000101e-07 5.424628787999999729e-07
5.054687500000000000e+02 2.043406174000000102e-07 5.581164522999999767e-07
5.058593750000000000e+02 2.056958034999999930e-07 6.123818132999999527e-07
5.062500000000000000e+02 2.022274621000000049e-07 5.751939651999999777e-07
5.066406250000000000e+02 2.434835733000000096e-07 6.974058085000000380e-07
5.070312500000000000e+02 2.348207962000000000e-07 1.097544503999999946e-06
5.074218750000000000e+02 2.608164284999999903e-07 1.482332329000000044e-06
5.078125000000000000e+02 2.322623620000000084e-07 1.968597531000000135e-06
5.082031250000000000e+02 1.656226453999999897e-07 3.231812666000000121e-06
5.085937500000000000e+02 1.875287926999999898e-07 5.894672988000000346e-06
5.089843750000000000e+02 1.987703935999999922e-07 8.815004491999999236e-06
5.093750000000000000e+02 2.239048039000000009e-07 1.182761143999999920e-05
5.097656250000000000e+02 2.060409504999999910e-07 1.669943580999999982e-05
5.101562500000000000e+02 1.647308012999999990e-07 2.147705335000000014e-05
5.105468750000000000e+02 1.978378083000000045e-07 1.623083119999999850e-05
5.109375000000000000e+02 2.502595608000000244e-07 8.217751004000000052e-06
5.113281250000000000e+02 2.537678301000000133e-07 4.966468779999999627e-06
5.117187500000000000e+02 2.491164032000000148e-07 2.838384439000000203e-06
5.121093750000000000e+02 2.046593034000000005e-07 2.369627162000000211e-06
5.125000000000000000e+02 2.163672725999999987e-07 1.833468928000000048e-06
5.128906250000000000e+02 2.140576929999999949e-07 1.210959487000000031e-06
5.132812500000000000e+02 2.110672764999999905e-07 8.948050712999999758e-07
5.136718750000000000e+02 2.093278476000000045e-07 8.274531391000000406e-07
5.140625000000000000e+02 2.429230687999999797e-07 5.887649678000000178e-07
5.144531250000000000e+02 2.396147986000000237e-07 4.905723893000000269e-07
5.148437500000000000e+02 1.905356834999999964e-07 4.566996773000000112e-07
5.152343750000000000e+02 2.198429149000000062e-07 4.496756108000000110e-07
5.156250000000000000e+02 2.255871118000000128e-07 3.918639816999999967e-07
5.160156250000000000e+02 2.140898850000000130e-07 2.994219363999999791e-07
5.164062500000000000e+02 1.763792096000000079e-07 2.202031364999999954e-07
5.167968750000000000e+02 1.836123540999999987e-07 1.532541438000000065e-07
5.171875000000000000e+02 1.771661742999999940e-07 1.191360858000000064e-07
5.175781250000000000e+02 2.102570284000000038e-07 1.023898841000000034e-07
5.179687500000000000e+02 2.146871965999999885e-07 1.030905902999999999e-07
5.183593750000000000e+02 1.944985943999999899e-07 1.013285495000000006e-07
5.187500000000000000e+02 1.871763637999999882e-07 8.648756939000000016e-08
5.191406250000000000e+02 2.139118641999999898e-07 8.591543264999999850e-08
5.195312500000000000e+02 2.166271731000000120e-07 8.832196662999999551e-08
5.199218750000000000e+02 2.417707946000000187e-07 9.748783407000000635e-08
5.203125000000000000e+02 2.439387443999999762e-07 9.429948958000000374e-08
5.207031250000000000e+02 2.226654485999999964e-07 8.207035749000000132e-08
5.210937500000000000e+02 2.275831690000000113e-07 7.881365220999999669e-08
5.214843750000000000e+02 2.308257879000000086e-07 8.532486398000000467e-08
5.218750000000000000e+02 2.361158728999999891e-07 8.365483145999999524e-08
5.222656250000000000e+02 2.511051028000000105e-07 8.819827697999999602e-08
5.226562500000000000e+02 2.386395238000000018e-07 8.552035207000000104e-08
5.230468750000000000e+02 2.204751043000000123e-07 8.457797861000000597e-08
5.234375000000000000e+02 2.256489234999999982e-07 8.600678840999999407e-08
5.238281250000000000e+02 2.068869086999999940e-07 7.403576471999999450e-08
5.242187500000000000e+02 2.003010282000000005e-07 7.012145872999999654e-08
5.246093750000000000e+02 1.976669938000000071e-07 7.424774602999999716e-08
5.250000000000000000e+02 2.103795170000000034e-07 7.998330387000000366e-08
5.253906250000000000e+02 2.242658009999999974e-07 8.243235705999999361e-08
5.257812500000000000e+02 2.265908903000000036e-07 8.026895612999999774e-08
5.261718750000000000e+02 2.053210936000000060e-07 7.374362960999999438e-08
5.265625000000000000e+02 2.355222496000000097e-07 8.890518711999999581e-08
5.269531250000000000e+02 2.270724279000000057e-07 8.215078081999999818e-08
5.273437500000000000e+02 2.133284545999999922e-07 7.380104378000000128e-08
5.277343750000000000e+02 1.910150270000000121e-07 6.823603559999999450e-08
5.281250000000000000e+02 1.866892086999999904e-07 6.840133658000000656e-08
5.285156250000000000e+02 1.903667225999999942e-07 6.615682666999999627e-08
5.289062500000000000e+02 1.932023828000000080e-07 6.397080431999999608e-08
5.292968750000000000e+02 1.866901355000000013e-07 6.361281929000000072e-08
5.296875000000000000e+02 1.969790452000000010e-07 6.931957548000000034e-08
5.300781250000000000e+02 2.103543421999999921e-07 7.411920014999999366e-08
5.304687500000000000e+02 2.097231552000000012e-07 7.815947968999999619e-08
5.308593750000000000e+02 1.953352844999999949e-07 7.127690107000000231e-08
5.312500000000000000e+02 2.290883072000000116e-07 8.265199862999999531e-08
5.316406250000000000e+02 2.226399332999999941e-07 8.106421467000000323e-08
5.320312500000000000e+02 1.972807839999999889e-07 7.277866309000000468e-08
5.324218750000000000e+02 1.715668035999999873e-07 5.911673028999999945e-08
5.328125000000000000e+02 1.714355956000000107e-07 5.462907703000000157e-08
5.332031250000000000e+02 2.018848118000000004e-07 6.500167749999999678e-08
5.335937500000000000e+02 2.167955098000000104e-07 7.120134341999999345e-08
5.339843750000000000e+02 2.601344946000000073e-07 8.617546557000000404e-08
5.343750000000000000e+02 2.706542525000000254e-07 9.049686742000000338e-08
5.347656250000000000e+02 2.274339735000000067e-07 8.287170641000000636e-08
5.351562500000000000e+02 2.247293133000000090e-07 7.741298205999999635e-08
5.355468750000000000e+02 2.301508901000000004e-07 7.431584673999999701e-08
5.359375000000000000e+02 2.119871137000000091e-07 6.989046387999999681e-08
5.363281250000000000e+02 1.880028212999999904e-07 6.366140522999999477e-08
5.367187500000000000e+02 1.796013255000000108e-07 6.214515018000000018e-08
5.371093750000000000e+02 1.560977385000000036e-07 5.070649605999999920e-08
5.375000000000000000e+02 1.947215553999999955e-07 6.399952085999999915e-08
5.378906250000000000e+02 2.157593311999999930e-07 7.164763428999999682e-08
5.382812500000000000e+02 2.152181759999999918e-07 7.430783655999999760e-08
5.386718750000000000e+02 2.127990828999999869e-07 7.564713473999999665e-08
5.390625000000000000e+02 2.218363997000000119e-07 7.913610212000000545e-08
5.394531250000000000e+02 1.932811039000000071e-07 6.193801565000000431e-08
5.398437500000000000e+02 2.040932947999999946e-07 6.498007744000000436e-08
5.402343750000000000e+02 2.231039561999999998e-07 7.801271940000000501e-08
5.406250000000000000e+02 2.240154899999999886e-07 8.112875949999999918e-08
5.410156250000000000e+02 2.254230308000000094e-07 7.730099086000000450e-08
5.414062500000000000e+02 2.143785918999999974e-07 7.254587611999999814e-08
5.417968750000000000e+02 1.770218585999999932e-07 5.670556704000000196e-08
5.421875000000000000e+02 1.913834951999999996e-07 5.534795988000000279e-08
5.425781250000000000e+02 1.881221512000000039e-07 5.782299650000000156e-08
5.429687500000000000e+02 1.828254084000000021e-07 5.718951142999999886e-08
5.433593750000000000e+02 1.976116886000000128e-07 6.349914945999999870e-08
5.437500000000000000e+02 1.913143448000000057e-07 6.707864036999999801e-08
5.441406250000000000e+02 2.054714996000000078e-07 6.744595956999999975e-08
5.445312500000000000e+02 1.912328055000000116e-07 6.065154019999999512e-08
5.449218750000000000e+02 1.832384196999999926e-07 6.165889826000000274e-08
5.453125000000000000e+02 1.866941264000000046e-07 6.474159256000000476e-08
5.457031250000000000e+02 2.114181544999999989e-07 6.820712992000000624e-08
5.460937500000000000e+02 1.754027432000000098e-07 5.480169781000000109e-08
5.464843750000000000e+02 1.644534996999999991e-07 5.583271284999999969e-08
5.468750000000000000e+02 1.898646252999999879e-07 6.805378747999999557e-08
5.472656250000000000e+02 2.156115164000000099e-07 7.751614975999999620e-08
5.476562500000000000e+02 2.072562279999999931e-07 7.311662267000000151e-08
5.480468750000000000e+02 2.166795654999999909e-07 7.546317960000000314e-08
5.484375000000000000e+02 1.939886286999999966e-07 7.147951037000000372e-08
5.488281250000000000e+02 1.733739833000000042e-07 6.486109271000000052e-08
5.492187500000000000e+02 1.981573643000000008e-07 6.782478335999999466e-08
5.496093750000000000e+02 2.266643343000000030e-07 7.702801113999999456e-08
5.500000000000000000e+02 2.498969369999999875e-07 9.281808872999999905e-08
5.503906250000000000e+02 2.231669405999999934e-07 8.014816981999999830e-08
5.507812500000000000e+02 2.198199530000000072e-07 7.538491721999999947e-08
5.511718750000000000e+02 2.439679291000000068e-07 7.872727561999999899e-08
5.515625000000000000e+02 2.262379317999999921e-07 7.022720821999999734e-08
5.519531250000000000e+02 2.122780335000000058e-07 6.610241514000000288e-08
5.523437500000000000e+02 1.963647863999999965e-07 5.951818496000000071e-08
5.527343750000000000e+02 1.918171229999999992e-07 6.256122083000000554e-08
5.531250000000000000e+02 2.273099149999999980e-07 7.340122517999999928e-08
5.535156250000000000e+02 1.843932851999999938e-07 6.575814293999999918e-08
5.539062500000000000e+02 1.841151513000000081e-07 6.097619835000000238e-08
5.542968750000000000e+02 2.069403791999999874e-07 6.083001493999999525e-08
5.546875000000000000e+02 1.818247317999999925e-07 5.532822759999999730e-08
5.550781250000000000e+02 2.033717545000000123e-07 6.034348876000000402e-08
5.554687500000000000e+02 2.223611373999999893e-07 6.007841992000000651e-08
5.558593750000000000e+02 1.969615117000000052e-07 6.027307579000000261e-08
5.562500000000000000e+02 2.212525928999999870e-07 7.136329184999999642e-08
5.566406250000000000e+02 2.274477998000000118e-07 7.333761661000000301e-08
5.570312500000000000e+02 1.943363859000000028e-07 5.862300724000000321e-08
5.574218750000000000e+02 1.644657940000000056e-07 5.747890871000000189e-08
5.578125000000000000e+02 2.160557929000000076e-07 6.800381133999999843e-08
5.582031250000000000e+02 2.129402399000000016e-07 6.788989088999999626e-08
5.585937500000000000e+02 1.604387827999999885e-07 5.788697864000000325e-08
5.589843750000000000e+02 2.121390138999999941e-07 7.297850145000000193e-08
5.593750000000000000e+02 2.328269520000000088e-07 7.797481054000000189e-08
5.597656250000000000e+02 2.070508194000000043e-07 6.658087912999999978e-08
5.601562500000000000e+02 1.985665170999999972e-07 6.455877701000000577e-08
5.605468750000000000e+02 1.990409428999999987e-07 6.569791055000000083e-08
5.609375000000000000e+02 1.769118913000000029e-07 6.560238420000000078e-08
5.613281250000000000e+02 1.737250125999999896e-07 6.768385811000000005e-08
5.617187500000000000e+02 1.651319344999999999e-07 6.587032800000000551e-08
5.621093750000000000e+02 1.587220320999999888e-07 6.660383155000000044e-08
5.625000000000000000e+02 1.764360847000000112e-07 6.903446699999999464e-08
5.628906250000000000e+02 1.802310750000000018e-07 6.601711665999999796e-08
5.632812500000000000e+02 2.236164752999999964e-07 7.284146307999999433e-08
5.636718750000000000e+02 2.456463028000000252e-07 8.194661108999999450e-08
5.640625000000000000e+02 2.392125306000000251e-07 1.082629625999999994e-07
5.644531250000000000e+02 2.291520481999999917e-07 9.700706255000000228e-08
5.648437500000000000e+02 1.927762829000000043e-07 8.805242930000000608e-08
5.652343750000000000e+02 1.855653247000000102e-07 9.326812462000000476e-08
5.656250000000000000e+02 2.132667562999999999e-07 1.117437967999999993e-07
5.660156250000000000e+02 2.290938112999999877e-07 1.279562387999999879e-07
5.664062500000000000e+02 2.056751680999999895e-07 1.276333539000000074e-07
5.667968750000000000e+02 2.092343924000000054e-07 1.466900902999999927e-07
5.671875000000000000e+02 2.064652536000000043e-07 1.570522076000000024e-07
5.675781250000000000e+02 2.178271678999999880e-07 1.672623017000000043e-07
5.679687500000000000e+02 2.229806920999999928e-07 2.134907954999999885e-07
5.683593750000000000e+02 2.367232847000000112e-07 2.830887742999999872e-07
5.687500000000000000e+02 2.779979129999999745e-07 2.846974679999999754e-07
5.691406250000000000e+02 3.053452511000000177e-07 3.210484367000000157e-07
5.695312500000000000e+02 2.694670248000000081e-07 3.853046758000000206e-07
5.699218750000000000e+02 2.293844851999999871e-07 4.472645374000000231e-07
5.703125000000000000e+02 2.130987411999999982e-07 5.132351628000000482e-07
5.707031250000000000e+02 2.170492631999999915e-07 7.385416251999999501e-07
5.710937500000000000e+02 2.229556496999999907e-07 9.156555205000000377e-07
5.714843750000000000e+02 2.484559559000000155e-07 1.275703977999999946e-06
5.718750000000000000e+02 2.449648228999999950e-07 1.208157381000000016e-06
5.722656250000000000e+02 2.265380061000000036e-07 1.095558963000000048e-06
5.726562500000000000e+02 2.474847288000000018e-07 9.563663720999999174e-07
5.730468750000000000e+02 2.263103165000000028e-07 8.757144782999999481e-07
5.734375000000000000e+02 2.352149500000000094e-07 7.178884135999999623e-07
5.738281250000000000e+02 2.253243174000000051e-07 5.254403683999999639e-07
5.742187500000000000e+02 1.932737272999999883e-07 3.990120122000000070e-07
5.746093750000000000e+02 1.797219037000000102e-07 4.040005285999999976e-07
5.750000000000000000e+02 2.079729641000000023e-07 3.220699946000000262e-07
5.753906250000000000e+02 2.078154652999999896e-07 2.779896852999999971e-07
5.757812500000000000e+02 2.066391132000000046e-07 2.726065421999999968e-07
5.761718750000000000e+02 2.192840748000000107e-07 2.220316513999999973e-07
5.765625000000000000e+02 2.337620339999999900e-07 2.372661799999999931e-07
5.769531250000000000e+02 2.305492239000000055e-07 2.210133656999999877e-07
5.773437500000000000e+02 2.062195197999999922e-07 2.205765603000000075e-07
5.777343750000000000e+02 2.101470800000000080e-07 1.882533970999999909e-07
5.781250000000000000e+02 2.089101835000000131e-07 1.409468201999999970e-07
5.785156250000000000e+02 1.909066484000000038e-07 1.671790600999999920e-07
5.789062500000000000e+02 2.014464365000000112e-07 1.700327644999999907e-07
5.792968750000000000e+02 2.270360369000000024e-07 1.391572213999999944e-07
5.796875000000000000e+02 1.941668576000000018e-07 1.242794625000000075e-07
5.800781250000000000e+02 2.356779137999999902e-07 1.148382793999999988e-07
5.804687500000000000e+02 2.144200141000000031e-07 1.184475507999999987e-07
5.808593750000000000e+02 1.848335517999999987e-07 1.089815996000000008e-07
5.812500000000000000e+02 2.079441766999999942e-07 1.557846132999999992e-07
5.816406250000000000e+02 2.257856356000000039e-07 1.839377546999999887e-07
5.820312500000000000e+02 2.234986584999999872e-07 1.721065780999999934e-07
5.824218750000000000e+02 2.137481237000000040e-07 1.644971158999999961e-07
5.828125000000000000e+02 2.079710160000000083e-07 1.401185468999999885e-07
5.832031250000000000e+02 2.181204710000000115e-07 1.368722208000000006e-07
5.835937500000000000e+02 2.573901144999999957e-07 1.491865048000000120e-07
5.839843750000000000e+02 2.643677655000000248e-07 1.541000640999999991e-07
5.843750000000000000e+02 2.179521532000000076e-07 1.802490624000000082e-07
5.847656250000000000e+02 2.053596408000000118e-07 1.785668490999999901e-07
5.851562500000000000e+02 2.194509550999999882e-07 2.031520277999999972e-07
5.855468750000000000e+02 2.198653660999999897e-07 2.116863962000000043e-07
5.859375000000000000e+02 1.890223365000000131e-07 2.539038424000000110e-07
5.863281250000000000e+02 2.269924016999999894e-07 2.701303282000000128e-07
5.867187500000000000e+02 2.313868031000000011e-07 2.571830035999999887e-07
5.871093750000000000e+02 2.147813706000000116e-07 2.554881934000000099e-07
5.875000000000000000e+02 2.410982232999999796e-07 2.439564859999999804e-07
5.878906250000000000e+02 2.257565454999999936e-07 2.416687711999999982e-07
5.882812500000000000e+02 2.331500070999999873e-07 3.138315584000000187e-07
5.886718750000000000e+02 2.420457697999999918e-07 3.694812524000000192e-07
5.890625000000000000e+02 1.990710165000000032e-07 4.035025168000000148e-07
5.894531250000000000e+02 2.147957832000000101e-07 3.875814580999999970e-07
5.898437500000000000e+02 2.164916903999999978e-07 3.435615230000000063e-07
5.902343750000000000e+02 2.410090994000000062e-07 4.170359935000000058e-07
5.906250000000000000e+02 1.951015234999999877e-07 4.250840011999999904e-07
5.910156250000000000e+02 1.958697251999999914e-07 5.966887089999999539e-07
5.914062500000000000e+02 1.936873248999999985e-07 5.929196691000000300e-07
5.917968750000000000e+02 1.830884864999999960e-07 6.137928153000000511e-07
5.921875000000000000e+02 2.262997055999999936e-07 6.553406975999999483e-07
5.925781250000000000e+02 2.462381671000000030e-07 5.677070295000000169e-07
5.929687500000000000e+02 2.128851615999999888e-07 5.133933615000000376e-07
5.933593750000000000e+02 2.271918333999999970e-07 5.182584814999999808e-07
5.937500000000000000e+02 2.291459389000000013e-07 6.606397858000000459e-07
5.941406250000000000e+02 2.317950289999999914e-07 7.696677251999999789e-07
5.945312500000000000e+02 1.965963155999999970e-07 7.615566952999999853e-07
5.949218750000000000e+02 1.968951794000000114e-07 7.760882005999999623e-07
5.953125000000000000e+02 2.131044532999999876e-07 9.626919737000000020e-07
5.957031250000000000e+02 2.098717833000000069e-07 1.091930682999999895e-06
5.960937500000000000e+02 2.271977347000000004e-07 1.274870541000000037e-06
5.964843750000000000e+02 1.997735291000000064e-07 1.151430559000000103e-06
5.968750000000000000e+02 1.771334337000000029e-07 1.131507814999999961e-06
5.972656250000000000e+02 2.356179744999999994e-07 1.211011538999999960e-06
5.976562500000000000e+02 2.283213160000000049e-07 1.089729897999999952e-06
5.980468750000000000e+02 2.281932665999999929e-07 1.377986571000000075e-06
5.984375000000000000e+02 2.183028042000000131e-07 1.580606769000000049e-06
5.988281250000000000e+02 2.047523046999999890e-07 1.501370643000000059e-06
5.992187500000000000e+02 1.797075100000000062e-07 1.856697427000000033e-06
5.996093750000000000e+02 2.399022949999999846e-07 2.682295684000000150e-06
6.000000000000000000e+02 3.010342048000000066e-07 3.091383385999999827e-06
6.003906250000000000e+02 2.269191090999999887e-07 2.970859751999999909e-06
6.007812500000000000e+02 2.412738231000000085e-07 2.417479576000000175e-06
6.011718750000000000e+02 2.313365100999999932e-07 2.589282126999999995e-06
6.015625000000000000e+02 2.058225667000000086e-07 2.980495117999999960e-06
6.019531250000000000e+02 1.602342442000000057e-07 3.791509742999999910e-06
6.023437500000000000e+02 1.869847624999999886e-07 3.421776060999999878e-06
6.027343750000000000e+02 2.085306693000000051e-07 3.706343928999999992e-06
6.031250000000000000e+02 2.145223401000000043e-07 4.745788059000000358e-06
6.035156250000000000e+02 1.943498906000000114e-07 5.478688701999999625e-06
6.039062500000000000e+02 1.845267062000000042e-07 5.486595761000000308e-06
6.042968750000000000e+02 2.053631021000000051e-07 6.769211000999999909e-06
6.046875000000000000e+02 2.222165192000000028e-07 8.508019470999999697e-06
6.050781250000000000e+02 2.092882790999999891e-07 1.092497201999999931e-05
6.054687500000000000e+02 2.078984798999999990e-07 1.000868589999999966e-05
6.058593750000000000e+02 2.172282864000000033e-07 7.753603505999999562e-06
6.062500000000000000e+02 1.959350170999999911e-07 7.684324136999999208e-06
6.066406250000000000e+02 1.792492558999999997e-07 7.834524360000000396e-06
6.070312500000000000e+02 2.115456931999999953e-07 1.036613712999999953e-05
6.074218750000000000e+02 2.205192689999999873e-07 1.201749949000000019e-05
6.078125000000000000e+02 2.252967592999999934e-07 1.266746770999999939e-05
6.082031250000000000e+02 2.237602612999999922e-07 1.538300736000000122e-05
6.085937500000000000e+02 2.081077090999999980e-07 1.923891750000000095e-05
6.089843750000000000e+02 2.158986344999999909e-07 2.073163995000000014e-05
6.093750000000000000e+02 1.948489427999999883e-07 2.072228995999999979e-05
6.097656250000000000e+02 2.044875810000000131e-07 2.342220192000000101e-05
6.101562500000000000e+02 2.206078254999999882e-07 2.994393480999999873e-05
6.105468750000000000e+02 1.982150715999999948e-07 3.565123096000000062e-05
6.109375000000000000e+02 1.824429058000000010e-07 3.455861391999999775e-05
6.113281250000000000e+02 1.986579485000000029e-07 4.224810269999999964e-05
6.117187500000000000e+02 2.402112968999999766e-07 4.969892468000000006e-05
6.121093750000000000e+02 2.531423363000000174e-07 6.092917550999999880e-05
6.125000000000000000e+02 2.381305796000000083e-07 8.146082449999999468e-05
6.128906250000000000e+02 2.426401308000000161e-07 8.620942730000000372e-05
6.132812500000000000e+02 2.880398594999999970e-07 1.153849441999999973e-04
6.136718750000000000e+02 2.798928736000000163e-07 1.236331637000000075e-04
6.140625000000000000e+02 2.317149840000000022e-07 1.672008542999999891e-04
6.144531250000000000e+02 2.332475099999999946e-07 2.570263205000000088e-04
6.148437500000000000e+02 2.715860812999999953e-07 3.030491794999999925e-04
6.152343750000000000e+02 2.826154076999999792e-07 2.886034043000000149e-04
6.156250000000000000e+02 2.789420926999999921e-07 3.460232741000000118e-04
6.160156250000000000e+02 2.483596256999999900e-07 4.970943676000000354e-04
6.164062500000000000e+02 2.378397163999999998e-07 6.082211887000000053e-04
6.167968750000000000e+02 3.023881614999999978e-07 8.779661851999999650e-04
6.171875000000000000e+02 3.839017312000000124e-07 1.213832941999999897e-03
6.175781250000000000e+02 3.888015019999999832e-07 1.791088712999999895e-03
6.179687500000000000e+02 3.481237881999999897e-07 2.008636739999999921e-03
6.183593750000000000e+02 3.288234741000000261e-07 3.004358659999999907e-03
6.187500000000000000e+02 4.145078409999999742e-07 6.155399197000000280e-03
6.191406250000000000e+02 4.237238028000000261e-07 8.368932206000000845e-03
6.195312500000000000e+02 3.932656780000000189e-07 1.212195959000000010e-02
6.199218750000000000e+02 4.084742751999999905e-07 1.151140766999999947e-02
6.203125000000000000e+02 4.075682076000000203e-07 1.140096753000000018e-02
6.207031250000000000e+02 4.327520597000000036e-07 1.232064301000000001e-02
6.210937500000000000e+02 5.154981756000000508e-07 1.173688921000000038e-02
6.214843750000000000e+02 5.388254062999999847e-07 1.053112993000000081e-02
6.218750000000000000e+02 5.670047439000000166e-07 8.053164583000000515e-03
6.222656250000000000e+02 5.465716940000000073e-07 8.177001305999999359e-03
6.226562500000000000e+02 6.213282094000000139e-07 8.911118480999999369e-03
6.230468750000000000e+02 6.496183843999999577e-07 1.087940758999999917e-02
6.234375000000000000e+02 7.589954050000000146e-07 1.694773117000000079e-02
6.238281250000000000e+02 7.775121399999999595e-07 2.365313332999999935e-02
6.242187500000000000e+02 7.140666029999999472e-07 3.138278054000000206e-02
6.246093750000000000e+02 7.878481650999999864e-07 4.182512550999999829e-02
6.250000000000000000e+02 8.396611439999999570e-07 4.365682340000000272e-02
6.253906250000000000e+02 7.401586410999999937e-07 3.617100575999999956e-02
6.257812500000000000e+02 8.500624610000000100e-07 2.707103854999999906e-02
6.261718750000000000e+02 9.289018413000000324e-07 2.120954727000000026e-02
6.265625000000000000e+02 8.834599338999999486e-07 1.548572066999999962e-02
6.269531250000000000e+02 1.128873515999999966e-06 1.301417130000000026e-02
6.273437500000000000e+02 1.142555241999999928e-06 7.498539287999999962e-03
6.277343750000000000e+02 1.325685377999999970e-06 5.335273675000000090e-03
6.281250000000000000e+02 1.492096161000000024e-06 4.148711206000000283e-03
6.285156250000000000e+02 1.543437721000000053e-06 3.345156166999999937e-03
6.289062500000000000e+02 1.814912094999999914e-06 3.103623827999999960e-03
6.292968750000000000e+02 2.157360099000000084e-06 2.854934248999999816e-03
6.296875000000000000e+02 2.115733495999999877e-06 2.440783873000000170e-03
6.300781250000000000e+02 2.379795001999999937e-06 2.352766968000000094e-03
6.304687500000000000e+02 2.648847445999999899e-06 2.190154222000000126e-03
6.308593750000000000e+02 2.816148257000000058e-06 2.100627375000000113e-03
6.312500000000000000e+02 3.221039419000000112e-06 2.108913235999999945e-03
6.316406250000000000e+02 3.379976808999999875e-06 1.881601787999999994e-03
6.320312500000000000e+02 3.996425674999999617e-06 2.078914406999999957e-03
6.324218750000000000e+02 4.431488221999999677e-06 1.933792521000000019e-03
6.328125000000000000e+02 4.407675953999999974e-06 1.736114695000000015e-03
6.332031250000000000e+02 5.315307223000000218e-06 1.954922118999999955e-03
6.335937500000000000e+02 4.522634565999999933e-06 1.549014993999999965e-03
6.339843750000000000e+02 4.901124177999999793e-06 1.508338255999999971e-03
6.343750000000000000e+02 5.109592354000000177e-06 1.431367875999999982e-03
6.347656250000000000e+02 5.037067907999999650e-06 1.430646760000000043e-03
6.351562500000000000e+02 3.498223773999999867e-06 1.022918948999999942e-03
6.355468750000000000e+02 3.065846140000000021e-06 9.048736980999999482e-04
6.359375000000000000e+02 3.051592674000000036e-06 8.633718755000000097e-04
6.363281250000000000e+02 2.381606682999999988e-06 8.288289618999999595e-04
6.367187500000000000e+02 2.102351749000000179e-06 6.520196511999999493e-04
6.371093750000000000e+02 2.070145798000000207e-06 7.503360104999999515e-04
6.375000000000000000e+02 1.707239852999999976e-06 8.378710347000000499e-04
6.378906250000000000e+02 1.497423922999999908e-06 6.821468524999999656e-04
6.382812500000000000e+02 1.324912164000000091e-06 4.484834939000000085e-04
6.386718750000000000e+02 1.132367278000000047e-06 3.409270802999999771e-04
6.390625000000000000e+02 1.028177372999999933e-06 2.600673763000000056e-04
6.394531250000000000e+02 8.886459906000000420e-07 2.159868938000000110e-04
6.398437500000000000e+02 7.330116319999999616e-07 1.503621891000000033e-04
6.402343750000000000e+02 7.589735402000000460e-07 1.417225483999999948e-04
6.406250000000000000e+02 6.749797277000000337e-07 1.189303860000000040e-04
6.410156250000000000e+02 5.025792602000000499e-07 8.873906632999999675e-05
6.414062500000000000e+02 4.763436629999999889e-07 7.803556215999999529e-05
6.417968750000000000e+02 4.464362829000000139e-07 5.994083190000000310e-05
6.421875000000000000e+02 3.925557887999999969e-07 5.277681874000000244e-05
6.425781250000000000e+02 3.904656522000000220e-07 5.453145464000000106e-05
6.429687500000000000e+02 3.023696256000000134e-07 4.440324832000000114e-05
6.433593750000000000e+02 2.897239073999999945e-07 3.778737156000000111e-05
6.437500000000000000e+02 2.987923004000000028e-07 3.894176098000000076e-05
6.441406250000000000e+02 3.088534447999999759e-07 4.066423117999999772e-05
6.445312500000000000e+02 2.313894131999999877e-07 3.594925395999999971e-05
6.449218750000000000e+02 2.307719391000000088e-07 2.577620788999999941e-05
6.453125000000000000e+02 2.288050098000000095e-07 2.323994493999999831e-05
6.457031250000000000e+02 2.566482035999999752e-07 2.508193859000000165e-05
6.460937500000000000e+02 2.490300030000000114e-07 2.392884682999999848e-05
6.464843750000000000e+02 2.583977704999999968e-07 2.039112316999999860e-05
6.468750000000000000e+02 2.269330678000000030e-07 1.639188607999999834e-05
6.472656250000000000e+02 2.061610748000000062e-07 1.751349122999999901e-05
6.476562500000000000e+02 1.961623284000000119e-07 1.648343946000000086e-05
6.480468750000000000e+02 2.126642812000000079e-07 1.743119706000000084e-05
6.484375000000000000e+02 2.340515730999999916e-07 1.833355079999999951e-05
6.488281250000000000e+02 1.956287388999999955e-07 1.308455295000000069e-05
6.492187500000000000e+02 2.268895649999999991e-07 1.039165227999999966e-05
6.496093750000000000e+02 2.172189616999999905e-07 1.135450980000000027e-05
6.500000000000000000e+02 1.922682465000000057e-07 1.227753060000000065e-05
6.503906250000000000e+02 1.880638008000000117e-07 1.170518155999999936e-05
6.507812500000000000e+02 2.023871361000000097e-07 1.100200168999999985e-05
6.511718750000000000e+02 1.978062026000000062e-07 1.209496736000000042e-05
6.515625000000000000e+02 2.064462447999999932e-07 1.122239581999999999e-05
6.519531250000000000e+02 2.339398088999999894e-07 1.009006855999999963e-05
6.523437500000000000e+02 2.377333428000000120e-07 9.503492995000000680e-06
6.527343750000000000e+02 2.228454364000000081e-07 1.096139630000000033e-05
6.531250000000000000e+02 1.915751153999999937e-07 1.074228046999999929e-05
6.535156250000000000e+02 1.898649658000000054e-07 9.238110215999999482e-06
6.539062500000000000e+02 2.106621902999999968e-07 9.069598591000000028e-06
6.542968750000000000e+02 2.097801059000000087e-07 8.284093066999999538e-06
6.546875000000000000e+02 1.838973728000000085e-07 7.887447302000000771e-06
6.550781250000000000e+02 1.568835210000000000e-07 7.563812911000000255e-06
6.554687500000000000e+02 1.861630902999999915e-07 8.310033715999999966e-06
6.558593750000000000e+02 1.910110738999999977e-07 8.287710679999999220e-06
6.562500000000000000e+02 2.116567954000000049e-07 8.214043207999999658e-06
6.566406250000000000e+02 2.203981233999999890e-07 8.494875136000000200e-06
6.570312500000000000e+02 2.240258550000000005e-07 7.010184428000000078e-06
6.574218750000000000e+02 2.293273263999999975e-07 6.317435531999999577e-06
6.578125000000000000e+02 2.336712457000000089e-07 5.557068693000000378e-06
6.582031250000000000e+02 2.405979228000000166e-07 5.075039827000000273e-06
6.585937500000000000e+02 2.231857036000000023e-07 5.174574407999999889e-06
6.589843750000000000e+02 2.246343070999999953e-07 5.304657752000000278e-06
6.593750000000000000e+02 2.038360611999999993e-07 5.630417799999999684e-06
6.597656250000000000e+02 2.075360830999999914e-07 6.003160812999999590e-06
6.601562500000000000e+02 2.409205429999999739e-07 5.214773668000000225e-06
6.605468750000000000e+02 2.467249627999999889e-07 5.293824281999999815e-06
6.609375000000000000e+02 2.797365473999999902e-07 6.511048920999999904e-06
6.613281250000000000e+02 2.427570018000000249e-07 6.751222199999999900e-06
6.617187500000000000e+02 2.170346425000000110e-07 6.555631441000000409e-06
6.621093750000000000e+02 2.265563908000000060e-07 6.054037991000000249e-06
6.625000000000000000e+02 2.076688988999999876e-07 5.389139930000000422e-06
6.628906250000000000e+02 1.888928496000000011e-07 5.240989101999999947e-06
6.632812500000000000e+02 2.355979064999999948e-07 5.602001050999999580e-06
6.636718750000000000e+02 2.404952563000000243e-07 5.708262746000000223e-06
6.640625000000000000e+02 2.282095706999999972e-07 5.393431796999999936e-06
6.644531250000000000e+02 2.462588024999999801e-07 6.458470369999999961e-06
6.648437500000000000e+02 2.282771890999999924e-07 6.183395028000000130e-06
6.652343750000000000e+02 2.334148063999999939e-07 5.687254930000000362e-06
6.656250000000000000e+02 2.714563296999999866e-07 5.860754465999999644e-06
6.660156250000000000e+02 2.733038912000000150e-07 5.753886306000000174e-06
6.664062500000000000e+02 2.458418949000000066e-07 5.901681847999999977e-06
6.667968750000000000e+02 2.499230764999999936e-07 5.973906994999999743e-06
6.671875000000000000e+02 2.321851351999999877e-07 5.559739081000000101e-06
6.675781250000000000e+02 2.325834689999999929e-07 6.233686923999999711e-06
6.679687500000000000e+02 2.280294693000000023e-07 6.230572883999999582e-06
6.683593750000000000e+02 1.954329576000000001e-07 5.091133270000000038e-06
6.687500000000000000e+02 1.900873972000000009e-07 4.803959777000000182e-06
6.691406250000000000e+02 2.391393325999999917e-07 6.087971038999999646e-06
6.695312500000000000e+02 2.539571237999999854e-07 6.159432354000000107e-06
6.699218750000000000e+02 2.268934423999999877e-07 5.709251128000000294e-06
6.703125000000000000e+02 2.312568434000000104e-07 5.940293521999999696e-06
6.707031250000000000e+02 2.246971780000000008e-07 5.800013438000000203e-06
6.710937500000000000e+02 2.111929994000000070e-07 5.394227102999999698e-06
6.714843750000000000e+02 1.912551243000000125e-07 4.956901504999999772e-06
6.718750000000000000e+02 2.105713452000000108e-07 5.024113925999999797e-06
6.722656250000000000e+02 2.689145020999999848e-07 6.605660051000000163e-06
6.726562500000000000e+02 2.784692557000000206e-07 6.742614255999999660e-06
6.730468750000000000e+02 2.579717273000000029e-07 6.233533794000000098e-06
6.734375000000000000e+02 2.324562707999999875e-07 6.115448432000000279e-06
6.738281250000000000e+02 2.379225041000000015e-07 6.521529527000000222e-06
6.742187500000000000e+02 2.121559421000000070e-07 6.341832172999999707e-06
6.746093750000000000e+02 2.076191544000000107e-07 6.420298716000000178e-06
6.750000000000000000e+02 1.848986357000000114e-07 5.232990044999999908e-06
6.753906250000000000e+02 2.423794548000000219e-07 6.914856675999999610e-06
6.757812500000000000e+02 2.754223424000000194e-07 8.030610822999999799e-06
6.761718750000000000e+02 2.417519939000000161e-07 6.761812357000000037e-06
6.765625000000000000e+02 2.455516559999999970e-07 6.810968187999999894e-06
6.769531250000000000e+02 2.511521803000000008e-07 6.983599182999999617e-06
6.773437500000000000e+02 2.768195182000000018e-07 8.031262683000000771e-06
6.777343750000000000e+02 2.280065831000000026e-07 5.942220050000000143e-06
6.781250000000000000e+02 2.161480754999999936e-07 5.999307150999999676e-06
6.785156250000000000e+02 2.953075414000000223e-07 8.933164906000000679e-06
6.789062500000000000e+02 2.713411986999999898e-07 7.683214098000000508e-06
6.792968750000000000e+02 3.475051412999999811e-07 9.714000276999999712e-06
6.796875000000000000e+02 4.040870422999999892e-07 1.173558232999999999e-05
6.800781250000000000e+02 3.887632195999999957e-07 1.125788800999999974e-05
6.804687500000000000e+02 3.990292998000000054e-07 1.244760378000000063e-05
6.808593750000000000e+02 3.487456125999999839e-07 1.072914037000000002e-05
6.812500000000000000e+02 3.084661379999999753e-07 9.012860117999999251e-06
6.816406250000000000e+02 2.880257304999999896e-07 8.462849248000000449e-06
6.820312500000000000e+02 3.097793155999999855e-07 8.967447186999999225e-06
6.824218750000000000e+02 2.988746340000000036e-07 7.940207430000000710e-06
6.828125000000000000e+02 2.833037346000000182e-07 8.043738816999999416e-06
6.832031250000000000e+02 2.479517024000000068e-07 7.216530579000000348e-06
6.835937500000000000e+02 2.627586178999999995e-07 7.712791728000000570e-06
6.839843750000000000e+02 2.981716674999999897e-07 8.713930443000000121e-06
6.843750000000000000e+02 3.053257126999999966e-07 8.524366819000000093e-06
6.847656250000000000e+02 3.175133659000000015e-07 8.856712654000000636e-06
6.851562500000000000e+02 3.152781191999999975e-07 9.016121235000000011e-06
6.855468750000000000e+02 2.654365333999999768e-07 7.788560041000000482e-06
6.859375000000000000e+02 2.781548633000000093e-07 7.976008297000000298e-06
6.863281250000000000e+02 3.191490312000000178e-07 9.113550434999999325e-06
6.867187500000000000e+02 3.020034459999999845e-07 8.526389582999999387e-06
6.871093750000000000e+02 2.867853159999999917e-07 7.999685289999999618e-06
6.875000000000000000e+02 2.718276539000000110e-07 7.816140327000000712e-06
6.878906250000000000e+02 3.320422232999999765e-07 9.586212668000000436e-06
6.882812500000000000e+02 3.777268004000000007e-07 1.073311206000000075e-05
6.886718750000000000e+02 4.128525049000000071e-07 1.240499016000000054e-05
6.890625000000000000e+02 3.806846465000000119e-07 1.120864440999999966e-05
6.894531250000000000e+02 4.194326165000000063e-07 1.102092440000000022e-05
6.898437500000000000e+02 4.349536389999999792e-07 1.138152960999999984e-05
6.902343750000000000e+02 4.124331005999999871e-07 1.114935841999999987e-05
6.906250000000000000e+02 4.577969300000000171e-07 1.270187407000000048e-05
6.910156250000000000e+02 5.195059888000000427e-07 1.460784202000000052e-05
6.914062500000000000e+02 7.014986222999999644e-07 1.982349270000000022e-05
6.917968750000000000e+02 6.710328562000000212e-07 1.884673489000000132e-05
6.921875000000000000e+02 6.277688851999999846e-07 1.750457218999999852e-05
6.925781250000000000e+02 6.782321441999999910e-07 1.909049431000000118e-05
6.929687500000000000e+02 7.480350588000000529e-07 2.145186987000000057e-05
6.933593750000000000e+02 9.157173321999999967e-07 2.583172676999999985e-05
6.937500000000000000e+02 1.092846359000000076e-06 2.978320313999999883e-05
6.941406250000000000e+02 1.110920575999999917e-06 3.068266376000000254e-05
6.945312500000000000e+02 1.035224288000000071e-06 2.902292951000000009e-05
6.949218750000000000e+02 1.148526542999999929e-06 3.246829116999999789e-05
6.953125000000000000e+02 1.520106934999999917e-06 4.317507824000000173e-05
6.957031250000000000e+02 1.730296458000000045e-06 4.931032156000000232e-05
6.960937500000000000e+02 2.114235185999999966e-06 6.083002981000000070e-05
6.964843750000000000e+02 2.340208110000000042e-06 6.778717144999999659e-05
6.968750000000000000e+02 2.583039217999999837e-06 7.545613723000000478e-05
6.972656250000000000e+02 3.060991687999999918e-06 8.946319409000000637e-05
6.976562500000000000e+02 3.684923933999999862e-06 1.071540107000000064e-04
6.980468750000000000e+02 5.157281651000000194e-06 1.503915996999999902e-04
6.984375000000000000e+02 5.889211161999999919e-06 1.728005627000000111e-04
6.988281250000000000e+02 6.892174722999999736e-06 2.045168648999999995e-04
6.992187500000000000e+02 8.472546652999999494e-06 2.520495315000000026e-04
6.996093750000000000e+02 7.352224640999999591e-06 2.180042252000000005e-04
7.000000000000000000e+02 6.356493278999999908e-06 1.882914447000000129e-04
7.003906250000000000e+02 5.378353669999999901e-06 1.614578310999999872e-04
7.007812500000000000e+02 4.031991096999999891e-06 1.211281901000000011e-04
7.011718750000000000e+02 2.508280017000000020e-06 7.568880230999999617e-05
7.015625000000000000e+02 2.216990180999999970e-06 6.734414857999999914e-05
7.019531250000000000e+02 2.054120597000000021e-06 6.252364625999999343e-05
7.023437500000000000e+02 1.525545155999999950e-06 4.695608559000000138e-05
7.027343750000000000e+02 1.324350487000000043e-06 3.994540060999999821e-05
7.031250000000000000e+02 1.343542687000000084e-06 4.093977257000000085e-05
7.035156250000000000e+02 1.118708778000000057e-06 3.518643342000000215e-05
7.039062500000000000e+02 8.940979814999999760e-07 2.795238008000000082e-05
7.042968750000000000e+02 7.390361189999999827e-07 2.335991385000000064e-05
7.046875000000000000e+02 6.539037451999999685e-07 2.077037630999999920e-05
7.050781250000000000e+02 6.324805350999999601e-07 1.968614206000000166e-05
7.054687500000000000e+02 4.518911865999999897e-07 1.434089768000000026e-05
7.058593750000000000e+02 4.628909501000000111e-07 1.437355605999999933e-05
7.062500000000000000e+02 4.102806982999999945e-07 1.249165670000000024e-05
7.066406250000000000e+02 3.360970194999999866e-07 1.064404749000000018e-05
7.070312500000000000e+02 3.193046954000000248e-07 1.020538246000000006e-05
7.074218750000000000e+02 2.889060180000000187e-07 9.656637181000000096e-06
7.078125000000000000e+02 2.452962569999999810e-07 8.692115822000000185e-06
7.082031250000000000e+02 2.491478953999999984e-07 8.809199485999999487e-06
7.085937500000000000e+02 3.138500376000000199e-07 1.054120003999999927e-05
7.089843750000000000e+02 2.823266251999999905e-07 9.758694164999999322e-06
7.093750000000000000e+02 2.412880654999999826e-07 8.638212970999999452e-06
7.097656250000000000e+02 2.384583064999999771e-07 8.596747517000000524e-06
7.101562500000000000e+02 2.298812108999999950e-07 8.423784842999999895e-06
7.105468750000000000e+02 2.086449302000000008e-07 8.336683119000000438e-06
7.109375000000000000e+02 2.075087330999999882e-07 8.298044812999999826e-06
7.113281250000000000e+02 1.930330625999999890e-07 8.069434337000000554e-06
7.117187500000000000e+02 2.022794762999999989e-07 9.573398197000000662e-06
7.121093750000000000e+02 1.903885496000000004e-07 9.563864816999999776e-06
7.125000000000000000e+02 1.965197507999999955e-07 9.357171250000000489e-06
7.128906250000000000e+02 2.079919350999999981e-07 9.680748140999999524e-06
7.132812500000000000e+02 2.205209902000000000e-07 1.032965232000000022e-05
7.136718750000000000e+02 2.333709631999999940e-07 1.157652842999999920e-05
7.140625000000000000e+02 2.112201792000000122e-07 1.132091448000000033e-05
7.144531250000000000e+02 1.992678948000000075e-07 1.033407915999999966e-05
7.148437500000000000e+02 1.918959954000000018e-07 9.724606171000000501e-06
7.152343750000000000e+02 1.922629126999999961e-07 1.032727850999999955e-05
7.156250000000000000e+02 2.206553759000000052e-07 1.230671238999999968e-05
7.160156250000000000e+02 2.449143218999999738e-07 1.476924068000000016e-05
7.164062500000000000e+02 2.399409367999999841e-07 1.493723542000000006e-05
7.167968750000000000e+02 2.080908566000000109e-07 1.439210957000000044e-05
7.171875000000000000e+02 1.810442736999999927e-07 1.275710606000000060e-05
7.175781250000000000e+02 1.948163535000000008e-07 1.304963696999999960e-05
7.179687500000000000e+02 1.847136734000000072e-07 1.229303965999999932e-05
7.183593750000000000e+02 2.241709839999999976e-07 1.570883700999999878e-05
7.187500000000000000e+02 2.151853976000000118e-07 1.612865195999999964e-05
7.191406250000000000e+02 1.932024585000000073e-07 1.490185459999999921e-05
7.195312500000000000e+02 2.061366186999999974e-07 1.623835452999999857e-05
7.199218750000000000e+02 1.780025617999999918e-07 1.479901805000000015e-05
7.203125000000000000e+02 1.544325763999999946e-07 1.286303304999999974e-05
7.207031250000000000e+02 1.834436770000000043e-07 1.558190886000000106e-05
7.210937500000000000e+02 2.395158582999999851e-07 2.128306408999999953e-05
7.214843750000000000e+02 2.575556708000000144e-07 2.325615610000000063e-05
7.218750000000000000e+02 2.399161402999999793e-07 2.140013746999999838e-05
7.222656250000000000e+02 2.106300549999999885e-07 1.905286193999999888e-05
7.226562500000000000e+02 2.132151961000000117e-07 2.102990505999999932e-05
7.230468750000000000e+02 2.230543253000000061e-07 2.236640862000000105e-05
7.234375000000000000e+02 2.200709260000000086e-07 2.282549981000000019e-05
7.238281250000000000e+02 2.199354621999999889e-07 2.398734841000000077e-05
7.242187500000000000e+02 2.122600838999999882e-07 2.441455957999999948e-05
7.246093750000000000e+02 2.604277220000000051e-07 3.138138531999999750e-05
7.250000000000000000e+02 1.911050208999999914e-07 2.296043548999999852e-05
7.253906250000000000e+02 2.053483489999999890e-07 2.596051546999999946e-05
7.257812500000000000e+02 2.174062315999999958e-07 2.930386978000000083e-05
7.261718750000000000e+02 1.766309770000000111e-07 2.483650261000000008e-05
7.265625000000000000e+02 1.993728877000000002e-07 2.971387716000000123e-05
7.269531250000000000e+02 2.403777799999999797e-07 3.736176793999999878e-05
7.273437500000000000e+02 2.857758631999999737e-07 4.520817044000000230e-05
7.277343750000000000e+02 2.643353465000000038e-07 4.255740766999999771e-05
7.281250000000000000e+02 2.600410961000000180e-07 4.231647237000000085e-05
7.285156250000000000e+02 2.411950641999999942e-07 4.161500536999999776e-05
7.289062500000000000e+02 2.105790433000000047e-07 3.732848615000000262e-05
7.292968750000000000e+02 1.838853432999999938e-07 3.439355345999999897e-05
7.296875000000000000e+02 1.931846412000000038e-07 3.786088106000000235e-05
7.300781250000000000e+02 2.106505012999999996e-07 4.555203791999999890e-05
7.304687500000000000e+02 2.274156456000000091e-07 5.287681664000000106e-05
7.308593750000000000e+02 2.186725397000000026e-07 5.082388659000000125e-05
7.312500000000000000e+02 1.914470849000000026e-07 4.665543820000000107e-05
7.316406250000000000e+02 2.109122175999999929e-07 5.279450189000000151e-05
7.320312500000000000e+02 2.003182969000000045e-07 5.524658104999999770e-05
7.324218750000000000e+02 2.116390917000000111e-07 6.256123989999999775e-05
7.328125000000000000e+02 2.153642883999999881e-07 6.609202490999999667e-05
7.332031250000000000e+02 2.046698196999999895e-07 6.403980663000000530e-05
7.335937500000000000e+02 1.804508016999999904e-07 5.836281440999999750e-05
7.339843750000000000e+02 2.161578540999999906e-07 7.259707453999999604e-05
7.343750000000000000e+02 1.960812998000000069e-07 6.894675396999999997e-05
7.347656250000000000e+02 1.769163360999999904e-07 6.732281937999999729e-05
7.351562500000000000e+02 2.037618039000000037e-07 8.744327710000000559e-05
7.355468750000000000e+02 2.520760462000000115e-07 1.131134829000000024e-04
7.359375000000000000e+02 2.567984392999999839e-07 1.189030479000000029e-04
7.363281250000000000e+02 2.269574860999999965e-07 1.153806153999999986e-04
7.367187500000000000e+02 1.934956859000000051e-07 1.145633459999999938e-04
7.371093750000000000e+02 1.705701179000000075e-07 1.104268067000000023e-04
7.375000000000000000e+02 1.996446663999999982e-07 1.268122951999999882e-04
7.378906250000000000e+02 1.989690497999999925e-07 1.364613183000000117e-04
7.382812500000000000e+02 2.063915258999999923e-07 1.515280373000000061e-04
7.386718750000000000e+02 2.220532703999999901e-07 1.848975976000000047e-04
7.390625000000000000e+02 1.994323730000000117e-07 1.793156692000000068e-04
7.394531250000000000e+02 1.889317561999999924e-07 1.932475872000000107e-04
7.398437500000000000e+02 1.882560072999999991e-07 2.070624632999999986e-04
7.402343750000000000e+02 1.550648603999999944e-07 1.965054116999999953e-04
7.406250000000000000e+02 1.758672768999999997e-07 2.448971344000000234e-04
7.410156250000000000e+02 2.340267955000000077e-07 3.783535670000000121e-04
7.414062500000000000e+02 2.473755747000000127e-07 4.716018551000000173e-04
7.417968750000000000e+02 2.591954215999999748e-07 5.656724386999999665e-04
7.421875000000000000e+02 2.754497681000000219e-07 6.795302891000000369e-04
7.425781250000000000e+02 2.168143672999999914e-07 6.145670561999999485e-04
7.429687500000000000e+02 1.827560498999999998e-07 6.072437930000000161e-04
7.433593750000000000e+02 1.661257263000000118e-07 6.659975105000000067e-04
7.437500000000000000e+02 1.818901372000000069e-07 9.442536204999999469e-04
7.441406250000000000e+02 1.792329140000000066e-07 1.160946813999999940e-03
7.445312500000000000e+02 1.620656907999999909e-07 1.459707859000000012e-03
7.449218750000000000e+02 1.768591773000000009e-07 2.045815585000000138e-03
7.453125000000000000e+02 1.600995937000000087e-07 2.392511864999999956e-03
7.457031250000000000e+02 1.357176391000000071e-07 3.093849250999999943e-03
7.460937500000000000e+02 1.688726975999999891e-07 5.701112222999999909e-03
7.464843750000000000e+02 1.677816866000000091e-07 7.904621501000000730e-03
7.468750000000000000e+02 1.596466734000000118e-07 9.968059495000000658e-03
7.472656250000000000e+02 1.372814114000000122e-07 8.159647417999999972e-03
7.476562500000000000e+02 1.586245385999999945e-07 6.337183651000000140e-03
7.480468750000000000e+02 1.972041056999999991e-07 5.487036522999999902e-03
7.484375000000000000e+02 1.891399073999999985e-07 3.740430937000000042e-03
7.488281250000000000e+02 1.871415615999999885e-07 2.399998362999999826e-03
7.492187500000000000e+02 1.362874398999999944e-07 1.152966814000000060e-03
7.496093750000000000e+02 1.624837143999999893e-07 1.042276358000000054e-03
7.500000000000000000e+02 1.783464036999999990e-07 9.016952251000000468e-04
7.503906250000000000e+02 2.076127803000000021e-07 8.382473195999999745e-04
7.507812500000000000e+02 1.989577391000000017e-07 6.713062507000000251e-04
7.511718750000000000e+02 1.940317531999999941e-07 5.699126751999999702e-04
7.515625000000000000e+02 2.047160271000000052e-07 4.919640471000000150e-04
7.519531250000000000e+02 1.901828195000000100e-07 3.920369912999999975e-04
7.523437500000000000e+02 1.997439472000000015e-07 3.441634253999999800e-04
7.527343750000000000e+02 1.727889280999999982e-07 2.851111281000000101e-04
7.531250000000000000e+02 1.814924842999999888e-07 2.803920713999999751e-04
7.535156250000000000e+02 2.419243592999999801e-07 3.932544362999999799e-04
7.539062500000000000e+02 2.384097725999999924e-07 3.684284989999999749e-04
7.542968750000000000e+02 2.193871385000000038e-07 2.948112153000000167e-04
7.546875000000000000e+02 2.147271244999999894e-07 2.558030457000000217e-04
7.550781250000000000e+02 1.994758567999999996e-07 2.054604245000000128e-04
7.554687500000000000e+02 1.844117454000000054e-07 1.803152414999999946e-04
7.558593750000000000e+02 1.986028701999999901e-07 1.690913046999999972e-04
7.562500000000000000e+02 2.121254901999999960e-07 1.708326783000000098e-04
7.566406250000000000e+02 2.424755391000000237e-07 1.910310541999999919e-04
7.570312500000000000e+02 2.274241569999999992e-07 1.574383821000000026e-04
7.574218750000000000e+02 1.985130654000000032e-07 1.284016480000000054e-04
7.578125000000000000e+02 2.126875835000000030e-07 1.310538101000000011e-04
7.582031250000000000e+02 2.565194543999999817e-07 1.367711025999999975e-04
7.585937500000000000e+02 2.763147349999999880e-07 1.349668794000000128e-04
7.589843750000000000e+02 2.522739648000000149e-07 1.182886021000000015e-04
7.593750000000000000e+02 2.323963126000000023e-07 1.027305512000000045e-04
7.597656250000000000e+02 2.351839117000000100e-07 9.781722202000000242e-05
7.601562500000000000e+02 2.325051262000000003e-07 8.926153261999999588e-05
7.605468750000000000e+02 2.354854991999999944e-07 8.163938941999999901e-05
7.609375000000000000e+02 2.423874933000000119e-07 8.298024839999999986e-05
7.613281250000000000e+02 2.410741265999999827e-07 8.516218990000000368e-05
7.617187500000000000e+02 2.420214839000000074e-07 7.741318028000000663e-05
7.621093750000000000e+02 2.362080609000000078e-07 6.552671620000000434e-05
7.625000000000000000e+02 1.951574718000000066e-07 5.352542787999999951e-05
7.628906250000000000e+02 1.744210564999999905e-07 4.910738177999999799e-05
7.632812500000000000e+02 2.005038455999999971e-07 4.982280840000000177e-05
7.636718750000000000e+02 2.121502679000000015e-07 5.014162797999999806e-05
7.640625000000000000e+02 2.484447587000000130e-07 5.784384891999999877e-05
7.644531250000000000e+02 1.876178976999999951e-07 4.450762827999999897e-05
7.648437500000000000e+02 1.901984615999999951e-07 4.054239807999999979e-05
7.652343750000000000e+02 2.354906249999999905e-07 4.757795422000000123e-05
7.656250000000000000e+02 2.641050467999999899e-07 5.454516246999999873e-05
7.660156250000000000e+02 2.461725536000000067e-07 5.095690239000000207e-05
7.664062500000000000e+02 2.095936682999999892e-07 4.069184535999999914e-05
7.667968750000000000e+02 2.407528493000000052e-07 4.023810463000000026e-05
7.671875000000000000e+02 2.699868636999999921e-07 4.360396717999999786e-05
7.675781250000000000e+02 2.289931496999999943e-07 3.754788644999999732e-05
7.679687500000000000e+02 2.361455872000000032e-07 3.942611311999999864e-05
7.683593750000000000e+02 2.121131013999999909e-07 3.411244613999999894e-05
7.687500000000000000e+02 2.404623645000000247e-07 3.459044310000000265e-05
7.691406250000000000e+02 2.379967424000000075e-07 3.231067777999999910e-05
7.695312500000000000e+02 1.826455907999999885e-07 2.540473348999999935e-05
7.699218750000000000e+02 1.788464015000000127e-07 2.469223872999999850e-05
7.703125000000000000e+02 2.348896250999999923e-07 3.069913639000000063e-05
7.707031250000000000e+02 2.345274174999999987e-07 2.932759579999999938e-05
7.710937500000000000e+02 2.085819458000000071e-07 2.493714208999999881e-05
7.714843750000000000e+02 1.988972136000000127e-07 2.309042744000000132e-05
7.718750000000000000e+02 2.160110797000000017e-07 2.390891213000000134e-05
7.722656250000000000e+02 2.255068776000000095e-07 2.384014056999999854e-05
7.726562500000000000e+02 2.202070896000000098e-07 2.418089703999999859e-05
7.730468750000000000e+02 2.199797782999999890e-07 2.343669899999999934e-05
7.734375000000000000e+02 2.333642865000000047e-07 2.350553108000000060e-05
7.738281250000000000e+02 2.003305155000000117e-07 1.912492125000000027e-05
7.742187500000000000e+02 1.987043828999999951e-07 1.879649625999999993e-05
7.746093750000000000e+02 1.841305474999999959e-07 1.692834103999999999e-05
7.750000000000000000e+02 2.220617439999999914e-07 2.024913384000000144e-05
7.753906250000000000e+02 2.171896257000000093e-07 1.986908417999999900e-05
7.757812500000000000e+02 2.100501822999999885e-07 1.864120947000000018e-05
7.761718750000000000e+02 2.406293015000000120e-07 2.016868084999999948e-05
7.765625000000000000e+02 2.200047261999999925e-07 1.838015306000000105e-05
7.769531250000000000e+02 2.198822943000000027e-07 1.695497834000000008e-05
7.773437500000000000e+02 1.625161523000000047e-07 1.252323652000000014e-05
7.777343750000000000e+02 1.666985627999999890e-07 1.239647300000000012e-05
7.781250000000000000e+02 2.137359429000000122e-07 1.541267577000000067e-05
7.785156250000000000e+02 1.959479733999999903e-07 1.408536966999999931e-05
7.789062500000000000e+02 2.629760559999999766e-07 1.819223935999999886e-05
7.792968750000000000e+02 2.306997245000000010e-07 1.569866992999999843e-05
7.796875000000000000e+02 1.930128242999999912e-07 1.321269040000000047e-05
7.800781250000000000e+02 2.341993879000000012e-07 1.556472566000000057e-05
7.804687500000000000e+02 2.476277961000000216e-07 1.592861982999999956e-05
7.808593750000000000e+02 2.208637350999999982e-07 1.359670326999999999e-05
7.812500000000000000e+02 1.868988730000000008e-07 1.131994244000000046e-05
7.816406250000000000e+02 1.983289920999999945e-07 1.186895524000000047e-05
7.820312500000000000e+02 2.245455047999999921e-07 1.327516850999999988e-05
7.824218750000000000e+02 1.931684127999999989e-07 1.086380610000000060e-05
7.828125000000000000e+02 2.084938054999999966e-07 1.180206119000000008e-05
7.832031250000000000e+02 2.188191250999999941e-07 1.246620207000000027e-05
7.835937500000000000e+02 2.516804738999999917e-07 1.353510398999999967e-05
7.839843750000000000e+02 2.305099579999999973e-07 1.243381122000000075e-05
7.843750000000000000e+02 2.290080919000000028e-07 1.220101539999999969e-05
7.847656250000000000e+02 2.366422372000000118e-07 1.188095383000000070e-05
7.851562500000000000e+02 2.050688154999999873e-07 9.999089572999999878e-06
7.855468750000000000e+02 1.773411877000000082e-07 8.401077470000000561e-06
7.859375000000000000e+02 1.803302045000000014e-07 8.757513685999999468e-06
7.863281250000000000e+02 2.197663500000000097e-07 1.021242764000000015e-05
7.867187500000000000e+02 1.979542065000000082e-07 9.288417848000000241e-06
7.871093750000000000e+02 2.054107092000000054e-07 9.120225193000000590e-06
7.875000000000000000e+02 2.087622741000000098e-07 9.047144213999999828e-06
7.878906250000000000e+02 2.221882423999999887e-07 9.287718172999999779e-06
7.882812500000000000e+02 2.281719123999999919e-07 9.406224792999999450e-06
7.886718750000000000e+02 2.026091514000000098e-07 8.322520138000000356e-06
7.890625000000000000e+02 1.974154534000000068e-07 8.234155245999999519e-06
7.894531250000000000e+02 1.821564686000000071e-07 7.420035054999999898e-06
7.898437500000000000e+02 2.017216386999999871e-07 7.973617537999999228e-06
7.902343750000000000e+02 2.216451389999999985e-07 8.565262728000000290e-06
7.906250000000000000e+02 2.234616622999999960e-07 8.839017401999999801e-06
7.910156250000000000e+02 2.425251890000000068e-07 9.260448988000000560e-06
7.914062500000000000e+02 2.102989612999999986e-07 7.952529223000000326e-06
7.917968750000000000e+02 2.205385236999999958e-07 8.459802997000000479e-06
7.921875000000000000e+02 2.297932597000000034e-07 7.887406750000000206e-06
7.925781250000000000e+02 2.586170242999999852e-07 8.780372978999999319e-06
7.929687500000000000e+02 2.393155754000000238e-07 7.927606008999999373e-06
7.933593750000000000e+02 1.942210657999999871e-07 6.486755777999999765e-06
7.937500000000000000e+02 1.882528296999999920e-07 6.552994947999999655e-06
7.941406250000000000e+02 2.246677663999999889e-07 7.322220911999999586e-06
7.945312500000000000e+02 2.142463624999999897e-07 7.282172361999999826e-06
7.949218750000000000e+02 1.848390181000000124e-07 6.380251376000000359e-06
7.953125000000000000e+02 2.106626631000000019e-07 6.631033575000000051e-06
7.957031250000000000e+02 2.156008298999999965e-07 6.487897290000000295e-06
7.960937500000000000e+02 1.979983144999999999e-07 6.138025674999999577e-06
7.964843750000000000e+02 2.104373945999999904e-07 6.401374795999999868e-06
7.968750000000000000e+02 2.336192504000000094e-07 6.970406426999999915e-06
7.972656250000000000e+02 2.197495542000000058e-07 6.700073868000000096e-06
7.976562500000000000e+02 2.276930795999999917e-07 6.989008352000000143e-06
7.980468750000000000e+02 2.335981989000000105e-07 6.543082072000000273e-06
7.984375000000000000e+02 2.354326149999999943e-07 6.549388230000000215e-06
7.988281250000000000e+02 2.439831551000000230e-07 7.148120357000000269e-06
7.992187500000000000e+02 2.896021753999999813e-07 8.292023126000000645e-06
7.996093750000000000e+02 2.434371577999999854e-07 6.872149843000000308e-06
8.000000000000000000e+02 1.977946270999999973e-07 5.411165180000000284e-06
8.003906250000000000e+02 1.974334597000000077e-07 5.338294830000000295e-06
8.007812500000000000e+02 2.012290741000000069e-07 5.452514425000000016e-06
8.011718750000000000e+02 2.121728325000000046e-07 5.758667825000000093e-06
8.015625000000000000e+02 2.298432501000000041e-07 6.030597047999999789e-06
8.019531250000000000e+02 2.304303290000000083e-07 5.874207482000000266e-06
8.023437500000000000e+02 1.940570603999999880e-07 4.698214063000000055e-06
8.027343750000000000e+02 2.586688303999999972e-07 6.237780871999999876e-06
8.031250000000000000e+02 2.512496453999999927e-07 6.100443541000000362e-06
8.035156250000000000e+02 2.700250705000000019e-07 6.872454286000000248e-06
8.039062500000000000e+02 2.681543578999999869e-07 6.562507145000000250e-06
8.042968750000000000e+02 2.747046227999999894e-07 6.432178673000000046e-06
8.046875000000000000e+02 2.595894618999999960e-07 5.688358310999999686e-06
8.050781250000000000e+02 2.631803486999999886e-07 5.699811562000000269e-06
8.054687500000000000e+02 2.149501990000000096e-07 4.841856644000000029e-06
8.058593750000000000e+02 2.440857837000000049e-07 5.458312773000000389e-06
8.062500000000000000e+02 2.398647124000000051e-07 5.290124354999999908e-06
8.066406250000000000e+02 2.318095363000000052e-07 4.982910546999999585e-06
8.070312500000000000e+02 1.924647276000000090e-07 4.160530735999999917e-06
8.074218750000000000e+02 1.597781463000000017e-07 3.484169739999999954e-06
8.078125000000000000e+02 2.093276774000000064e-07 4.353854813000000240e-06
8.082031250000000000e+02 2.638849417999999949e-07 5.323180387999999712e-06
8.085937500000000000e+02 2.471856379999999845e-07 4.932488520999999967e-06
8.089843750000000000e+02 1.966777981000000127e-07 3.880983463999999928e-06
8.093750000000000000e+02 1.799208436999999917e-07 3.642547267999999794e-06
8.097656250000000000e+02 1.889937760000000128e-07 3.573899483000000130e-06
8.101562500000000000e+02 1.882935710000000106e-07 3.396285117000000108e-06
8.105468750000000000e+02 1.764858670000000035e-07 3.152039376000000172e-06
8.109375000000000000e+02 2.101716305999999890e-07 4.003396403000000261e-06
8.113281250000000000e+02 1.953082371999999938e-07 3.699072086000000045e-06
8.117187500000000000e+02 1.977199914999999953e-07 3.555285756000000078e-06
8.121093750000000000e+02 2.141801247999999896e-07 3.882066265999999882e-06
8.125000000000000000e+02 1.770729648999999972e-07 3.277652906999999929e-06
8.128906250000000000e+02 1.918155153000000012e-07 3.481077488999999984e-06
8.132812500000000000e+02 1.989659857000000001e-07 3.385881076999999918e-06
8.136718750000000000e+02 1.960523042999999903e-07 3.348520163000000191e-06
8.140625000000000000e+02 2.033922764999999962e-07 3.360538117999999838e-06
8.144531250000000000e+02 2.225527196999999994e-07 3.656679076999999879e-06
8.148437500000000000e+02 2.148666927000000006e-07 3.424297253000000072e-06
8.152343750000000000e+02 2.048478026000000023e-07 3.340434554000000011e-06
8.156250000000000000e+02 1.881120510000000102e-07 3.149625918999999987e-06
8.160156250000000000e+02 2.131279069000000127e-07 3.552752762000000060e-06
8.164062500000000000e+02 2.305237654000000080e-07 3.838685177999999579e-06
8.167968750000000000e+02 2.249380886999999925e-07 3.730394667000000135e-06
8.171875000000000000e+02 2.115480764000000007e-07 3.365283322000000056e-06
8.175781250000000000e+02 2.007859892000000119e-07 2.969493084999999911e-06
8.179687500000000000e+02 2.245243775999999940e-07 3.112295570999999964e-06
8.183593750000000000e+02 2.568260352000000109e-07 3.820055108999999750e-06
8.187500000000000000e+02 2.503423673000000254e-07 3.792270548999999884e-06
8.191406250000000000e+02 2.878159716000000120e-07 4.283167619999999775e-06
8.195312500000000000e+02 2.287020973999999934e-07 3.355776875000000202e-06
8.199218750000000000e+02 1.724558861999999927e-07 2.754299308000000071e-06
8.203125000000000000e+02 1.922539095000000114e-07 3.159371138999999791e-06
8.207031250000000000e+02 2.038051931999999930e-07 3.225315247000000207e-06
8.210937500000000000e+02 2.245178331999999923e-07 3.404340766000000029e-06
8.214843750000000000e+02 2.126502278999999999e-07 3.060239658000000015e-06
8.218750000000000000e+02 1.945258686999999938e-07 2.897151122999999811e-06
8.222656250000000000e+02 2.341290647999999991e-07 3.390339389000000017e-06
8.226562500000000000e+02 2.457970303999999971e-07 3.400208081000000058e-06
8.230468750000000000e+02 2.129217038999999957e-07 3.270447036999999905e-06
8.234375000000000000e+02 2.201958923000000122e-07 3.594864326000000066e-06
8.238281250000000000e+02 2.149609234000000070e-07 3.480851426000000188e-06
8.242187500000000000e+02 2.222913627999999917e-07 3.677935350999999988e-06
8.246093750000000000e+02 1.854915781000000038e-07 3.452459491999999996e-06
8.250000000000000000e+02 1.808524644000000062e-07 3.110098795999999957e-06
8.253906250000000000e+02 1.924862140999999977e-07 3.978539464999999591e-06
8.257812500000000000e+02 2.212521390000000028e-07 4.836893548999999589e-06
8.261718750000000000e+02 1.966412558000000058e-07 4.490712479000000108e-06
8.265625000000000000e+02 1.951903825999999957e-07 5.419382734999999888e-06
8.269531250000000000e+02 2.309799199999999954e-07 5.677348712000000356e-06
8.273437500000000000e+02 2.288911640999999891e-07 4.355535607999999629e-06
8.277343750000000000e+02 1.924543057999999923e-07 4.079043664999999718e-06
8.281250000000000000e+02 1.896062567999999997e-07 3.684029971000000200e-06
8.285156250000000000e+02 1.823423388000000013e-07 2.913460641999999884e-06
8.289062500000000000e+02 2.041663415999999930e-07 2.706851811000000080e-06
8.292968750000000000e+02 2.098999466000000063e-07 2.857994719000000003e-06
8.296875000000000000e+02 2.236761685999999948e-07 3.051313651999999878e-06
8.300781250000000000e+02 2.124551464000000125e-07 2.526830949000000030e-06
8.304687500000000000e+02 1.954460463000000084e-07 2.337228436999999967e-06
8.308593750000000000e+02 2.128778985000000111e-07 2.759934539999999970e-06
8.312500000000000000e+02 2.498536801999999760e-07 2.983419107999999957e-06
8.316406250000000000e+02 2.417788142999999828e-07 2.876299161000000127e-06
8.320312500000000000e+02 2.201023613999999873e-07 2.644505947999999814e-06
8.324218750000000000e+02 1.980309604000000022e-07 2.237502442999999827e-06
8.328125000000000000e+02 2.058731245000000082e-07 2.329379634000000119e-06
8.332031250000000000e+02 2.057818633000000004e-07 2.170233129000000205e-06
8.335937500000000000e+02 2.144501066000000021e-07 2.119765709000000034e-06
8.339843750000000000e+02 2.041522693999999905e-07 1.997555832000000023e-06
8.343750000000000000e+02 1.945859402999999987e-07 1.894529078000000055e-06
8.347656250000000000e+02 2.303414321000000114e-07 2.254754951000000162e-06
8.351562500000000000e+02 2.134589061000000040e-07 2.159540078000000151e-06
8.355468750000000000e+02 2.450063963999999778e-07 2.347402329000000047e-06
8.359375000000000000e+02 2.424357435000000104e-07 2.260897690000000120e-06
8.363281250000000000e+02 2.176711254999999961e-07 2.119368206999999959e-06
8.367187500000000000e+02 2.104100256999999928e-07 2.089993036000000044e-06
8.371093750000000000e+02 2.069501579000000059e-07 2.009780936000000101e-06
8.375000000000000000e+02 2.336123846000000012e-07 2.121427739999999966e-06
8.378906250000000000e+02 2.334378818000000076e-07 2.157594332999999981e-06
8.382812500000000000e+02 1.871116391999999924e-07 1.793812583000000099e-06
8.386718750000000000e+02 1.949137808000000038e-07 1.749133221999999928e-06
8.390625000000000000e+02 2.169104704999999876e-07 1.914249817000000003e-06
8.394531250000000000e+02 2.143709695000000028e-07 1.913389597999999928e-06
8.398437500000000000e+02 2.429582493000000124e-07 2.373044284000000108e-06
8.402343750000000000e+02 2.106248157999999992e-07 2.094835232000000157e-06
8.406250000000000000e+02 1.855898564999999919e-07 1.740128532000000027e-06
8.410156250000000000e+02 2.213893996000000129e-07 1.908820070000000005e-06
8.414062500000000000e+02 2.238942119000000126e-07 1.907256846000000093e-06
8.417968750000000000e+02 2.050493717000000129e-07 1.683721437000000016e-06
8.421875000000000000e+02 2.121808143000000112e-07 1.647100599999999925e-06
8.425781250000000000e+02 2.357762867000000035e-07 1.933760532999999895e-06
8.429687500000000000e+02 2.102570472999999982e-07 1.936628385000000175e-06
8.433593750000000000e+02 2.003040733999999984e-07 1.922053226000000144e-06
8.437500000000000000e+02 1.938775075999999926e-07 1.661925124000000001e-06
8.441406250000000000e+02 1.739669824000000063e-07 1.553105316999999915e-06
8.445312500000000000e+02 2.232405738000000068e-07 2.075157464999999812e-06
8.449218750000000000e+02 2.822862810999999993e-07 2.582977481999999930e-06
8.453125000000000000e+02 2.189061872999999901e-07 1.959145556999999994e-06
8.457031250000000000e+02 2.250135754000000060e-07 1.928170393000000089e-06
8.460937500000000000e+02 2.134086319999999906e-07 1.866156209000000095e-06
8.464843750000000000e+02 2.223873147000000108e-07 2.132554456000000092e-06
8.468750000000000000e+02 2.296114371999999909e-07 2.235619191000000087e-06
8.472656250000000000e+02 2.341730213999999922e-07 2.189357237999999839e-06
8.476562500000000000e+02 2.368845285999999986e-07 2.246181052000000071e-06
8.480468750000000000e+02 2.054891276999999973e-07 1.771392858000000026e-06
8.484375000000000000e+02 1.866385563999999922e-07 1.661524748000000089e-06
8.488281250000000000e+02 2.049847227999999899e-07 1.767702462999999968e-06
8.492187500000000000e+02 2.136466677000000088e-07 1.732100423000000057e-06
8.496093750000000000e+02 2.064160387000000109e-07 1.423002453999999979e-06
8.500000000000000000e+02 2.053006284000000005e-07 1.485996999999999962e-06
8.503906250000000000e+02 2.118198361000000091e-07 1.748743437999999899e-06
8.507812500000000000e+02 2.069063336000000004e-07 1.828520661000000033e-06
8.511718750000000000e+02 2.182598121999999933e-07 1.728816456999999951e-06
8.515625000000000000e+02 2.092063614999999886e-07 1.736096924999999951e-06
8.519531250000000000e+02 2.598771852999999862e-07 2.272488787999999828e-06
8.523437500000000000e+02 2.387349839999999949e-07 2.203102138000000054e-06
8.527343750000000000e+02 2.278076431999999896e-07 1.976108299000000161e-06
8.531250000000000000e+02 2.297181701999999908e-07 1.976225415000000211e-06
8.535156250000000000e+02 1.978834861000000102e-07 1.810422308999999993e-06
8.539062500000000000e+02 2.172523074999999959e-07 1.960289036000000142e-06
8.542968750000000000e+02 1.775204001000000075e-07 1.612261180999999902e-06
8.546875000000000000e+02 2.126116995999999885e-07 1.828963859999999960e-06
8.550781250000000000e+02 2.354913436999999929e-07 1.767294217999999993e-06
8.554687500000000000e+02 2.270871809999999953e-07 1.487750880000000086e-06
8.558593750000000000e+02 2.234274086000000007e-07 1.573082836999999917e-06
8.562500000000000000e+02 2.038575288999999885e-07 1.540599829000000033e-06
8.566406250000000000e+02 2.171573959000000024e-07 1.468015463000000045e-06
8.570312500000000000e+02 2.144425408999999909e-07 1.458901372999999919e-06
8.574218750000000000e+02 1.762650622000000004e-07 1.230643155000000076e-06
8.578125000000000000e+02 1.575853621000000025e-07 1.129485051000000032e-06
8.582031250000000000e+02 1.714754479000000073e-07 1.353258703999999940e-06
8.585937500000000000e+02 1.897879658999999926e-07 1.403288524000000060e-06
8.589843750000000000e+02 2.246553396999999997e-07 1.593220295000000086e-06
8.593750000000000000e+02 1.904444979999999879e-07 1.720041311000000086e-06
8.597656250000000000e+02 1.727528776000000124e-07 1.905955243999999902e-06
8.601562500000000000e+02 2.059444311999999995e-07 2.410029334000000114e-06
8.605468750000000000e+02 2.232818824999999978e-07 2.443771120999999962e-06
8.609375000000000000e+02 2.123737584999999906e-07 2.233523644999999992e-06
8.613281250000000000e+02 2.160446523999999884e-07 2.299082961000000065e-06
8.617187500000000000e+02 2.088847059999999996e-07 2.067513691999999803e-06
8.621093750000000000e+02 2.034450472000000081e-07 1.609311771000000021e-06
8.625000000000000000e+02 2.035891548000000005e-07 1.604123217000000069e-06
8.628906250000000000e+02 2.214250528999999978e-07 2.032335935999999921e-06
8.632812500000000000e+02 2.240838649999999967e-07 2.662471142999999955e-06
8.636718750000000000e+02 2.007057171999999933e-07 2.990447033000000031e-06
8.640625000000000000e+02 1.935435766999999916e-07 3.173594342999999903e-06
8.644531250000000000e+02 2.214710334000000057e-07 3.217563435999999832e-06
8.648437500000000000e+02 1.899298605000000042e-07 3.064671338999999966e-06
8.652343750000000000e+02 2.025267987999999930e-07 3.162173473000000209e-06
8.656250000000000000e+02 2.200733091999999874e-07 3.138795778999999957e-06
8.660156250000000000e+02 2.196124071000000104e-07 3.563663400999999978e-06
8.664062500000000000e+02 2.051388926999999920e-07 3.422420356000000196e-06
8.667968750000000000e+02 2.037648113000000128e-07 3.879100513000000326e-06
8.671875000000000000e+02 1.904754416999999935e-07 3.960737081999999668e-06
8.675781250000000000e+02 2.062677322000000018e-07 5.370837605999999723e-06
8.679687500000000000e+02 2.097675090999999902e-07 5.963551072999999824e-06
8.683593750000000000e+02 1.967423902000000044e-07 7.143116104000000242e-06
8.687500000000000000e+02 1.987905184000000018e-07 7.008338399000000368e-06
8.691406250000000000e+02 1.992472403999999880e-07 7.361255055000000268e-06
8.695312500000000000e+02 2.215583983000000040e-07 9.986293259000000641e-06
8.699218750000000000e+02 2.123257731000000103e-07 9.076606239999999396e-06
8.703125000000000000e+02 1.931094950000000078e-07 7.921106775000000817e-06
8.707031250000000000e+02 1.694178436999999936e-07 8.163855415999999937e-06
8.710937500000000000e+02 1.680487177999999910e-07 9.998074559000000609e-06
8.714843750000000000e+02 2.008080999999999994e-07 1.099829510000000066e-05
8.718750000000000000e+02 2.071363118000000128e-07 1.733710159999999944e-05
8.722656250000000000e+02 2.044298547000000032e-07 2.324026935000000091e-05
8.726562500000000000e+02 2.223038084000000017e-07 3.267620613999999794e-05
8.730468750000000000e+02 2.079832155999999995e-07 4.086911262000000021e-05
8.734375000000000000e+02 2.134029956000000004e-07 5.216416937000000327e-05
8.738281250000000000e+02 1.974576698999999927e-07 7.199353305000000052e-05
8.742187500000000000e+02 1.720373520000000003e-07 8.888297189000000465e-05
8.746093750000000000e+02 1.697277723999999965e-07 8.476422224999999647e-05
8.750000000000000000e+02 1.702956913000000075e-07 5.769231712999999743e-05
8.753906250000000000e+02 2.009299266000000063e-07 5.133146843000000316e-05
8.757812500000000000e+02 2.067800054000000011e-07 4.154304291000000105e-05
8.761718750000000000e+02 2.084345850000000033e-07 2.731845234999999872e-05
8.765625000000000000e+02 1.903693516999999968e-07 1.383217673999999937e-05
8.769531250000000000e+02 2.046550097999999951e-07 1.059023301000000079e-05
8.773437500000000000e+02 2.227857998999999881e-07 1.015598755000000062e-05
8.777343750000000000e+02 1.956491663000000121e-07 8.644472524000000694e-06
8.781250000000000000e+02 2.208586282999999916e-07 7.387723486000000292e-06
8.785156250000000000e+02 2.427631679000000202e-07 6.244202634000000313e-06
8.789062500000000000e+02 2.582721987999999888e-07 6.109784449999999639e-06
8.792968750000000000e+02 2.865021887999999875e-07 5.670882161999999658e-06
8.796875000000000000e+02 2.636565334999999917e-07 5.040860742000000411e-06
8.800781250000000000e+02 2.333151094999999953e-07 4.656442349999999682e-06
8.804687500000000000e+02 2.086395397000000079e-07 4.263092806000000265e-06
8.808593750000000000e+02 2.257926905999999996e-07 5.014660135999999844e-06
8.812500000000000000e+02 2.133726192999999937e-07 4.996166855000000275e-06
8.816406250000000000e+02 2.241529019999999974e-07 4.947469806999999913e-06
8.820312500000000000e+02 2.430082397000000131e-07 4.613106353000000422e-06
8.824218750000000000e+02 2.438366264999999834e-07 3.816745874000000413e-06
8.828125000000000000e+02 2.896289958000000009e-07 4.169554492000000370e-06
8.832031250000000000e+02 2.319944418000000045e-07 3.517026946000000080e-06
8.835937500000000000e+02 2.117053103999999952e-07 3.668577797000000153e-06
8.839843750000000000e+02 2.161036648999999948e-07 3.583327548999999943e-06
8.843750000000000000e+02 2.138731657000000069e-07 3.253800390000000018e-06
8.847656250000000000e+02 2.186852878999999933e-07 3.223593294999999858e-06
8.851562500000000000e+02 2.518897409999999747e-07 3.248940490000000058e-06
8.855468750000000000e+02 2.249932236999999887e-07 2.820691607999999997e-06
8.859375000000000000e+02 2.075314680000000108e-07 2.374381294000000204e-06
8.863281250000000000e+02 2.352406922999999882e-07 2.335373933999999798e-06
8.867187500000000000e+02 2.761810492000000123e-07 2.803570138000000028e-06
8.871093750000000000e+02 2.549704729999999815e-07 2.550642005999999893e-06
8.875000000000000000e+02 2.501215625000000223e-07 2.294415532999999917e-06
8.878906250000000000e+02 2.007952571999999884e-07 2.116423486999999939e-06
8.882812500000000000e+02 1.992443087000000047e-07 2.079729868000000106e-06
8.886718750000000000e+02 2.082257718000000046e-07 2.528277811999999983e-06
8.890625000000000000e+02 1.910350572000000014e-07 2.079806584000000142e-06
8.894531250000000000e+02 2.026134259999999993e-07 2.248952366000000196e-06
8.898437500000000000e+02 2.222325963000000042e-07 2.020540867000000087e-06
8.902343750000000000e+02 2.041328634000000050e-07 1.804901017000000058e-06
8.906250000000000000e+02 1.911468971000000029e-07 1.960112149999999905e-06
8.910156250000000000e+02 2.093519065000000124e-07 2.156120535999999946e-06
8.914062500000000000e+02 2.240982966000000112e-07 2.202312278999999828e-06
8.917968750000000000e+02 1.986866792000000013e-07 1.811321719000000038e-06
8.921875000000000000e+02 2.118187579999999947e-07 2.252451196999999924e-06
8.925781250000000000e+02 2.315320077000000024e-07 2.561264241000000138e-06
8.929687500000000000e+02 2.328026283000000091e-07 2.849251801999999840e-06
8.933593750000000000e+02 2.142063778000000104e-07 2.439060719999999890e-06
8.937500000000000000e+02 2.093211519999999943e-07 2.203024059999999947e-06
8.941406250000000000e+02 2.180744526999999883e-07 2.012158380000000198e-06
8.945312500000000000e+02 2.077317697999999930e-07 1.749465507999999966e-06
8.949218750000000000e+02 2.261372890999999932e-07 1.724828881999999935e-06
8.953125000000000000e+02 1.902365359000000007e-07 1.535170535000000089e-06
8.957031250000000000e+02 1.849460915000000082e-07 1.259397031000000097e-06
8.960937500000000000e+02 2.564148018999999850e-07 1.542091784000000079e-06
8.964843750000000000e+02 2.721250425000000051e-07 1.737111332999999987e-06
8.968750000000000000e+02 2.472510811999999878e-07 1.670581035999999967e-06
8.972656250000000000e+02 2.372997716999999957e-07 1.364707567000000064e-06
8.976562500000000000e+02 2.215225558000000051e-07 1.156644987000000104e-06
8.980468750000000000e+02 2.442249547000000152e-07 1.360888857999999992e-06
8.984375000000000000e+02 2.424643040000000107e-07 1.280538911000000077e-06
8.988281250000000000e+02 2.032130452000000024e-07 8.833566620999999734e-07
8.992187500000000000e+02 1.873438682000000009e-07 7.313194130999999700e-07
8.996093750000000000e+02 2.258091649000000018e-07 9.209554409000000201e-07
9.000000000000000000e+02 2.217806595000000015e-07 1.022626195999999905e-06
9.003906250000000000e+02 1.910301394999999872e-07 8.903298872000000094e-07
9.007812500000000000e+02 2.022587651999999961e-07 8.842298190000000026e-07
9.011718750000000000e+02 2.217651309000000046e-07 1.087137286000000087e-06
9.015625000000000000e+02 2.375876274999999951e-07 1.110164083000000024e-06
9.019531250000000000e+02 2.227197134999999916e-07 1.040664930999999996e-06
9.023437500000000000e+02 2.016604132999999950e-07 8.356247701999999961e-07
9.027343750000000000e+02 1.880511093999999994e-07 7.911501369000000390e-07
9.031250000000000000e+02 2.019959897000000093e-07 1.015404287000000040e-06
9.035156250000000000e+02 2.533460047999999991e-07 1.243642152999999959e-06
9.039062500000000000e+02 2.432262830000000045e-07 1.274102775000000015e-06
9.042968750000000000e+02 2.242365406999999890e-07 1.241411558999999988e-06
9.046875000000000000e+02 2.674549661000000124e-07 1.342875696000000023e-06
9.050781250000000000e+02 2.761405348999999966e-07 1.310355615999999915e-06
9.054687500000000000e+02 2.320847950999999959e-07 1.089660067000000009e-06
9.058593750000000000e+02 2.038542188999999988e-07 8.208227913000000385e-07
9.062500000000000000e+02 2.129773685000000019e-07 6.898830112999999565e-07
9.066406250000000000e+02 2.245768645999999931e-07 6.926394209000000358e-07
9.070312500000000000e+02 2.249883248999999954e-07 8.846927638000000467e-07
9.074218750000000000e+02 2.071202157999999905e-07 9.231585712000000103e-07
9.078125000000000000e+02 1.805275934999999948e-07 7.833819086000000270e-07
9.082031250000000000e+02 2.002646371999999971e-07 8.446151609000000030e-07
9.085937500000000000e+02 1.832455313999999981e-07 6.833892242999999829e-07
9.089843750000000000e+02 2.248385430000000024e-07 9.627258679999999324e-07
9.093750000000000000e+02 2.357948982999999872e-07 1.227750940999999938e-06
9.097656250000000000e+02 1.956065525000000038e-07 9.472493317000000155e-07
9.101562500000000000e+02 2.316704031000000103e-07 1.081007787000000089e-06
9.105468750000000000e+02 2.273623642000000082e-07 8.818509376000000063e-07
9.109375000000000000e+02 2.342596675999999880e-07 9.322122867000000333e-07
9.113281250000000000e+02 2.203525021999999980e-07 1.016412112999999916e-06
9.117187500000000000e+02 2.088014833000000082e-07 1.044704331000000071e-06
9.121093750000000000e+02 2.232917746000000095e-07 1.147535057999999931e-06
9.125000000000000000e+02 2.087725067000000126e-07 9.807297246000000491e-07
9.128906250000000000e+02 2.298040218999999897e-07 9.710699212999999628e-07
9.132812500000000000e+02 2.613493559999999876e-07 9.782860051999999050e-07
9.136718750000000000e+02 2.033815898999999877e-07 7.106581818999999868e-07
9.140625000000000000e+02 2.084327124999999871e-07 6.577664106000000170e-07
9.144531250000000000e+02 1.900767105999999924e-07 6.476037156000000019e-07
9.148437500000000000e+02 2.106165123999999960e-07 7.839015960999999595e-07
9.152343750000000000e+02 2.415716276999999765e-07 9.226873041000000479e-07
9.156250000000000000e+02 2.234842648000000096e-07 7.908913145000000137e-07
9.160156250000000000e+02 2.034247522000000005e-07 8.695337596999999476e-07
9.164062500000000000e+02 2.270916258000000093e-07 9.317748381999999490e-07
9.167968750000000000e+02 2.295218026000000021e-07 9.259771706999999805e-07
9.171875000000000000e+02 1.711958576000000008e-07 6.667171569999999876e-07
9.175781250000000000e+02 1.763417594000000110e-07 6.940980111999999764e-07
9.179687500000000000e+02 1.904135163999999983e-07 8.070994533999999756e-07
9.183593750000000000e+02 2.049809967000000049e-07 7.252085258000000299e-07
9.187500000000000000e+02 2.166409427000000073e-07 7.429248103999999961e-07
9.191406250000000000e+02 2.464035154000000083e-07 8.701356107000000367e-07
9.195312500000000000e+02 2.062671269999999876e-07 7.844555563000000092e-07
9.199218750000000000e+02 1.928080776999999951e-07 9.035342940999999724e-07
9.203125000000000000e+02 2.255894760999999972e-07 1.023165176000000099e-06
9.207031250000000000e+02 2.168644144000000019e-07 8.028740886000000183e-07
9.210937500000000000e+02 2.624779684999999945e-07 9.438230555999999784e-07
9.214843750000000000e+02 2.209510054000000027e-07 8.464115594000000440e-07
9.218750000000000000e+02 2.001364365000000080e-07 6.774676308000000364e-07
9.222656250000000000e+02 2.297516484000000053e-07 7.398832497999999724e-07
9.226562500000000000e+02 2.491717840999999819e-07 7.639544909000000253e-07
9.230468750000000000e+02 2.638268751000000154e-07 6.882729559000000158e-07
9.234375000000000000e+02 2.220357936000000042e-07 6.602537084000000368e-07
9.238281250000000000e+02 2.228100100999999996e-07 7.779867361000000335e-07
9.242187500000000000e+02 2.298290643999999870e-07 9.082847938000000137e-07
9.246093750000000000e+02 2.244025888000000024e-07 8.799819084000000416e-07
9.250000000000000000e+02 2.405771927999999928e-07 9.739886150000000069e-07
9.253906250000000000e+02 2.634717603000000064e-07 9.384397611999999481e-07
9.257812500000000000e+02 2.278846241000000130e-07 8.168290124000000386e-07
9.261718750000000000e+02 1.838112562999999913e-07 6.481412581999999798e-07
9.265625000000000000e+02 1.794249690999999954e-07 5.952935949000000281e-07
9.269531250000000000e+02 2.177046414999999995e-07 6.480541014000000165e-07
9.273437500000000000e+02 1.817193039000000100e-07 6.190549451000000406e-07
9.277343750000000000e+02 2.196557207000000003e-07 7.305887938999999772e-07
9.281250000000000000e+02 2.342384269000000016e-07 7.588306997999999810e-07
9.285156250000000000e+02 2.017413662000000007e-07 7.456697199999999697e-07
9.289062500000000000e+02 1.977215991999999933e-07 6.151731762999999608e-07
9.292968750000000000e+02 2.368125788000000090e-07 6.518822672000000457e-07
9.296875000000000000e+02 2.053677738999999955e-07 5.564150788999999704e-07
9.300781250000000000e+02 1.921278082999999885e-07 5.655343510999999848e-07
9.304687500000000000e+02 1.938316026999999890e-07 6.771784699000000197e-07
9.308593750000000000e+02 2.131688184000000029e-07 7.147885216000000153e-07
9.312500000000000000e+02 2.220531380000000075e-07 5.711420817999999565e-07
9.316406250000000000e+02 2.410668067999999953e-07 6.176218134000000397e-07
9.320312500000000000e+02 2.216210422000000066e-07 6.570732415999999681e-07
9.324218750000000000e+02 2.695232757999999762e-07 6.525376833999999848e-07
9.328125000000000000e+02 2.350333544000000048e-07 6.498532235999999744e-07
9.332031250000000000e+02 2.189178005999999880e-07 6.448342173999999624e-07
9.335937500000000000e+02 2.196324561999999941e-07 5.826280167999999865e-07
9.339843750000000000e+02 1.776559583999999994e-07 4.760107346000000245e-07
9.343750000000000000e+02 1.974166639000000039e-07 5.265422739999999923e-07
9.347656250000000000e+02 2.544568379000000129e-07 6.144365803000000348e-07
9.351562500000000000e+02 2.004968094999999958e-07 4.799890039000000170e-07
9.355468750000000000e+02 2.015501244000000081e-07 4.376532680000000009e-07
9.359375000000000000e+02 2.317014224999999888e-07 5.336548213999999627e-07
9.363281250000000000e+02 2.023861336999999945e-07 4.931365924000000394e-07
9.367187500000000000e+02 2.139540619000000028e-07 4.088432919000000089e-07
9.371093750000000000e+02 2.395880161000000145e-07 3.924555434000000204e-07
9.375000000000000000e+02 2.284982965000000026e-07 4.837285754000000036e-07
9.378906250000000000e+02 1.927946864000000061e-07 4.799896847999999776e-07
9.382812500000000000e+02 2.233936655999999944e-07 4.611461496000000002e-07
9.386718750000000000e+02 2.172029413999999940e-07 3.965709407999999923e-07
9.390625000000000000e+02 2.115901037999999941e-07 3.946102910999999765e-07
9.394531250000000000e+02 2.124272857999999888e-07 3.467652919999999957e-07
9.398437500000000000e+02 1.859366868999999872e-07 2.848682068000000000e-07
9.402343750000000000e+02 1.975939091999999933e-07 2.988964799999999993e-07
9.406250000000000000e+02 2.086633337999999976e-07 2.897916582000000252e-07
9.410156250000000000e+02 1.761562674999999968e-07 2.832669463999999875e-07
9.414062500000000000e+02 1.854906701999999873e-07 2.887557821999999885e-07
9.417968750000000000e+02 2.237391908999999989e-07 2.662268268999999785e-07
9.421875000000000000e+02 2.024859062999999924e-07 2.082618033999999959e-07
9.425781250000000000e+02 2.025748976999999880e-07 1.772585325000000107e-07
9.429687500000000000e+02 1.798514284000000111e-07 1.703173103000000004e-07
9.433593750000000000e+02 1.784572221999999959e-07 1.680245832000000102e-07
9.437500000000000000e+02 1.925232293000000048e-07 1.644864860999999925e-07
9.441406250000000000e+02 2.193985627000000092e-07 1.739320100000000085e-07
9.445312500000000000e+02 1.999016919000000116e-07 1.662685666000000023e-07
9.449218750000000000e+02 2.023597672000000120e-07 1.213872959999999888e-07
9.453125000000000000e+02 2.341726432000000073e-07 9.278909320999999936e-08
9.457031250000000000e+02 2.216730752999999950e-07 8.097600812999999544e-08
9.460937500000000000e+02 1.832994938000000076e-07 9.576615623000000005e-08
9.464843750000000000e+02 1.839672231000000055e-07 1.203187645999999947e-07
9.468750000000000000e+02 1.710832044000000030e-07 1.134549866999999999e-07
9.472656250000000000e+02 1.629419116999999909e-07 9.132383567000000539e-08
9.476562500000000000e+02 2.178177107999999925e-07 7.936294527999999514e-08
9.480468750000000000e+02 2.528472552999999979e-07 8.977852361999999615e-08
9.484375000000000000e+02 1.914249931000000046e-07 9.721558254999999361e-08
9.488281250000000000e+02 1.805626037000000079e-07 8.559877996000000106e-08
9.492187500000000000e+02 1.992176963999999934e-07 1.135349751000000009e-07
9.496093750000000000e+02 1.716309229000000003e-07 1.679819505000000074e-07
9.500000000000000000e+02 1.950701447999999923e-07 2.453121261000000219e-07
9.503906250000000000e+02 1.963597742000000101e-07 4.364898533000000207e-07
9.507812500000000000e+02 1.888026666000000028e-07 4.110329174999999906e-07
9.511718750000000000e+02 1.894839952000000030e-07 3.349116642999999855e-07
9.515625000000000000e+02 1.811869438000000116e-07 2.492983204000000161e-07
9.519531250000000000e+02 1.834019332999999970e-07 1.795656342999999890e-07
9.523437500000000000e+02 1.491522416000000086e-07 1.872386294000000109e-07
9.527343750000000000e+02 1.527274768000000081e-07 2.259331855999999952e-07
9.531250000000000000e+02 1.726034362000000105e-07 2.230839638999999944e-07
9.535156250000000000e+02 1.820580578000000099e-07 2.732677650000000034e-07
9.539062500000000000e+02 1.802150924999999941e-07 2.996592343999999789e-07
9.542968750000000000e+02 1.619301513999999935e-07 3.020626286000000202e-07
9.546875000000000000e+02 1.428528268000000064e-07 2.383775617000000064e-07
9.550781250000000000e+02 1.652222120999999919e-07 2.126474474999999937e-07
9.554687500000000000e+02 1.796699462999999946e-07 2.382063689000000025e-07
9.558593750000000000e+02 1.619397408999999980e-07 2.095634623000000020e-07
9.562500000000000000e+02 1.578675436000000013e-07 1.755968979000000128e-07
9.566406250000000000e+02 1.602075940000000105e-07 1.292686692999999932e-07
9.570312500000000000e+02 1.481868116999999966e-07 1.363127565999999963e-07
9.574218750000000000e+02 1.792624202000000123e-07 1.309061787999999919e-07
9.578125000000000000e+02 1.944983106000000087e-07 1.087818746999999990e-07
9.582031250000000000e+02 2.004250867000000092e-07 1.021418711000000059e-07
9.585937500000000000e+02 1.943642653999999945e-07 7.422543668999999834e-08
9.589843750000000000e+02 2.369241161000000034e-07 5.844241884000000197e-08
9.593750000000000000e+02 2.646471476999999965e-07 5.554115461999999685e-08
9.597656250000000000e+02 2.268003843999999895e-07 4.579416144999999900e-08
9.601562500000000000e+02 2.512357056000000258e-07 3.285064101000000036e-08
9.605468750000000000e+02 2.422237717000000205e-07 3.113434426000000227e-08
9.609375000000000000e+02 2.790443430999999891e-07 3.479425378000000223e-08
9.613281250000000000e+02 3.286656916000000007e-07 3.554341594999999879e-08
9.617187500000000000e+02 3.486264528999999949e-07 3.635691726999999985e-08
9.621093750000000000e+02 3.557948729000000114e-07 3.756217971000000000e-08
9.625000000000000000e+02 4.025917963000000222e-07 3.728718798999999719e-08
9.628906250000000000e+02 3.624989863000000095e-07 3.989300473999999782e-08
9.632812500000000000e+02 3.723477048999999870e-07 3.832143026999999819e-08
9.636718750000000000e+02 3.945245717000000180e-07 3.939558158999999834e-08
9.640625000000000000e+02 3.773337247000000057e-07 4.231119934999999736e-08
9.644531250000000000e+02 4.324851419999999835e-07 5.000492446000000150e-08
9.648437500000000000e+02 5.186490983000000240e-07 4.749735536000000317e-08
9.652343750000000000e+02 5.865285106999999853e-07 3.516909374999999808e-08
9.656250000000000000e+02 6.543324173999999700e-07 3.071978438999999906e-08
9.660156250000000000e+02 7.640133519999999537e-07 3.053056162999999763e-08
9.664062500000000000e+02 8.198450766000000279e-07 3.228610779000000182e-08
9.667968750000000000e+02 8.270044933999999538e-07 3.337644022999999977e-08
9.671875000000000000e+02 9.021194336000000121e-07 3.648358828000000077e-08
9.675781250000000000e+02 9.553678517000000426e-07 3.918984435000000137e-08
9.679687500000000000e+02 1.206101932999999899e-06 4.092416163000000276e-08
9.683593750000000000e+02 1.068166231000000002e-06 4.267512343999999896e-08
9.687500000000000000e+02 1.280367774999999946e-06 4.110354425000000312e-08
9.691406250000000000e+02 1.405159671999999939e-06 3.302511065000000260e-08
9.695312500000000000e+02 1.562509626999999951e-06 2.841292607000000113e-08
9.699218750000000000e+02 1.652291120000000020e-06 3.561995241000000021e-08
9.703125000000000000e+02 1.631563084000000103e-06 3.261078956999999792e-08
9.707031250000000000e+02 1.732421510999999920e-06 3.289001335000000214e-08
9.710937500000000000e+02 1.862534965000000053e-06 3.620186544999999981e-08
9.714843750000000000e+02 2.174630309999999945e-06 3.540953152999999983e-08
9.718750000000000000e+02 2.384092619000000192e-06 3.158076753000000153e-08
9.722656250000000000e+02 2.461263613000000088e-06 3.652024406999999768e-08
9.726562500000000000e+02 2.186546279000000003e-06 3.545857850999999790e-08
9.730468750000000000e+02 2.755086443000000156e-06 3.510221065000000073e-08
9.734375000000000000e+02 2.741349864999999848e-06 3.611878467000000203e-08
9.738281250000000000e+02 2.543138046999999897e-06 4.230273994999999736e-08
9.742187500000000000e+02 2.125191068000000208e-06 3.858071371999999924e-08
9.746093750000000000e+02 1.764593718999999992e-06 2.936037563999999950e-08
9.750000000000000000e+02 1.815405680999999978e-06 3.203112969000000255e-08
9.753906250000000000e+02 1.828055220000000103e-06 3.697911290999999922e-08
9.757812500000000000e+02 1.656630651000000064e-06 4.254359857000000024e-08
9.761718750000000000e+02 1.389060024999999904e-06 4.309715207999999956e-08
9.765625000000000000e+02 1.345630062000000079e-06 4.098313148999999951e-08
9.769531250000000000e+02 1.373382090000000097e-06 3.860708016999999747e-08
9.773437500000000000e+02 1.252889172000000005e-06 4.660939814999999771e-08
9.777343750000000000e+02 1.448447399000000071e-06 4.608791845999999832e-08
9.781250000000000000e+02 1.692882282999999919e-06 4.377676896999999685e-08
9.785156250000000000e+02 1.512561365000000067e-06 4.547499316000000037e-08
9.789062500000000000e+02 1.525282475000000094e-06 4.658203398000000106e-08
9.792968750000000000e+02 1.418427782000000031e-06 5.648940568999999759e-08
9.796875000000000000e+02 1.596772540000000026e-06 6.144524304000000597e-08
9.800781250000000000e+02 2.028567916999999921e-06 6.776158143999999650e-08
9.804687500000000000e+02 2.653280640000000151e-06 7.156664352999999990e-08
9.808593750000000000e+02 2.569630082999999892e-06 7.447698658000000181e-08
9.812500000000000000e+02 3.321417727000000118e-06 8.431018139000000197e-08
9.816406250000000000e+02 3.661406123000000085e-06 9.386019696999999352e-08
9.820312500000000000e+02 4.122465003000000126e-06 1.116210056000000058e-07
9.824218750000000000e+02 3.543432127999999897e-06 1.318622650999999966e-07
9.828125000000000000e+02 3.144487299999999803e-06 1.147637384000000038e-07
9.832031250000000000e+02 3.316696127999999871e-06 1.160099691000000062e-07
9.835937500000000000e+02 3.407770750000000207e-06 1.216355264999999944e-07
9.839843750000000000e+02 2.933973662000000162e-06 1.307105299000000056e-07
9.843750000000000000e+02 2.630047904999999834e-06 1.559735759999999882e-07
9.847656250000000000e+02 1.744337933999999932e-06 1.296909675000000076e-07
9.851562500000000000e+02 1.922422735000000000e-06 1.289511181999999957e-07
9.855468750000000000e+02 1.964439576000000189e-06 1.501030129999999983e-07
9.859375000000000000e+02 1.549953448999999997e-06 1.544077703000000131e-07
9.863281250000000000e+02 1.523568845000000075e-06 1.494975020999999948e-07
9.867187500000000000e+02 1.711627047999999914e-06 1.672465649999999990e-07
9.871093750000000000e+02 1.425961397999999928e-06 1.938515383000000110e-07
9.875000000000000000e+02 1.207968464999999974e-06 1.783207181999999986e-07
9.878906250000000000e+02 9.268134825999999741e-07 2.054134329000000018e-07
9.882812500000000000e+02 7.112556447999999659e-07 2.305900976000000068e-07
9.886718750000000000e+02 6.596585152000000218e-07 1.950797342999999969e-07
9.890625000000000000e+02 6.582036321000000190e-07 2.259337340999999996e-07
9.894531250000000000e+02 7.426911816999999765e-07 2.691031337999999907e-07
9.898437500000000000e+02 7.132604025999999686e-07 3.036750861999999823e-07
9.902343750000000000e+02 6.785448344000000321e-07 3.205599954999999901e-07
9.906250000000000000e+02 5.975906155000000022e-07 3.030056545999999927e-07
9.910156250000000000e+02 5.454112299999999734e-07 3.465004170999999849e-07
9.914062500000000000e+02 5.815581141000000367e-07 4.162658057999999976e-07
9.917968750000000000e+02 5.803582326999999744e-07 4.073488780999999796e-07
9.921875000000000000e+02 5.425588118000000505e-07 4.098022816000000161e-07
9.925781250000000000e+02 4.555870284999999861e-07 4.962380731999999899e-07
9.929687500000000000e+02 4.350623959000000203e-07 5.575508030999999827e-07
9.933593750000000000e+02 4.237125677999999818e-07 4.719442115999999754e-07
9.937500000000000000e+02 3.991386998000000183e-07 4.499975310999999917e-07
9.941406250000000000e+02 4.166215826000000257e-07 4.345770566000000024e-07
9.945312500000000000e+02 4.347974073999999998e-07 4.085140706999999823e-07
9.949218750000000000e+02 3.853479136999999847e-07 3.716243867000000088e-07
9.953125000000000000e+02 3.567615796000000069e-07 3.932859161999999951e-07
9.957031250000000000e+02 3.880990651000000058e-07 3.683907710000000227e-07
9.960937500000000000e+02 4.190235771999999981e-07 3.119101557000000166e-07
9.964843750000000000e+02 4.164316457999999760e-07 3.227792785000000124e-07
9.968750000000000000e+02 4.030192201999999847e-07 3.399991021999999889e-07
9.972656250000000000e+02 3.338470954000000188e-07 3.065208465999999898e-07
9.976562500000000000e+02 3.729933991999999918e-07 2.947842223000000240e-07
9.980468750000000000e+02 4.079554955000000265e-07 2.754457015000000193e-07
9.984375000000000000e+02 3.985003443000000170e-07 2.613753252000000006e-07
9.988281250000000000e+02 3.671725807000000053e-07 2.385341716000000187e-07
9.992187500000000000e+02 3.682680932000000091e-07 2.678728194999999864e-07
9.996093750000000000e+02 3.580375717999999855e-07 2.358411814999999973e-07
1.000000000000000000e+03 2.964971145000000031e-07 1.939497598999999942e-07
1.000390625000000000e+03 3.245661063999999903e-07 1.743896020999999958e-07
1.000781250000000000e+03 3.469470577999999983e-07 1.836095547999999981e-07
1.001171875000000000e+03 2.880775745000000121e-07 1.892247756000000033e-07
1.001562500000000000e+03 3.547755468999999763e-07 1.788835679999999969e-07
1.001953125000000000e+03 3.535869005999999799e-07 1.807549237000000100e-07
1.002343750000000000e+03 3.385584426000000186e-07 1.805016999000000125e-07
1.002734375000000000e+03 3.504906401000000242e-07 1.701512243000000031e-07
1.003125000000000000e+03 2.922246342999999921e-07 1.770513459000000044e-07
1.003515625000000000e+03 2.654888123000000204e-07 1.678232600999999919e-07
1.003906250000000000e+03 2.866447454000000183e-07 1.403941461999999967e-07
1.004296875000000000e+03 3.118759020000000213e-07 1.559290046000000043e-07
1.004687500000000000e+03 3.064614559000000250e-07 1.589050083999999886e-07
1.005078125000000000e+03 3.410711232999999787e-07 1.691136839000000115e-07
1.005468750000000000e+03 3.344015850999999775e-07 1.836045804000000006e-07
1.005859375000000000e+03 2.793107312000000256e-07 1.897355734999999872e-07
1.006250000000000000e+03 2.837253519000000190e-07 1.638495680999999911e-07
1.006640625000000000e+03 3.632787067999999860e-07 1.819505493000000028e-07
1.007031250000000000e+03 3.754746444000000046e-07 1.889875910999999917e-07
1.007421875000000000e+03 3.864976345000000218e-07 1.472885273000000061e-07
1.007812500000000000e+03 3.465522041999999809e-07 1.425149427999999910e-07
1.008203125000000000e+03 3.402113576999999915e-07 1.375667420999999892e-07
1.008593750000000000e+03 3.613462014000000065e-07 1.483124306000000064e-07
1.008984375000000000e+03 3.748603856000000001e-07 1.665621723000000065e-07
1.009375000000000000e+03 4.477858516000000225e-07 1.580994227000000058e-07
1.009765625000000000e+03 4.794123466000000394e-07 1.412012924000000021e-07
1.010156250000000000e+03 4.556407826999999921e-07 1.440673949999999925e-07
1.010546875000000000e+03 5.351932676000000324e-07 1.697723532999999883e-07
1.010937500000000000e+03 6.477274904000000244e-07 1.721466573999999929e-07
1.011328125000000000e+03 6.221656940000000157e-07 1.657475360999999891e-07
1.011718750000000000e+03 5.973981819999999590e-07 1.455466774999999944e-07
1.012109375000000000e+03 7.009849117000000397e-07 1.696714836000000130e-07
1.012500000000000000e+03 7.489876554000000355e-07 2.311073640999999980e-07
1.012890625000000000e+03 8.509313809999999905e-07 2.652262638000000101e-07
1.013281250000000000e+03 1.067424641000000065e-06 2.557117597000000247e-07
1.013671875000000000e+03 1.035834310000000049e-06 2.509989749999999985e-07
1.014062500000000000e+03 1.025707854999999992e-06 2.758755276000000031e-07
1.014453125000000000e+03 1.374458385000000058e-06 2.585734459000000035e-07
1.014843750000000000e+03 1.427351366999999962e-06 3.370579383999999933e-07
1.015234375000000000e+03 1.243491368999999963e-06 3.688993370000000049e-07
1.015625000000000000e+03 1.073917822999999962e-06 3.100301373000000098e-07
1.016015625000000000e+03 1.284418296999999920e-06 3.601296755000000234e-07
1.016406250000000000e+03 1.083698903999999938e-06 4.727883539999999985e-07
1.016796875000000000e+03 9.519556477999999550e-07 5.150089021000000129e-07
1.017187500000000000e+03 8.770076067999999481e-07 6.804232450000000194e-07
1.017578125000000000e+03 7.970463097000000034e-07 7.719754134000000250e-07
1.017968750000000000e+03 7.885066075000000398e-07 1.038467702000000036e-06
1.018359375000000000e+03 7.674718580000000457e-07 1.103631937999999926e-06
1.018750000000000000e+03 7.630615119000000154e-07 1.252816844000000004e-06
1.019140625000000000e+03 8.846382152000000389e-07 1.435530942000000073e-06
1.019531250000000000e+03 6.974811628000000160e-07 1.534859888000000091e-06
1.019921875000000000e+03 5.730459132000000004e-07 1.902189040999999924e-06
1.020312500000000000e+03 5.821090857999999924e-07 1.987831341999999819e-06
1.020703125000000000e+03 5.844586500999999755e-07 1.781028375000000095e-06
1.021093750000000000e+03 5.551129471999999856e-07 1.513902611000000072e-06
1.021484375000000000e+03 4.772798042999999852e-07 1.197502083000000008e-06
1.021875000000000000e+03 4.421554993999999948e-07 8.691168142999999851e-07
1.022265625000000000e+03 4.621178496000000141e-07 8.610680500000000406e-07
1.022656250000000000e+03 4.248407262999999829e-07 7.990247388000000124e-07
1.023046875000000000e+03 3.889722597000000023e-07 5.801206699000000094e-07
1.023437500000000000e+03 5.058662141000000152e-07 4.025825283000000192e-07
1.023828125000000000e+03 5.370677440999999684e-07 3.744216132000000050e-07
1.024218750000000000e+03 4.937202479000000342e-07 2.660191485999999990e-07
1.024609375000000000e+03 5.862031479999999793e-07 2.703331833999999983e-07
1.025000000000000000e+03 6.997792425999999572e-07 2.274329709999999965e-07
1.025390625000000000e+03 6.769536174999999771e-07 1.677971206000000123e-07
1.025781250000000000e+03 7.276828105999999613e-07 1.712510871999999907e-07
1.026171875000000000e+03 8.015102208000000523e-07 1.415213780000000085e-07
1.026562500000000000e+03 8.517443148999999897e-07 1.148550185000000060e-07
1.026953125000000000e+03 8.551892782999999570e-07 1.168021068000000036e-07
1.027343750000000000e+03 9.549217027000000022e-07 1.061432724999999955e-07
1.027734375000000000e+03 8.944594703000000250e-07 9.911385316999999503e-08
1.028125000000000000e+03 1.128722806999999924e-06 9.231795848999999673e-08
1.028515625000000000e+03 1.191732938999999906e-06 8.911941922000000309e-08
1.028906250000000000e+03 1.319722399999999985e-06 8.629115450000000614e-08
1.029296875000000000e+03 1.658775980000000010e-06 8.033207294000000533e-08
1.029687500000000000e+03 1.612813931000000072e-06 7.674072753000000405e-08
1.030078125000000000e+03 1.836076520999999941e-06 8.072152653000000389e-08
1.030468750000000000e+03 1.851734330999999907e-06 7.073189679999999458e-08
1.030859375000000000e+03 1.648542166999999937e-06 6.459864822000000164e-08
1.031250000000000000e+03 1.976053220000000156e-06 7.978738075000000312e-08
1.031640625000000000e+03 2.452718008999999827e-06 7.684032990000000277e-08
1.032031250000000000e+03 2.739514125000000085e-06 7.154770564999999617e-08
1.032421875000000000e+03 3.167299078999999881e-06 8.154979041000000317e-08
1.032812500000000000e+03 3.842506155999999941e-06 9.304833173999999470e-08
1.033203125000000000e+03 3.551906916999999821e-06 9.755687104000000588e-08
1.033593750000000000e+03 3.254596301000000174e-06 1.032652727999999995e-07
1.033984375000000000e+03 4.717385231000000248e-06 1.145412124000000013e-07
1.034375000000000000e+03 5.399714955000000302e-06 1.182118226999999948e-07
1.034765625000000000e+03 5.578534687999999660e-06 1.103363506999999938e-07
1.035156250000000000e+03 5.381964625000000206e-06 1.128497216999999937e-07
1.035546875000000000e+03 5.818125711000000026e-06 1.304362167999999938e-07
1.035937500000000000e+03 4.730738378999999859e-06 1.451131821000000039e-07
1.036328125000000000e+03 5.945400668000000167e-06 2.534743947000000022e-07
1.036718750000000000e+03 7.374258971000000203e-06 5.143431210000000306e-07
1.037109375000000000e+03 6.562665115999999954e-06 8.295176659000000145e-07
1.037500000000000000e+03 5.147343960000000051e-06 5.892309390000000077e-07
1.037890625000000000e+03 4.605382383999999611e-06 2.680743506999999866e-07
1.038281250000000000e+03 4.507066484999999880e-06 1.606719195999999919e-07
1.038671875000000000e+03 4.774601250000000080e-06 1.386028355999999943e-07
1.039062500000000000e+03 4.452315671000000331e-06 1.140613299000000023e-07
1.039453125000000000e+03 4.110488508000000103e-06 9.401030980999999378e-08
1.039843750000000000e+03 3.678478566999999879e-06 8.199648793000000465e-08
1.040234375000000000e+03 2.884901053000000013e-06 7.083828464999999439e-08
1.040625000000000000e+03 3.046917983000000117e-06 7.603881548000000618e-08
1.041015625000000000e+03 3.368524768000000081e-06 7.566660221999999714e-08
1.041406250000000000e+03 3.578413782000000139e-06 7.386948021000000029e-08
1.041796875000000000e+03 3.280811735999999793e-06 5.661906750999999717e-08
1.042187500000000000e+03 2.733082982000000030e-06 6.036557113000000113e-08
1.042578125000000000e+03 2.633055419999999898e-06 7.421793719000000489e-08
1.042968750000000000e+03 2.567986512000000008e-06 6.347233380000000468e-08
1.043359375000000000e+03 2.120217682999999922e-06 5.586782239999999737e-08
1.043750000000000000e+03 2.012302279000000101e-06 5.169569645000000182e-08
1.044140625000000000e+03 1.709789188999999982e-06 4.527683343000000005e-08
1.044531250000000000e+03 1.722038654000000021e-06 3.980315738000000001e-08
1.044921875000000000e+03 1.844353692999999918e-06 3.577313408999999868e-08
1.045312500000000000e+03 1.698188254999999958e-06 4.138558861999999838e-08
1.045703125000000000e+03 1.540650671000000020e-06 4.297657854999999880e-08
1.046093750000000000e+03 1.564722289999999994e-06 3.603786956000000028e-08
1.046484375000000000e+03 1.649197204999999944e-06 3.356232699000000319e-08
1.046875000000000000e+03 1.322704796999999989e-06 3.137021424999999864e-08
1.047265625000000000e+03 1.019499597000000064e-06 2.966912690999999977e-08
1.047656250000000000e+03 1.036130961000000099e-06 2.487739892999999930e-08
1.048046875000000000e+03 9.290849310999999675e-07 2.802569017000000161e-08
1.048437500000000000e+03 8.903749030999999646e-07 2.967635451999999903e-08
1.048828125000000000e+03 8.090171299999999926e-07 2.675840321999999961e-08
1.049218750000000000e+03 8.389437648000000290e-07 2.655838280000000157e-08
1.049609375000000000e+03 7.658660393000000047e-07 2.561287903000000143e-08
1.050000000000000000e+03 7.142046769000000329e-07 2.845111863999999857e-08
1.050390625000000000e+03 7.465013412000000049e-07 2.752517454999999854e-08
1.050781250000000000e+03 7.110254207000000357e-07 2.940997823000000081e-08
1.051171875000000000e+03 7.144338417999999961e-07 3.169930542000000256e-08
1.051562500000000000e+03 6.569920617000000124e-07 3.002257961999999825e-08
1.051953125000000000e+03 6.133557830000000366e-07 2.863784708000000096e-08
1.052343750000000000e+03 4.622145012999999883e-07 2.494819728999999965e-08
1.052734375000000000e+03 5.148396575000000510e-07 2.968273097999999912e-08
1.053125000000000000e+03 6.274892193000000003e-07 3.122293144999999989e-08
1.053515625000000000e+03 6.918211909999999895e-07 2.719704800999999887e-08
1.053906250000000000e+03 6.170928579000000512e-07 2.425041563000000007e-08
1.054296875000000000e+03 6.230952151999999581e-07 2.714062919999999890e-08
1.054687500000000000e+03 5.775888859000000394e-07 2.754444342999999859e-08
1.055078125000000000e+03 5.106854859000000440e-07 2.561990330000000106e-08
1.055468750000000000e+03 4.893159543999999580e-07 2.327700626999999977e-08
1.055859375000000000e+03 5.088305289000000288e-07 2.298786669999999931e-08
1.056250000000000000e+03 3.951140150000000017e-07 2.451957467999999928e-08
1.056640625000000000e+03 3.956974813999999776e-07 2.369308164000000134e-08
1.057031250000000000e+03 3.882196623000000212e-07 2.364982950999999844e-08
1.057421875000000000e+03 3.664860316999999888e-07 2.272093480000000115e-08
1.057812500000000000e+03 3.479339270999999923e-07 1.853725815999999940e-08
1.058203125000000000e+03 4.426909992999999849e-07 1.990441110000000110e-08
1.058593750000000000e+03 3.575247311999999874e-07 2.318600987000000030e-08
1.058984375000000000e+03 3.154300951000000083e-07 2.415201194999999982e-08
1.059375000000000000e+03 3.493688745000000045e-07 2.105287408999999972e-08
1.059765625000000000e+03 3.694974807999999976e-07 2.280283581000000120e-08
1.060156250000000000e+03 3.115214681000000259e-07 1.894461761999999878e-08
1.060546875000000000e+03 2.873984588000000242e-07 1.576737459999999848e-08
1.060937500000000000e+03 2.995295206000000120e-07 1.802703480000000106e-08
1.061328125000000000e+03 3.270070264999999749e-07 2.018499197999999952e-08
1.061718750000000000e+03 2.476799804000000186e-07 2.209006934999999938e-08
1.062109375000000000e+03 2.232150773999999988e-07 2.414253356000000073e-08
1.062500000000000000e+03 2.939276533000000069e-07 2.411664705999999916e-08
1.062890625000000000e+03 3.107737505000000221e-07 1.886700540999999938e-08
1.063281250000000000e+03 2.581368296000000158e-07 1.811146677000000124e-08
1.063671875000000000e+03 2.072057269999999984e-07 1.777373889000000052e-08
1.064062500000000000e+03 2.493689082999999835e-07 1.874630066000000013e-08
1.064453125000000000e+03 2.404556498999999986e-07 1.740830757000000038e-08
1.064843750000000000e+03 2.302105456000000099e-07 1.662336201999999863e-08
1.065234375000000000e+03 2.635458096000000150e-07 1.865158880999999998e-08
1.065625000000000000e+03 2.707821127999999920e-07 1.974989123999999924e-08
1.066015625000000000e+03 2.762183859000000210e-07 2.034280763999999981e-08
1.066406250000000000e+03 2.636478329000000140e-07 1.900576853000000009e-08
1.066796875000000000e+03 2.904236396000000179e-07 1.758862171000000121e-08
1.067187500000000000e+03 2.674832051000000112e-07 1.664038838000000050e-08
1.067578125000000000e+03 2.412178558000000001e-07 1.488557397000000043e-08
1.067968750000000000e+03 2.724241900999999743e-07 1.273200252999999977e-08
1.068359375000000000e+03 2.732351758000000109e-07 1.642593758000000126e-08
1.068750000000000000e+03 2.342323176000000112e-07 1.726357346000000029e-08
1.069140625000000000e+03 2.223376459000000067e-07 1.524837031000000070e-08
1.069531250000000000e+03 2.223414287999999966e-07 1.626892695999999885e-08
1.069921875000000000e+03 2.437468783999999799e-07 1.723112609000000123e-08
1.070312500000000000e+03 2.528572610000000193e-07 1.586061586999999936e-08
1.070703125000000000e+03 2.764853981999999819e-07 1.496881906999999897e-08
1.071093750000000000e+03 3.139140434000000182e-07 1.504490514000000059e-08
1.071484375000000000e+03 3.264128167999999806e-07 1.392910703000000072e-08
1.071875000000000000e+03 2.932157970999999965e-07 1.222069988999999951e-08
1.072265625000000000e+03 2.547541697000000022e-07 1.276144135999999999e-08
1.072656250000000000e+03 2.427227670999999926e-07 1.520713253999999869e-08
1.073046875000000000e+03 2.391323909999999891e-07 1.523545070000000017e-08
1.073437500000000000e+03 2.208020557999999954e-07 1.494853236999999905e-08
1.073828125000000000e+03 2.308190354999999936e-07 1.360620318000000012e-08
1.074218750000000000e+03 2.734953789000000049e-07 1.529388387000000103e-08
1.074609375000000000e+03 2.501492718999999846e-07 1.660133639000000075e-08
1.075000000000000000e+03 2.065089455000000006e-07 1.578071858999999896e-08
1.075390625000000000e+03 2.373180050999999946e-07 1.673529765000000039e-08
1.075781250000000000e+03 2.965337325000000093e-07 1.674800329000000004e-08
1.076171875000000000e+03 2.541020446999999741e-07 1.361666394000000018e-08
1.076562500000000000e+03 2.821423626999999943e-07 1.448688196000000038e-08
1.076953125000000000e+03 2.750757580000000164e-07 1.637534909000000165e-08
1.077343750000000000e+03 2.640530705000000064e-07 1.649401937000000038e-08
1.077734375000000000e+03 2.762084558999999988e-07 1.631933339999999916e-08
1.078125000000000000e+03 3.056211530999999752e-07 1.636172610999999975e-08
1.078515625000000000e+03 2.770445408999999846e-07 1.647852269999999991e-08
1.078906250000000000e+03 3.030433885000000023e-07 1.764228848999999957e-08
1.079296875000000000e+03 3.066342564000000004e-07 1.582935654999999934e-08
1.079687500000000000e+03 2.687961936000000025e-07 1.502394579999999867e-08
1.080078125000000000e+03 2.853300545999999823e-07 1.791615009000000144e-08
1.080468750000000000e+03 3.115905051000000001e-07 1.818258548999999849e-08
1.080859375000000000e+03 3.111107075999999786e-07 1.657608470000000119e-08
1.081250000000000000e+03 2.852842253999999780e-07 1.384787157000000024e-08
1.081640625000000000e+03 3.199851917999999813e-07 1.567887961000000048e-08
1.082031250000000000e+03 3.131917653999999910e-07 1.628074126000000124e-08
1.082421875000000000e+03 2.806053160999999936e-07 1.718245502999999857e-08
1.082812500000000000e+03 3.090362886999999931e-07 1.881097079999999946e-08
1.083203125000000000e+03 3.407431881999999799e-07 1.839629390000000080e-08
1.083593750000000000e+03 2.816235451000000199e-07 1.685146770999999985e-08
1.083984375000000000e+03 3.302602373999999870e-07 1.883742708999999919e-08
1.084375000000000000e+03 3.059237809000000115e-07 1.580207512999999846e-08
1.084765625000000000e+03 2.807690189000000120e-07 1.724272169999999991e-08
1.085156250000000000e+03 3.170032111000000158e-07 1.990809936999999941e-08
1.085546875000000000e+03 3.024281272999999826e-07 1.860554683000000028e-08
1.085937500000000000e+03 2.619640686999999763e-07 1.942954082000000147e-08
1.086328125000000000e+03 2.979744488000000159e-07 1.942524373999999951e-08
1.086718750000000000e+03 2.952826503000000237e-07 1.728595963999999978e-08
1.087109375000000000e+03 2.832761386999999912e-07 1.817678708999999970e-08
1.087500000000000000e+03 2.943105531000000089e-07 1.727056700000000054e-08
1.087890625000000000e+03 2.965777458999999807e-07 1.726150944999999929e-08
1.088281250000000000e+03 3.148793503999999761e-07 1.836702884999999840e-08
1.088671875000000000e+03 3.468596740999999742e-07 2.043811648000000018e-08
1.089062500000000000e+03 3.476175675000000024e-07 1.897363323999999992e-08
1.089453125000000000e+03 3.821589356000000003e-07 2.323136858000000007e-08
1.089843750000000000e+03 3.512023827999999935e-07 2.201403885000000109e-08
1.090234375000000000e+03 3.274904365999999932e-07 2.432417878999999922e-08
1.090625000000000000e+03 3.748785055000000108e-07 2.521092548999999947e-08
1.091015625000000000e+03 3.891296262000000010e-07 2.105337531999999853e-08
1.091406250000000000e+03 4.153054543999999849e-07 2.184963631000000015e-08
1.091796875000000000e+03 3.824065608000000231e-07 2.128968742000000001e-08
1.092187500000000000e+03 3.559206147999999910e-07 2.162832555000000055e-08
1.092578125000000000e+03 3.254104000999999904e-07 2.179995805999999887e-08
1.092968750000000000e+03 3.108372645000000258e-07 2.391343722999999871e-08
1.093359375000000000e+03 3.971665501000000026e-07 3.031876238000000238e-08
1.093750000000000000e+03 4.638512258999999932e-07 2.746373637999999930e-08
1.094140625000000000e+03 3.849711799999999780e-07 2.727843360000000039e-08
1.094531250000000000e+03 3.178906293000000134e-07 2.625090114999999871e-08
1.094921875000000000e+03 3.014106359999999748e-07 2.379841503000000020e-08
1.095312500000000000e+03 3.112331205999999740e-07 2.539230593000000107e-08
1.095703125000000000e+03 2.936340664999999971e-07 2.209760667999999944e-08
1.096093750000000000e+03 3.784495512000000065e-07 2.394065482000000125e-08
1.096484375000000000e+03 4.199859335000000098e-07 2.830848401999999954e-08
1.096875000000000000e+03 3.433905383000000109e-07 2.796602994000000102e-08
1.097265625000000000e+03 4.058966052000000114e-07 2.816424878000000016e-08
1.097656250000000000e+03 4.394645332000000148e-07 2.885963540999999943e-08
1.098046875000000000e+03 3.905226975000000234e-07 2.947257725999999853e-08
1.098437500000000000e+03 4.392619994999999779e-07 2.800626052000000110e-08
1.098828125000000000e+03 3.636594125000000016e-07 2.906784332999999849e-08
1.099218750000000000e+03 3.096053992000000068e-07 3.402387928000000069e-08
1.099609375000000000e+03 3.543144934999999957e-07 3.995904852000000091e-08
1.100000000000000000e+03 4.192843288000000230e-07 4.186793475000000295e-08
1.100390625000000000e+03 4.106542543999999942e-07 4.477587095999999929e-08
1.100781250000000000e+03 3.491784459999999817e-07 3.828232272000000323e-08
1.101171875000000000e+03 3.654829718999999740e-07 4.223210945999999808e-08
1.101562500000000000e+03 3.831970624000000068e-07 4.274403273999999700e-08
1.101953125000000000e+03 3.590949910999999893e-07 3.839132309999999824e-08
1.102343750000000000e+03 3.518393008000000213e-07 4.010032840999999872e-08
1.102734375000000000e+03 3.801865589999999768e-07 4.401638871000000318e-08
1.103125000000000000e+03 3.549059795000000200e-07 4.996717164999999932e-08
1.103515625000000000e+03 3.159885568999999975e-07 5.541557827999999796e-08
1.103906250000000000e+03 3.723207711000000007e-07 5.270917325999999702e-08
1.104296875000000000e+03 4.102049277999999996e-07 5.795794485000000169e-08
1.104687500000000000e+03 3.853768524999999915e-07 6.640991806999999796e-08
1.105078125000000000e+03 3.815520911999999771e-07 7.161648254999999833e-08
1.105468750000000000e+03 4.019360775000000231e-07 7.130970780999999566e-08
1.105859375000000000e+03 4.350738957999999986e-07 7.147788375000000170e-08
1.106250000000000000e+03 4.494301039999999753e-07 7.608805396999999566e-08
1.106640625000000000e+03 3.971901172999999845e-07 7.262989316000000221e-08
1.107031250000000000e+03 3.997475111999999771e-07 7.227370025000000042e-08
1.107421875000000000e+03 4.101814741999999745e-07 7.307614620000000229e-08
1.107812500000000000e+03 3.765297182999999920e-07 6.906082871999999848e-08
1.108203125000000000e+03 4.396408894999999821e-07 6.811677660999999687e-08
1.108593750000000000e+03 4.410686874000000001e-07 7.025083210000000591e-08
1.108984375000000000e+03 4.740088896999999793e-07 6.739584157000000470e-08
1.109375000000000000e+03 4.354207450000000197e-07 7.114963662999999966e-08
1.109765625000000000e+03 4.146282869000000125e-07 5.901017221000000047e-08
1.110156250000000000e+03 4.461763256999999908e-07 6.096244297000000460e-08
1.110546875000000000e+03 3.626784446000000062e-07 6.562806973000000231e-08
1.110937500000000000e+03 3.668000837000000041e-07 6.524014346999999713e-08
1.111328125000000000e+03 3.813721412000000073e-07 5.701594021000000143e-08
1.111718750000000000e+03 3.900159094999999793e-07 5.312566474999999691e-08
1.112109375000000000e+03 3.831619954000000152e-07 5.550295259000000070e-08
1.112500000000000000e+03 3.708925191999999770e-07 5.651169139000000277e-08
1.112890625000000000e+03 3.254263259000000147e-07 5.352245232999999919e-08
1.113281250000000000e+03 3.195246679999999843e-07 5.491067692000000205e-08
1.113671875000000000e+03 3.880295741999999944e-07 6.019167837000000279e-08
1.114062500000000000e+03 3.731432376999999996e-07 6.028580033999999490e-08
1.114453125000000000e+03 3.840645449000000138e-07 6.198137181000000513e-08
1.114843750000000000e+03 3.292635327999999862e-07 6.191463292000000230e-08
1.115234375000000000e+03 3.429010000000000077e-07 6.107142206999999415e-08
1.115625000000000000e+03 3.825731574000000144e-07 5.662263756999999931e-08
1.116015625000000000e+03 3.313642234999999920e-07 5.507764707000000240e-08
1.116406250000000000e+03 3.690188750000000003e-07 5.497146253999999924e-08
1.116796875000000000e+03 4.477451481000000192e-07 6.162415754000000467e-08
1.117187500000000000e+03 4.751546762999999965e-07 4.905593100999999869e-08
1.117578125000000000e+03 4.086222979999999869e-07 5.352336021999999760e-08
1.117968750000000000e+03 3.765015738999999870e-07 4.924039682999999815e-08
1.118359375000000000e+03 4.105545763999999900e-07 4.285305912000000030e-08
1.118750000000000000e+03 3.977397272000000190e-07 4.290433089000000133e-08
1.119140625000000000e+03 3.499249530999999884e-07 4.804317293999999868e-08
1.119531250000000000e+03 4.381470052999999893e-07 5.869969974000000077e-08
1.119921875000000000e+03 4.278238419000000207e-07 5.674904142000000044e-08
1.120312500000000000e+03 4.238833255000000008e-07 5.175431167000000199e-08
1.120703125000000000e+03 4.375425062999999824e-07 5.640745029999999973e-08
1.121093750000000000e+03 4.095001834000000162e-07 5.709648648999999696e-08
1.121484375000000000e+03 3.670556906999999805e-07 5.247780013000000045e-08
1.121875000000000000e+03 4.231220652999999781e-07 5.580286619000000231e-08
1.122265625000000000e+03 4.981734536000000223e-07 5.457263222000000324e-08
1.122656250000000000e+03 5.002705884999999831e-07 5.159736606000000194e-08
1.123046875000000000e+03 5.061481118999999749e-07 5.218302647999999866e-08
1.123437500000000000e+03 4.732152104999999886e-07 5.503024325999999757e-08
1.123828125000000000e+03 4.536814191000000041e-07 5.499814108000000117e-08
1.124218750000000000e+03 4.459847245000000127e-07 5.426152612999999711e-08
1.124609375000000000e+03 5.422995353999999665e-07 5.132967760000000018e-08
1.125000000000000000e+03 5.143940759000000360e-07 5.521030207000000023e-08
1.125390625000000000e+03 4.099837069000000012e-07 6.161491320000000492e-08
1.125781250000000000e+03 4.402832926000000230e-07 5.564806734999999722e-08
1.126171875000000000e+03 5.052821045999999617e-07 6.265332843999999676e-08
1.126562500000000000e+03 4.607643090000000182e-07 7.657414985000000358e-08
1.126953125000000000e+03 4.412611208000000217e-07 7.155544629999999619e-08
1.127343750000000000e+03 4.983580943999999720e-07 8.189442670999999885e-08
1.127734375000000000e+03 4.849602326999999563e-07 7.642149776999999526e-08
1.128125000000000000e+03 5.138921299000000333e-07 9.111243125000000482e-08
1.128515625000000000e+03 4.555439039999999886e-07 8.592442636999999810e-08
1.128906250000000000e+03 4.292310233000000031e-07 1.140435410000000013e-07
1.129296875000000000e+03 4.418960338999999977e-07 1.015471318999999967e-07
1.129687500000000000e+03 5.341503365999999736e-07 9.335395743000000084e-08
1.130078125000000000e+03 4.927227109999999684e-07 8.910306785999999470e-08
1.130468750000000000e+03 4.483714741999999744e-07 9.038148111999999634e-08
1.130859375000000000e+03 4.758360805999999959e-07 9.223414005000000635e-08
1.131250000000000000e+03 4.201535514999999792e-07 1.013148744999999990e-07
1.131640625000000000e+03 4.107186762999999878e-07 9.220025519000000218e-08
1.132031250000000000e+03 4.132840898999999974e-07 9.948307798000000022e-08
1.132421875000000000e+03 3.783408321000000072e-07 1.033435588000000004e-07
1.132812500000000000e+03 4.625106982999999797e-07 1.150169622000000014e-07
1.133203125000000000e+03 4.684847221000000215e-07 1.451773108000000034e-07
1.133593750000000000e+03 4.889655870999999651e-07 1.646505670999999958e-07
1.133984375000000000e+03 4.661959102999999774e-07 1.731470502999999898e-07
1.134375000000000000e+03 4.478326076000000112e-07 1.609322551999999901e-07
1.134765625000000000e+03 4.532697318000000253e-07 1.457980760000000040e-07
1.135156250000000000e+03 4.433740301999999768e-07 1.725699391000000015e-07
1.135546875000000000e+03 4.808355672999999813e-07 1.875808446999999991e-07
1.135937500000000000e+03 4.346692823999999835e-07 1.667989785000000116e-07
1.136328125000000000e+03 3.494635214000000014e-07 1.824815287000000061e-07
1.136718750000000000e+03 4.476712691000000037e-07 2.060215822999999944e-07
1.137109375000000000e+03 4.315686338000000236e-07 1.907571502999999921e-07
1.137500000000000000e+03 5.109306900999999667e-07 1.922876903000000065e-07
1.137890625000000000e+03 4.867948379999999541e-07 2.147363735999999979e-07
1.138281250000000000e+03 5.380372877999999848e-07 2.687921458999999943e-07
1.138671875000000000e+03 6.641304460000000348e-07 2.499429932000000211e-07
1.139062500000000000e+03 5.469758155999999747e-07 2.306412605999999942e-07
1.139453125000000000e+03 4.492160704999999817e-07 2.578555370999999861e-07
1.139843750000000000e+03 5.203631820999999528e-07 2.613024865000000106e-07
1.140234375000000000e+03 5.054943223999999969e-07 2.828774266000000061e-07
1.140625000000000000e+03 5.962420303999999829e-07 2.608589097999999945e-07
1.141015625000000000e+03 5.053392633999999512e-07 3.098654131999999818e-07
1.141406250000000000e+03 4.595760409999999754e-07 3.423537732999999786e-07
1.141796875000000000e+03 5.290633148000000184e-07 3.807978670999999821e-07
1.142187500000000000e+03 5.723937503000000148e-07 3.387742918999999921e-07
1.142578125000000000e+03 5.846094343999999836e-07 3.594760373000000225e-07
1.142968750000000000e+03 5.956441135000000510e-07 3.867931504999999782e-07
1.143359375000000000e+03 6.087406714000000157e-07 4.942060033000000474e-07
1.143750000000000000e+03 6.361143004000000107e-07 5.396952342000000081e-07
1.144140625000000000e+03 7.326345578000000432e-07 4.991165553000000470e-07
1.144531250000000000e+03 7.601130093999999849e-07 4.918680144999999675e-07
1.144921875000000000e+03 6.033719031999999936e-07 6.399519233000000090e-07
1.145312500000000000e+03 6.446563479000000222e-07 7.519802660000000527e-07
1.145703125000000000e+03 7.922151597000000429e-07 9.174768101999999930e-07
1.146093750000000000e+03 9.484316985000000499e-07 1.099647162000000005e-06
1.146484375000000000e+03 7.711854792000000137e-07 9.346934562000000468e-07
1.146875000000000000e+03 9.412762915000000160e-07 9.940833269999999108e-07
1.147265625000000000e+03 8.583770081000000083e-07 1.183206400999999986e-06
1.147656250000000000e+03 7.796636722999999726e-07 1.229528652000000006e-06
1.148046875000000000e+03 7.996683524999999661e-07 1.253012870999999901e-06
1.148437500000000000e+03 8.158202026999999924e-07 1.239453784999999911e-06
1.148828125000000000e+03 8.440966837999999931e-07 1.124093737000000006e-06
1.149218750000000000e+03 9.359845419999999532e-07 1.097867482999999998e-06
1.149609375000000000e+03 1.003115328999999995e-06 1.007714135999999931e-06
1.150000000000000000e+03 1.133299296000000004e-06 9.833070542000000852e-07
1.150390625000000000e+03 1.318580586000000053e-06 9.979532554999999104e-07
1.150781250000000000e+03 1.313762449000000075e-06 9.924313575999999697e-07
1.151171875000000000e+03 1.310741164000000036e-06 8.472581605999999972e-07
1.151562500000000000e+03 1.192014382000000058e-06 8.657838231999999491e-07
1.151953125000000000e+03 1.009940342000000079e-06 7.573062124000000001e-07
1.152343750000000000e+03 1.170363709999999911e-06 8.090033604999999658e-07
1.152734375000000000e+03 1.444168998000000065e-06 8.527616739000000364e-07
1.153125000000000000e+03 1.480380531000000045e-06 8.070766050000000177e-07
1.153515625000000000e+03 1.527544314999999908e-06 8.699298995000000143e-07
1.153906250000000000e+03 1.673536346999999973e-06 1.093230771999999997e-06
1.154296875000000000e+03 1.510321162999999971e-06 1.107331032999999992e-06
1.154687500000000000e+03 1.242189690999999919e-06 9.960764336000000639e-07
1.155078125000000000e+03 1.190326626999999986e-06 9.386755083000000077e-07
1.155468750000000000e+03 1.330120085999999996e-06 9.617529196999999325e-07
1.155859375000000000e+03 1.391987041000000078e-06 1.089810699999999987e-06
1.156250000000000000e+03 1.370462791000000070e-06 1.058193812999999989e-06
1.156640625000000000e+03 1.471952045000000055e-06 1.190267463999999989e-06
1.157031250000000000e+03 1.206658616999999940e-06 1.052081185999999996e-06
1.157421875000000000e+03 1.175488636000000081e-06 1.096458297000000029e-06
1.157812500000000000e+03 1.193474182999999933e-06 1.130640559999999985e-06
1.158203125000000000e+03 1.258539460000000098e-06 1.080364552000000016e-06
1.158593750000000000e+03 1.214945776000000040e-06 1.063427154999999990e-06
1.158984375000000000e+03 1.213769916000000061e-06 1.071338300000000037e-06
1.159375000000000000e+03 1.055811677999999922e-06 1.135652680999999966e-06
1.159765625000000000e+03 9.263034791000000184e-07 1.116180019999999947e-06
1.160156250000000000e+03 8.972939578000000306e-07 1.139967698999999921e-06
1.160546875000000000e+03 9.256110667999999510e-07 1.043991868999999917e-06
1.160937500000000000e+03 8.366257115999999710e-07 9.181892716000000177e-07
1.161328125000000000e+03 8.047173945000000467e-07 1.065832667999999946e-06
1.161718750000000000e+03 7.833486951999999513e-07 1.140219258999999987e-06
1.162109375000000000e+03 6.868697465000000423e-07 9.201801084999999949e-07
1.162500000000000000e+03 6.826548980000000210e-07 9.518316459999999561e-07
1.162890625000000000e+03 6.408722901000000110e-07 9.614581602000000204e-07
1.163281250000000000e+03 5.516608719999999913e-07 8.469538684000000325e-07
1.163671875000000000e+03 5.250123771000000290e-07 7.911851660000000202e-07
1.164062500000000000e+03 5.860924240000000340e-07 8.778422542999999603e-07
1.164453125000000000e+03 6.327360285999999483e-07 9.709077128999999443e-07
1.164843750000000000e+03 5.679256401999999807e-07 9.810381022999999579e-07
1.165234375000000000e+03 5.006803086999999518e-07 9.029022559999999963e-07
1.165625000000000000e+03 4.730102558000000105e-07 9.453241651000000394e-07
1.166015625000000000e+03 3.787900452999999821e-07 8.550238165999999850e-07
1.166406250000000000e+03 3.573359670999999988e-07 8.481625637999999861e-07
1.166796875000000000e+03 4.248227578000000238e-07 7.936019515000000505e-07
1.167187500000000000e+03 4.056345673999999901e-07 8.757311984999999741e-07
1.167578125000000000e+03 3.510168720000000113e-07 8.480682195000000493e-07
1.167968750000000000e+03 3.211859432000000232e-07 9.147511173000000488e-07
1.168359375000000000e+03 3.518157714999999969e-07 8.804689877999999872e-07
1.168750000000000000e+03 3.723457378999999986e-07 1.069201823000000014e-06
1.169140625000000000e+03 3.580380257000000227e-07 1.037974039999999908e-06
1.169531250000000000e+03 3.510747495000000033e-07 9.877353308999999583e-07
1.169921875000000000e+03 3.236868213999999979e-07 1.123545073000000046e-06
1.170312500000000000e+03 3.471992224000000024e-07 1.075888611000000025e-06
1.170703125000000000e+03 3.241071713999999968e-07 1.110681274000000059e-06
1.171093750000000000e+03 2.666495600999999827e-07 1.160286960999999957e-06
1.171484375000000000e+03 3.088963045000000081e-07 1.110181181000000002e-06
1.171875000000000000e+03 2.718128819000000005e-07 1.128355266000000007e-06
1.172265625000000000e+03 2.752078171999999997e-07 9.642450595000000466e-07
1.172656250000000000e+03 3.103367182000000076e-07 1.073537798000000075e-06
1.173046875000000000e+03 2.949701114000000126e-07 1.289421037000000070e-06
1.173437500000000000e+03 2.584526028000000172e-07 1.449680910000000067e-06
1.173828125000000000e+03 3.480731736999999803e-07 1.607447280999999942e-06
1.174218750000000000e+03 3.957282358999999957e-07 1.604999930000000049e-06
1.174609375000000000e+03 4.018369668999999914e-07 1.668745598000000030e-06
1.175000000000000000e+03 3.808663366999999839e-07 1.651286546999999980e-06
1.175390625000000000e+03 3.742628848999999792e-07 1.606648495000000050e-06
1.175781250000000000e+03 4.973451235000000353e-07 1.518637827999999955e-06
1.176171875000000000e+03 5.529155290000000378e-07 1.835482159999999916e-06
1.176562500000000000e+03 4.981753071999999911e-07 2.263067076999999880e-06
1.176953125000000000e+03 3.257185508999999973e-07 2.276345930000000084e-06
1.177343750000000000e+03 2.620896024999999739e-07 2.403864653999999869e-06
1.177734375000000000e+03 2.003934431999999955e-07 2.682477866000000117e-06
1.178125000000000000e+03 1.710701724999999996e-07 2.602882219000000080e-06
1.178515625000000000e+03 1.693721848000000088e-07 2.190778377999999973e-06
1.178906250000000000e+03 1.692192631999999927e-07 2.228768151999999826e-06
1.179296875000000000e+03 2.035221415999999931e-07 2.573659874999999843e-06
1.179687500000000000e+03 2.415909391999999898e-07 3.249252197000000090e-06
1.180078125000000000e+03 2.385799818000000070e-07 3.571279332000000000e-06
1.180468750000000000e+03 2.710083081000000144e-07 2.957111372000000200e-06
1.180859375000000000e+03 2.593281238999999827e-07 2.532918761000000110e-06
1.181250000000000000e+03 2.271256147000000129e-07 3.786583265000000054e-06
1.181640625000000000e+03 2.748080836999999835e-07 3.841104687000000119e-06
1.182031250000000000e+03 2.471816659999999757e-07 3.341744630000000025e-06
1.182421875000000000e+03 2.641143336999999874e-07 2.929610071999999983e-06
1.182812500000000000e+03 2.498008148999999969e-07 2.622191687999999986e-06
1.183203125000000000e+03 2.398440202999999918e-07 3.219611621000000178e-06
1.183593750000000000e+03 2.367770200999999914e-07 3.291291130999999847e-06
1.183984375000000000e+03 2.492821297999999736e-07 2.913073278999999849e-06
1.184375000000000000e+03 2.433212323999999869e-07 2.758607518000000106e-06
1.184765625000000000e+03 2.448781578000000048e-07 2.728794140999999846e-06
1.185156250000000000e+03 2.150081144000000120e-07 2.491622324000000085e-06
1.185546875000000000e+03 2.060518451000000129e-07 2.130480397000000120e-06
1.185937500000000000e+03 1.980763924000000056e-07 2.033165136000000025e-06
1.186328125000000000e+03 2.051814119000000066e-07 2.123396636999999840e-06
1.186718750000000000e+03 2.121950188999999963e-07 1.996668225000000124e-06
1.187109375000000000e+03 1.719763913999999999e-07 1.607163870000000062e-06
1.187500000000000000e+03 1.556576325999999887e-07 1.431509472999999926e-06
1.187890625000000000e+03 1.593192869000000125e-07 1.251855698000000053e-06
1.188281250000000000e+03 1.795303970999999994e-07 1.320110519999999908e-06
1.188671875000000000e+03 1.559778979000000010e-07 1.158227729999999987e-06
1.189062500000000000e+03 1.407234335999999882e-07 9.985314257999999765e-07
1.189453125000000000e+03 1.240585725999999921e-07 9.834116877000000130e-07
1.189843750000000000e+03 1.151491537999999937e-07 9.528221468000000472e-07
1.190234375000000000e+03 1.137218098999999948e-07 8.928090141000000038e-07
1.190625000000000000e+03 1.075827971999999995e-07 7.593183089000000375e-07
1.191015625000000000e+03 9.032556116999999558e-08 6.552857705999999654e-07
1.191406250000000000e+03 7.339426002000000178e-08 6.440631974999999636e-07
1.191796875000000000e+03 7.667803628999999862e-08 5.267029694000000281e-07
1.192187500000000000e+03 8.086406421999999567e-08 4.747029664999999967e-07
1.192578125000000000e+03 6.973636487000000090e-08 4.894238412000000510e-07
1.192968750000000000e+03 6.106737915000000439e-08 4.319476751000000050e-07
1.193359375000000000e+03 5.928870797999999895e-08 4.087042345000000084e-07
1.193750000000000000e+03 6.719633893000000661e-08 4.326482962000000025e-07
1.194140625000000000e+03 6.460171705000000167e-08 3.889391219999999789e-07
1.194531250000000000e+03 5.574265743999999760e-08 3.533423016999999871e-07
1.194921875000000000e+03 5.467273581999999746e-08 3.112696250999999920e-07
1.195312500000000000e+03 5.632342853999999945e-08 3.341575158000000212e-07
1.195703125000000000e+03 4.917533659000000186e-08 3.204502172000000237e-07
1.196093750000000000e+03 5.010020019999999959e-08 2.660275844000000114e-07
1.196484375000000000e+03 4.928794250000000089e-08 2.689075983999999927e-07
1.196875000000000000e+03 4.074031524999999827e-08 2.823286111000000264e-07
1.197265625000000000e+03 3.672933858999999812e-08 2.336674816999999870e-07
1.197656250000000000e+03 3.399321694000000270e-08 2.276168930999999966e-07
1.198046875000000000e+03 3.367474848000000001e-08 1.828931969999999953e-07
1.198437500000000000e+03 3.783893045999999889e-08 1.362888773999999943e-07
1.198828125000000000e+03 3.796243806000000239e-08 1.606836464999999996e-07
1.199218750000000000e+03 3.752894739999999788e-08 2.075719445000000112e-07
1.199609375000000000e+03 4.667269464000000170e-08 3.178569996999999738e-07
1.200000000000000000e+03 3.997141843000000323e-08 2.447580523999999840e-07
1.200390625000000000e+03 3.255552926000000164e-08 1.564471979000000064e-07
1.200781250000000000e+03 2.863881407000000001e-08 1.212706425000000013e-07
1.201171875000000000e+03 2.550484326999999926e-08 1.176393738999999972e-07
1.201562500000000000e+03 2.584346247999999906e-08 1.333661832999999918e-07
1.201953125000000000e+03 2.534428031999999985e-08 1.381995556999999990e-07
1.202343750000000000e+03 2.859679845000000068e-08 1.215212844999999931e-07
1.202734375000000000e+03 2.863509269000000124e-08 1.155644916000000062e-07
1.203125000000000000e+03 2.789221712999999846e-08 1.129786316999999988e-07
1.203515625000000000e+03 2.915749680999999868e-08 1.239852515999999890e-07
1.203906250000000000e+03 2.611348448999999940e-08 1.124902471999999962e-07
1.204296875000000000e+03 2.606984225000000134e-08 1.063540716000000036e-07
1.204687500000000000e+03 2.486799383000000058e-08 1.053852654999999973e-07
1.205078125000000000e+03 2.555328972000000161e-08 8.791203838000000263e-08
1.205468750000000000e+03 2.528806484000000134e-08 8.290633837000000218e-08
1.205859375000000000e+03 2.485862891999999995e-08 9.841410207000000359e-08
1.206250000000000000e+03 2.360535741000000154e-08 1.003350792000000035e-07
1.206640625000000000e+03 2.451281519999999985e-08 1.031506429999999970e-07
1.207031250000000000e+03 2.818111317999999937e-08 9.515044107999999868e-08
1.207421875000000000e+03 2.481762995000000127e-08 6.909216014999999816e-08
1.207812500000000000e+03 2.007847408999999862e-08 7.218895502000000395e-08
1.208203125000000000e+03 1.890479369000000012e-08 7.059500501000000094e-08
1.208593750000000000e+03 2.317699251000000044e-08 7.310671161000000628e-08
1.208984375000000000e+03 2.578937250000000146e-08 8.396671776000000010e-08
1.209375000000000000e+03 3.059440428000000101e-08 8.466511649000000498e-08
1.209765625000000000e+03 2.972297102000000122e-08 7.876855121000000280e-08
1.210156250000000000e+03 2.895282586000000099e-08 7.333037244999999930e-08
1.210546875000000000e+03 2.594689971999999980e-08 7.274022935999999919e-08
1.210937500000000000e+03 2.119870049000000075e-08 7.013806070000000028e-08
1.211328125000000000e+03 2.425108944999999947e-08 8.841409787999999360e-08
1.211718750000000000e+03 2.646968922000000131e-08 9.464649016000000068e-08
1.212109375000000000e+03 2.891982524000000010e-08 8.350797187000000384e-08
1.212500000000000000e+03 3.036838623999999774e-08 7.343185678999999459e-08
1.212890625000000000e+03 2.843353548999999937e-08 6.783332785999999366e-08
1.213281250000000000e+03 2.649472220999999898e-08 6.397543831000000601e-08
1.213671875000000000e+03 2.705855797000000117e-08 7.969489013999999899e-08
1.214062500000000000e+03 3.267759465000000051e-08 6.270917744999999377e-08
1.214453125000000000e+03 2.987479086000000299e-08 6.475008032000000123e-08
1.214843750000000000e+03 3.010638623999999844e-08 8.144509065000000232e-08
1.215234375000000000e+03 2.787721577999999839e-08 8.182394280999999849e-08
1.215625000000000000e+03 2.499393899999999909e-08 7.207990025999999458e-08
1.216015625000000000e+03 3.288478592999999710e-08 7.001540659999999588e-08
1.216406250000000000e+03 3.084303901000000099e-08 6.689635441000000423e-08
1.216796875000000000e+03 3.016829726000000034e-08 6.550474417999999481e-08
1.217187500000000000e+03 2.771805247999999930e-08 6.672531770000000062e-08
1.217578125000000000e+03 2.830034853000000006e-08 8.136873388000000209e-08
1.217968750000000000e+03 2.805992494000000135e-08 9.021584915000000599e-08
1.218359375000000000e+03 2.676138221000000145e-08 7.070671722000000461e-08
1.218750000000000000e+03 3.461439120999999860e-08 7.045965473000000554e-08
1.219140625000000000e+03 3.246326088999999821e-08 6.305560588000000106e-08
1.219531250000000000e+03 2.860814227000000000e-08 6.679203766999999940e-08
1.219921875000000000e+03 3.106657927999999975e-08 7.696324879999999893e-08
1.220312500000000000e+03 2.934207612000000140e-08 7.123303422999999552e-08
1.220703125000000000e+03 2.773300182000000116e-08 6.597845124000000116e-08
1.221093750000000000e+03 3.391758836999999969e-08 7.053017645999999596e-08
1.221484375000000000e+03 3.620095993000000100e-08 8.906005688999999985e-08
1.221875000000000000e+03 3.320480772000000145e-08 8.900460980000000656e-08
1.222265625000000000e+03 3.258179167999999863e-08 8.000331513999999734e-08
1.222656250000000000e+03 3.436517486000000215e-08 7.819383266999999539e-08
1.223046875000000000e+03 3.411605544999999789e-08 7.918952064999999663e-08
1.223437500000000000e+03 3.339681559999999867e-08 7.550518811999999856e-08
1.223828125000000000e+03 3.532784330999999994e-08 9.046918642999999540e-08
1.224218750000000000e+03 3.912373200000000074e-08 9.628107739999999525e-08
1.224609375000000000e+03 4.506140501000000053e-08 1.046431182000000007e-07
1.225000000000000000e+03 3.848996794000000323e-08 9.630386906000000356e-08
1.225390625000000000e+03 3.698403770000000259e-08 7.677056001000000320e-08
1.225781250000000000e+03 4.224898096000000121e-08 7.436157664000000112e-08
1.226171875000000000e+03 5.087434098999999750e-08 9.039396451000000373e-08
1.226562500000000000e+03 4.767114409000000028e-08 8.009316721999999798e-08
1.226953125000000000e+03 4.702745951999999709e-08 8.162697940999999522e-08
1.227343750000000000e+03 4.729839650000000008e-08 8.042102658999999635e-08
1.227734375000000000e+03 5.254955601999999783e-08 1.037929327000000051e-07
1.228125000000000000e+03 4.950176793999999865e-08 9.781367908000000383e-08
1.228515625000000000e+03 5.461881133000000314e-08 9.463950135000000475e-08
1.228906250000000000e+03 4.896522779000000037e-08 1.010937575999999940e-07
1.229296875000000000e+03 5.941326295999999916e-08 1.077059382999999970e-07
1.229687500000000000e+03 5.324778451999999691e-08 1.138499444000000058e-07
1.230078125000000000e+03 5.826379751000000292e-08 1.164980510000000017e-07
1.230468750000000000e+03 6.887270771999999488e-08 1.050345671999999949e-07
1.230859375000000000e+03 6.428940045000000026e-08 1.208852554999999873e-07
1.231250000000000000e+03 5.978443594000000547e-08 1.080259294000000046e-07
1.231640625000000000e+03 5.923606021000000266e-08 9.542665514000000500e-08
1.232031250000000000e+03 7.216625319999999384e-08 1.214824913999999900e-07
1.232421875000000000e+03 8.963102095000000291e-08 1.202962944999999903e-07
1.232812500000000000e+03 8.924947350999999592e-08 1.263113149000000080e-07
1.233203125000000000e+03 8.681375485999999599e-08 1.082000727999999995e-07
1.233593750000000000e+03 8.391309590000000084e-08 1.028375273000000006e-07
1.233984375000000000e+03 8.491940894999999811e-08 1.168699332999999939e-07
1.234375000000000000e+03 1.003090343000000044e-07 1.412264009999999956e-07
1.234765625000000000e+03 1.037001773000000008e-07 1.395608038999999968e-07
1.235156250000000000e+03 9.897326365000000438e-08 1.270119454999999870e-07
1.235546875000000000e+03 8.582128703999999952e-08 1.180166750000000028e-07
1.235937500000000000e+03 9.176515210000000529e-08 1.326711419000000012e-07
1.236328125000000000e+03 9.456638836999999812e-08 1.323685992000000036e-07
1.236718750000000000e+03 1.072472774999999949e-07 1.289520166000000042e-07
1.237109375000000000e+03 1.151964867000000026e-07 1.413663757999999941e-07
1.237500000000000000e+03 1.223134599999999926e-07 1.393006480000000047e-07
1.237890625000000000e+03 1.371134718999999883e-07 1.118069230999999969e-07
1.238281250000000000e+03 1.370100961000000065e-07 1.180335748999999952e-07
1.238671875000000000e+03 1.239207918000000114e-07 1.342527881999999932e-07
1.239062500000000000e+03 1.159050991000000014e-07 1.276062970000000033e-07
1.239453125000000000e+03 1.230181856000000031e-07 1.261676896999999973e-07
1.239843750000000000e+03 1.327735719000000091e-07 1.198304462999999967e-07
1.240234375000000000e+03 1.311174508000000002e-07 1.392006673999999934e-07
1.240625000000000000e+03 1.452283603000000025e-07 1.553813238999999959e-07
1.241015625000000000e+03 1.299385358999999990e-07 1.347457972000000025e-07
1.241406250000000000e+03 1.226805758999999874e-07 1.469892568000000093e-07
1.241796875000000000e+03 1.474633327000000068e-07 1.644664370000000087e-07
1.242187500000000000e+03 1.590098121999999889e-07 1.561037436999999922e-07
1.242578125000000000e+03 1.432671998999999976e-07 1.304770431000000031e-07
1.242968750000000000e+03 1.415289152999999908e-07 1.400235218000000067e-07
1.243359375000000000e+03 1.429916572999999992e-07 1.657926465999999909e-07
1.243750000000000000e+03 1.395429961000000013e-07 1.559759591999999935e-07
1.244140625000000000e+03 1.298933024999999960e-07 1.332315044999999875e-07
1.244531250000000000e+03 1.540383942000000092e-07 1.439510346000000041e-07
1.244921875000000000e+03 1.469716759999999901e-07 1.457754924000000114e-07
1.245312500000000000e+03 1.402394372000000030e-07 1.560878369000000104e-07
1.245703125000000000e+03 1.494679108000000034e-07 1.865328635999999964e-07
1.246093750000000000e+03 1.256149684000000000e-07 1.872725047999999998e-07
1.246484375000000000e+03 1.393607290999999911e-07 1.901415864999999918e-07
1.246875000000000000e+03 1.454492124000000025e-07 1.809942643999999976e-07
1.247265625000000000e+03 1.435580156999999876e-07 1.791152485000000009e-07
1.247656250000000000e+03 1.298736506000000132e-07 2.003484462000000083e-07
1.248046875000000000e+03 1.715593136000000019e-07 2.033318266000000114e-07
1.248437500000000000e+03 1.679993138000000051e-07 1.843823526999999879e-07
1.248828125000000000e+03 1.281478967999999973e-07 1.532640548000000126e-07
1.249218750000000000e+03 1.195973093999999982e-07 1.629138430000000117e-07
1.249609375000000000e+03 1.040931488999999940e-07 1.947171105000000129e-07
1.250000000000000000e+03 1.146492033000000034e-07 1.925871215999999884e-07
1.250390625000000000e+03 1.174600669000000041e-07 1.787144557999999912e-07
1.250781250000000000e+03 1.074672027999999972e-07 1.865002744000000039e-07
1.251171875000000000e+03 1.106022659000000037e-07 1.703279401000000040e-07
1.251562500000000000e+03 1.195940655999999998e-07 1.623754681999999902e-07
1.251953125000000000e+03 1.261732598999999961e-07 1.507377180999999874e-07
1.252343750000000000e+03 9.730112218999999666e-08 1.897445954999999978e-07
1.252734375000000000e+03 9.429070391000000181e-08 1.781125669999999925e-07
1.253125000000000000e+03 1.121770558000000005e-07 1.405303193000000059e-07
1.253515625000000000e+03 1.024565472999999985e-07 1.763278952999999905e-07
1.253906250000000000e+03 9.252385886999999707e-08 1.820543506999999879e-07
1.254296875000000000e+03 9.848954149999999495e-08 1.995925197999999951e-07
1.254687500000000000e+03 8.493736801999999604e-08 2.062992433000000063e-07
1.255078125000000000e+03 8.995000955000000034e-08 2.191427476999999930e-07
1.255468750000000000e+03 1.015202925999999958e-07 1.866566572999999868e-07
1.255859375000000000e+03 8.986694767999999520e-08 2.149890867000000064e-07
1.256250000000000000e+03 9.291699127999999339e-08 2.209770502999999886e-07
1.256640625000000000e+03 9.051756904999999941e-08 2.259905146000000092e-07
1.257031250000000000e+03 9.248387417000000456e-08 2.229197694000000029e-07
1.257421875000000000e+03 8.262476212999999352e-08 2.027614867000000062e-07
1.257812500000000000e+03 7.759559428000000050e-08 1.751073217999999943e-07
1.258203125000000000e+03 7.970606844999999866e-08 1.607732809999999934e-07
1.258593750000000000e+03 7.988006996999999925e-08 1.617373964000000016e-07
1.258984375000000000e+03 8.213672753999999973e-08 1.511541244000000113e-07
1.259375000000000000e+03 8.101435674000000556e-08 1.620217152000000084e-07
1.259765625000000000e+03 7.370937592999999540e-08 1.553674598000000018e-07
1.260156250000000000e+03 7.176599486000000287e-08 1.553608966000000008e-07
1.260546875000000000e+03 7.001051726999999621e-08 1.714770933999999942e-07
1.260937500000000000e+03 7.625062655999999643e-08 1.738237638000000094e-07
1.261328125000000000e+03 7.299381252999999436e-08 1.596813432000000025e-07
1.261718750000000000e+03 6.860454167999999607e-08 2.022373543000000117e-07
1.262109375000000000e+03 6.122449498999999699e-08 2.074408121000000124e-07
1.262500000000000000e+03 6.795052519999999833e-08 2.167559223000000055e-07
1.262890625000000000e+03 6.517723943999999483e-08 2.475978358999999838e-07
1.263281250000000000e+03 5.750154904999999703e-08 2.234486114000000031e-07
1.263671875000000000e+03 6.133109089999999927e-08 2.374833344000000104e-07
1.264062500000000000e+03 6.227502478999999661e-08 2.515374823000000241e-07
1.264453125000000000e+03 7.206130282999999764e-08 2.624525287999999964e-07
1.264843750000000000e+03 6.684400453000000380e-08 3.052406554000000259e-07
1.265234375000000000e+03 5.596886698000000071e-08 2.880198481999999757e-07
1.265625000000000000e+03 7.307972099000000545e-08 2.981718756000000246e-07
1.266015625000000000e+03 7.126849841999999640e-08 3.191659405999999784e-07
1.266406250000000000e+03 7.071454771000000282e-08 3.437090162000000192e-07
1.266796875000000000e+03 7.113572993999999351e-08 3.557070730000000234e-07
1.267187500000000000e+03 7.822730614999999382e-08 3.846433962000000091e-07
1.267578125000000000e+03 8.642690198000000243e-08 4.954407246999999661e-07
1.267968750000000000e+03 7.664249644000000439e-08 4.694692837000000193e-07
1.268359375000000000e+03 6.760498573999999863e-08 4.546296275999999825e-07
1.268750000000000000e+03 6.256273869999999689e-08 4.651916778000000073e-07
1.269140625000000000e+03 6.468288277000000539e-08 5.200625969999999572e-07
1.269531250000000000e+03 6.836817991999999960e-08 4.842267385999999850e-07
1.269921875000000000e+03 7.065227731999999671e-08 5.899188875999999872e-07
1.270312500000000000e+03 8.019392335999999605e-08 6.162763303000000496e-07
1.270703125000000000e+03 8.397743267999999912e-08 5.786876517000000496e-07
1.271093750000000000e+03 8.134313346000000436e-08 6.499213148000000012e-07
1.271484375000000000e+03 7.937785915999999991e-08 6.829189407000000412e-07
1.271875000000000000e+03 9.198193761999999902e-08 9.256939110999999938e-07
1.272265625000000000e+03 1.043959563999999966e-07 1.262854855999999942e-06
1.272656250000000000e+03 1.072229064999999983e-07 1.390422909000000050e-06
1.273046875000000000e+03 1.129575329000000030e-07 1.373022567999999941e-06
1.273437500000000000e+03 1.234630106000000052e-07 1.629317586000000065e-06
1.273828125000000000e+03 1.314691516000000128e-07 1.804347661999999917e-06
1.274218750000000000e+03 1.109060002000000040e-07 1.842899869000000019e-06
1.274609375000000000e+03 1.170239329999999980e-07 2.108611000000000114e-06
1.275000000000000000e+03 1.206415738999999974e-07 2.401859593999999998e-06
1.275390625000000000e+03 1.313514577999999997e-07 2.469433351999999882e-06
1.275781250000000000e+03 1.574563953999999876e-07 2.732457148000000081e-06
1.276171875000000000e+03 1.778314446999999873e-07 2.280583476000000013e-06
1.276562500000000000e+03 2.050990403999999954e-07 2.018268888999999920e-06
1.276953125000000000e+03 2.350585859999999944e-07 1.575080634000000016e-06
1.277343750000000000e+03 2.338654381000000057e-07 1.450015011000000018e-06
1.277734375000000000e+03 2.215888880000000038e-07 1.511819322000000076e-06
1.278125000000000000e+03 2.201228645000000033e-07 1.055556562999999983e-06
1.278515625000000000e+03 2.474145380000000138e-07 9.683310642000000805e-07
1.278906250000000000e+03 2.716850972999999803e-07 8.861656532000000506e-07
1.279296875000000000e+03 3.102419010999999863e-07 7.270363220000000293e-07
1.279687500000000000e+03 3.925720172999999969e-07 6.109504216999999853e-07
1.280078125000000000e+03 3.992018355000000156e-07 5.578170398999999893e-07
1.280468750000000000e+03 3.665758743000000175e-07 4.186463137999999863e-07
1.280859375000000000e+03 4.174809699000000065e-07 4.015037359000000199e-07
1.281250000000000000e+03 5.026047565999999784e-07 4.720712774000000246e-07
1.281640625000000000e+03 5.072322002000000526e-07 4.162084956999999781e-07
1.282031250000000000e+03 5.365684839000000310e-07 3.265064422999999993e-07
1.282421875000000000e+03 5.948213441999999705e-07 3.336247773999999899e-07
1.282812500000000000e+03 6.399084205999999737e-07 3.503819588999999824e-07
1.283203125000000000e+03 7.023723844000000078e-07 3.234372291000000181e-07
1.283593750000000000e+03 7.451442826000000059e-07 2.806513344999999854e-07
1.283984375000000000e+03 8.168701698000000261e-07 2.780109637999999988e-07
1.284375000000000000e+03 8.273254301999999668e-07 2.522028473000000111e-07
1.284765625000000000e+03 1.045457344000000046e-06 2.321561585999999921e-07
1.285156250000000000e+03 9.998648795000000792e-07 2.490161766999999798e-07
1.285546875000000000e+03 1.088121658000000011e-06 2.260278323999999969e-07
1.285937500000000000e+03 1.405019403999999973e-06 2.334865860000000119e-07
1.286328125000000000e+03 1.380759852000000030e-06 2.308366636000000096e-07
1.286718750000000000e+03 1.511717941000000035e-06 2.287211819000000038e-07
1.287109375000000000e+03 1.506842758999999909e-06 2.299995194999999989e-07
1.287500000000000000e+03 1.782593717000000066e-06 2.140138876000000103e-07
1.287890625000000000e+03 1.907797793000000117e-06 2.307788805999999898e-07
1.288281250000000000e+03 2.018363307999999905e-06 2.450427872999999861e-07
1.288671875000000000e+03 1.848222790000000025e-06 2.246312618999999973e-07
1.289062500000000000e+03 1.647755939999999969e-06 2.087651868999999987e-07
1.289453125000000000e+03 1.858248394000000057e-06 1.965655231999999950e-07
1.289843750000000000e+03 1.794937148000000035e-06 1.994925958999999936e-07
1.290234375000000000e+03 1.807491963999999919e-06 2.500458298999999850e-07
1.290625000000000000e+03 1.930153967000000158e-06 2.166985554000000076e-07
1.291015625000000000e+03 1.887209419000000085e-06 1.950397874000000065e-07
1.291406250000000000e+03 1.642852160000000077e-06 1.789493516999999912e-07
1.291796875000000000e+03 1.774776084999999895e-06 2.170967379000000091e-07
1.292187500000000000e+03 1.812708207999999942e-06 1.989364983999999889e-07
1.292578125000000000e+03 1.850519583000000105e-06 2.052145496999999987e-07
1.292968750000000000e+03 1.966563720999999947e-06 2.140126960000000077e-07
1.293359375000000000e+03 1.698326254000000058e-06 2.134283595999999992e-07
1.293750000000000000e+03 1.395102290999999938e-06 2.119980271999999989e-07
1.294140625000000000e+03 1.470400624000000078e-06 2.131551622999999957e-07
1.294531250000000000e+03 1.746549991000000105e-06 2.368656900000000119e-07
1.294921875000000000e+03 2.142992541999999904e-06 2.244599557000000003e-07
1.295312500000000000e+03 2.089673157999999912e-06 1.933476063000000038e-07
1.295703125000000000e+03 1.837070956000000052e-06 1.768904614000000026e-07
1.296093750000000000e+03 1.860573332000000060e-06 1.985995413000000059e-07
1.296484375000000000e+03 1.915518130000000035e-06 2.544269723999999903e-07
1.296875000000000000e+03 1.654283015999999996e-06 2.300383693000000118e-07
1.297265625000000000e+03 1.624176091000000037e-06 2.393319929999999898e-07
1.297656250000000000e+03 1.606749874999999981e-06 2.647412839000000042e-07
1.298046875000000000e+03 1.546202680000000102e-06 2.216469925999999938e-07
1.298437500000000000e+03 1.533119021999999953e-06 1.816301610999999893e-07
1.298828125000000000e+03 1.582251702000000003e-06 1.989862807000000076e-07
1.299218750000000000e+03 1.599635246999999960e-06 1.835704969000000032e-07
1.299609375000000000e+03 1.327789852000000052e-06 1.954904380000000128e-07
1.300000000000000000e+03 1.307128696000000066e-06 1.574424555999999943e-07
1.300390625000000000e+03 1.394697526000000093e-06 1.722767683999999871e-07
1.300781250000000000e+03 1.457894984000000067e-06 1.818974380999999999e-07
1.301171875000000000e+03 1.252483801999999977e-06 1.633350820000000061e-07
1.301562500000000000e+03 1.321114487999999977e-06 1.620089103000000078e-07
1.301953125000000000e+03 1.035642747000000040e-06 1.490650470000000035e-07
1.302343750000000000e+03 1.183158812999999944e-06 1.433325769000000095e-07
1.302734375000000000e+03 1.031959312999999927e-06 1.523438678000000116e-07
1.303125000000000000e+03 9.835300152000000642e-07 1.513328451000000111e-07
1.303515625000000000e+03 9.331152522999999743e-07 1.271999529999999891e-07
1.303906250000000000e+03 9.047409466999999696e-07 1.250719500999999956e-07
1.304296875000000000e+03 9.522455652000000160e-07 1.260832281000000063e-07
1.304687500000000000e+03 8.255313013999999958e-07 1.351634424999999945e-07
1.305078125000000000e+03 1.037378393000000089e-06 1.488542005999999985e-07
1.305468750000000000e+03 1.082050794000000000e-06 1.399831682000000075e-07
1.305859375000000000e+03 8.169944741000000105e-07 1.316157842000000061e-07
1.306250000000000000e+03 8.170854894000000475e-07 1.396225304999999965e-07
1.306640625000000000e+03 7.241154342999999673e-07 1.457409645000000114e-07
1.307031250000000000e+03 7.528835341999999478e-07 1.086035039999999983e-07
1.307421875000000000e+03 8.526240539000000408e-07 1.159626457000000054e-07
1.307812500000000000e+03 9.116102948999999849e-07 1.427809432000000082e-07
1.308203125000000000e+03 8.645653679999999978e-07 1.424707307999999926e-07
1.308593750000000000e+03 8.481943396999999824e-07 1.254146192999999945e-07
1.308984375000000000e+03 9.877494787000000974e-07 1.205372050999999869e-07
1.309375000000000000e+03 8.783799481999999682e-07 1.334067449000000045e-07
1.309765625000000000e+03 6.243170371000000412e-07 1.288389567999999926e-07
1.310156250000000000e+03 6.090825652000000288e-07 1.360366749000000063e-07
1.310546875000000000e+03 8.902367535000000384e-07 1.725062737999999943e-07
1.310937500000000000e+03 9.832080948999999247e-07 1.630857923000000069e-07
1.311328125000000000e+03 9.389207881000000141e-07 1.450492047000000080e-07
1.311718750000000000e+03 7.444073839000000512e-07 1.456956082000000073e-07
1.312109375000000000e+03 7.972855368999999498e-07 1.533892860000000031e-07
1.312500000000000000e+03 8.246586741000000032e-07 1.550065477999999911e-07
1.312890625000000000e+03 9.606535486000000454e-07 1.708459442999999872e-07
1.313281250000000000e+03 1.023664889999999947e-06 2.005732229999999938e-07
1.313671875000000000e+03 9.762626358999999931e-07 1.937363506000000044e-07
1.314062500000000000e+03 1.001192810000000009e-06 1.867746821000000094e-07
1.314453125000000000e+03 9.554598504999999943e-07 1.545302306000000054e-07
1.314843750000000000e+03 1.001925925999999911e-06 1.745278841000000105e-07
1.315234375000000000e+03 1.085916864000000031e-06 1.712086625999999964e-07
1.315625000000000000e+03 9.985862015000000352e-07 1.890847345999999869e-07
1.316015625000000000e+03 1.051760399999999958e-06 2.458501036999999895e-07
1.316406250000000000e+03 1.056175058999999995e-06 2.539644057999999840e-07
1.316796875000000000e+03 1.103204550999999970e-06 2.555086207999999736e-07
1.317187500000000000e+03 1.203457269000000103e-06 2.803362799999999864e-07
1.317578125000000000e+03 1.291814217000000075e-06 2.652611416999999827e-07
1.317968750000000000e+03 1.147216089000000026e-06 2.632625499000000067e-07
1.318359375000000000e+03 1.167553130000000074e-06 2.888957098000000117e-07
1.318750000000000000e+03 1.201388278000000093e-06 2.933832637000000202e-07
1.319140625000000000e+03 1.272223002000000083e-06 3.216691641000000010e-07
1.319531250000000000e+03 1.160191709000000020e-06 2.735031526999999981e-07
1.319921875000000000e+03 1.131416346000000089e-06 2.912500593999999998e-07
1.320312500000000000e+03 1.292686693000000038e-06 3.192240828999999887e-07
1.320703125000000000e+03 1.272441347999999944e-06 2.984025346999999976e-07
1.321093750000000000e+03 1.100178197999999970e-06 3.192483688000000259e-07
1.321484375000000000e+03 1.190485657999999934e-06 3.909034410999999964e-07
1.321875000000000000e+03 1.048637432999999951e-06 3.543668101999999753e-07
1.322265625000000000e+03 1.134589020000000095e-06 3.591669786999999942e-07
1.322656250000000000e+03 9.969200085000000401e-07 3.422670703999999995e-07
1.323046875000000000e+03 1.032586282000000076e-06 3.991837535000000153e-07
1.323437500000000000e+03 1.097455228999999986e-06 4.148806784000000243e-07
1.323828125000000000e+03 8.859840766000000354e-07 3.461871973000000132e-07
1.324218750000000000e+03 8.100113380000000214e-07 3.073345369999999803e-07
1.324609375000000000e+03 8.675549523000000380e-07 3.431639835000000079e-07
1.325000000000000000e+03 7.916952452000000281e-07 3.820372413999999760e-07
1.325390625000000000e+03 7.051019356999999511e-07 3.329837739999999866e-07
1.325781250000000000e+03 6.775583435000000133e-07 3.479537492000000261e-07
1.326171875000000000e+03 6.986805524000000307e-07 3.432937351999999852e-07
1.326562500000000000e+03 6.615343534999999849e-07 3.477839371999999859e-07
1.326953125000000000e+03 5.894804555999999881e-07 3.559064291000000003e-07
1.327343750000000000e+03 6.539088898999999856e-07 3.737344968000000161e-07
1.327734375000000000e+03 6.318506910000000019e-07 3.353848606000000004e-07
1.328125000000000000e+03 5.625243773000000443e-07 2.682782271999999817e-07
1.328515625000000000e+03 5.428955607999999721e-07 3.323042610999999978e-07
1.328906250000000000e+03 5.148139342000000088e-07 3.350756506999999951e-07
1.329296875000000000e+03 5.439241170000000214e-07 2.693116632999999768e-07
1.329687500000000000e+03 5.942872061999999761e-07 2.744345464000000096e-07
1.330078125000000000e+03 6.326093032000000010e-07 3.014140215999999953e-07
1.330468750000000000e+03 6.527665456000000251e-07 3.080048197999999765e-07
1.330859375000000000e+03 5.639450255999999933e-07 3.038337577000000033e-07
1.331250000000000000e+03 5.560593778000000474e-07 2.802747708999999816e-07
1.331640625000000000e+03 5.403152050000000335e-07 2.776403771000000027e-07
1.332031250000000000e+03 4.838514800999999720e-07 2.995805323000000223e-07
1.332421875000000000e+03 4.844740990000000425e-07 2.839243107000000264e-07
1.332812500000000000e+03 5.501084671000000132e-07 2.728926389999999946e-07
1.333203125000000000e+03 5.066562239000000043e-07 2.699098260000000169e-07
1.333593750000000000e+03 4.467095937000000056e-07 2.644915025000000055e-07
1.333984375000000000e+03 4.461299100999999981e-07 2.610942974999999892e-07
1.334375000000000000e+03 4.185175079000000094e-07 2.472569825000000177e-07
1.334765625000000000e+03 3.902670149000000162e-07 2.844476865999999766e-07
1.335156250000000000e+03 4.102834218999999958e-07 3.164958366999999833e-07
1.335546875000000000e+03 4.878058039000000291e-07 3.252259484999999753e-07
1.335937500000000000e+03 5.491515202999999839e-07 2.773927897999999904e-07
1.336328125000000000e+03 4.521679775999999956e-07 2.997938092000000030e-07
1.336718750000000000e+03 4.568952504999999981e-07 3.483456143000000024e-07
1.337109375000000000e+03 4.243949933999999908e-07 2.758892403999999936e-07
1.337500000000000000e+03 3.453061342999999768e-07 2.318458516000000092e-07
1.337890625000000000e+03 3.889752104000000015e-07 2.946006217999999940e-07
1.338281250000000000e+03 4.002116286999999765e-07 3.537934441000000145e-07
1.338671875000000000e+03 3.231813194999999816e-07 3.200193508999999829e-07
1.339062500000000000e+03 3.330363554999999844e-07 2.883997785000000055e-07
1.339453125000000000e+03 3.825963083999999794e-07 2.946446730999999759e-07
1.339843750000000000e+03 4.175649869000000046e-07 2.903849032999999932e-07
1.340234375000000000e+03 4.273712998999999773e-07 2.861383922999999954e-07
1.340625000000000000e+03 4.194831553000000163e-07 2.517388431999999783e-07
1.341015625000000000e+03 3.900073603000000003e-07 2.426674619000000249e-07
1.341406250000000000e+03 3.943082685000000073e-07 2.868927866999999834e-07
1.341796875000000000e+03 3.852805034000000245e-07 2.835572043000000131e-07
1.342187500000000000e+03 4.013645649999999782e-07 2.900595973000000235e-07
1.342578125000000000e+03 3.781474152000000178e-07 2.959285903999999778e-07
1.342968750000000000e+03 3.865305452999999845e-07 3.596404019999999855e-07
1.343359375000000000e+03 3.633166866000000193e-07 3.280951625000000079e-07
1.343750000000000000e+03 3.549759243000000156e-07 3.050628426999999847e-07
1.344140625000000000e+03 3.663155765999999769e-07 2.765329864000000142e-07
1.344531250000000000e+03 4.013553348000000170e-07 2.860862268999999929e-07
1.344921875000000000e+03 3.856529625000000152e-07 2.861937353999999735e-07
1.345312500000000000e+03 3.402803568999999768e-07 3.222514956000000106e-07
1.345703125000000000e+03 3.736711718999999784e-07 3.092705226999999955e-07
1.346093750000000000e+03 3.933903606000000099e-07 3.840960182000000029e-07
1.346484375000000000e+03 3.784703947000000185e-07 3.919366124000000263e-07
1.346875000000000000e+03 3.629568242999999941e-07 4.077840946999999827e-07
1.347265625000000000e+03 2.913901192999999841e-07 4.370046609999999759e-07
1.347656250000000000e+03 2.935298112000000013e-07 3.806070225000000169e-07
1.348046875000000000e+03 3.870677853000000082e-07 3.657165626999999831e-07
1.348437500000000000e+03 3.237844189000000254e-07 4.188788453999999755e-07
1.348828125000000000e+03 3.689289945000000141e-07 4.244256344999999893e-07
1.349218750000000000e+03 4.015070270000000152e-07 4.528544887000000017e-07
1.349609375000000000e+03 3.586507335000000125e-07 4.437492129999999904e-07
1.350000000000000000e+03 3.354817772000000144e-07 4.300730472000000175e-07
1.350390625000000000e+03 3.645773203999999990e-07 5.450371063999999797e-07
1.350781250000000000e+03 3.465716859000000187e-07 5.839270844000000053e-07
1.351171875000000000e+03 3.106584304000000064e-07 6.649625967000000320e-07
1.351562500000000000e+03 3.244939297000000194e-07 6.728376525999999582e-07
1.351953125000000000e+03 3.079879861000000152e-07 6.136983198000000529e-07
1.352343750000000000e+03 3.680017808000000248e-07 6.597275142999999857e-07
1.352734375000000000e+03 3.587317243000000022e-07 7.934273352999999578e-07
1.353125000000000000e+03 3.329805206999999802e-07 7.083396748000000505e-07
1.353515625000000000e+03 3.622269996000000246e-07 6.817466364000000330e-07
1.353906250000000000e+03 3.815870446999999804e-07 7.331417619000000296e-07
1.354296875000000000e+03 4.233851244999999775e-07 7.618570534000000045e-07
1.354687500000000000e+03 3.725021585999999969e-07 7.254438189000000308e-07
1.355078125000000000e+03 3.686487232999999940e-07 9.422897919000000205e-07
1.355468750000000000e+03 3.745203076999999885e-07 8.889104873000000150e-07
1.355859375000000000e+03 3.479347214000000254e-07 9.054241290000000131e-07
1.356250000000000000e+03 4.078313046000000086e-07 1.082074322999999906e-06
1.356640625000000000e+03 4.034316640000000077e-07 1.079494043000000095e-06
1.357031250000000000e+03 4.280978712999999934e-07 1.114833780999999936e-06
1.357421875000000000e+03 4.350891784999999982e-07 1.405549455999999968e-06
1.357812500000000000e+03 4.196312916000000010e-07 1.825338378999999902e-06
1.358203125000000000e+03 3.729864386999999948e-07 1.615202874999999958e-06
1.358593750000000000e+03 4.676764788999999807e-07 1.832750792999999962e-06
1.358984375000000000e+03 4.349231114999999904e-07 1.933820000000000147e-06
1.359375000000000000e+03 3.699494175999999738e-07 1.860554114999999913e-06
1.359765625000000000e+03 4.535198914999999776e-07 2.531483094000000113e-06
1.360156250000000000e+03 5.826503734000000027e-07 2.671328150999999889e-06
1.360546875000000000e+03 5.393535295999999825e-07 3.103328105000000203e-06
1.360937500000000000e+03 5.409778841999999551e-07 3.386574094000000157e-06
1.361328125000000000e+03 4.735951597000000129e-07 3.393815068999999939e-06
1.361718750000000000e+03 4.139181329000000252e-07 3.695549801000000153e-06
1.362109375000000000e+03 4.607470969999999975e-07 3.711658072999999817e-06
1.362500000000000000e+03 6.165225557999999819e-07 3.850980944999999865e-06
1.362890625000000000e+03 6.364825984000000267e-07 3.805186098000000188e-06
1.363281250000000000e+03 5.399155850000000054e-07 3.403339067999999935e-06
1.363671875000000000e+03 4.729048657000000169e-07 3.228404471000000102e-06
1.364062500000000000e+03 5.753986928999999794e-07 3.439599022000000121e-06
1.364453125000000000e+03 6.477806772000000051e-07 4.267699406000000412e-06
1.364843750000000000e+03 5.123128290000000047e-07 4.010567167999999679e-06
1.365234375000000000e+03 5.639150276999999881e-07 4.478494487999999892e-06
1.365625000000000000e+03 6.167343953000000107e-07 4.923249899999999892e-06
1.366015625000000000e+03 5.496713970000000098e-07 4.318346890000000279e-06
1.366406250000000000e+03 5.741321955999999587e-07 5.370303165999999903e-06
1.366796875000000000e+03 6.113556781000000035e-07 5.911248518000000284e-06
1.367187500000000000e+03 6.490933252000000318e-07 6.071481457000000198e-06
1.367578125000000000e+03 6.396345424000000095e-07 6.265928282999999800e-06
1.367968750000000000e+03 6.206515336999999833e-07 6.235210956999999865e-06
1.368359375000000000e+03 6.529188430999999532e-07 6.418222083999999872e-06
1.368750000000000000e+03 6.793742614999999751e-07 6.277992841999999943e-06
1.369140625000000000e+03 6.346983050000000311e-07 6.770537720999999736e-06
1.369531250000000000e+03 5.975921285999999535e-07 5.849943391000000057e-06
1.369921875000000000e+03 5.961108791000000426e-07 6.060177703999999606e-06
1.370312500000000000e+03 6.553972132999999661e-07 7.127823111999999738e-06
1.370703125000000000e+03 7.132166727999999883e-07 7.092818760999999854e-06
1.371093750000000000e+03 6.923597171999999567e-07 7.503289774000000189e-06
1.371484375000000000e+03 6.751420118999999672e-07 8.540231172999999460e-06
1.371875000000000000e+03 7.764232852999999770e-07 8.113593178000000155e-06
1.372265625000000000e+03 6.564427922999999956e-07 7.355734519000000111e-06
1.372656250000000000e+03 7.094401050000000420e-07 6.875061727000000225e-06
1.373046875000000000e+03 7.289449197999999779e-07 6.440089363000000030e-06
1.373437500000000000e+03 6.177742621999999977e-07 5.662164666000000124e-06
1.373828125000000000e+03 5.635601966000000447e-07 5.359582274000000182e-06
1.374218750000000000e+03 5.315376374000000447e-07 5.001122990000000031e-06
1.374609375000000000e+03 6.167936725000000402e-07 4.770672536000000235e-06
1.375000000000000000e+03 7.185279417999999718e-07 5.318274791999999585e-06
1.375390625000000000e+03 7.780085253000000244e-07 5.055966710999999586e-06
1.375781250000000000e+03 7.509320390000000526e-07 5.562898515000000360e-06
1.376171875000000000e+03 7.768098165999999703e-07 5.999180651999999787e-06
1.376562500000000000e+03 8.497232909000000198e-07 6.379375570999999862e-06
1.376953125000000000e+03 9.193705791999999792e-07 7.484173381999999643e-06
1.377343750000000000e+03 8.005873573999999724e-07 7.005960349999999876e-06
1.377734375000000000e+03 6.695430196000000149e-07 6.761319074000000331e-06
1.378125000000000000e+03 6.083569016000000341e-07 6.397519318000000142e-06
1.378515625000000000e+03 5.841927915999999754e-07 5.659725485999999697e-06
1.378906250000000000e+03 7.292010942000000327e-07 5.569030359000000077e-06
1.379296875000000000e+03 9.672189070999999756e-07 5.695005832999999985e-06
1.379687500000000000e+03 1.011211302999999976e-06 5.102350472000000387e-06
1.380078125000000000e+03 7.972444552000000146e-07 4.015670381000000388e-06
1.380468750000000000e+03 8.220643974000000391e-07 3.999799974000000345e-06
1.380859375000000000e+03 8.384687149000000452e-07 4.102370820000000341e-06
1.381250000000000000e+03 8.752134023999999993e-07 3.811353652000000058e-06
1.381640625000000000e+03 9.300504650999999548e-07 3.879480311000000130e-06
1.382031250000000000e+03 8.422109344000000024e-07 3.994590236999999891e-06
1.382421875000000000e+03 9.454542950000000016e-07 3.210052214999999963e-06
1.382812500000000000e+03 9.551165193000000821e-07 3.155996536999999975e-06
1.383203125000000000e+03 9.887587424000000964e-07 2.782307509999999951e-06
1.383593750000000000e+03 1.044213240999999956e-06 2.350124314999999959e-06
1.383984375000000000e+03 1.131951996999999960e-06 2.546041155000000166e-06
1.384375000000000000e+03 1.080151198999999950e-06 2.833217372000000163e-06
1.384765625000000000e+03 9.716387102999999749e-07 2.163602856000000114e-06
1.385156250000000000e+03 1.049906275000000102e-06 1.995570290999999912e-06
1.385546875000000000e+03 1.118314529999999928e-06 2.595792861000000034e-06
1.385937500000000000e+03 1.199269959000000081e-06 2.294511313999999972e-06
1.386328125000000000e+03 1.093162681000000014e-06 2.316773673999999999e-06
1.386718750000000000e+03 1.192609878000000070e-06 2.613966566999999829e-06
1.387109375000000000e+03 1.216177394999999949e-06 2.259861341000000008e-06
1.387500000000000000e+03 1.199563885999999991e-06 2.077077183999999805e-06
1.387890625000000000e+03 1.220759256000000035e-06 1.983968903999999833e-06
1.388281250000000000e+03 1.182899612000000006e-06 1.954904984999999887e-06
1.388671875000000000e+03 1.260824147999999995e-06 1.814876989999999943e-06
1.389062500000000000e+03 1.385398077000000017e-06 1.742381595999999981e-06
1.389453125000000000e+03 1.362493239000000017e-06 1.417664857000000099e-06
1.389843750000000000e+03 1.196863159999999907e-06 1.368869606999999899e-06
1.390234375000000000e+03 1.401422066999999939e-06 1.171992150000000071e-06
1.390625000000000000e+03 1.480559082000000076e-06 1.102535138999999914e-06
1.391015625000000000e+03 1.271211922999999947e-06 1.108351341999999940e-06
1.391406250000000000e+03 1.235063261000000073e-06 1.013580652000000037e-06
1.391796875000000000e+03 1.393388660999999919e-06 1.081814744000000080e-06
1.392187500000000000e+03 1.368465900999999978e-06 1.329506961999999989e-06
1.392578125000000000e+03 1.187206610000000092e-06 1.553782295999999998e-06
1.392968750000000000e+03 1.126581942999999974e-06 1.348842455999999962e-06
1.393359375000000000e+03 1.387139549000000024e-06 1.369982218000000094e-06
1.393750000000000000e+03 1.407583114999999926e-06 1.452114339999999965e-06
1.394140625000000000e+03 1.297969061000000004e-06 1.426557423000000059e-06
1.394531250000000000e+03 1.427698178999999965e-06 1.555529517000000001e-06
1.394921875000000000e+03 1.264001210000000038e-06 1.589381158999999925e-06
1.395312500000000000e+03 1.371927812000000034e-06 1.302698981999999945e-06
1.395703125000000000e+03 1.437711829000000045e-06 1.406509240000000062e-06
1.396093750000000000e+03 1.468974339000000021e-06 1.560324653999999980e-06
1.396484375000000000e+03 1.528553882000000065e-06 1.558392527000000081e-06
1.396875000000000000e+03 1.276134012000000081e-06 1.790664044000000080e-06
1.397265625000000000e+03 1.343978320000000095e-06 2.213052841999999861e-06
1.397656250000000000e+03 1.612559421000000105e-06 1.926106925000000102e-06
1.398046875000000000e+03 1.474519235999999926e-06 1.984992694000000020e-06
1.398437500000000000e+03 1.333715909000000043e-06 1.995579369999999918e-06
1.398828125000000000e+03 1.179330797999999996e-06 2.041222601000000181e-06
1.399218750000000000e+03 1.311938207999999992e-06 2.009684245999999818e-06
1.399609375000000000e+03 1.495747668000000047e-06 2.002774496999999829e-06
1.400000000000000000e+03 1.383143499999999974e-06 2.640545154999999965e-06
1.400390625000000000e+03 1.354620679999999968e-06 2.592581676999999881e-06
1.400781250000000000e+03 1.368445321999999973e-06 2.625361411000000193e-06
1.401171875000000000e+03 1.389421815999999927e-06 2.479589086999999848e-06
1.401562500000000000e+03 1.314880507000000018e-06 2.716227824999999962e-06
1.401953125000000000e+03 1.168224131000000071e-06 3.156940736000000179e-06
1.402343750000000000e+03 1.192590206999999970e-06 3.183690006000000070e-06
1.402734375000000000e+03 1.338939870000000002e-06 3.388333270000000010e-06
1.403125000000000000e+03 1.500138192000000097e-06 4.344054514999999905e-06
1.403515625000000000e+03 1.419275895999999923e-06 4.053899533000000163e-06
1.403906250000000000e+03 1.291940715999999964e-06 4.367275448000000397e-06
1.404296875000000000e+03 1.369739662000000079e-06 4.355859419999999844e-06
1.404687500000000000e+03 1.559962711999999939e-06 3.654510143999999860e-06
1.405078125000000000e+03 1.323110923999999905e-06 3.487774944000000044e-06
1.405468750000000000e+03 1.245814036999999990e-06 3.369712885000000158e-06
1.405859375000000000e+03 1.421653491000000039e-06 2.997976109999999874e-06
1.406250000000000000e+03 1.380867285000000001e-06 2.738905540999999819e-06
1.406640625000000000e+03 1.307700360000000026e-06 2.213350627999999899e-06
1.407031250000000000e+03 1.170237590000000021e-06 3.196837367000000167e-06
1.407421875000000000e+03 1.187307159000000079e-06 3.981433797000000212e-06
1.407812500000000000e+03 1.233229412000000076e-06 3.565934017000000075e-06
1.408203125000000000e+03 1.273243008999999994e-06 3.598697107000000151e-06
1.408593750000000000e+03 1.206297278999999972e-06 3.600620004000000025e-06
1.408984375000000000e+03 1.239986107000000094e-06 3.731560085999999826e-06
1.409375000000000000e+03 1.831980151000000095e-06 3.387721659000000092e-06
1.409765625000000000e+03 1.813303931000000037e-06 2.749972638999999885e-06
1.410156250000000000e+03 1.514326895000000100e-06 3.157747540999999831e-06
1.410546875000000000e+03 1.350806358999999932e-06 3.637900720999999900e-06
1.410937500000000000e+03 1.489077599999999914e-06 3.345973248000000179e-06
1.411328125000000000e+03 1.424184215999999979e-06 3.477967987999999909e-06
1.411718750000000000e+03 1.306621037999999990e-06 3.278118348000000070e-06
1.412109375000000000e+03 1.424783872999999945e-06 3.177286402000000069e-06
1.412500000000000000e+03 1.287812721000000065e-06 2.881190230999999865e-06
1.412890625000000000e+03 1.302565825999999943e-06 2.672355270000000188e-06
1.413281250000000000e+03 1.529135230000000001e-06 2.597693362999999880e-06
1.413671875000000000e+03 1.320328412000000028e-06 2.542706500000000098e-06
1.414062500000000000e+03 1.211729523000000028e-06 2.652450835000000076e-06
1.414453125000000000e+03 1.268117023999999901e-06 3.014573730000000111e-06
1.414843750000000000e+03 1.315036965999999954e-06 3.263145536000000159e-06
1.415234375000000000e+03 1.415191329000000012e-06 3.380317264999999903e-06
1.415625000000000000e+03 1.460657976000000074e-06 3.491742697000000153e-06
1.416015625000000000e+03 1.364908209000000079e-06 3.303783908000000102e-06
1.416406250000000000e+03 1.283074175000000071e-06 3.816535548000000422e-06
1.416796875000000000e+03 1.209880846000000030e-06 4.142379424000000253e-06
1.417187500000000000e+03 1.242403573000000104e-06 3.807081153000000074e-06
1.417578125000000000e+03 1.155973229000000008e-06 3.012114273999999824e-06
1.417968750000000000e+03 1.015032659999999912e-06 3.301841037999999879e-06
1.418359375000000000e+03 1.151063697999999900e-06 3.359661404999999858e-06
1.418750000000000000e+03 1.165606098000000000e-06 2.580680840000000080e-06
1.419140625000000000e+03 1.111852973000000084e-06 3.111579857000000084e-06
1.419531250000000000e+03 1.038240201000000105e-06 3.378325973999999898e-06
1.419921875000000000e+03 8.827212194000000139e-07 3.078324392000000208e-06
1.420312500000000000e+03 1.124358839000000068e-06 3.540294786000000155e-06
1.420703125000000000e+03 1.105810403999999904e-06 3.315494696000000092e-06
1.421093750000000000e+03 1.196764805999999941e-06 3.726173312000000176e-06
1.421484375000000000e+03 1.227735582999999920e-06 4.460420345999999581e-06
1.421875000000000000e+03 1.137170812999999996e-06 3.914841460000000242e-06
1.422265625000000000e+03 9.643000620999999014e-07 4.620017767000000417e-06
1.422656250000000000e+03 1.128378945999999932e-06 5.395492691999999589e-06
1.423046875000000000e+03 1.168642967999999928e-06 5.278925915999999964e-06
1.423437500000000000e+03 1.242406674999999922e-06 5.776436917999999747e-06
1.423828125000000000e+03 1.079536334999999984e-06 6.058341358000000398e-06
1.424218750000000000e+03 1.271745606999999989e-06 6.986814904999999926e-06
1.424609375000000000e+03 1.302551904999999949e-06 6.208893233999999773e-06
1.425000000000000000e+03 1.061929904000000003e-06 5.324587001999999880e-06
1.425390625000000000e+03 1.109963969999999917e-06 6.862169177999999920e-06
1.425781250000000000e+03 1.289691736999999898e-06 6.794459237000000172e-06
1.426171875000000000e+03 1.134566323000000030e-06 6.635324231999999622e-06
1.426562500000000000e+03 9.451473547999999604e-07 5.908645918999999873e-06
1.426953125000000000e+03 1.350951772000000033e-06 5.839131105999999680e-06
1.427343750000000000e+03 1.313908315000000020e-06 6.854023648999999644e-06
1.427734375000000000e+03 1.052966901000000020e-06 7.576667327999999879e-06
1.428125000000000000e+03 1.035694496000000035e-06 7.625653688000000244e-06
1.428515625000000000e+03 1.129061220999999956e-06 6.457512249999999763e-06
1.428906250000000000e+03 1.244182267999999930e-06 8.313455225999999263e-06
1.429296875000000000e+03 1.271190738999999970e-06 9.558586382999999682e-06
1.429687500000000000e+03 1.358127077000000037e-06 9.182778356000000246e-06
1.430078125000000000e+03 1.266025789999999990e-06 8.540664536000000341e-06
1.430468750000000000e+03 1.535727522000000065e-06 9.172252357000000120e-06
1.430859375000000000e+03 1.395026483000000019e-06 8.520059820000000321e-06
1.431250000000000000e+03 1.142031922999999898e-06 9.231880320000000260e-06
1.431640625000000000e+03 1.226283498999999980e-06 1.126794009000000052e-05
1.432031250000000000e+03 1.219268586999999995e-06 1.370362530000000026e-05
1.432421875000000000e+03 1.218680353999999965e-06 1.466511857000000065e-05
1.432812500000000000e+03 1.183996788999999907e-06 1.019595258000000065e-05
1.433203125000000000e+03 1.457679512999999941e-06 8.759867524999999594e-06
1.433593750000000000e+03 1.547973960999999926e-06 1.202619701000000011e-05
1.433984375000000000e+03 1.325224021999999930e-06 1.146836925999999920e-05
1.434375000000000000e+03 1.332582568000000036e-06 1.168977537999999950e-05
1.434765625000000000e+03 1.284217200999999953e-06 1.240512572999999998e-05
1.435156250000000000e+03 1.333146060999999896e-06 1.265775457000000034e-05
1.435546875000000000e+03 1.393691592000000092e-06 1.343526466000000006e-05
1.435937500000000000e+03 1.442571426000000070e-06 1.290542151000000045e-05
1.436328125000000000e+03 1.375436477999999969e-06 1.377787804999999962e-05
1.436718750000000000e+03 1.428468365999999981e-06 1.665333349000000044e-05
1.437109375000000000e+03 1.324841046999999930e-06 1.521581881999999931e-05
1.437500000000000000e+03 1.458412478000000037e-06 1.718307737999999870e-05
1.437890625000000000e+03 1.730761900000000084e-06 1.578733745000000056e-05
1.438281250000000000e+03 1.793126829000000055e-06 1.618739927999999931e-05
1.438671875000000000e+03 1.659708679000000003e-06 1.823045276999999976e-05
1.439062500000000000e+03 1.756267217999999903e-06 1.911050164000000111e-05
1.439453125000000000e+03 1.698570171999999931e-06 1.996351495000000146e-05
1.439843750000000000e+03 1.813159577999999969e-06 2.217090139000000079e-05
1.440234375000000000e+03 1.709932181000000089e-06 2.275013823000000091e-05
1.440625000000000000e+03 1.640392250000000049e-06 2.306429008999999982e-05
1.441015625000000000e+03 1.810384480999999991e-06 2.496596678000000138e-05
1.441406250000000000e+03 1.730971317999999958e-06 2.935667468999999995e-05
1.441796875000000000e+03 1.864948119000000092e-06 2.626512123000000046e-05
1.442187500000000000e+03 2.201297871000000004e-06 2.746315201000000010e-05
1.442578125000000000e+03 1.652615536999999995e-06 2.880166260000000143e-05
1.442968750000000000e+03 1.447083153000000067e-06 3.371227295000000281e-05
1.443359375000000000e+03 2.082523123000000095e-06 3.996703487000000002e-05
1.443750000000000000e+03 2.194016949000000052e-06 3.609863103999999767e-05
1.444140625000000000e+03 1.737707056000000081e-06 3.289851166999999870e-05
1.444531250000000000e+03 1.886709326999999926e-06 3.318149043999999906e-05
1.444921875000000000e+03 1.762442490000000031e-06 3.670564427000000212e-05
1.445312500000000000e+03 1.738036617999999978e-06 4.193126351000000287e-05
1.445703125000000000e+03 1.980959270999999922e-06 3.694601546999999787e-05
1.446093750000000000e+03 1.775489984000000073e-06 3.848682184000000185e-05
1.446484375000000000e+03 1.922384301000000130e-06 4.770105836000000199e-05
1.446875000000000000e+03 1.848165139000000007e-06 4.979313634999999843e-05
1.447265625000000000e+03 1.677190426999999907e-06 5.154462491999999750e-05
1.447656250000000000e+03 1.896649439000000063e-06 6.392949032999999527e-05
1.448046875000000000e+03 2.260996044000000086e-06 6.076872951999999674e-05
1.448437500000000000e+03 2.022181713999999831e-06 6.586097707000000440e-05
1.448828125000000000e+03 2.457344734000000027e-06 7.704367417000000499e-05
1.449218750000000000e+03 2.437753822000000181e-06 8.499601092999999866e-05
1.449609375000000000e+03 2.034141262000000107e-06 9.405011134000000020e-05
1.450000000000000000e+03 2.166286106000000120e-06 9.678238025999999765e-05
1.450390625000000000e+03 2.120459180000000013e-06 9.774408778000000253e-05
1.450781250000000000e+03 2.398105345000000185e-06 9.743023614000000381e-05
1.451171875000000000e+03 2.365986095999999840e-06 1.039501654000000037e-04
1.451562500000000000e+03 1.995160532999999849e-06 9.273702633000000548e-05
1.451953125000000000e+03 2.249300235999999802e-06 1.051728397000000051e-04
1.452343750000000000e+03 2.495863652999999867e-06 1.196128334999999959e-04
1.452734375000000000e+03 2.914062568999999826e-06 1.432075549999999909e-04
1.453125000000000000e+03 2.925506740999999979e-06 1.580294118000000116e-04
1.453515625000000000e+03 2.964119020999999991e-06 1.647703996999999956e-04
1.453906250000000000e+03 2.922048614000000098e-06 1.917063450999999925e-04
1.454296875000000000e+03 2.973247182999999918e-06 2.255611460000000036e-04
1.454687500000000000e+03 2.902962181999999811e-06 2.101681507000000026e-04
1.455078125000000000e+03 2.860439345999999966e-06 1.951354035999999998e-04
1.455468750000000000e+03 2.812820863999999862e-06 1.981406475999999896e-04
1.455859375000000000e+03 2.805013673000000190e-06 2.122349097000000091e-04
1.456250000000000000e+03 3.346764013999999989e-06 2.514514809000000265e-04
1.456640625000000000e+03 3.409959354000000115e-06 2.695463952000000146e-04
1.457031250000000000e+03 3.564850306999999792e-06 2.659361280000000134e-04
1.457421875000000000e+03 3.591497289000000058e-06 3.309859753999999763e-04
1.457812500000000000e+03 3.922194709999999984e-06 3.451541076999999828e-04
1.458203125000000000e+03 3.884798692000000395e-06 3.937318231000000251e-04
1.458593750000000000e+03 4.085716003000000251e-06 3.930069883999999731e-04
1.458984375000000000e+03 4.020419821000000301e-06 3.956954852000000222e-04
1.459375000000000000e+03 4.451691954999999807e-06 4.280502983000000132e-04
1.459765625000000000e+03 4.945007929999999844e-06 4.900093717999999847e-04
1.460156250000000000e+03 4.634269417000000167e-06 4.629713174000000099e-04
1.460546875000000000e+03 4.349595630000000279e-06 4.300361562999999751e-04
1.460937500000000000e+03 4.674200850999999877e-06 4.993488235999999844e-04
1.461328125000000000e+03 4.789444234999999889e-06 5.026300254000000325e-04
1.461718750000000000e+03 4.860671619000000388e-06 5.132640850000000235e-04
1.462109375000000000e+03 4.594519559999999605e-06 5.188999537000000151e-04
1.462500000000000000e+03 4.834219832000000177e-06 5.868389136000000221e-04
1.462890625000000000e+03 4.446609624000000096e-06 6.081331796999999567e-04
1.463281250000000000e+03 4.475474564999999711e-06 6.429009578999999490e-04
1.463671875000000000e+03 5.087694813000000146e-06 6.663421090999999737e-04
1.464062500000000000e+03 4.784234498000000282e-06 6.696459330000000291e-04
1.464453125000000000e+03 4.615916858000000094e-06 6.552586304000000304e-04
1.464843750000000000e+03 4.852872296000000035e-06 6.677339063999999762e-04
1.465234375000000000e+03 5.165979778999999774e-06 7.303623054999999970e-04
1.465625000000000000e+03 4.875513392999999934e-06 7.184223658999999967e-04
1.466015625000000000e+03 4.728273173000000102e-06 7.512814875000000227e-04
1.466406250000000000e+03 5.140630465000000252e-06 8.572535453999999971e-04
1.466796875000000000e+03 5.004919456000000415e-06 7.883331999999999623e-04
1.467187500000000000e+03 4.505999419000000257e-06 6.600388516999999670e-04
1.467578125000000000e+03 4.317893553000000422e-06 6.826071954000000053e-04
1.467968750000000000e+03 4.224801312000000291e-06 7.367409438999999874e-04
1.468359375000000000e+03 4.085986854999999784e-06 7.453658261000000416e-04
1.468750000000000000e+03 4.700813938000000327e-06 7.950503165999999594e-04
1.469140625000000000e+03 4.941028677999999844e-06 8.546624705000000280e-04
1.469531250000000000e+03 4.187467333000000121e-06 8.575174949999999968e-04
1.469921875000000000e+03 3.653666114999999856e-06 7.690984297000000433e-04
1.470312500000000000e+03 4.243544564000000409e-06 7.800160393999999936e-04
1.470703125000000000e+03 5.136479623000000168e-06 1.021368177000000089e-03
1.471093750000000000e+03 4.744240722999999847e-06 9.157081795000000368e-04
1.471484375000000000e+03 3.735843782999999985e-06 7.983889256999999713e-04
1.471875000000000000e+03 3.797942702000000200e-06 8.074882507999999945e-04
1.472265625000000000e+03 3.667249866000000062e-06 8.079435580000000330e-04
1.472656250000000000e+03 3.688619927000000110e-06 8.110038851000000472e-04
1.473046875000000000e+03 4.862475885999999591e-06 1.109533131999999910e-03
1.473437500000000000e+03 4.743810992000000282e-06 1.117871209999999910e-03
1.473828125000000000e+03 4.202052479000000063e-06 1.023901612999999957e-03
1.474218750000000000e+03 4.377592029000000014e-06 1.080712198000000025e-03
1.474609375000000000e+03 4.300852884999999853e-06 9.759733509000000171e-04
1.475000000000000000e+03 4.926123653999999770e-06 1.315516729999999983e-03
1.475390625000000000e+03 4.531990607000000315e-06 1.301570247000000038e-03
1.475781250000000000e+03 4.108494795999999893e-06 1.190449429999999907e-03
1.476171875000000000e+03 5.271371115999999879e-06 1.412805104000000068e-03
1.476562500000000000e+03 5.451179835999999702e-06 1.526244679000000057e-03
1.476953125000000000e+03 4.221563194999999954e-06 1.284879603000000032e-03
1.477343750000000000e+03 3.881719454000000091e-06 1.197926321999999997e-03
1.477734375000000000e+03 4.880053415999999660e-06 1.540828761999999937e-03
1.478125000000000000e+03 4.646153912999999666e-06 1.502663069999999939e-03
1.478515625000000000e+03 3.984236433000000243e-06 1.354442119999999927e-03
1.478906250000000000e+03 3.597738986999999953e-06 1.290797123999999933e-03
1.479296875000000000e+03 3.323901695999999858e-06 1.206968162000000106e-03
1.479687500000000000e+03 3.326694042000000043e-06 1.186672945000000071e-03
1.480078125000000000e+03 2.817839945999999790e-06 1.077385287000000086e-03
1.480468750000000000e+03 2.832262884000000011e-06 1.024019525999999994e-03
1.480859375000000000e+03 2.994012895999999819e-06 9.954795081000000767e-04
1.481250000000000000e+03 2.361354529000000076e-06 7.774892667999999760e-04
1.481640625000000000e+03 2.331501205999999967e-06 7.669769944000000023e-04
1.482031250000000000e+03 2.010722713000000201e-06 7.294614528000000105e-04
1.482421875000000000e+03 1.704187851000000002e-06 6.342285460999999916e-04
1.482812500000000000e+03 1.644433390000000083e-06 6.428431631999999936e-04
1.483203125000000000e+03 1.592058657999999926e-06 5.982439428000000010e-04
1.483593750000000000e+03 1.640297527000000020e-06 5.293603194000000333e-04
1.483984375000000000e+03 1.528174840000000039e-06 4.716617803000000249e-04
1.484375000000000000e+03 1.548121643000000105e-06 4.883055919000000092e-04
1.484765625000000000e+03 1.498352688000000030e-06 4.755684192999999919e-04
1.485156250000000000e+03 1.327530801999999921e-06 4.459563339999999773e-04
1.485546875000000000e+03 1.211842932999999976e-06 4.007496887999999961e-04
1.485937500000000000e+03 1.222870310999999954e-06 4.000570441000000140e-04
1.486328125000000000e+03 1.096409573999999999e-06 3.525775818999999961e-04
1.486718750000000000e+03 9.938040771999999218e-07 2.938170855000000201e-04
1.487109375000000000e+03 8.242231927000000347e-07 3.214403880999999849e-04
1.487500000000000000e+03 8.121119531000000493e-07 3.573138761999999783e-04
1.487890625000000000e+03 7.843413143000000079e-07 3.331643532000000060e-04
1.488281250000000000e+03 8.655710757999999833e-07 3.089292808999999796e-04
1.488671875000000000e+03 8.542192050000000099e-07 2.831158958000000035e-04
1.489062500000000000e+03 7.835558438999999472e-07 2.813365605999999927e-04
1.489453125000000000e+03 7.789353229000000184e-07 3.329845777000000153e-04
1.489843750000000000e+03 7.189877846999999553e-07 2.746712151000000267e-04
1.490234375000000000e+03 6.549727777999999702e-07 2.494212309999999946e-04
1.490625000000000000e+03 6.825725832000000461e-07 2.709910287999999770e-04
1.491015625000000000e+03 7.164734773999999498e-07 2.685811239000000100e-04
1.491406250000000000e+03 6.543823509999999658e-07 2.594457740000000179e-04
1.491796875000000000e+03 6.150559080999999511e-07 2.366171026000000034e-04
1.492187500000000000e+03 6.065707923999999527e-07 2.676400241000000233e-04
1.492578125000000000e+03 6.410436531000000129e-07 2.902022281000000265e-04
1.492968750000000000e+03 5.639903441000000086e-07 2.653287418999999894e-04
1.493359375000000000e+03 5.349480634000000039e-07 2.453420407999999989e-04
1.493750000000000000e+03 5.527381891000000282e-07 2.727494464000000001e-04
1.494140625000000000e+03 5.972337415999999966e-07 2.651811950999999790e-04
1.494531250000000000e+03 6.922103702999999534e-07 2.899665560999999873e-04
1.494921875000000000e+03 5.335590397000000211e-07 2.719351693999999997e-04
1.495312500000000000e+03 4.996289041000000506e-07 2.507073555000000130e-04
1.495703125000000000e+03 5.074194889999999729e-07 2.747894190999999853e-04
1.496093750000000000e+03 4.618858474999999870e-07 2.789454816000000122e-04
1.496484375000000000e+03 5.032919486000000510e-07 2.776803909000000159e-04
1.496875000000000000e+03 4.896415441000000463e-07 2.997234696000000025e-04
1.497265625000000000e+03 3.902379247999999794e-07 2.553268015999999750e-04
1.497656250000000000e+03 3.575024502000000019e-07 2.076492028999999870e-04
1.498046875000000000e+03 3.685088337000000028e-07 2.199851250000000040e-04
1.498437500000000000e+03 3.570180187999999740e-07 2.329588992000000106e-04
1.498828125000000000e+03 3.339299019000000198e-07 2.475718217000000125e-04
1.499218750000000000e+03 4.153399160999999936e-07 3.304396766000000109e-04
1.499609375000000000e+03 3.997217121999999885e-07 4.658644971999999999e-04
1.500000000000000000e+03 3.142744163999999795e-07 3.349192262999999893e-04
1.500390625000000000e+03 3.104161579999999826e-07 2.058027958000000000e-04
1.500781250000000000e+03 2.759456804999999807e-07 2.237688147999999889e-04
1.501171875000000000e+03 2.437877898999999965e-07 2.242409140999999928e-04
1.501562500000000000e+03 2.642189482999999737e-07 1.935395237999999881e-04
1.501953125000000000e+03 2.977531333000000238e-07 1.842050495999999994e-04
1.502343750000000000e+03 2.581831128000000259e-07 1.841320122000000077e-04
1.502734375000000000e+03 2.215008801000000025e-07 1.831421820999999987e-04
1.503125000000000000e+03 2.836905685999999872e-07 1.989302495000000004e-04
1.503515625000000000e+03 2.612747582000000010e-07 1.710860914999999950e-04
1.503906250000000000e+03 2.148934373999999945e-07 1.848118740000000073e-04
1.504296875000000000e+03 2.082076898000000043e-07 1.776619173000000020e-04
1.504687500000000000e+03 1.666922076999999964e-07 1.578636105000000029e-04
1.505078125000000000e+03 1.746913787999999941e-07 1.884964375000000060e-04
1.505468750000000000e+03 1.958570715999999945e-07 1.991649724000000047e-04
1.505859375000000000e+03 1.990165434999999997e-07 2.006879504000000033e-04
1.506250000000000000e+03 1.810564922999999999e-07 2.174959266999999981e-04
1.506640625000000000e+03 1.803145057000000065e-07 2.219426085999999965e-04
1.507031250000000000e+03 1.870593225000000128e-07 1.653303724999999932e-04
1.507421875000000000e+03 1.941325093000000127e-07 1.585974222999999954e-04
1.507812500000000000e+03 1.765034761000000035e-07 1.661230152000000128e-04
1.508203125000000000e+03 1.330112860000000042e-07 1.722346051000000046e-04
1.508593750000000000e+03 1.396867064999999929e-07 1.791597554000000088e-04
1.508984375000000000e+03 1.492922921000000065e-07 1.828222584999999892e-04
1.509375000000000000e+03 1.473407778999999894e-07 1.692788467999999948e-04
1.509765625000000000e+03 1.490590227999999989e-07 1.523122257999999962e-04
1.510156250000000000e+03 1.277451936999999874e-07 1.858043187999999877e-04
1.510546875000000000e+03 1.266853817999999918e-07 2.051351165000000023e-04
1.510937500000000000e+03 1.281226934999999885e-07 2.076677964000000131e-04
1.511328125000000000e+03 1.447095900999999935e-07 2.058524364000000062e-04
1.511718750000000000e+03 1.645415644000000054e-07 2.233988244999999899e-04
1.512109375000000000e+03 1.667156424000000006e-07 2.266418322999999980e-04
1.512500000000000000e+03 1.344980395999999971e-07 2.127777416000000094e-04
1.512890625000000000e+03 1.380195773000000003e-07 2.539450756999999748e-04
1.513281250000000000e+03 1.442927770999999873e-07 2.499766134999999948e-04
1.513671875000000000e+03 1.380615101999999951e-07 2.562825824000000089e-04
1.514062500000000000e+03 1.444829030000000030e-07 2.774508586000000118e-04
1.514453125000000000e+03 1.341823799000000103e-07 2.730336549999999845e-04
1.514843750000000000e+03 1.304372569999999978e-07 2.931635063000000109e-04
1.515234375000000000e+03 1.264806540999999901e-07 2.872167007999999765e-04
1.515625000000000000e+03 1.367967246000000055e-07 2.782639541000000169e-04
1.516015625000000000e+03 1.363072715000000097e-07 2.968661016000000196e-04
1.516406250000000000e+03 1.570459186000000060e-07 3.424232332999999897e-04
1.516796875000000000e+03 1.504461834999999999e-07 4.571292937999999742e-04
1.517187500000000000e+03 1.505162512999999917e-07 4.400726301000000193e-04
1.517578125000000000e+03 1.719441804999999874e-07 4.360956070999999967e-04
1.517968750000000000e+03 1.744649375000000057e-07 4.948590086999999759e-04
1.518359375000000000e+03 1.600947327999999994e-07 5.088460872999999926e-04
1.518750000000000000e+03 1.726465984999999968e-07 6.152622188000000285e-04
1.519140625000000000e+03 2.135727318999999884e-07 7.441200648000000258e-04
1.519531250000000000e+03 2.834270553999999820e-07 8.870180194999999733e-04
1.519921875000000000e+03 2.881074778999999922e-07 8.694870292000000077e-04
1.520312500000000000e+03 2.741046253999999749e-07 9.071641787999999967e-04
1.520703125000000000e+03 3.354293469000000250e-07 1.158368677000000012e-03
1.521093750000000000e+03 3.929352083999999847e-07 1.275476816999999985e-03
1.521484375000000000e+03 5.740961450999999994e-07 1.510571484000000067e-03
1.521875000000000000e+03 7.275655423999999516e-07 1.955354416999999928e-03
1.522265625000000000e+03 8.374503723999999778e-07 2.139915182000000186e-03
1.522656250000000000e+03 1.095095716000000030e-06 2.749951904999999898e-03
1.523046875000000000e+03 1.303589161999999966e-06 3.074823192000000066e-03
1.523437500000000000e+03 1.437784006000000027e-06 3.399620104999999913e-03
1.523828125000000000e+03 1.571994436000000087e-06 3.520469479999999846e-03
1.524218750000000000e+03 1.455379692999999998e-06 3.025031788999999957e-03
1.524609375000000000e+03 1.305687280000000073e-06 2.395314362999999801e-03
1.525000000000000000e+03 1.438279255999999987e-06 2.393657066000000160e-03
1.525390625000000000e+03 1.367464506000000031e-06 2.219804424000000175e-03
1.525781250000000000e+03 1.160185202000000027e-06 1.869019289999999901e-03
1.526171875000000000e+03 1.099335682000000055e-06 1.654279338999999982e-03
1.526562500000000000e+03 1.023094588000000058e-06 1.409667303999999951e-03
1.526953125000000000e+03 8.870707373000000001e-07 1.147066415000000048e-03
1.527343750000000000e+03 7.450452476000000049e-07 9.082051797000000341e-04
1.527734375000000000e+03 5.990925950000000428e-07 6.412876274000000503e-04
1.528125000000000000e+03 6.006277878999999473e-07 6.341382516999999460e-04
1.528515625000000000e+03 5.232932999000000073e-07 5.635651033999999632e-04
1.528906250000000000e+03 4.897251827999999850e-07 4.749745909999999929e-04
1.529296875000000000e+03 5.012558311000000160e-07 4.805281837000000130e-04
1.529687500000000000e+03 4.036002277000000090e-07 3.906372918000000096e-04
1.530078125000000000e+03 4.205880115000000224e-07 3.439560696999999743e-04
1.530468750000000000e+03 3.965849374000000171e-07 2.864663389000000004e-04
1.530859375000000000e+03 4.153458930000000013e-07 2.679365315000000218e-04
1.531250000000000000e+03 4.555091018000000153e-07 2.964987453999999903e-04
1.531640625000000000e+03 3.645717217999999978e-07 2.693812620999999760e-04
1.532031250000000000e+03 3.495749639999999805e-07 2.401644426000000120e-04
1.532421875000000000e+03 3.630060391000000189e-07 2.076220875000000013e-04
1.532812500000000000e+03 3.419390975999999803e-07 1.886164233999999948e-04
1.533203125000000000e+03 3.326349197999999980e-07 1.634799754999999896e-04
1.533593750000000000e+03 2.517340200999999844e-07 1.149615267000000062e-04
1.533984375000000000e+03 2.815766000000000122e-07 1.204792593000000064e-04
1.534375000000000000e+03 2.737885117999999775e-07 1.027597389999999981e-04
1.534765625000000000e+03 2.620712177999999979e-07 9.747086088999999394e-05
1.535156250000000000e+03 2.542136198000000103e-07 9.207835332000000180e-05
1.535546875000000000e+03 2.124175449000000121e-07 6.963701648000000647e-05
1.535937500000000000e+03 2.173318608000000120e-07 6.018323433000000069e-05
1.536328125000000000e+03 2.206154479000000093e-07 5.974135418999999782e-05
1.536718750000000000e+03 1.800483634999999937e-07 4.870015614999999873e-05
1.537109375000000000e+03 1.857148984999999948e-07 4.732204732000000165e-05
1.537500000000000000e+03 1.812210650000000028e-07 3.883380517999999797e-05
1.537890625000000000e+03 1.841147162999999919e-07 3.977632367999999846e-05
1.538281250000000000e+03 2.032957192999999943e-07 4.293559072000000296e-05
1.538671875000000000e+03 1.880126189000000034e-07 3.888753250000000222e-05
1.539062500000000000e+03 1.789745833000000073e-07 3.663711481000000297e-05
1.539453125000000000e+03 1.716867009999999948e-07 3.729137672000000205e-05
1.539843750000000000e+03 1.604233297999999959e-07 2.780511172000000013e-05
1.540234375000000000e+03 1.619482901000000035e-07 2.562101794000000112e-05
1.540625000000000000e+03 1.656002888000000000e-07 2.871329527999999984e-05
1.541015625000000000e+03 1.658413129000000113e-07 2.744288078999999943e-05
1.541406250000000000e+03 1.537519759000000098e-07 2.259921897000000124e-05
1.541796875000000000e+03 1.464340010000000032e-07 2.188955197000000050e-05
1.542187500000000000e+03 1.612038447000000006e-07 1.870307868999999842e-05
1.542578125000000000e+03 1.633870205000000008e-07 2.073091848999999911e-05
1.542968750000000000e+03 1.649188088000000012e-07 2.005128668999999871e-05
1.543359375000000000e+03 1.460661285999999905e-07 1.701845996000000107e-05
1.543750000000000000e+03 1.321076299999999888e-07 1.444695055999999930e-05
1.544140625000000000e+03 1.434404920999999990e-07 1.597763706000000116e-05
1.544531250000000000e+03 1.511609147000000103e-07 1.598356977999999896e-05
1.544921875000000000e+03 1.523894983999999891e-07 1.370166064000000083e-05
1.545312500000000000e+03 1.357569333999999913e-07 1.081603207000000079e-05
1.545703125000000000e+03 1.349721343999999891e-07 1.123987076000000040e-05
1.546093750000000000e+03 1.415184747000000011e-07 1.194167306999999946e-05
1.546484375000000000e+03 1.401792331999999891e-07 1.160947006999999961e-05
1.546875000000000000e+03 1.386101554000000083e-07 1.056594530999999933e-05
1.547265625000000000e+03 1.362675515999999957e-07 9.216127333000000523e-06
1.547656250000000000e+03 1.246796877999999919e-07 7.798972252999999399e-06
1.548046875000000000e+03 1.331203171999999921e-07 9.260385436000000419e-06
1.548437500000000000e+03 1.300579793000000007e-07 7.838447626000000806e-06
1.548828125000000000e+03 9.924470186000000286e-08 6.525187085999999752e-06
1.549218750000000000e+03 1.261556129000000121e-07 8.114888425000000693e-06
1.549609375000000000e+03 1.280982185000000117e-07 8.946573132999999871e-06
1.550000000000000000e+03 1.393061048000000104e-07 8.968223730000000275e-06
1.550390625000000000e+03 1.333922850000000091e-07 7.137716618999999692e-06
1.550781250000000000e+03 9.809208718999999900e-08 6.176615559999999983e-06
1.551171875000000000e+03 1.138227646000000006e-07 6.053474498000000178e-06
1.551562500000000000e+03 1.322700843999999997e-07 5.840868794000000360e-06
1.551953125000000000e+03 1.253019188999999950e-07 6.254847264000000162e-06
1.552343750000000000e+03 1.119423773999999953e-07 5.912279267999999885e-06
1.552734375000000000e+03 1.254835901000000039e-07 5.538364480000000101e-06
1.553125000000000000e+03 1.162607434999999939e-07 6.202430920999999939e-06
1.553515625000000000e+03 1.167095121999999975e-07 6.433682128000000304e-06
1.553906250000000000e+03 1.144374961999999970e-07 5.478015657999999735e-06
1.554296875000000000e+03 1.101752580999999968e-07 4.620082225999999719e-06
1.554687500000000000e+03 1.124998745000000029e-07 4.433409606000000098e-06
1.555078125000000000e+03 1.123933117000000011e-07 4.696586833000000050e-06
1.555468750000000000e+03 1.118777190999999991e-07 4.435455672000000275e-06
1.555859375000000000e+03 1.096290149999999967e-07 4.776481477000000388e-06
1.556250000000000000e+03 1.153736375000000065e-07 4.645913928999999875e-06
1.556640625000000000e+03 1.130319887999999990e-07 3.987536286000000064e-06
1.557031250000000000e+03 1.223935618000000132e-07 3.635872508999999902e-06
1.557421875000000000e+03 1.377049484000000046e-07 3.495866908999999987e-06
1.557812500000000000e+03 1.344338351999999984e-07 3.307727450999999846e-06
1.558203125000000000e+03 1.038677289999999971e-07 2.922255610999999977e-06
1.558593750000000000e+03 9.813435104999999740e-08 3.017302223000000016e-06
1.558984375000000000e+03 1.007883683999999940e-07 2.997884716000000168e-06
1.559375000000000000e+03 1.040238281999999938e-07 2.930444416000000112e-06
1.559765625000000000e+03 1.063001471000000045e-07 2.762514139999999856e-06
1.560156250000000000e+03 1.149067868000000027e-07 3.098411008999999864e-06
1.560546875000000000e+03 1.228622377000000099e-07 2.599092108999999883e-06
1.560937500000000000e+03 1.363715041999999893e-07 2.847275038000000122e-06
1.561328125000000000e+03 1.267327241000000004e-07 2.624852088999999798e-06
1.561718750000000000e+03 1.316340553999999939e-07 2.298097000000000200e-06
1.562109375000000000e+03 1.348900183000000097e-07 2.478668645000000167e-06
1.562500000000000000e+03 1.629044615999999891e-07 2.555828742999999924e-06
1.562890625000000000e+03 1.586998267000000076e-07 2.329036000000000210e-06
1.563281250000000000e+03 1.611712932999999969e-07 2.163587875999999985e-06
1.563671875000000000e+03 1.652458360000000101e-07 2.355217842999999947e-06
1.564062500000000000e+03 1.633768823999999967e-07 2.691484977000000012e-06
1.564453125000000000e+03 1.352822522000000109e-07 2.091068574999999804e-06
1.564843750000000000e+03 1.281203765000000010e-07 2.025683117999999893e-06
1.565234375000000000e+03 1.399614925000000049e-07 1.921821261999999800e-06
1.565625000000000000e+03 1.470030737000000015e-07 1.790394856000000019e-06
1.566015625000000000e+03 1.652479732999999916e-07 1.795155039999999943e-06
1.566406250000000000e+03 1.807420997999999935e-07 1.868318938999999953e-06
1.566796875000000000e+03 1.787771187000000097e-07 1.758996618000000028e-06
1.567187500000000000e+03 1.697859904000000060e-07 1.467095473999999995e-06
1.567578125000000000e+03 1.776744944000000054e-07 1.711465746999999990e-06
1.567968750000000000e+03 1.908550126000000113e-07 1.809102246999999965e-06
1.568359375000000000e+03 2.048219657999999983e-07 1.717225812999999984e-06
1.568750000000000000e+03 2.308712956000000114e-07 1.866351403999999938e-06
1.569140625000000000e+03 2.169101490000000125e-07 1.555653896999999932e-06
1.569531250000000000e+03 2.343613315999999965e-07 1.368447591999999949e-06
1.569921875000000000e+03 2.326092490999999870e-07 1.463784574999999915e-06
1.570312500000000000e+03 1.712563453999999960e-07 1.172156704000000043e-06
1.570703125000000000e+03 1.767361213000000024e-07 1.343829578000000094e-06
1.571093750000000000e+03 2.196829761000000098e-07 1.466674822000000012e-06
1.571484375000000000e+03 2.446181816000000186e-07 1.460324783000000029e-06
1.571875000000000000e+03 2.220715982999999877e-07 1.574631987999999918e-06
1.572265625000000000e+03 2.835548779000000127e-07 1.669816597999999947e-06
1.572656250000000000e+03 3.115298470999999804e-07 1.550633605000000063e-06
1.573046875000000000e+03 2.715009861999999827e-07 1.285722925000000077e-06
1.573437500000000000e+03 2.594299960000000262e-07 9.962645168000000919e-07
1.573828125000000000e+03 3.202020624999999860e-07 1.072798781000000049e-06
1.574218750000000000e+03 3.273085193999999919e-07 1.295596762000000041e-06
1.574609375000000000e+03 3.599094380999999927e-07 1.526561380000000009e-06
1.575000000000000000e+03 3.601127283999999895e-07 1.371543928000000019e-06
1.575390625000000000e+03 3.367956735999999956e-07 1.327512645000000020e-06
1.575781250000000000e+03 3.408946156000000127e-07 1.369621183000000061e-06
1.576171875000000000e+03 3.278944825000000143e-07 1.291921196000000094e-06
1.576562500000000000e+03 3.678961259000000130e-07 1.088921729999999909e-06
1.576953125000000000e+03 4.226388444000000002e-07 1.023871206999999901e-06
1.577343750000000000e+03 4.610505948000000134e-07 1.171580348999999902e-06
1.577734375000000000e+03 4.196404461000000157e-07 9.657392086000000793e-07
1.578125000000000000e+03 4.633819258000000192e-07 1.096515115999999993e-06
1.578515625000000000e+03 4.796250940000000052e-07 1.164822443999999943e-06
1.578906250000000000e+03 5.199371577999999533e-07 8.940851198000000236e-07
1.579296875000000000e+03 6.250767840999999852e-07 9.568385470999999227e-07
1.579687500000000000e+03 6.222497487999999497e-07 1.089027498999999985e-06
1.580078125000000000e+03 7.698620878999999687e-07 1.199758930000000027e-06
1.580468750000000000e+03 8.271702577999999544e-07 1.221574838000000079e-06
1.580859375000000000e+03 9.309966307999999768e-07 1.212337503000000010e-06
1.581250000000000000e+03 8.091765391999999791e-07 1.199017492000000007e-06
1.581640625000000000e+03 8.440988022000000331e-07 1.122280694000000097e-06
1.582031250000000000e+03 8.982386861000000478e-07 1.096876679999999933e-06
1.582421875000000000e+03 9.793106273000000088e-07 1.133710491000000092e-06
1.582812500000000000e+03 1.158420427999999984e-06 1.113701348000000046e-06
1.583203125000000000e+03 1.229726117000000037e-06 1.169037291999999909e-06
1.583593750000000000e+03 1.097271609000000097e-06 1.107015088999999942e-06
1.583984375000000000e+03 1.329118084999999968e-06 1.015462996999999981e-06
1.584375000000000000e+03 1.529962008999999899e-06 9.472384370999999671e-07
1.584765625000000000e+03 1.293802027999999950e-06 8.888631260000000434e-07
1.585156250000000000e+03 1.554625567999999903e-06 8.640730682999999516e-07
1.585546875000000000e+03 1.659340532000000005e-06 8.056059852999999780e-07
1.585937500000000000e+03 1.865298108000000079e-06 8.002161844000000094e-07
1.586328125000000000e+03 1.958245391000000171e-06 7.590898249000000350e-07
1.586718750000000000e+03 1.742302458999999951e-06 7.025558524999999493e-07
1.587109375000000000e+03 1.912988162000000194e-06 6.219468562000000010e-07
1.587500000000000000e+03 1.820690015999999985e-06 6.150839768000000097e-07
1.587890625000000000e+03 1.935256724999999958e-06 6.152923360000000027e-07
1.588281250000000000e+03 2.195487416999999975e-06 5.751638916000000261e-07
1.588671875000000000e+03 2.259625895999999848e-06 5.781052067000000518e-07
1.589062500000000000e+03 2.467854088999999916e-06 5.705146209000000036e-07
1.589453125000000000e+03 2.391177589999999889e-06 5.479121082000000011e-07
1.589843750000000000e+03 2.213852385000000063e-06 5.394251389000000339e-07
1.590234375000000000e+03 2.220403520000000014e-06 5.393611708999999715e-07
1.590625000000000000e+03 2.573554561000000041e-06 5.606336346000000351e-07
1.591015625000000000e+03 2.266563486999999826e-06 5.114848772000000242e-07
1.591406250000000000e+03 2.191773417999999844e-06 5.635200606000000354e-07
1.591796875000000000e+03 2.359889206000000075e-06 5.991659444000000219e-07
1.592187500000000000e+03 2.043687654999999810e-06 6.153243388999999754e-07
1.592578125000000000e+03 2.072720706000000014e-06 7.164005440999999660e-07
1.592968750000000000e+03 1.718321023000000055e-06 6.637753879000000091e-07
1.593359375000000000e+03 1.366313007000000013e-06 6.136514881999999805e-07
1.593750000000000000e+03 1.257224692999999902e-06 5.007821050999999960e-07
1.594140625000000000e+03 1.093586511000000090e-06 3.904631554999999756e-07
1.594531250000000000e+03 1.019977447000000009e-06 3.931292685000000204e-07
1.594921875000000000e+03 8.764419199000000397e-07 4.442213879999999958e-07
1.595312500000000000e+03 6.958613475999999717e-07 4.382131673000000165e-07
1.595703125000000000e+03 5.589764070000000358e-07 3.671632749000000135e-07
1.596093750000000000e+03 5.269725350999999659e-07 3.261025477000000082e-07
1.596484375000000000e+03 4.600962960000000077e-07 3.373559131999999857e-07
1.596875000000000000e+03 4.216323044000000241e-07 3.795502462999999848e-07
1.597265625000000000e+03 3.984097072000000179e-07 3.886012758999999739e-07
1.597656250000000000e+03 3.384520310999999938e-07 4.145178276999999796e-07
1.598046875000000000e+03 3.211262876999999872e-07 4.220046121999999848e-07
1.598437500000000000e+03 2.588053154999999736e-07 3.726322128999999813e-07
1.598828125000000000e+03 2.394417333999999987e-07 2.953923717999999852e-07
1.599218750000000000e+03 2.377705660000000060e-07 2.768122173000000088e-07
1.599609375000000000e+03 2.335020578000000039e-07 3.504778162000000077e-07
1.600000000000000000e+03 2.412423119999999776e-07 3.788422863999999839e-07
1.600390625000000000e+03 2.023017005000000060e-07 2.781112281999999913e-07
1.600781250000000000e+03 1.838592228000000037e-07 2.503118397000000151e-07
1.601171875000000000e+03 2.044453644000000056e-07 2.805270489999999739e-07
1.601562500000000000e+03 2.250620715000000018e-07 2.541327236000000144e-07
1.601953125000000000e+03 2.325775299000000005e-07 2.456635525999999818e-07
1.602343750000000000e+03 2.123318824000000006e-07 2.965718636000000197e-07
1.602734375000000000e+03 1.876485955000000034e-07 2.992755969000000114e-07
1.603125000000000000e+03 2.013418218999999984e-07 2.460329098000000178e-07
1.603515625000000000e+03 1.869016723000000014e-07 2.399429227999999886e-07
1.603906250000000000e+03 1.735188473999999879e-07 2.733821582999999818e-07
1.604296875000000000e+03 1.973829208999999976e-07 2.633786076999999879e-07
1.604687500000000000e+03 1.922712348999999987e-07 2.363460781000000043e-07
1.605078125000000000e+03 2.449454169000000095e-07 2.384056870999999954e-07
1.605468750000000000e+03 3.005070650999999981e-07 2.380114577000000082e-07
1.605859375000000000e+03 2.511368787000000068e-07 2.436831185000000054e-07
1.606250000000000000e+03 3.005676852000000074e-07 2.735580607000000179e-07
1.606640625000000000e+03 3.692443705000000147e-07 2.506407393999999873e-07
1.607031250000000000e+03 3.781886103999999941e-07 2.668195235000000215e-07
1.607421875000000000e+03 2.824379542999999814e-07 2.541066218999999972e-07
1.607812500000000000e+03 3.346752741000000071e-07 2.574176347000000234e-07
1.608203125000000000e+03 3.623385556999999919e-07 2.887883335999999921e-07
1.608593750000000000e+03 3.850110133000000115e-07 2.984042558999999838e-07
1.608984375000000000e+03 3.870222019000000061e-07 3.193993044000000112e-07
1.609375000000000000e+03 3.107707241999999921e-07 3.324260688000000103e-07
1.609765625000000000e+03 3.451480112999999867e-07 2.863528229999999898e-07
1.610156250000000000e+03 3.388201020999999805e-07 3.421156051999999778e-07
1.610546875000000000e+03 2.897646486999999866e-07 3.974489397000000098e-07
1.610937500000000000e+03 3.216906506999999847e-07 4.803332429999999721e-07
1.611328125000000000e+03 3.144414858000000024e-07 5.494055006000000523e-07
1.611718750000000000e+03 3.138628236000000259e-07 4.617200832000000079e-07
1.612109375000000000e+03 3.298386389999999806e-07 4.952714801000000042e-07
1.612500000000000000e+03 3.006243901000000127e-07 5.808405457999999839e-07
1.612890625000000000e+03 2.993783957999999863e-07 6.498261384000000424e-07
1.613281250000000000e+03 3.085914636999999909e-07 5.873165913000000277e-07
1.613671875000000000e+03 3.327614939000000211e-07 6.707213764999999772e-07
1.614062500000000000e+03 3.261971946000000050e-07 7.180710495000000190e-07
1.614453125000000000e+03 2.868648125000000029e-07 7.831059876999999692e-07
1.614843750000000000e+03 3.008549545999999919e-07 7.671183887000000236e-07
1.615234375000000000e+03 3.244758098999999774e-07 1.015634813000000038e-06
1.615625000000000000e+03 3.308365541999999999e-07 1.204076368999999977e-06
1.616015625000000000e+03 3.348874541000000005e-07 1.124373137999999950e-06
1.616406250000000000e+03 3.557846591999999766e-07 1.178191026000000060e-06
1.616796875000000000e+03 3.915077131999999955e-07 1.440689686999999995e-06
1.617187500000000000e+03 4.058803010999999806e-07 1.674636550999999948e-06
1.617578125000000000e+03 3.633946132000000215e-07 1.913062002999999860e-06
1.617968750000000000e+03 4.056601394000000022e-07 1.815189605000000093e-06
1.618359375000000000e+03 4.916596552999999745e-07 1.855316081999999942e-06
1.618750000000000000e+03 4.640990023999999930e-07 1.837874583999999932e-06
1.619140625000000000e+03 5.196899487000000318e-07 2.218835755999999939e-06
1.619531250000000000e+03 5.787925121999999538e-07 2.362552633000000065e-06
1.619921875000000000e+03 5.666213900999999559e-07 2.563962167999999915e-06
1.620312500000000000e+03 6.315204105999999552e-07 2.899732538000000034e-06
1.620703125000000000e+03 5.991259597000000426e-07 2.839562568999999946e-06
1.621093750000000000e+03 5.471701026999999868e-07 2.669005179999999928e-06
1.621484375000000000e+03 6.770512905999999823e-07 3.149200727000000052e-06
1.621875000000000000e+03 6.811867748999999534e-07 3.212001742999999986e-06
1.622265625000000000e+03 7.376112717000000484e-07 3.468039072999999838e-06
1.622656250000000000e+03 7.841882603000000356e-07 3.188467892999999943e-06
1.623046875000000000e+03 6.864672514999999613e-07 3.154638343000000114e-06
1.623437500000000000e+03 5.843617713999999720e-07 2.818982971000000197e-06
1.623828125000000000e+03 6.173140787999999967e-07 2.739159748000000063e-06
1.624218750000000000e+03 6.281222031999999767e-07 2.796169072999999950e-06
1.624609375000000000e+03 6.324685433999999872e-07 2.973406969999999856e-06
1.625000000000000000e+03 7.775950599999999487e-07 3.223691648999999824e-06
1.625390625000000000e+03 8.154764175000000215e-07 3.641637265999999867e-06
1.625781250000000000e+03 7.792694996000000217e-07 3.879329603000000197e-06
1.626171875000000000e+03 7.695508352000000070e-07 4.177053003000000085e-06
1.626562500000000000e+03 8.835484525000000449e-07 4.597332183000000395e-06
1.626953125000000000e+03 1.136959579000000099e-06 5.063786007000000288e-06
1.627343750000000000e+03 9.693553080000000720e-07 4.579482892999999618e-06
1.627734375000000000e+03 9.070936507999999709e-07 4.898728274000000071e-06
1.628125000000000000e+03 8.863579732000000526e-07 4.620052266000000307e-06
1.628515625000000000e+03 1.035853526999999984e-06 4.133585968999999934e-06
1.628906250000000000e+03 9.783921519000000703e-07 4.471156672000000020e-06
1.629296875000000000e+03 8.998551725000000236e-07 4.118914875999999822e-06
1.629687500000000000e+03 8.572579661999999586e-07 4.311945404000000125e-06
1.630078125000000000e+03 9.006701491000000105e-07 4.284625377999999969e-06
1.630468750000000000e+03 9.132195181000000408e-07 3.773824477999999833e-06
1.630859375000000000e+03 9.056938459999999809e-07 4.328395342999999657e-06
1.631250000000000000e+03 1.065950693000000012e-06 4.050922281000000293e-06
1.631640625000000000e+03 9.793525411999999347e-07 3.890363108999999959e-06
1.632031250000000000e+03 8.511145464999999778e-07 3.553167059000000177e-06
1.632421875000000000e+03 8.720015380000000466e-07 2.941271832999999899e-06
1.632812500000000000e+03 8.989469865000000133e-07 3.342840748000000002e-06
1.633203125000000000e+03 8.861126934000000463e-07 3.023758785999999956e-06
1.633593750000000000e+03 9.806723009999999884e-07 2.667279595999999956e-06
1.633984375000000000e+03 8.528302191000000160e-07 2.407945136000000103e-06
1.634375000000000000e+03 8.222173000999999814e-07 2.640493708000000006e-06
1.634765625000000000e+03 8.159297538999999608e-07 2.753740959999999923e-06
1.635156250000000000e+03 1.029252231999999979e-06 3.055302587999999854e-06
1.635546875000000000e+03 1.295948263999999904e-06 3.259534883999999789e-06
1.635937500000000000e+03 1.086096548999999940e-06 3.007417189000000199e-06
1.636328125000000000e+03 9.168580120000000072e-07 3.234407094000000009e-06
1.636718750000000000e+03 9.978925786000000021e-07 3.678569356000000037e-06
1.637109375000000000e+03 1.026484776000000084e-06 3.540036341999999893e-06
1.637500000000000000e+03 1.094753746000000015e-06 3.288662203000000171e-06
1.637890625000000000e+03 1.102012349000000004e-06 2.391341160000000103e-06
1.638281250000000000e+03 1.201946551000000075e-06 2.429588924000000054e-06
1.638671875000000000e+03 1.176783276999999903e-06 2.734191205000000190e-06
1.639062500000000000e+03 1.236266130000000088e-06 2.712508227000000167e-06
1.639453125000000000e+03 1.345529286999999907e-06 3.024686037999999989e-06
1.639843750000000000e+03 1.475240096000000051e-06 2.421774620999999994e-06
1.640234375000000000e+03 1.269889590999999944e-06 2.648969706999999873e-06
1.640625000000000000e+03 1.244506835999999923e-06 2.616930503999999997e-06
1.641015625000000000e+03 1.362215275999999994e-06 2.297221800000000097e-06
1.641406250000000000e+03 1.338307378000000042e-06 2.176861281999999805e-06
1.641796875000000000e+03 1.262235907000000087e-06 2.462543274000000203e-06
1.642187500000000000e+03 1.251793205999999944e-06 2.742785531999999845e-06
1.642578125000000000e+03 1.393720795000000041e-06 2.661276671999999910e-06
1.642968750000000000e+03 1.390219846000000041e-06 2.190407355999999817e-06
1.643359375000000000e+03 1.299870623000000095e-06 2.249963747999999843e-06
1.643750000000000000e+03 1.442070274999999987e-06 2.712731869000000181e-06
1.644140625000000000e+03 1.523911116999999915e-06 3.373950278999999960e-06
1.644531250000000000e+03 1.456275471999999895e-06 3.297400882999999894e-06
1.644921875000000000e+03 1.388424506000000081e-06 3.294837323000000171e-06
1.645312500000000000e+03 1.373275111000000078e-06 3.040367301999999908e-06
1.645703125000000000e+03 1.434322397999999906e-06 3.730830148000000018e-06
1.646093750000000000e+03 1.372116954000000049e-06 3.324112021999999849e-06
1.646484375000000000e+03 1.578514854000000103e-06 3.579861552999999998e-06
1.646875000000000000e+03 1.732086956000000016e-06 3.963909226999999979e-06
1.647265625000000000e+03 1.663145320000000083e-06 3.527653417999999918e-06
1.647656250000000000e+03 1.496609400000000000e-06 4.082855262000000038e-06
1.648046875000000000e+03 2.014574106000000038e-06 4.402561544999999732e-06
1.648437500000000000e+03 1.778892126000000052e-06 4.461855407000000133e-06
1.648828125000000000e+03 1.538907534999999906e-06 4.629759052999999715e-06
1.649218750000000000e+03 1.509449291999999980e-06 4.434478184000000124e-06
1.649609375000000000e+03 1.639954045000000026e-06 4.542959350999999992e-06
1.650000000000000000e+03 1.738823148000000092e-06 4.094021621999999976e-06
1.650390625000000000e+03 1.740684307999999951e-06 4.215590533000000204e-06
1.650781250000000000e+03 1.835232946000000102e-06 4.457771141999999623e-06
1.651171875000000000e+03 2.485771015999999878e-06 5.604397258000000083e-06
1.651562500000000000e+03 2.658436811999999951e-06 6.689071531999999690e-06
1.651953125000000000e+03 2.905496992000000064e-06 7.659114637000000547e-06
1.652343750000000000e+03 2.528453942000000018e-06 7.305885669999999694e-06
1.652734375000000000e+03 2.212383277999999889e-06 7.963601163000000381e-06
1.653125000000000000e+03 2.212654129999999845e-06 7.872615513999999968e-06
1.653515625000000000e+03 2.507825166999999863e-06 8.301885160000000463e-06
1.653906250000000000e+03 2.800207640999999972e-06 9.602968564000000107e-06
1.654296875000000000e+03 2.822455624999999942e-06 1.057652155000000075e-05
1.654687500000000000e+03 2.558580839999999902e-06 8.251273689000000684e-06
1.655078125000000000e+03 2.518485080000000200e-06 8.560069635000000496e-06
1.655468750000000000e+03 3.091933865999999809e-06 1.032905675000000079e-05
1.655859375000000000e+03 3.225146985999999811e-06 9.043520549000000640e-06
1.656250000000000000e+03 2.653785423000000068e-06 9.273766426999999492e-06
1.656640625000000000e+03 2.873993741999999884e-06 9.841530653000000683e-06
1.657031250000000000e+03 3.702592555000000126e-06 9.743729221000000423e-06
1.657421875000000000e+03 4.382543019000000271e-06 1.103887507000000072e-05
1.657812500000000000e+03 4.310398371000000395e-06 1.106496884999999939e-05
1.658203125000000000e+03 4.582642629999999812e-06 1.156555757000000074e-05
1.658593750000000000e+03 4.163060402000000145e-06 1.239554333000000043e-05
1.658984375000000000e+03 3.990677259999999852e-06 1.274033322000000046e-05
1.659375000000000000e+03 4.141343529000000306e-06 1.152911149999999923e-05
1.659765625000000000e+03 4.197716731000000295e-06 1.332292196999999982e-05
1.660156250000000000e+03 4.384316116000000119e-06 1.649355328000000071e-05
1.660546875000000000e+03 4.520517381999999909e-06 1.476162293000000021e-05
1.660937500000000000e+03 3.971505184000000177e-06 1.204194696999999977e-05
1.661328125000000000e+03 3.257996627000000130e-06 1.279337055000000030e-05
1.661718750000000000e+03 3.691762110999999841e-06 1.770921273000000001e-05
1.662109375000000000e+03 4.367771152000000309e-06 1.779671089000000055e-05
1.662500000000000000e+03 4.644127215000000289e-06 1.682365846000000005e-05
1.662890625000000000e+03 4.051634364000000025e-06 1.541662204000000024e-05
1.663281250000000000e+03 4.404447219000000000e-06 1.481365069999999961e-05
1.663671875000000000e+03 3.978948919999999720e-06 1.611770893999999883e-05
1.664062500000000000e+03 4.344102934999999789e-06 1.749137761999999965e-05
1.664453125000000000e+03 4.170088629999999729e-06 1.532768457999999850e-05
1.664843750000000000e+03 5.488246897999999898e-06 2.165442711999999900e-05
1.665234375000000000e+03 5.851614502000000316e-06 2.593610672000000125e-05
1.665625000000000000e+03 4.577247683999999740e-06 2.094530970000000006e-05
1.666015625000000000e+03 4.604145242000000102e-06 2.186090642999999833e-05
1.666406250000000000e+03 4.870926463999999675e-06 2.327955043999999879e-05
1.666796875000000000e+03 5.251381339999999888e-06 2.348079550000000161e-05
1.667187500000000000e+03 5.498497506000000015e-06 2.488520873999999929e-05
1.667578125000000000e+03 5.238550528000000235e-06 2.643199018999999972e-05
1.667968750000000000e+03 5.093093087999999906e-06 2.756117435999999897e-05
1.668359375000000000e+03 6.296675266000000059e-06 3.094319723000000334e-05
1.668750000000000000e+03 6.086506320999999616e-06 3.251582794000000228e-05
1.669140625000000000e+03 5.529507776000000423e-06 2.781261930999999858e-05
1.669531250000000000e+03 5.569033386000000152e-06 2.597048282000000141e-05
1.669921875000000000e+03 4.806812044000000361e-06 2.524116196000000161e-05
1.670312500000000000e+03 5.128466643999999814e-06 2.683053162000000080e-05
1.670703125000000000e+03 5.561439848999999838e-06 2.712046597999999962e-05
1.671093750000000000e+03 7.039555060000000363e-06 3.219938821999999875e-05
1.671484375000000000e+03 6.981688391000000348e-06 3.525182523000000128e-05
1.671875000000000000e+03 6.798806183000000114e-06 3.512232232999999861e-05
1.672265625000000000e+03 7.539116062000000406e-06 3.854512248000000325e-05
1.672656250000000000e+03 6.729934150999999618e-06 3.646001703000000259e-05
1.673046875000000000e+03 7.377977660999999669e-06 3.793580200999999884e-05
1.673437500000000000e+03 6.271756288999999971e-06 3.225912210999999912e-05
1.673828125000000000e+03 6.149774896000000386e-06 3.408756286999999974e-05
1.674218750000000000e+03 6.377260808000000044e-06 3.460563743000000334e-05
1.674609375000000000e+03 6.865309848999999774e-06 3.633301505000000281e-05
1.675000000000000000e+03 5.737660009000000232e-06 3.072112169999999834e-05
1.675390625000000000e+03 5.491500752000000040e-06 2.962431628999999902e-05
1.675781250000000000e+03 5.837145261999999635e-06 3.160100351000000058e-05
1.676171875000000000e+03 5.099270931000000148e-06 2.795086210000000135e-05
1.676562500000000000e+03 5.023269291999999822e-06 2.601491341999999886e-05
1.676953125000000000e+03 5.204695557000000200e-06 2.721663625000000043e-05
1.677343750000000000e+03 4.989852526000000233e-06 2.533109810000000161e-05
1.677734375000000000e+03 5.385282636000000038e-06 2.814294842999999838e-05
1.678125000000000000e+03 5.402385948000000420e-06 3.159112332000000054e-05
1.678515625000000000e+03 5.535453200999999732e-06 3.085171405999999865e-05
1.678906250000000000e+03 5.451826854999999737e-06 2.959052849999999863e-05
1.679296875000000000e+03 5.296280408999999990e-06 2.748541330999999967e-05
1.679687500000000000e+03 4.518565735999999615e-06 2.303093807999999923e-05
1.680078125000000000e+03 3.835348707000000123e-06 2.047346214000000003e-05
1.680468750000000000e+03 3.837992462999999801e-06 1.963686336000000090e-05
1.680859375000000000e+03 3.813831567999999969e-06 1.949714252999999912e-05
1.681250000000000000e+03 3.467822694000000018e-06 1.924122595000000001e-05
1.681640625000000000e+03 3.741426055000000048e-06 2.027002483999999853e-05
1.682031250000000000e+03 3.621714371000000129e-06 1.880482336999999979e-05
1.682421875000000000e+03 3.984219182999999714e-06 2.118414111999999941e-05
1.682812500000000000e+03 3.980561925999999797e-06 2.121877627000000056e-05
1.683203125000000000e+03 3.314267236999999815e-06 1.736201755000000115e-05
1.683593750000000000e+03 2.980747206999999933e-06 1.542825263000000048e-05
1.683984375000000000e+03 2.516189647999999869e-06 1.333994053999999921e-05
1.684375000000000000e+03 2.606636317000000087e-06 1.379078209999999919e-05
1.684765625000000000e+03 2.424833885000000052e-06 1.266777639000000019e-05
1.685156250000000000e+03 2.354814138000000135e-06 1.135306928999999997e-05
1.685546875000000000e+03 2.348707713999999879e-06 1.155111012000000054e-05
1.685937500000000000e+03 2.250019280000000115e-06 1.214750474999999982e-05
1.686328125000000000e+03 2.526865600000000048e-06 1.365123196000000058e-05
1.686718750000000000e+03 2.300737125000000153e-06 1.235569451000000076e-05
1.687109375000000000e+03 2.108684235999999808e-06 1.054616556000000036e-05
1.687500000000000000e+03 2.038206007000000112e-06 1.012964683000000022e-05
1.687890625000000000e+03 2.171254043000000124e-06 1.080554904000000015e-05
1.688281250000000000e+03 2.096472448000000177e-06 1.036567108000000068e-05
1.688671875000000000e+03 1.890283361000000026e-06 8.875413234999999596e-06
1.689062500000000000e+03 2.083019281000000172e-06 1.040113180000000041e-05
1.689453125000000000e+03 2.000959790000000025e-06 1.045849671000000004e-05
1.689843750000000000e+03 1.551915989999999896e-06 7.818089855000000734e-06
1.690234375000000000e+03 1.456938680000000104e-06 7.046051873999999882e-06
1.690625000000000000e+03 1.497009019999999922e-06 7.353461178999999874e-06
1.691015625000000000e+03 1.356030774000000055e-06 7.320677511000000326e-06
1.691406250000000000e+03 1.203646940999999923e-06 6.664524786999999700e-06
1.691796875000000000e+03 1.215820294999999896e-06 5.797059185999999910e-06
1.692187500000000000e+03 1.427374517999999980e-06 6.619993108000000132e-06
1.692578125000000000e+03 1.306562328000000049e-06 5.697922559999999788e-06
1.692968750000000000e+03 1.135944716999999898e-06 5.387143191999999611e-06
1.693359375000000000e+03 1.252166194000000033e-06 6.483429898999999767e-06
1.693750000000000000e+03 1.159638731999999979e-06 5.445374225000000406e-06
1.694140625000000000e+03 9.526935300000000363e-07 4.288588289000000090e-06
1.694531250000000000e+03 1.125776574000000026e-06 5.183931053999999818e-06
1.694921875000000000e+03 1.069658488000000085e-06 4.900592157999999858e-06
1.695312500000000000e+03 8.171013773999999770e-07 3.679379793000000158e-06
1.695703125000000000e+03 8.817629486000000523e-07 4.062241467999999910e-06
1.696093750000000000e+03 9.287196594000000344e-07 4.166461636000000006e-06
1.696484375000000000e+03 8.732849823999999954e-07 4.091740414000000420e-06
1.696875000000000000e+03 1.058784239999999931e-06 5.563606664000000010e-06
1.697265625000000000e+03 8.751181502999999883e-07 5.239014759000000011e-06
1.697656250000000000e+03 7.561338322999999710e-07 4.254998118000000080e-06
1.698046875000000000e+03 8.091604999999999882e-07 4.410414736000000250e-06
1.698437500000000000e+03 7.447896027999999867e-07 4.725492023999999769e-06
1.698828125000000000e+03 6.956882445000000421e-07 4.920204254000000316e-06
1.699218750000000000e+03 6.735332426000000013e-07 4.844437454000000281e-06
1.699609375000000000e+03 6.985063145000000504e-07 4.476734706999999643e-06
1.700000000000000000e+03 5.372605558000000495e-07 3.938565663000000351e-06
1.700390625000000000e+03 6.173722967999999533e-07 4.609473911999999892e-06
1.700781250000000000e+03 6.084446636000000117e-07 4.330970100000000081e-06
1.701171875000000000e+03 5.777247658000000015e-07 3.978396624000000349e-06
1.701562500000000000e+03 7.451805221999999841e-07 5.326270822999999870e-06
1.701953125000000000e+03 6.634735923000000164e-07 5.106054029999999596e-06
1.702343750000000000e+03 5.898774276000000456e-07 4.797865155999999648e-06
1.702734375000000000e+03 4.806764606999999490e-07 4.016036559999999811e-06
1.703125000000000000e+03 5.324036067999999945e-07 4.286523761999999967e-06
1.703515625000000000e+03 5.778788790000000468e-07 4.111768017999999989e-06
1.703906250000000000e+03 5.059669512999999864e-07 3.446131847999999830e-06
1.704296875000000000e+03 5.052693943000000078e-07 3.508848732999999828e-06
1.704687500000000000e+03 6.265124503000000215e-07 4.196480798999999882e-06
1.705078125000000000e+03 4.748076000999999989e-07 3.322567409999999901e-06
1.705468750000000000e+03 4.166251762999999752e-07 2.830023136000000079e-06
1.705859375000000000e+03 4.102915549999999795e-07 2.819848788999999936e-06
1.706250000000000000e+03 4.595417304999999751e-07 3.193074493000000090e-06
1.706640625000000000e+03 5.033304959000000253e-07 3.407535607999999981e-06
1.707031250000000000e+03 4.317423042999999786e-07 3.133282808000000031e-06
1.707421875000000000e+03 4.175094924999999964e-07 3.000943374999999832e-06
1.707812500000000000e+03 3.720453419999999905e-07 2.425703031999999904e-06
1.708203125000000000e+03 4.897846114000000132e-07 3.300371174999999927e-06
1.708593750000000000e+03 4.887535585000000233e-07 3.535530516999999918e-06
1.708984375000000000e+03 3.564916733999999987e-07 2.556821059999999975e-06
1.709375000000000000e+03 2.977819396999999949e-07 2.158618878999999946e-06
1.709765625000000000e+03 2.672752998000000024e-07 1.876538310000000004e-06
1.710156250000000000e+03 2.948344206999999851e-07 2.099047205000000177e-06
1.710546875000000000e+03 2.971847415999999811e-07 2.041417342000000071e-06
1.710937500000000000e+03 3.037862262999999758e-07 1.926659977000000097e-06
1.711328125000000000e+03 2.981663148000000122e-07 1.973789110000000154e-06
1.711718750000000000e+03 2.511522748999999946e-07 1.861573213999999919e-06
1.712109375000000000e+03 2.499454331000000098e-07 1.760200168999999977e-06
1.712500000000000000e+03 2.585740322000000233e-07 1.686606387000000062e-06
1.712890625000000000e+03 2.776928641999999969e-07 1.755725969000000054e-06
1.713281250000000000e+03 2.641362174000000034e-07 1.717518908000000052e-06
1.713671875000000000e+03 2.511632451999999893e-07 1.573349754000000104e-06
1.714062500000000000e+03 2.469072392999999806e-07 1.521888050999999949e-06
1.714453125000000000e+03 3.009449864000000081e-07 1.841442716999999907e-06
1.714843750000000000e+03 2.899744265000000116e-07 1.826274407000000006e-06
1.715234375000000000e+03 2.908850713000000050e-07 1.733025252999999987e-06
1.715625000000000000e+03 2.351729604000000048e-07 1.392182537999999958e-06
1.716015625000000000e+03 2.343618801000000010e-07 1.419446427000000084e-06
1.716406250000000000e+03 2.705265436000000044e-07 1.648593764999999914e-06
1.716796875000000000e+03 2.440166144000000166e-07 1.561237985000000019e-06
1.717187500000000000e+03 2.044297413000000100e-07 1.293788257999999974e-06
1.717578125000000000e+03 2.034964749999999872e-07 1.295563320999999965e-06
1.717968750000000000e+03 2.110025330999999953e-07 1.275151985000000087e-06
1.718359375000000000e+03 2.066577249000000099e-07 1.411218128000000045e-06
1.718750000000000000e+03 2.300626740999999906e-07 1.499351661999999983e-06
1.719140625000000000e+03 2.140852888000000004e-07 1.334171666999999894e-06
1.719531250000000000e+03 2.299089769999999936e-07 1.503316388999999915e-06
1.719921875000000000e+03 2.268012355000000011e-07 1.274761594999999977e-06
1.720312500000000000e+03 2.319379639000000021e-07 1.253910768000000069e-06
1.720703125000000000e+03 2.076438753000000112e-07 1.287007276999999951e-06
1.721093750000000000e+03 1.875288494999999946e-07 1.162138286000000032e-06
1.721484375000000000e+03 1.956555214999999998e-07 1.138605268999999941e-06
1.721875000000000000e+03 1.954358326000000001e-07 1.235536646000000021e-06
1.722265625000000000e+03 1.849933392999999916e-07 1.139082059000000064e-06
1.722656250000000000e+03 1.772923133000000059e-07 1.042816236000000021e-06
1.723046875000000000e+03 1.947604998000000021e-07 1.208868933999999943e-06
1.723437500000000000e+03 2.167009953999999913e-07 1.462075332999999932e-06
1.723828125000000000e+03 1.926979211999999908e-07 1.285203767000000000e-06
1.724218750000000000e+03 1.985981606000000108e-07 1.131372540999999899e-06
1.724609375000000000e+03 2.271997584999999937e-07 1.298932627999999949e-06
1.725000000000000000e+03 2.256753466999999906e-07 1.311520581999999974e-06
1.725390625000000000e+03 2.356450030000000011e-07 1.392301016999999977e-06
1.725781250000000000e+03 2.367664281000000031e-07 1.461392605000000065e-06
1.726171875000000000e+03 2.054686435000000022e-07 1.178472847999999998e-06
1.726562500000000000e+03 1.977777555999999941e-07 1.135492666000000048e-06
1.726953125000000000e+03 2.077961159999999874e-07 1.188965029000000058e-06
1.727343750000000000e+03 1.828034111999999979e-07 1.117233164999999999e-06
1.727734375000000000e+03 2.241883094000000114e-07 1.496140327000000024e-06
1.728125000000000000e+03 2.180172749000000092e-07 1.328585460000000062e-06
1.728515625000000000e+03 2.062131835999999940e-07 1.228757404999999956e-06
1.728906250000000000e+03 2.069069955999999931e-07 1.165313609000000013e-06
1.729296875000000000e+03 2.156807613999999975e-07 1.293051965000000088e-06
1.729687500000000000e+03 2.475249214999999944e-07 1.532799144000000032e-06
1.730078125000000000e+03 2.583198438000000260e-07 1.645101591999999985e-06
1.730468750000000000e+03 1.905710530999999950e-07 1.191217790000000078e-06
1.730859375000000000e+03 1.941587055000000021e-07 1.156247561000000093e-06
1.731250000000000000e+03 2.145814660000000038e-07 1.271854402000000030e-06
1.731640625000000000e+03 2.545065446000000009e-07 1.675769589000000021e-06
1.732031250000000000e+03 2.299615396999999920e-07 1.590678373000000081e-06
1.732421875000000000e+03 1.775855407000000036e-07 1.076921101000000008e-06
1.732812500000000000e+03 2.994186641999999783e-07 1.963104231000000097e-06
1.733203125000000000e+03 2.250203466999999890e-07 1.417451504000000033e-06
1.733593750000000000e+03 1.543045554000000115e-07 8.902254050000000058e-07
1.733984375000000000e+03 1.710900892000000007e-07 9.591114330999999955e-07
1.734375000000000000e+03 1.893556998999999937e-07 1.164667119999999994e-06
1.734765625000000000e+03 1.905732472000000079e-07 1.160133225999999949e-06
1.735156250000000000e+03 1.657896013999999930e-07 1.050999063999999967e-06
1.735546875000000000e+03 1.330223887000000080e-07 8.481637742999999832e-07
1.735937500000000000e+03 1.240240352000000106e-07 7.679622663000000284e-07
1.736328125000000000e+03 1.312122017000000037e-07 8.105977550000000280e-07
1.736718750000000000e+03 1.547174437000000058e-07 1.051827432000000018e-06
1.737109375000000000e+03 1.800828629999999913e-07 1.267308630000000096e-06
1.737500000000000000e+03 1.642287796999999920e-07 1.035622621999999987e-06
1.737890625000000000e+03 1.967439034000000037e-07 1.185992997000000066e-06
1.738281250000000000e+03 1.990719622000000086e-07 1.206254836000000064e-06
1.738671875000000000e+03 1.993547300000000007e-07 1.151910451000000044e-06
1.739062500000000000e+03 2.201404357999999879e-07 1.380804793000000105e-06
1.739453125000000000e+03 2.125029615999999948e-07 1.385443925000000100e-06
1.739843750000000000e+03 1.742592452000000042e-07 1.078486065000000090e-06
1.740234375000000000e+03 2.059576900000000107e-07 1.264238471000000009e-06
1.740625000000000000e+03 2.114176438000000098e-07 1.269530371000000035e-06
1.741015625000000000e+03 1.699571832000000099e-07 1.024127078999999938e-06
1.741406250000000000e+03 1.633353846000000132e-07 1.011449396000000000e-06
1.741796875000000000e+03 1.784295506999999911e-07 1.066295461000000011e-06
1.742187500000000000e+03 1.963983213999999894e-07 1.182209015000000076e-06
1.742578125000000000e+03 2.191864205999999998e-07 1.342081751999999908e-06
1.742968750000000000e+03 1.859472788000000069e-07 1.149077475999999966e-06
1.743359375000000000e+03 1.727165243999999980e-07 1.045018155999999951e-06
1.743750000000000000e+03 1.744538727000000123e-07 1.064699024000000005e-06
1.744140625000000000e+03 1.619625325999999991e-07 9.915313425000000908e-07
1.744531250000000000e+03 1.608253897000000125e-07 1.056458771999999911e-06
1.744921875000000000e+03 1.626393407000000124e-07 1.026078574000000002e-06
1.745312500000000000e+03 1.469625404999999913e-07 9.258401559999999677e-07
1.745703125000000000e+03 1.451610351000000016e-07 9.838696392000000387e-07
1.746093750000000000e+03 1.742332192000000128e-07 1.142997836000000095e-06
1.746484375000000000e+03 1.846848670000000096e-07 1.237153132000000016e-06
1.746875000000000000e+03 2.085921405999999945e-07 1.382683959999999956e-06
1.747265625000000000e+03 2.143580889000000030e-07 1.438256558999999922e-06
1.747656250000000000e+03 1.818534435999999964e-07 1.232518237000000038e-06
1.748046875000000000e+03 1.792700047999999915e-07 1.189259864000000085e-06
1.748437500000000000e+03 1.624727629999999891e-07 1.087476303999999981e-06
1.748828125000000000e+03 1.811878705999999961e-07 1.236124046999999997e-06
1.749218750000000000e+03 2.254020927000000037e-07 1.485166589999999916e-06
1.749609375000000000e+03 1.893982001999999874e-07 1.244672828000000029e-06
1.750000000000000000e+03 1.543915608000000027e-07 1.037802450000000035e-06
1.750390625000000000e+03 1.319175513999999964e-07 9.239101473000000347e-07
1.750781250000000000e+03 1.516430479999999922e-07 1.110750651000000049e-06
1.751171875000000000e+03 1.474353112999999980e-07 1.018394854999999932e-06
1.751562500000000000e+03 1.531635635000000123e-07 1.092983373999999994e-06
1.751953125000000000e+03 1.610005733999999933e-07 1.158528164000000101e-06
1.752343750000000000e+03 1.940841267000000050e-07 1.379043952999999932e-06
1.752734375000000000e+03 1.800937576000000132e-07 1.315412224000000018e-06
1.753125000000000000e+03 2.087252210999999874e-07 1.526283719000000024e-06
1.753515625000000000e+03 2.426385042000000237e-07 1.780181470999999933e-06
1.753906250000000000e+03 2.010810891999999945e-07 1.540060395000000097e-06
1.754296875000000000e+03 2.039897771999999907e-07 1.515274574000000011e-06
1.754687500000000000e+03 1.714313209999999948e-07 1.235127720000000011e-06
1.755078125000000000e+03 1.937273853000000036e-07 1.368129832999999986e-06
1.755468750000000000e+03 2.268361134000000002e-07 1.594297346999999934e-06
1.755859375000000000e+03 2.108860214000000034e-07 1.522692737999999965e-06
1.756250000000000000e+03 2.426285173999999967e-07 1.681911723000000007e-06
1.756640625000000000e+03 2.547342719999999906e-07 1.839381518999999896e-06
1.757031250000000000e+03 2.116533908999999900e-07 1.508989449000000028e-06
1.757421875000000000e+03 1.988192491000000001e-07 1.429992853999999985e-06
1.757812500000000000e+03 1.660015164999999995e-07 1.151558116000000018e-06
1.758203125000000000e+03 1.439653243000000015e-07 9.836786810999999265e-07
1.758593750000000000e+03 1.444280043999999961e-07 1.087001633000000027e-06
1.758984375000000000e+03 1.803142598000000092e-07 1.358371296999999947e-06
1.759375000000000000e+03 2.429100180000000084e-07 1.764676639000000087e-06
1.759765625000000000e+03 2.162115894999999973e-07 1.533224940999999938e-06
1.760156250000000000e+03 1.552750353999999938e-07 1.183678954000000092e-06
1.760546875000000000e+03 1.588038361000000061e-07 1.185246415000000021e-06
1.760937500000000000e+03 1.895208590000000115e-07 1.366404551999999949e-06
1.761328125000000000e+03 1.645569984000000085e-07 1.230295738000000102e-06
1.761718750000000000e+03 1.783634265000000057e-07 1.291551536000000008e-06
1.762109375000000000e+03 1.508969002999999975e-07 1.095858640000000063e-06
1.762500000000000000e+03 1.427969540999999918e-07 9.702031953999999687e-07
1.762890625000000000e+03 1.624721388000000118e-07 1.169533980000000003e-06
1.763281250000000000e+03 1.701395921000000108e-07 1.306089018000000055e-06
1.763671875000000000e+03 1.582526185000000002e-07 1.205083135999999929e-06
1.764062500000000000e+03 1.612144177999999944e-07 1.186820987000000016e-06
1.764453125000000000e+03 1.627989957999999962e-07 1.166914055999999954e-06
1.764843750000000000e+03 1.512562046000000103e-07 1.060481527999999962e-06
1.765234375000000000e+03 1.477264108000000007e-07 1.086620927000000105e-06
1.765625000000000000e+03 1.533731711000000128e-07 1.166910046000000019e-06
1.766015625000000000e+03 1.685320711000000044e-07 1.240734127000000062e-06
1.766406250000000000e+03 1.546773076999999965e-07 1.126453023000000092e-06
1.766796875000000000e+03 1.888413272999999968e-07 1.484766667000000059e-06
1.767187500000000000e+03 1.744040147999999893e-07 1.401543117999999970e-06
1.767578125000000000e+03 1.744657130000000131e-07 1.318890173999999916e-06
1.767968750000000000e+03 2.037243348000000124e-07 1.560364904000000085e-06
1.768359375000000000e+03 2.319597910000000034e-07 1.725742515000000011e-06
1.768750000000000000e+03 1.712515033000000125e-07 1.338233385000000036e-06
1.769140625000000000e+03 1.421744960000000123e-07 1.112784384999999961e-06
1.769531250000000000e+03 1.526582790999999909e-07 1.188543696000000041e-06
1.769921875000000000e+03 2.075651920999999962e-07 1.595350643000000005e-06
1.770312500000000000e+03 2.300906482999999975e-07 1.726469881000000019e-06
1.770703125000000000e+03 2.068618094999999870e-07 1.586359572000000061e-06
1.771093750000000000e+03 2.105404772000000045e-07 1.608278297000000068e-06
1.771484375000000000e+03 2.503855485000000062e-07 1.917377173000000155e-06
1.771875000000000000e+03 1.780045477999999963e-07 1.431593755000000092e-06
1.772265625000000000e+03 1.831758513999999942e-07 1.448706448000000092e-06
1.772656250000000000e+03 2.138472720999999981e-07 1.612447901999999923e-06
1.773046875000000000e+03 2.566403730999999987e-07 1.971729880000000082e-06
1.773437500000000000e+03 2.716550993999999751e-07 2.169994960999999802e-06
1.773828125000000000e+03 2.130804889000000048e-07 1.724262212000000092e-06
1.774218750000000000e+03 2.200777351000000070e-07 1.890446628999999991e-06
1.774609375000000000e+03 1.959486164999999885e-07 1.687844135000000075e-06
1.775000000000000000e+03 2.192447520999999976e-07 1.800114201999999986e-06
1.775390625000000000e+03 2.303436640000000131e-07 1.885042756000000042e-06
1.775781250000000000e+03 2.185621941000000059e-07 1.783548811000000087e-06
1.776171875000000000e+03 1.959329932999999978e-07 1.575985037000000068e-06
1.776562500000000000e+03 1.835434496000000022e-07 1.459668080000000017e-06
1.776953125000000000e+03 2.230027272000000075e-07 1.762493936000000092e-06
1.777343750000000000e+03 2.207401305999999953e-07 1.759784056000000048e-06
1.777734375000000000e+03 2.239283143000000044e-07 1.821966803000000052e-06
1.778125000000000000e+03 2.395157068999999865e-07 2.060200692000000166e-06
1.778515625000000000e+03 2.433894182999999760e-07 2.050622975999999812e-06
1.778906250000000000e+03 3.084575887999999963e-07 2.626893010000000052e-06
1.779296875000000000e+03 3.091580018999999804e-07 2.710595618999999817e-06
1.779687500000000000e+03 2.244579319000000070e-07 2.035152947000000111e-06
1.780078125000000000e+03 2.063553240000000079e-07 1.814778484999999959e-06
1.780468750000000000e+03 3.462139798999999910e-07 2.779375046999999818e-06
1.780859375000000000e+03 4.976952259999999570e-07 3.867057137999999948e-06
1.781250000000000000e+03 3.586074955999999955e-07 2.884818435999999852e-06
1.781640625000000000e+03 3.002985356000000120e-07 2.510370569999999896e-06
1.782031250000000000e+03 3.660712802999999912e-07 3.012972223999999822e-06
1.782421875000000000e+03 3.680789130999999938e-07 3.045934140000000100e-06
1.782812500000000000e+03 3.923204956999999960e-07 3.211085082999999835e-06
1.783203125000000000e+03 3.413266923999999976e-07 2.823919133000000029e-06
1.783593750000000000e+03 3.841798460999999821e-07 3.268058093000000020e-06
1.783984375000000000e+03 4.189155012000000235e-07 3.383112031999999871e-06
1.784375000000000000e+03 3.260343050999999828e-07 2.723159816999999853e-06
1.784765625000000000e+03 3.506309458999999793e-07 3.077489138999999852e-06
1.785156250000000000e+03 4.445503066000000153e-07 3.749085563999999965e-06
1.785546875000000000e+03 3.897459654999999821e-07 3.169702852000000089e-06
1.785937500000000000e+03 4.549102014000000097e-07 3.837514008000000096e-06
1.786328125000000000e+03 4.529755020000000124e-07 3.857279840000000036e-06
1.786718750000000000e+03 6.481233274999999567e-07 5.348740936000000401e-06
1.787109375000000000e+03 4.611466413000000263e-07 3.957825197999999751e-06
1.787500000000000000e+03 4.140100560999999992e-07 3.558877343000000006e-06
1.787890625000000000e+03 5.036254444999999563e-07 4.418924628999999612e-06
1.788281250000000000e+03 4.843261896000000127e-07 4.233014025000000331e-06
1.788671875000000000e+03 5.211787638999999540e-07 4.456270411000000352e-06
1.789062500000000000e+03 6.226350317999999570e-07 5.206725584000000112e-06
1.789453125000000000e+03 6.511390890000000233e-07 5.591632417999999609e-06
1.789843750000000000e+03 4.827187822000000426e-07 4.255585519000000056e-06
1.790234375000000000e+03 4.701802321000000083e-07 4.183859101999999956e-06
1.790625000000000000e+03 4.556503910999999911e-07 3.961937002000000315e-06
1.791015625000000000e+03 6.698576012000000137e-07 5.767535424000000012e-06
1.791406250000000000e+03 7.039881141999999707e-07 5.876008116999999846e-06
1.791796875000000000e+03 7.297417388000000398e-07 6.122730261999999714e-06
1.792187500000000000e+03 6.474852368000000265e-07 5.502448010000000340e-06
1.792578125000000000e+03 7.783585899999999572e-07 6.467385784000000216e-06
1.792968750000000000e+03 7.838794287000000367e-07 6.637371810999999676e-06
1.793359375000000000e+03 9.132112714999999631e-07 7.696806323000000748e-06
1.793750000000000000e+03 1.028630331999999901e-06 8.482038876000000266e-06
1.794140625000000000e+03 9.419865589000000228e-07 7.882853412000000355e-06
1.794531250000000000e+03 9.838712280000000423e-07 8.075597653999999560e-06
1.794921875000000000e+03 9.996523591999999526e-07 8.332375514999999425e-06
1.795312500000000000e+03 9.574734601999999517e-07 7.938413452000000185e-06
1.795703125000000000e+03 1.048942860000000072e-06 8.622824953000000043e-06
1.796093750000000000e+03 1.170312490000000035e-06 9.675246368000000620e-06
1.796484375000000000e+03 1.090600180000000003e-06 9.102439758000000736e-06
1.796875000000000000e+03 1.117659265000000051e-06 9.203528332999999392e-06
1.797265625000000000e+03 1.283476669999999940e-06 1.077311944999999944e-05
1.797656250000000000e+03 1.583216782000000038e-06 1.308822686000000077e-05
1.798046875000000000e+03 1.435744899999999898e-06 1.168647552999999979e-05
1.798437500000000000e+03 1.340173683000000035e-06 1.094179328000000019e-05
1.798828125000000000e+03 1.649998108999999895e-06 1.367360825999999973e-05
1.799218750000000000e+03 1.867102223999999898e-06 1.519308058000000056e-05
1.799609375000000000e+03 1.976103910000000015e-06 1.586249323999999936e-05
1.800000000000000000e+03 1.670398854000000001e-06 1.357178006000000032e-05
1.800390625000000000e+03 1.485828738999999990e-06 1.234822201999999962e-05
1.800781250000000000e+03 1.838202783999999970e-06 1.532440166999999968e-05
1.801171875000000000e+03 2.238603402999999792e-06 1.859673528999999839e-05
1.801562500000000000e+03 2.029458097000000154e-06 1.669449329000000001e-05
1.801953125000000000e+03 2.046424167000000111e-06 1.706572678999999907e-05
1.802343750000000000e+03 2.326611346000000171e-06 1.905839035000000029e-05
1.802734375000000000e+03 2.450257645000000059e-06 1.949756983999999848e-05
1.803125000000000000e+03 2.258847386000000028e-06 1.819223451999999909e-05
1.803515625000000000e+03 1.936973531999999961e-06 1.573423958999999904e-05
1.803906250000000000e+03 2.115141405000000040e-06 1.701243403999999892e-05
1.804296875000000000e+03 2.234408376999999944e-06 1.818054581999999875e-05
1.804687500000000000e+03 2.189091832999999843e-06 1.745420039999999944e-05
1.805078125000000000e+03 2.204051632000000090e-06 1.719389329000000068e-05
1.805468750000000000e+03 2.419725376999999935e-06 1.877310917999999972e-05
1.805859375000000000e+03 2.331745123999999840e-06 1.896505873000000161e-05
1.806250000000000000e+03 2.390426769999999928e-06 1.984987700000000158e-05
1.806640625000000000e+03 2.404000533999999800e-06 1.939745209999999882e-05
1.807031250000000000e+03 2.884114220999999862e-06 2.253903476999999855e-05
1.807421875000000000e+03 2.516506801999999860e-06 1.960691773000000084e-05
1.807812500000000000e+03 2.431235824999999947e-06 1.861807660000000119e-05
1.808203125000000000e+03 2.821431835000000178e-06 2.180948634000000100e-05
1.808593750000000000e+03 3.207294065000000156e-06 2.484347030999999948e-05
1.808984375000000000e+03 3.420256870000000136e-06 2.585560773000000013e-05
1.809375000000000000e+03 3.384203005999999822e-06 2.553630637000000149e-05
1.809765625000000000e+03 3.078479035000000121e-06 2.409920448000000060e-05
1.810156250000000000e+03 2.729332213000000135e-06 2.103888704999999968e-05
1.810546875000000000e+03 2.652727436999999925e-06 2.031728199000000038e-05
1.810937500000000000e+03 3.086469921000000060e-06 2.338565899999999991e-05
1.811328125000000000e+03 2.850738309999999927e-06 2.127066603999999911e-05
1.811718750000000000e+03 3.475500360999999946e-06 2.578250496000000026e-05
1.812109375000000000e+03 3.916728647000000386e-06 2.986827301999999909e-05
1.812500000000000000e+03 3.081044108000000144e-06 2.307865885000000023e-05
1.812890625000000000e+03 3.529774233999999988e-06 2.661368548999999949e-05
1.813281250000000000e+03 3.993669341000000045e-06 3.023346727999999935e-05
1.813671875000000000e+03 4.046642216000000181e-06 3.074834367000000109e-05
1.814062500000000000e+03 4.285578958000000215e-06 3.198526575000000153e-05
1.814453125000000000e+03 4.161526683999999693e-06 2.977133043999999850e-05
1.814843750000000000e+03 4.571265943999999882e-06 3.383376710999999902e-05
1.815234375000000000e+03 4.705925623999999902e-06 3.418646163000000119e-05
1.815625000000000000e+03 5.001237989000000132e-06 3.600461790000000182e-05
1.816015625000000000e+03 5.062877821000000172e-06 3.642501389000000128e-05
1.816406250000000000e+03 5.318900020999999986e-06 3.787234702000000149e-05
1.816796875000000000e+03 6.749942690000000014e-06 4.733346969999999984e-05
1.817187500000000000e+03 6.551296601000000124e-06 4.605206618000000303e-05
1.817578125000000000e+03 6.633642227000000291e-06 4.686928709999999801e-05
1.817968750000000000e+03 7.807586250000000315e-06 5.550322394000000082e-05
1.818359375000000000e+03 8.503554501000000222e-06 5.962396365999999773e-05
1.818750000000000000e+03 8.742269114000000542e-06 6.190855165999999327e-05
1.819140625000000000e+03 9.028725681999999407e-06 6.437183530999999960e-05
1.819531250000000000e+03 9.649452192000000750e-06 6.718600740999999886e-05
1.819921875000000000e+03 7.265591384999999927e-06 5.041021135000000133e-05
1.820312500000000000e+03 6.626461475000000115e-06 4.547428436999999913e-05
1.820703125000000000e+03 7.328731041000000077e-06 5.107298557000000292e-05
1.821093750000000000e+03 7.121943658999999608e-06 4.994013597999999861e-05
1.821484375000000000e+03 5.900391442999999851e-06 4.146311528000000239e-05
1.821875000000000000e+03 4.618177487000000279e-06 3.170522126000000228e-05
1.822265625000000000e+03 4.024893264999999811e-06 2.797164899999999901e-05
1.822656250000000000e+03 3.956232165000000022e-06 2.807457392000000079e-05
1.823046875000000000e+03 3.531382095000000143e-06 2.427213326000000003e-05
1.823437500000000000e+03 2.992391114000000094e-06 2.087032820999999868e-05
1.823828125000000000e+03 2.897817811999999836e-06 2.023263700000000129e-05
1.824218750000000000e+03 2.753304268000000200e-06 1.896701612000000156e-05
1.824609375000000000e+03 2.246990580999999863e-06 1.555818527000000053e-05
1.825000000000000000e+03 2.625517566999999983e-06 1.746766007000000154e-05
1.825390625000000000e+03 2.783430259000000076e-06 1.823545944999999853e-05
1.825781250000000000e+03 2.614965239000000169e-06 1.748976885000000096e-05
1.826171875000000000e+03 2.457728465999999913e-06 1.712258812999999926e-05
1.826562500000000000e+03 2.481919623000000041e-06 1.711589037999999930e-05
1.826953125000000000e+03 2.156447675999999951e-06 1.503127398000000046e-05
1.827343750000000000e+03 2.106545565000000085e-06 1.459219374000000040e-05
1.827734375000000000e+03 2.085424566999999833e-06 1.468692471000000000e-05
1.828125000000000000e+03 2.172578040000000133e-06 1.488467744999999928e-05
1.828515625000000000e+03 2.139543191000000094e-06 1.427033456999999939e-05
1.828906250000000000e+03 2.530286655000000129e-06 1.692008415000000117e-05
1.829296875000000000e+03 2.609707080999999933e-06 1.743838264999999845e-05
1.829687500000000000e+03 2.645793628999999800e-06 1.782937532999999831e-05
1.830078125000000000e+03 2.896650273999999976e-06 1.901406747999999955e-05
1.830468750000000000e+03 2.964090574000000032e-06 1.997217736999999898e-05
1.830859375000000000e+03 3.099830029999999829e-06 2.108233472000000031e-05
1.831250000000000000e+03 3.166498629000000094e-06 2.190099129999999939e-05
1.831640625000000000e+03 3.051550306000000083e-06 2.046473919000000083e-05
1.832031250000000000e+03 3.268890621999999812e-06 2.147246792999999847e-05
1.832421875000000000e+03 3.622957868999999825e-06 2.361234415999999847e-05
1.832812500000000000e+03 4.169605636000000395e-06 2.816672287000000104e-05
1.833203125000000000e+03 4.518854140000000137e-06 3.057196977999999976e-05
1.833593750000000000e+03 4.671723842000000397e-06 3.136824642999999733e-05
1.833984375000000000e+03 5.326416689999999712e-06 3.609340888999999888e-05
1.834375000000000000e+03 5.102981753000000296e-06 3.403591520999999789e-05
1.834765625000000000e+03 5.041860018999999875e-06 3.372363965000000231e-05
1.835156250000000000e+03 6.195549770000000139e-06 4.074099696000000090e-05
1.835546875000000000e+03 6.869949739000000189e-06 4.447264935000000310e-05
1.835937500000000000e+03 6.779085745999999779e-06 4.373394703000000293e-05
1.836328125000000000e+03 7.512712392999999619e-06 4.926290340999999666e-05
1.836718750000000000e+03 7.059559967000000290e-06 4.615257249999999729e-05
1.837109375000000000e+03 8.074767849000000756e-06 5.149853350000000335e-05
1.837500000000000000e+03 8.141678246999999879e-06 5.242639997000000056e-05
1.837890625000000000e+03 6.810862268999999697e-06 4.522320982999999787e-05
1.838281250000000000e+03 6.487890632000000072e-06 4.223033723999999824e-05
1.838671875000000000e+03 5.680953008999999591e-06 3.595739101999999732e-05
1.839062500000000000e+03 5.253578418000000254e-06 3.293077178999999686e-05
1.839453125000000000e+03 5.143070250999999702e-06 3.249851762999999958e-05
1.839843750000000000e+03 3.965893556999999826e-06 2.533913588999999974e-05
1.840234375000000000e+03 3.392491981000000158e-06 2.099089755000000155e-05
1.840625000000000000e+03 3.443387014000000046e-06 2.019951257000000166e-05
1.841015625000000000e+03 3.346174798000000099e-06 1.976941553999999918e-05
1.841406250000000000e+03 2.537563642999999999e-06 1.531555040999999900e-05
1.841796875000000000e+03 2.650418688999999995e-06 1.615835911000000028e-05
1.842187500000000000e+03 2.688220833999999922e-06 1.554663698999999923e-05
1.842578125000000000e+03 2.266460290999999872e-06 1.292122958000000021e-05
1.842968750000000000e+03 2.017294426999999946e-06 1.198285949999999928e-05
1.843359375000000000e+03 1.919755827000000195e-06 1.166145667999999963e-05
1.843750000000000000e+03 1.598808013999999897e-06 9.812811275999999282e-06
1.844140625000000000e+03 1.341052061000000019e-06 7.815698489999999796e-06
1.844531250000000000e+03 1.302739988000000040e-06 7.283252743000000421e-06
1.844921875000000000e+03 1.188040653000000082e-06 6.542402370000000159e-06
1.845312500000000000e+03 1.254143262000000007e-06 7.075633739999999641e-06
1.845703125000000000e+03 9.825268796999999971e-07 5.706183692999999711e-06
1.846093750000000000e+03 8.288341810000000168e-07 4.670548436000000372e-06
1.846484375000000000e+03 9.620295215000000568e-07 5.176787827999999608e-06
1.846875000000000000e+03 9.537976674000000713e-07 5.163112077999999724e-06
1.847265625000000000e+03 8.328554233999999552e-07 4.487738858999999861e-06
1.847656250000000000e+03 7.466150535999999697e-07 3.883298565999999826e-06
1.848046875000000000e+03 7.462584068000000150e-07 3.696490972999999859e-06
1.848437500000000000e+03 8.053588141000000139e-07 4.471232632000000279e-06
1.848828125000000000e+03 7.398191684000000492e-07 3.910217913000000348e-06
1.849218750000000000e+03 6.004171589999999901e-07 3.204892411000000117e-06
1.849609375000000000e+03 5.670624323000000426e-07 2.698911462999999873e-06
1.850000000000000000e+03 6.290758968000000211e-07 2.923517569000000144e-06
1.850390625000000000e+03 5.545210829000000077e-07 2.840271020000000055e-06
1.850781250000000000e+03 4.859683993000000307e-07 2.416433693999999893e-06
1.851171875000000000e+03 4.654097210999999986e-07 2.396003745999999839e-06
1.851562500000000000e+03 4.703489091999999763e-07 2.660241079000000000e-06
1.851953125000000000e+03 4.518591837000000170e-07 2.558000703000000018e-06
1.852343750000000000e+03 4.745054639999999886e-07 2.077048283000000105e-06
1.852734375000000000e+03 3.646086802000000000e-07 1.758706550000000035e-06
1.853125000000000000e+03 3.548016485000000249e-07 1.857628763999999955e-06
1.853515625000000000e+03 3.847864634999999760e-07 1.812119748999999940e-06
1.853906250000000000e+03 3.430026072999999800e-07 1.568108089999999984e-06
1.854296875000000000e+03 3.163137683000000264e-07 1.455827128999999942e-06
1.854687500000000000e+03 3.266697477999999953e-07 1.449724790999999897e-06
1.855078125000000000e+03 2.847885968000000005e-07 1.355423550999999961e-06
1.855468750000000000e+03 2.704818304000000250e-07 1.444168998000000065e-06
1.855859375000000000e+03 3.027703994000000022e-07 1.599253481999999903e-06
1.856250000000000000e+03 3.420789115999999938e-07 1.547988788999999928e-06
1.856640625000000000e+03 3.791110955000000147e-07 1.661503867000000047e-06
1.857031250000000000e+03 3.248142611999999966e-07 1.494508406999999946e-06
1.857421875000000000e+03 2.481086337999999942e-07 1.250130870999999968e-06
1.857812500000000000e+03 2.602482259000000195e-07 1.241659033000000055e-06
1.858203125000000000e+03 2.702697828000000143e-07 1.259318878000000036e-06
1.858593750000000000e+03 2.852728957999999928e-07 1.341008028000000062e-06
1.858984375000000000e+03 2.878927823999999794e-07 1.271199515000000042e-06
1.859375000000000000e+03 3.060147773000000011e-07 1.311759053000000100e-06
1.859765625000000000e+03 2.740401656999999924e-07 1.203661391000000036e-06
1.860156250000000000e+03 2.754309861999999921e-07 1.274768857999999959e-06
1.860546875000000000e+03 2.604150494000000186e-07 1.301388149999999942e-06
1.860937500000000000e+03 2.728907286000000209e-07 1.250583678000000020e-06
1.861328125000000000e+03 2.328937948999999966e-07 1.097823299999999920e-06
1.861718750000000000e+03 2.085731695999999988e-07 9.071522093000000509e-07
1.862109375000000000e+03 2.119821581000000109e-07 8.380646310999999607e-07
1.862500000000000000e+03 1.901372173000000086e-07 8.907232276999999697e-07
1.862890625000000000e+03 1.755794588999999892e-07 8.746567185000000326e-07
1.863281250000000000e+03 1.773413579000000062e-07 8.417827160999999851e-07
1.863671875000000000e+03 2.081582101999999878e-07 9.322837067999999913e-07
1.864062500000000000e+03 1.816175453000000077e-07 8.862853425000000231e-07
1.864453125000000000e+03 1.890139575000000056e-07 9.186675747999999549e-07
1.864843750000000000e+03 1.863355124999999870e-07 8.787733643000000121e-07
1.865234375000000000e+03 2.043790133000000124e-07 8.256369940999999965e-07
1.865625000000000000e+03 2.021131256000000050e-07 9.189980443999999891e-07
1.866015625000000000e+03 1.806738762000000106e-07 8.729066976999999739e-07
1.866406250000000000e+03 2.094851572999999983e-07 9.845725679000000108e-07
1.866796875000000000e+03 2.085579814999999929e-07 9.110918935000000272e-07
1.867187500000000000e+03 1.901771262999999885e-07 8.033101752999999696e-07
1.867578125000000000e+03 1.574316461000000111e-07 7.605707339000000343e-07
1.867968750000000000e+03 1.649398603999999951e-07 7.823236191999999692e-07
1.868359375000000000e+03 1.743689289000000033e-07 7.236109538000000351e-07
1.868750000000000000e+03 1.617807289000000124e-07 7.306485628999999485e-07
1.869140625000000000e+03 1.730304628999999986e-07 7.229349588999999965e-07
1.869531250000000000e+03 1.862754029999999982e-07 6.970941018999999862e-07
1.869921875000000000e+03 1.648648275999999923e-07 7.642686942000000177e-07
1.870312500000000000e+03 1.840111608000000041e-07 8.343263456999999491e-07
1.870703125000000000e+03 2.029535797000000054e-07 8.509464368000000353e-07
1.871093750000000000e+03 1.935512181000000022e-07 7.824865086000000228e-07
1.871484375000000000e+03 1.919848355999999889e-07 8.475370320999999798e-07
1.871875000000000000e+03 1.858522159000000098e-07 7.698606503999999952e-07
1.872265625000000000e+03 2.211950557999999911e-07 7.966178644000000098e-07
1.872656250000000000e+03 2.021815572999999964e-07 7.847519046000000307e-07
1.873046875000000000e+03 2.092181262000000115e-07 9.004160174000000494e-07
1.873437500000000000e+03 1.844519381999999931e-07 7.588635350000000188e-07
1.873828125000000000e+03 1.988680289000000086e-07 7.009897537000000280e-07
1.874218750000000000e+03 2.321999071999999982e-07 7.798090093000000095e-07
1.874609375000000000e+03 2.082298761999999961e-07 7.958918602999999976e-07
1.875000000000000000e+03 2.224579971999999983e-07 7.768486286000000473e-07
1.875390625000000000e+03 2.014353906000000122e-07 7.546611699000000495e-07
1.875781250000000000e+03 1.846798736999999912e-07 7.394445152000000191e-07
1.876171875000000000e+03 1.756321539999999968e-07 6.702358859000000351e-07
1.876562500000000000e+03 1.972681871000000017e-07 7.566660789000000077e-07
1.876953125000000000e+03 2.166460305999999931e-07 8.108695904000000358e-07
1.877343750000000000e+03 1.907693688999999993e-07 6.774851075000000008e-07
1.877734375000000000e+03 2.234006828000000012e-07 8.443310689999999511e-07
1.878125000000000000e+03 2.234914900000000033e-07 7.576981909999999646e-07
1.878515625000000000e+03 2.352894720999999967e-07 7.790475220999999574e-07
1.878906250000000000e+03 2.699176942999999823e-07 9.974684457000000663e-07
1.879296875000000000e+03 2.587717426999999918e-07 9.318870373999999939e-07
1.879687500000000000e+03 2.156241700000000069e-07 7.803292263999999785e-07
1.880078125000000000e+03 2.472472227000000201e-07 8.887202100000000006e-07
1.880468750000000000e+03 2.570388771000000018e-07 1.042678843000000002e-06
1.880859375000000000e+03 2.335857533000000004e-07 9.206656747999999892e-07
1.881250000000000000e+03 2.696491121999999809e-07 9.450054224000000129e-07
1.881640625000000000e+03 2.529866343000000215e-07 1.005678888999999930e-06
1.882031250000000000e+03 2.361006091000000104e-07 1.037724599000000011e-06
1.882421875000000000e+03 2.565268120000000110e-07 1.064279204000000075e-06
1.882812500000000000e+03 3.422882922000000179e-07 1.203911436999999904e-06
1.883203125000000000e+03 3.699792642000000020e-07 1.401873134000000032e-06
1.883593750000000000e+03 2.697098457999999784e-07 1.107746919000000050e-06
1.883984375000000000e+03 2.966142881999999876e-07 1.077515764999999967e-06
1.884375000000000000e+03 3.190512446000000244e-07 1.235208445999999982e-06
1.884765625000000000e+03 3.248879888999999821e-07 1.337625556999999971e-06
1.885156250000000000e+03 3.112495570999999873e-07 1.390187162000000064e-06
1.885546875000000000e+03 2.943316802999999806e-07 1.217592028999999988e-06
1.885937500000000000e+03 2.999864507000000067e-07 1.240794879999999897e-06
1.886328125000000000e+03 3.340693376999999953e-07 1.391997179000000008e-06
1.886718750000000000e+03 3.727297724999999984e-07 1.626080982000000028e-06
1.887109375000000000e+03 3.592619281999999982e-07 1.654046815000000058e-06
1.887500000000000000e+03 3.076889141999999924e-07 1.452842461999999962e-06
1.887890625000000000e+03 3.204582746999999767e-07 1.485510224000000037e-06
1.888281250000000000e+03 3.806374365999999860e-07 1.857370774000000070e-06
1.888671875000000000e+03 3.574991970000000170e-07 1.776100232999999921e-06
1.889062500000000000e+03 3.295695650999999845e-07 1.706344225999999996e-06
1.889453125000000000e+03 3.548895619000000011e-07 1.635900798999999911e-06
1.889843750000000000e+03 4.060571114000000067e-07 1.820092780000000014e-06
1.890234375000000000e+03 3.848498262000000026e-07 1.831796607000000058e-06
1.890625000000000000e+03 4.012587587000000207e-07 1.870882499000000100e-06
1.891015625000000000e+03 4.248685302000000233e-07 1.994599310000000177e-06
1.891406250000000000e+03 4.106686671000000142e-07 2.074352172000000139e-06
1.891796875000000000e+03 4.498845373999999764e-07 2.124574009999999907e-06
1.892187500000000000e+03 4.345691125999999848e-07 2.141359714000000133e-06
1.892578125000000000e+03 4.408244289000000033e-07 2.230417623999999835e-06
1.892968750000000000e+03 4.483854328999999887e-07 2.304971493000000201e-06
1.893359375000000000e+03 4.470645760999999790e-07 2.322971641999999870e-06
1.893750000000000000e+03 4.421669235999999737e-07 2.264567051999999796e-06
1.894140625000000000e+03 4.892166924999999492e-07 2.379760503000000047e-06
1.894531250000000000e+03 5.362456556999999544e-07 2.709392069000000190e-06
1.894921875000000000e+03 5.120563897999999847e-07 2.543797776000000086e-06
1.895312500000000000e+03 5.650864998000000056e-07 2.670971655000000122e-06
1.895703125000000000e+03 4.767925734999999880e-07 2.471543121999999905e-06
1.896093750000000000e+03 4.147940134000000027e-07 2.099360122000000151e-06
1.896484375000000000e+03 4.879525406000000507e-07 2.286337791999999902e-06
1.896875000000000000e+03 5.939214049000000066e-07 2.802512453999999922e-06
1.897265625000000000e+03 5.474605118000000209e-07 2.748949757000000027e-06
1.897656250000000000e+03 6.247352307999999896e-07 3.045421186000000083e-06
1.898046875000000000e+03 5.813654536999999857e-07 2.751761774000000101e-06
1.898437500000000000e+03 5.180062789999999663e-07 2.438487542999999842e-06
1.898828125000000000e+03 5.091130697999999602e-07 2.358271357000000112e-06
1.899218750000000000e+03 5.819101080000000220e-07 2.688095545999999873e-06
1.899609375000000000e+03 6.067019059000000101e-07 2.861599016000000085e-06
1.900000000000000000e+03 5.311532244000000169e-07 2.491976701000000107e-06
1.900390625000000000e+03 6.046746401999999612e-07 2.846458851000000106e-06
1.900781250000000000e+03 4.834524276000000439e-07 2.344118212000000134e-06
1.901171875000000000e+03 4.110109013000000234e-07 2.054938903000000206e-06
1.901562500000000000e+03 4.360068594000000192e-07 2.057825063999999880e-06
1.901953125000000000e+03 4.609856434000000048e-07 2.128807923999999790e-06
1.902343750000000000e+03 3.969866757000000106e-07 1.862383349000000003e-06
1.902734375000000000e+03 4.353328317000000121e-07 2.044294272999999933e-06
1.903125000000000000e+03 4.355051781999999818e-07 2.084652260000000174e-06
1.903515625000000000e+03 3.622383481000000043e-07 1.693185364000000001e-06
1.903906250000000000e+03 3.426365789999999812e-07 1.640781428999999895e-06
1.904296875000000000e+03 3.706992157000000072e-07 1.757859040999999902e-06
1.904687500000000000e+03 4.001226182999999914e-07 1.868766827999999953e-06
1.905078125000000000e+03 2.743396348000000161e-07 1.300399313000000020e-06
1.905468750000000000e+03 3.452404263000000083e-07 1.623176511000000003e-06
1.905859375000000000e+03 2.937913572999999965e-07 1.444197596999999940e-06
1.906250000000000000e+03 2.603154282000000194e-07 1.371767721999999950e-06
1.906640625000000000e+03 2.799844941000000145e-07 1.344069865000000031e-06
1.907031250000000000e+03 2.554951350000000124e-07 1.283365152000000079e-06
1.907421875000000000e+03 2.452762079000000237e-07 1.299925398000000056e-06
1.907812500000000000e+03 2.204452198000000002e-07 1.195262033000000040e-06
1.908203125000000000e+03 2.262002734999999868e-07 1.065478064000000054e-06
1.908593750000000000e+03 2.168284773000000093e-07 1.021079692999999980e-06
1.908984375000000000e+03 2.054335765000000107e-07 1.016408481000000082e-06
1.909375000000000000e+03 1.984416831000000076e-07 9.525374496999999811e-07
1.909765625000000000e+03 1.722030407000000016e-07 8.697186652999999684e-07
1.910156250000000000e+03 1.446719035000000073e-07 7.449969784999999590e-07
1.910546875000000000e+03 1.538125109000000068e-07 9.333071939999999699e-07
1.910937500000000000e+03 1.610321790999999915e-07 1.039590224000000078e-06
1.911328125000000000e+03 1.705399686000000037e-07 9.386951034000000122e-07
1.911718750000000000e+03 1.414778280000000028e-07 7.682525619999999900e-07
1.912109375000000000e+03 1.327275536000000123e-07 6.811365387000000034e-07
1.912500000000000000e+03 1.583408723999999939e-07 9.005612030999999504e-07
1.912890625000000000e+03 1.416360645000000075e-07 8.948943464999999792e-07
1.913281250000000000e+03 1.292086450000000117e-07 7.734383161000000233e-07
1.913671875000000000e+03 1.016772051000000020e-07 7.184544032999999738e-07
1.914062500000000000e+03 9.752664609000000024e-08 6.643422098000000113e-07
1.914453125000000000e+03 1.144557579000000032e-07 6.994570196000000007e-07
1.914843750000000000e+03 1.327764469000000090e-07 7.010681342999999830e-07
1.915234375000000000e+03 1.289701647999999957e-07 6.461168296000000264e-07
1.915625000000000000e+03 1.462151538999999971e-07 6.515068574999999713e-07
1.916015625000000000e+03 1.538698683999999919e-07 7.486680805000000182e-07
1.916406250000000000e+03 1.420402901000000081e-07 7.857929440999999515e-07
1.916796875000000000e+03 1.143639670999999987e-07 5.192782993000000106e-07
1.917187500000000000e+03 1.243840298999999919e-07 5.635038320999999825e-07
1.917578125000000000e+03 1.348189385999999947e-07 5.347482534000000428e-07
1.917968750000000000e+03 1.371375969999999875e-07 5.276340793999999741e-07
1.918359375000000000e+03 1.354934107999999996e-07 4.949774015000000527e-07
1.918750000000000000e+03 1.223074641999999904e-07 4.133486252999999792e-07
1.919140625000000000e+03 1.271484116999999953e-07 4.094932607999999767e-07
1.919531250000000000e+03 1.437039012000000025e-07 5.018671391999999683e-07
1.919921875000000000e+03 1.463384463000000114e-07 4.576805317999999870e-07
1.920312500000000000e+03 1.568065305999999951e-07 4.200445676999999832e-07
1.920703125000000000e+03 1.425365334000000079e-07 4.460781985999999798e-07
1.921093750000000000e+03 1.349619868999999986e-07 4.492166001000000181e-07
1.921484375000000000e+03 1.348980095000000027e-07 3.285796695999999822e-07
1.921875000000000000e+03 1.546082329000000069e-07 3.565389590000000239e-07
1.922265625000000000e+03 1.643101486999999931e-07 4.049269857999999956e-07
1.922656250000000000e+03 1.691497532999999918e-07 3.796388405000000060e-07
1.923046875000000000e+03 1.569319225000000021e-07 3.304841818999999867e-07
1.923437500000000000e+03 1.426877338000000114e-07 3.213010174000000151e-07
1.923828125000000000e+03 1.352191354000000081e-07 2.719521852999999935e-07
1.924218750000000000e+03 1.353320629000000056e-07 2.939737662000000239e-07
1.924609375000000000e+03 1.492816527999999948e-07 2.920786352999999890e-07
1.925000000000000000e+03 1.570152303000000057e-07 2.924189780999999875e-07
1.925390625000000000e+03 1.504321301999999919e-07 2.804682824999999863e-07
1.925781250000000000e+03 1.594427779999999958e-07 2.915336026999999992e-07
1.926171875000000000e+03 1.649014455999999985e-07 2.940891808999999804e-07
1.926562500000000000e+03 1.877726729000000066e-07 2.283487037999999971e-07
1.926953125000000000e+03 1.747067560999999874e-07 2.386356274999999923e-07
1.927343750000000000e+03 1.497693470000000106e-07 2.345368556999999997e-07
1.927734375000000000e+03 1.594706574999999875e-07 2.252162792999999879e-07
1.928125000000000000e+03 1.861531414000000014e-07 2.199178909000000042e-07
1.928515625000000000e+03 1.430888007999999944e-07 1.901892882000000124e-07
1.928906250000000000e+03 1.384617354000000110e-07 1.699472342999999933e-07
1.929296875000000000e+03 1.521560021000000050e-07 2.002308375000000075e-07
1.929687500000000000e+03 1.580741248999999983e-07 2.026591227999999945e-07
1.930078125000000000e+03 1.527401777999999970e-07 1.922386457000000062e-07
1.930468750000000000e+03 1.615956530999999935e-07 1.992526498999999968e-07
1.930859375000000000e+03 1.553864875000000074e-07 1.634289344000000061e-07
1.931250000000000000e+03 1.560147901000000119e-07 1.338994134999999913e-07
1.931640625000000000e+03 1.667719878999999939e-07 1.855807397999999924e-07
1.932031250000000000e+03 1.573940730000000131e-07 1.635572675000000043e-07
1.932421875000000000e+03 1.881261232000000127e-07 1.851440858000000109e-07
1.932812500000000000e+03 1.663462094999999918e-07 1.581039337000000111e-07
1.933203125000000000e+03 1.760304121999999977e-07 1.640610292999999870e-07
1.933593750000000000e+03 1.917472348999999869e-07 1.721621292000000114e-07
1.933984375000000000e+03 2.057927578999999958e-07 1.447869399000000104e-07
1.934375000000000000e+03 1.885940047000000076e-07 1.323943508999999953e-07
1.934765625000000000e+03 1.628421581000000090e-07 1.155825074000000019e-07
1.935156250000000000e+03 1.841649524999999948e-07 1.284240540999999915e-07
1.935546875000000000e+03 1.538065908000000040e-07 1.152161385999999987e-07
1.935937500000000000e+03 1.745628943999999923e-07 1.325622053000000070e-07
1.936328125000000000e+03 1.790073238999999985e-07 1.322796550000000098e-07
1.936718750000000000e+03 1.994511358999999990e-07 1.429169839000000083e-07
1.937109375000000000e+03 1.677197614000000090e-07 1.271001803999999912e-07
1.937500000000000000e+03 1.827682306999999916e-07 1.042766736999999982e-07
1.937890625000000000e+03 1.864277571999999890e-07 1.112152857999999954e-07
1.938281250000000000e+03 2.226047717000000088e-07 1.176531339999999978e-07
1.938671875000000000e+03 1.866690460999999920e-07 1.044467978000000006e-07
1.939062500000000000e+03 1.820942975000000097e-07 9.443634353000000252e-08
1.939453125000000000e+03 2.165892878999999989e-07 1.151444442000000012e-07
1.939843750000000000e+03 1.964555179999999943e-07 1.119985243000000014e-07
1.940234375000000000e+03 2.045153092999999963e-07 1.179698433999999966e-07
1.940625000000000000e+03 2.506074314000000237e-07 1.042564828000000056e-07
1.941015625000000000e+03 3.120536390999999789e-07 9.563569528000000432e-08
1.941406250000000000e+03 2.606333575999999968e-07 9.385217733999999689e-08
1.941796875000000000e+03 2.708429977000000195e-07 9.838339480000000170e-08
1.942187500000000000e+03 2.893384163999999738e-07 9.150618781999999894e-08
1.942578125000000000e+03 2.823664017999999878e-07 8.066855720999999526e-08
1.942968750000000000e+03 2.373808760000000001e-07 8.071694927999999649e-08
1.943359375000000000e+03 2.700856906000000112e-07 8.275933693000000444e-08
1.943750000000000000e+03 3.011695361999999907e-07 1.023701281000000056e-07
1.944140625000000000e+03 2.844913594999999835e-07 9.565652930999999623e-08
1.944531250000000000e+03 3.142623490999999759e-07 8.995531499000000015e-08
1.944921875000000000e+03 3.190817343999999928e-07 9.630291389000000464e-08
1.945312500000000000e+03 2.885650889000000004e-07 1.099562691000000001e-07
1.945703125000000000e+03 2.904704333999999956e-07 1.177958796999999945e-07
1.946093750000000000e+03 3.202429171999999978e-07 1.088115321999999950e-07
1.946484375000000000e+03 3.574792234999999846e-07 1.014420443999999970e-07
1.946875000000000000e+03 3.388243011000000186e-07 9.902782175999999851e-08
1.947265625000000000e+03 3.609194961999999935e-07 8.971529332999999672e-08
1.947656250000000000e+03 3.976857081000000261e-07 8.905775881000000315e-08
1.948046875000000000e+03 4.087746333000000098e-07 8.697889506000000610e-08
1.948437500000000000e+03 4.905430722000000137e-07 8.396707712999999769e-08
1.948828125000000000e+03 4.504966020999999945e-07 8.140923872000000257e-08
1.949218750000000000e+03 4.793537124999999816e-07 1.032193868000000035e-07
1.949609375000000000e+03 4.952596018999999665e-07 9.900262800000000369e-08
1.950000000000000000e+03 5.826871048999999971e-07 1.112703546000000003e-07
1.950390625000000000e+03 5.837555700999999734e-07 1.147325678000000036e-07
1.950781250000000000e+03 5.989213076999999873e-07 1.205974848000000002e-07
1.951171875000000000e+03 5.890428179999999908e-07 1.167794759000000008e-07
1.951562500000000000e+03 6.207670995999999483e-07 1.043808722999999974e-07
1.951953125000000000e+03 6.732251675000000467e-07 1.046089874000000065e-07
1.952343750000000000e+03 6.980266494000000115e-07 1.047251587000000023e-07
1.952734375000000000e+03 7.190446031000000018e-07 8.616154470000000628e-08
1.953125000000000000e+03 7.221065154000000428e-07 8.579866561000000362e-08
1.953515625000000000e+03 6.230278048999999978e-07 9.963552673000000047e-08
1.953906250000000000e+03 7.534452870999999852e-07 1.219281296999999884e-07
1.954296875000000000e+03 8.240417674000000496e-07 1.095750243000000062e-07
1.954687500000000000e+03 8.131709233999999618e-07 1.052328451000000020e-07
1.955078125000000000e+03 8.478506301999999579e-07 1.169236969999999947e-07
1.955468750000000000e+03 9.426441690999999797e-07 1.088878983999999961e-07
1.955859375000000000e+03 9.599346563000000602e-07 1.031549366000000025e-07
1.956250000000000000e+03 9.362564531000000132e-07 1.064133298999999990e-07
1.956640625000000000e+03 1.048939758000000043e-06 1.084809965000000043e-07
1.957031250000000000e+03 1.059122653000000065e-06 1.098319363000000049e-07
1.957421875000000000e+03 1.014116453999999926e-06 1.039994477999999975e-07
1.957812500000000000e+03 8.271123045999999631e-07 9.988902478000000026e-08
1.958203125000000000e+03 9.458732832000000263e-07 1.107882023000000024e-07
1.958593750000000000e+03 1.137199336000000019e-06 1.167128978000000048e-07
1.958984375000000000e+03 1.102713764999999899e-06 1.056972179999999935e-07
1.959375000000000000e+03 1.022136317000000053e-06 9.687325378000000509e-08
1.959765625000000000e+03 1.111205879000000095e-06 1.258198095999999900e-07
1.960156250000000000e+03 1.177040434999999947e-06 1.335542191999999964e-07
1.960546875000000000e+03 1.153444848999999998e-06 1.275623781999999991e-07
1.960937500000000000e+03 1.111910850000000074e-06 1.198147947999999986e-07
1.961328125000000000e+03 1.211301985999999952e-06 1.230037161999999997e-07
1.961718750000000000e+03 1.311274092000000089e-06 1.399877359999999912e-07
1.962109375000000000e+03 1.524721554999999934e-06 1.541139944000000109e-07
1.962500000000000000e+03 1.667957857999999974e-06 1.480730330999999876e-07
1.962890625000000000e+03 1.444560447000000099e-06 1.463747522000000025e-07
1.963281250000000000e+03 1.215080218000000048e-06 1.289797070999999985e-07
1.963671875000000000e+03 1.461350842000000083e-06 1.459845136999999922e-07
1.964062500000000000e+03 1.504217614000000085e-06 1.377018180999999944e-07
1.964453125000000000e+03 1.687114802000000026e-06 1.269953388000000021e-07
1.964843750000000000e+03 1.442534505999999974e-06 1.442335565999999940e-07
1.965234375000000000e+03 1.416249163999999925e-06 1.369176623000000120e-07
1.965625000000000000e+03 1.314457585000000060e-06 1.508826862000000044e-07
1.966015625000000000e+03 1.486687293999999958e-06 1.936123677999999950e-07
1.966406250000000000e+03 1.267586442000000100e-06 1.552727373000000008e-07
1.966796875000000000e+03 1.227274453999999961e-06 1.443867241000000075e-07
1.967187500000000000e+03 1.277826761000000057e-06 1.351940646000000035e-07
1.967578125000000000e+03 1.313182916000000053e-06 1.137584373000000007e-07
1.967968750000000000e+03 1.117465053999999965e-06 1.457847225999999991e-07
1.968359375000000000e+03 1.003359927999999904e-06 1.425460283999999873e-07
1.968750000000000000e+03 1.118279652000000040e-06 1.652131521999999974e-07
1.969140625000000000e+03 1.307296352000000068e-06 1.834379648999999884e-07
1.969531250000000000e+03 1.042547501999999913e-06 1.621096663999999999e-07
1.969921875000000000e+03 8.534124749000000263e-07 1.685029243000000108e-07
1.970312500000000000e+03 9.054579475999999971e-07 1.735426036999999888e-07
1.970703125000000000e+03 9.217383389999999507e-07 1.661549108999999943e-07
1.971093750000000000e+03 8.983408986999999500e-07 1.509868753000000089e-07
1.971484375000000000e+03 9.423587154000000065e-07 1.715065618000000110e-07
1.971875000000000000e+03 8.608094545999999917e-07 1.795096482000000077e-07
1.972265625000000000e+03 8.484928820000000217e-07 1.638875856999999869e-07
1.972656250000000000e+03 7.879520420999999758e-07 1.483261056000000080e-07
1.973046875000000000e+03 7.566384642000000078e-07 1.615355814999999887e-07
1.973437500000000000e+03 6.952956605999999889e-07 1.709788735000000030e-07
1.973828125000000000e+03 6.236633232000000410e-07 1.695244633000000003e-07
1.974218750000000000e+03 7.028234510999999829e-07 1.637907448999999938e-07
1.974609375000000000e+03 7.297387124999999569e-07 1.592622794000000000e-07
1.975000000000000000e+03 6.838228898999999714e-07 1.709139976999999986e-07
1.975390625000000000e+03 6.749353928000000077e-07 1.700102754999999919e-07
1.975781250000000000e+03 6.187419523000000453e-07 1.751081350999999905e-07
1.976171875000000000e+03 6.939228652999999845e-07 1.713213725000000039e-07
1.976562500000000000e+03 7.910829534999999807e-07 1.430305071000000120e-07
1.976953125000000000e+03 6.591815738000000059e-07 1.531554019999999997e-07
1.977343750000000000e+03 5.633796413000000391e-07 1.573978747000000024e-07
1.977734375000000000e+03 6.708170824999999725e-07 1.841673168000000057e-07
1.978125000000000000e+03 6.385149709999999978e-07 1.558982783999999936e-07
1.978515625000000000e+03 6.912496028000000512e-07 1.735379886000000082e-07
1.978906250000000000e+03 6.362969362999999615e-07 1.777107529999999996e-07
1.979296875000000000e+03 6.069185116999999750e-07 1.720596519000000067e-07
1.979687500000000000e+03 6.900216149000000473e-07 1.961041481999999913e-07
1.980078125000000000e+03 6.309924385999999874e-07 2.166611619999999891e-07
1.980468750000000000e+03 5.611400821999999773e-07 2.121320156000000082e-07
1.980859375000000000e+03 5.536544703999999803e-07 1.963973189000000057e-07
1.981250000000000000e+03 6.635962322999999882e-07 2.239577069999999953e-07
1.981640625000000000e+03 6.712095908000000479e-07 2.580025196999999784e-07
1.982031250000000000e+03 6.502393765999999613e-07 2.389960005000000066e-07
1.982421875000000000e+03 6.737638450000000438e-07 2.317579382000000065e-07
1.982812500000000000e+03 6.599799814999999968e-07 2.375927722000000122e-07
1.983203125000000000e+03 6.115215560000000453e-07 2.331280854999999874e-07
1.983593750000000000e+03 6.046210750000000055e-07 2.823952648999999953e-07
1.983984375000000000e+03 6.468488862000000241e-07 3.304187765000000253e-07
1.984375000000000000e+03 5.614991500000000321e-07 3.372520741000000067e-07
1.984765625000000000e+03 6.540991671000000313e-07 3.077357269000000174e-07
1.985156250000000000e+03 7.121704886000000504e-07 3.333455277000000224e-07
1.985546875000000000e+03 7.617813963999999979e-07 4.019611955999999981e-07
1.985937500000000000e+03 8.700450493999999526e-07 4.230362702999999889e-07
1.986328125000000000e+03 7.907235830000000031e-07 4.143213466000000027e-07
1.986718750000000000e+03 7.617219299999999808e-07 3.974080092999999988e-07
1.987109375000000000e+03 8.671545001000000193e-07 5.280080895000000324e-07
1.987500000000000000e+03 9.237016367000000431e-07 6.513569811000000061e-07
1.987890625000000000e+03 9.727428477000000099e-07 6.329185887999999528e-07
1.988281250000000000e+03 8.401703151999999535e-07 5.173007779999999700e-07
1.988671875000000000e+03 9.534238465000000005e-07 5.558852533000000338e-07
1.989062500000000000e+03 9.665832373999999338e-07 7.167183790000000242e-07
1.989453125000000000e+03 8.570276665000000506e-07 7.273709526999999854e-07
1.989843750000000000e+03 9.391711368999999852e-07 7.303760465999999800e-07
1.990234375000000000e+03 8.712625965999999983e-07 6.980647049000000442e-07
1.990625000000000000e+03 1.025265866999999905e-06 8.826886113000000270e-07
1.991015625000000000e+03 1.028827266999999915e-06 9.474331024999999856e-07
1.991406250000000000e+03 9.303891811999999922e-07 8.016640314000000375e-07
1.991796875000000000e+03 1.177738067999999989e-06 9.323301602000000259e-07
1.992187500000000000e+03 1.066246435999999945e-06 7.944229051000000137e-07
1.992578125000000000e+03 1.265869710000000052e-06 9.131535452999999482e-07
1.992968750000000000e+03 1.421070932999999949e-06 1.063742266000000088e-06
1.993359375000000000e+03 1.271390776000000014e-06 1.167024741999999973e-06
1.993750000000000000e+03 1.258255291999999908e-06 1.099078751000000094e-06
1.994140625000000000e+03 1.383589270999999913e-06 1.226923329999999987e-06
1.994531250000000000e+03 1.415767834999999959e-06 1.156180150999999933e-06
1.994921875000000000e+03 1.420393198000000088e-06 1.288503317999999996e-06
1.995312500000000000e+03 1.373717703999999925e-06 1.326077129999999939e-06
1.995703125000000000e+03 1.698970094000000102e-06 9.775553860999999867e-07
1.996093750000000000e+03 1.750303332999999911e-06 1.169305419999999936e-06
1.996484375000000000e+03 1.920531160000000032e-06 1.249857370999999936e-06
1.996875000000000000e+03 1.714342980999999998e-06 1.144518238000000101e-06
1.997265625000000000e+03 2.172292965000000146e-06 1.351192512000000024e-06
1.997656250000000000e+03 2.202317424000000175e-06 1.140661094999999947e-06
1.998046875000000000e+03 1.985701145000000130e-06 1.031204408000000078e-06
1.998437500000000000e+03 1.920499838000000125e-06 1.003037628999999989e-06
1.998828125000000000e+03 2.308058295999999889e-06 1.178511508999999951e-06
1.999218750000000000e+03 2.519390692999999982e-06 1.173181477000000091e-06
1.999609375000000000e+03 2.298557296999999893e-06 1.091154064000000051e-06
2.000000000000000000e+03 2.545997576999999847e-06 9.191068391000000191e-07
