# Supplementary material for: Dataset of measurements for the experimental CEA-beam benchmark structure subjected to one stochastic broadband excitation
Source: Data Brief. 2021 Jan 28;35:106798. doi: 10.1016/j.dib.2021.106798 (PMC7875815; doi:10.1016/j.dib.2021.106798)
Supplement: Supplementary file 1 [file mmc1.zip › mmc1/data_4RMS.txt]

4.687500000000000000e+00 1.591182096999999916e-07 1.474640288000000067e-06
5.078125000000000000e+00 1.407119999999999963e-07 1.179737377999999966e-06
5.468750000000000000e+00 1.086618544000000037e-07 8.959985595999999606e-07
5.859375000000000000e+00 1.036254944000000019e-07 7.488424697999999972e-07
6.250000000000000000e+00 1.036775842000000002e-07 5.283957557000000450e-07
6.640625000000000000e+00 9.328298175999999377e-08 3.841031299999999770e-07
7.031250000000000000e+00 7.346705146000000087e-08 2.822587609000000245e-07
7.421875000000000000e+00 6.503909932000000081e-08 2.580100663999999737e-07
7.812500000000000000e+00 6.806946265000000165e-08 2.275452269999999933e-07
8.203125000000000000e+00 5.091951291999999695e-08 1.758347633000000115e-07
8.593750000000000000e+00 4.064494020999999996e-08 1.489403926999999934e-07
8.984375000000000000e+00 4.218451651999999962e-08 1.365271210999999994e-07
9.375000000000000000e+00 3.913301652000000039e-08 1.459846271000000118e-07
9.765625000000000000e+00 3.758061400000000019e-08 1.303485775999999958e-07
1.015625000000000000e+01 4.025836632000000120e-08 1.222427870000000130e-07
1.054687500000000000e+01 3.927242389999999703e-08 1.007335927000000015e-07
1.093750000000000000e+01 3.487741966999999719e-08 8.431349138000000013e-08
1.132812500000000000e+01 3.565331711999999822e-08 9.463802603999999785e-08
1.171875000000000000e+01 3.590482446000000218e-08 7.619839962999999467e-08
1.210937500000000000e+01 3.165210967000000019e-08 7.689405578999999664e-08
1.250000000000000000e+01 2.848517135999999900e-08 7.719869320999999497e-08
1.289062500000000000e+01 2.752946334999999918e-08 6.505975838999999916e-08
1.328125000000000000e+01 1.837221252999999843e-08 5.572640539000000086e-08
1.367187500000000000e+01 1.894529616999999919e-08 5.256027092999999866e-08
1.406250000000000000e+01 1.964773780999999895e-08 4.022686464999999754e-08
1.445312500000000000e+01 1.924133116000000039e-08 4.207035964000000034e-08
1.484375000000000000e+01 1.995017645999999898e-08 4.065632658000000209e-08
1.523437500000000000e+01 2.045184820999999952e-08 2.921301483000000086e-08
1.562500000000000000e+01 1.928794765999999926e-08 2.596334328000000118e-08
1.601562500000000000e+01 1.774895651000000150e-08 2.815259997000000106e-08
1.640625000000000000e+01 1.593893263000000085e-08 3.134844159999999902e-08
1.679687500000000000e+01 1.508751654999999976e-08 3.107790890999999934e-08
1.718750000000000000e+01 1.406508620999999974e-08 3.654577118999999686e-08
1.757812500000000000e+01 1.352513795000000047e-08 3.560900107000000226e-08
1.796875000000000000e+01 1.207648946999999943e-08 3.397844964999999684e-08
1.835937500000000000e+01 1.361767466999999928e-08 3.038688673000000250e-08
1.875000000000000000e+01 1.227697328999999961e-08 2.761944073999999989e-08
1.914062500000000000e+01 1.331491920999999934e-08 2.791591902999999847e-08
1.953125000000000000e+01 1.178087295999999962e-08 2.728390691000000126e-08
1.992187500000000000e+01 1.103789218999999985e-08 2.694648165999999890e-08
2.031250000000000000e+01 1.301650930000000077e-08 2.269128200999999990e-08
2.070312500000000000e+01 1.360211062000000016e-08 1.830741354000000022e-08
2.109375000000000000e+01 1.218835181000000082e-08 1.814373564000000130e-08
2.148437500000000000e+01 1.136264372000000082e-08 2.163756989000000030e-08
2.187500000000000000e+01 1.020886700999999943e-08 2.642116238000000128e-08
2.226562500000000000e+01 1.112039135999999933e-08 2.644086156000000119e-08
2.265625000000000000e+01 1.165129270000000023e-08 1.994197004000000054e-08
2.304687500000000000e+01 1.160348933999999956e-08 2.239119582000000100e-08
2.343750000000000000e+01 1.067718705999999933e-08 2.482141751999999980e-08
2.382812500000000000e+01 1.019424867000000052e-08 2.253314953000000151e-08
2.421875000000000000e+01 9.759946470999999509e-09 2.300160552000000108e-08
2.460937500000000000e+01 1.074016437000000050e-08 1.905127854000000011e-08
2.500000000000000000e+01 1.096132381000000017e-08 1.805300640999999982e-08
2.539062500000000000e+01 1.014737683000000032e-08 1.791810299000000028e-08
2.578125000000000000e+01 9.986955730000000638e-09 1.840327797999999903e-08
2.617187500000000000e+01 1.006916881999999958e-08 1.767680343000000143e-08
2.656250000000000000e+01 1.178055259999999940e-08 2.042053096999999956e-08
2.695312500000000000e+01 1.095047885999999990e-08 1.762633315000000128e-08
2.734375000000000000e+01 1.008558756000000000e-08 1.950530534000000068e-08
2.773437500000000000e+01 1.119236358000000065e-08 1.980729830999999892e-08
2.812500000000000000e+01 1.111733788999999990e-08 2.127439290000000029e-08
2.851562500000000000e+01 1.034368768999999972e-08 1.641171762000000063e-08
2.890625000000000000e+01 8.974834831999999393e-09 2.007529176999999864e-08
2.929687500000000000e+01 1.054970627999999952e-08 1.910197224999999984e-08
2.968750000000000000e+01 1.079883161000000037e-08 1.961462017000000080e-08
3.007812500000000000e+01 9.417453975999999744e-09 2.472647515000000094e-08
3.046875000000000000e+01 1.125983893000000068e-08 2.045680374000000045e-08
3.085937500000000000e+01 1.188771712000000079e-08 1.956742324000000103e-08
3.125000000000000000e+01 1.071251176000000025e-08 2.160494991999999916e-08
3.164062500000000000e+01 1.253545643000000049e-08 2.001031900000000095e-08
3.203125000000000000e+01 1.367084140999999937e-08 1.723308135000000147e-08
3.242187500000000000e+01 1.213814987999999937e-08 1.656972361000000154e-08
3.281250000000000000e+01 1.155055666000000029e-08 1.743535374000000154e-08
3.320312500000000000e+01 1.244011803999999980e-08 1.877568866000000119e-08
3.359375000000000000e+01 1.561016537000000075e-08 1.789186539000000094e-08
3.398437500000000000e+01 1.507224565999999880e-08 1.983479725000000098e-08
3.437500000000000000e+01 1.344643580999999989e-08 2.082253178999999873e-08
3.476562500000000000e+01 1.516222186999999880e-08 2.378132128999999968e-08
3.515625000000000000e+01 1.450393786999999926e-08 2.876315626000000005e-08
3.554687500000000000e+01 1.541453778999999946e-08 2.758735983000000085e-08
3.593750000000000000e+01 1.833475878999999944e-08 2.404374686000000113e-08
3.632812500000000000e+01 1.763182656000000029e-08 1.995557410999999989e-08
3.671875000000000000e+01 1.940583537000000115e-08 2.133512887999999886e-08
3.710937500000000000e+01 2.237947136000000012e-08 2.355932252999999915e-08
3.750000000000000000e+01 1.863736412000000165e-08 2.370737608000000123e-08
3.789062500000000000e+01 2.212053545999999984e-08 2.318548737000000083e-08
3.828125000000000000e+01 2.617058893999999889e-08 2.930418145000000132e-08
3.867187500000000000e+01 2.349953934999999990e-08 2.528026981000000020e-08
3.906250000000000000e+01 2.206224651000000161e-08 1.787416402999999896e-08
3.945312500000000000e+01 2.806312380999999916e-08 2.062716663999999953e-08
3.984375000000000000e+01 3.202152598999999677e-08 2.267334657999999891e-08
4.023437500000000000e+01 3.282897237999999717e-08 2.479889539999999900e-08
4.062500000000000000e+01 3.077766668000000100e-08 2.472657917999999886e-08
4.101562500000000000e+01 3.289271336000000074e-08 2.421259661999999995e-08
4.140625000000000000e+01 3.598853178000000215e-08 2.834983053999999900e-08
4.179687500000000000e+01 3.714629110999999724e-08 2.771965781999999918e-08
4.218750000000000000e+01 4.223014237999999770e-08 2.395878411000000017e-08
4.257812500000000000e+01 4.209969561999999838e-08 2.471447169999999864e-08
4.296875000000000000e+01 5.670096615999999911e-08 2.629170860999999938e-08
4.335937500000000000e+01 6.438439246999999592e-08 2.812184779000000156e-08
4.375000000000000000e+01 5.867551789000000079e-08 2.467086020000000145e-08
4.414062500000000000e+01 5.349016573000000059e-08 2.452964413999999868e-08
4.453125000000000000e+01 5.748657843000000296e-08 2.328676128000000067e-08
4.492187500000000000e+01 6.556868847999999503e-08 2.562550428000000011e-08
4.531250000000000000e+01 8.271886046000000523e-08 2.916496084000000019e-08
4.570312500000000000e+01 7.961527066000000113e-08 2.740833893999999950e-08
4.609375000000000000e+01 9.156490707000000034e-08 2.671324784000000130e-08
4.648437500000000000e+01 9.576452960000000646e-08 2.614795568999999956e-08
4.687500000000000000e+01 1.044963153000000010e-07 2.812419079000000067e-08
4.726562500000000000e+01 1.095398343000000052e-07 3.183387075000000004e-08
4.765625000000000000e+01 1.163819458999999971e-07 2.970536895000000128e-08
4.804687500000000000e+01 1.145000456000000009e-07 3.067857499000000162e-08
4.843750000000000000e+01 1.321510004000000100e-07 3.580889854000000164e-08
4.882812500000000000e+01 1.328362632000000036e-07 3.206256279000000205e-08
4.921875000000000000e+01 1.394664312999999998e-07 3.441143198999999681e-08
4.960937500000000000e+01 2.923344162999999825e-06 6.156736546000000076e-06
5.000000000000000000e+01 1.247955401000000059e-05 2.577939879000000010e-05
5.039062500000000000e+01 3.460661008000000183e-06 6.935064344000000144e-06
5.078125000000000000e+01 2.159059543000000048e-07 4.626946202999999848e-08
5.117187500000000000e+01 2.443723721999999758e-07 3.793321083999999997e-08
5.156250000000000000e+01 2.464720226999999775e-07 3.735871690999999948e-08
5.195312500000000000e+01 2.231745631000000096e-07 3.217365791999999893e-08
5.234375000000000000e+01 2.128677793999999965e-07 3.365186461999999871e-08
5.273437500000000000e+01 2.213614632999999899e-07 3.518661778999999846e-08
5.312500000000000000e+01 1.954850285000000039e-07 3.466762295999999940e-08
5.351562500000000000e+01 2.182141910000000024e-07 4.067716534000000164e-08
5.390625000000000000e+01 2.170055524000000007e-07 4.185681791000000022e-08
5.429687500000000000e+01 2.536958993000000133e-07 4.400130459999999923e-08
5.468750000000000000e+01 2.332764110000000124e-07 4.084391325000000129e-08
5.507812500000000000e+01 3.712250314999999990e-07 7.498495677000000436e-08
5.546875000000000000e+01 4.065999121999999898e-07 9.038911300999999411e-08
5.585937500000000000e+01 2.303434937999999887e-07 4.226610780999999888e-08
5.625000000000000000e+01 1.962947281000000127e-07 3.764134525000000106e-08
5.664062500000000000e+01 1.624749571000000019e-07 4.022672752999999883e-08
5.703125000000000000e+01 1.549905273999999996e-07 4.168026770000000096e-08
5.742187500000000000e+01 1.630484744999999927e-07 4.282930284000000247e-08
5.781250000000000000e+01 1.516606004000000089e-07 4.300223570999999906e-08
5.820312500000000000e+01 1.470071969999999875e-07 4.759713740999999828e-08
5.859375000000000000e+01 1.321271401000000025e-07 4.049560759000000324e-08
5.898437500000000000e+01 1.276178158000000025e-07 4.379855817000000092e-08
5.937500000000000000e+01 1.290344920999999956e-07 4.169033952999999996e-08
5.976562500000000000e+01 1.210755231999999986e-07 3.681917412000000092e-08
6.015625000000000000e+01 1.203100167999999888e-07 4.034900807000000260e-08
6.054687500000000000e+01 9.941018251000000652e-08 3.775488978000000119e-08
6.093750000000000000e+01 9.470381920999999898e-08 3.683309027000000248e-08
6.132812500000000000e+01 8.257220893000000306e-08 4.287310821999999727e-08
6.171875000000000000e+01 9.028858383999999774e-08 3.821354109999999824e-08
6.210937500000000000e+01 8.994269919999999687e-08 4.204965800999999769e-08
6.250000000000000000e+01 9.844774104000000200e-08 5.575464907000000308e-08
6.289062500000000000e+01 8.210862098999999440e-08 6.177162711000000225e-08
6.328125000000000000e+01 6.955142145999999958e-08 3.878373913999999897e-08
6.367187500000000000e+01 8.406677407999999380e-08 4.776053750000000310e-08
6.406250000000000000e+01 7.383805894000000241e-08 4.276618130999999867e-08
6.445312500000000000e+01 6.194532127000000015e-08 3.643229049999999988e-08
6.484375000000000000e+01 6.567109015999999918e-08 5.209742537999999687e-08
6.523437500000000000e+01 6.508153340999999838e-08 5.060524815000000103e-08
6.562500000000000000e+01 6.110420990000000149e-08 4.141711391999999750e-08
6.601562500000000000e+01 5.126533135999999988e-08 3.897919649000000109e-08
6.640625000000000000e+01 5.300700156000000061e-08 4.198219093000000245e-08
6.679687500000000000e+01 6.065718136999999888e-08 5.622457327999999719e-08
6.718750000000000000e+01 6.273171849000000192e-08 5.487299976000000166e-08
6.757812500000000000e+01 6.030684243000000251e-08 5.278570971999999844e-08
6.796875000000000000e+01 6.090776664000000620e-08 6.472819181999999694e-08
6.835937500000000000e+01 4.838255582000000088e-08 6.012480708000000407e-08
6.875000000000000000e+01 4.488513377999999789e-08 5.763228898000000262e-08
6.914062500000000000e+01 4.674314070999999877e-08 5.938639056000000260e-08
6.953125000000000000e+01 4.981785792999999704e-08 5.593114727000000081e-08
6.992187500000000000e+01 4.275107829000000209e-08 4.830691777999999766e-08
7.031250000000000000e+01 4.041383188000000177e-08 5.649255490999999860e-08
7.070312500000000000e+01 4.592494394000000227e-08 6.436283497000000118e-08
7.109375000000000000e+01 4.638629999999999894e-08 7.243555410999999757e-08
7.148437500000000000e+01 4.461167175000000311e-08 7.043952998999999835e-08
7.187500000000000000e+01 3.824865537999999693e-08 5.887167743999999845e-08
7.226562500000000000e+01 4.393010668999999807e-08 6.625264619000000260e-08
7.265625000000000000e+01 4.175527210000000138e-08 6.509992749999999569e-08
7.304687500000000000e+01 3.450462480000000309e-08 5.674905086999999766e-08
7.343750000000000000e+01 4.504925733999999891e-08 6.550821020999999573e-08
7.382812500000000000e+01 4.052575688000000230e-08 6.663914916000000059e-08
7.421875000000000000e+01 4.154794369999999946e-08 6.713519392999999379e-08
7.460937500000000000e+01 4.262250403999999732e-08 6.501841660000000402e-08
7.500000000000000000e+01 4.587646674999999905e-08 8.830872667000000288e-08
7.539062500000000000e+01 4.370846966000000316e-08 8.821068472000000163e-08
7.578125000000000000e+01 3.855247712999999944e-08 7.998319038999999859e-08
7.617187500000000000e+01 3.871795069000000067e-08 7.968128134000000194e-08
7.656250000000000000e+01 4.047919002999999691e-08 9.566088903999999914e-08
7.695312500000000000e+01 4.599863379999999956e-08 1.317945615999999892e-07
7.734375000000000000e+01 4.737911774000000240e-08 1.291904778000000042e-07
7.773437500000000000e+01 4.212592493999999972e-08 9.588072921000000128e-08
7.812500000000000000e+01 4.064553601000000129e-08 1.050156340000000013e-07
7.851562500000000000e+01 4.322892756000000024e-08 1.005330355999999958e-07
7.890625000000000000e+01 4.842367537000000194e-08 1.196254822000000056e-07
7.929687500000000000e+01 4.416108734000000320e-08 1.086197418000000029e-07
7.968750000000000000e+01 4.435179959000000315e-08 1.078252871999999999e-07
8.007812500000000000e+01 4.832188366999999734e-08 1.351216609000000033e-07
8.046875000000000000e+01 4.562874226000000071e-08 1.337400988999999986e-07
8.085937500000000000e+01 5.044568764999999775e-08 1.521360002999999917e-07
8.125000000000000000e+01 5.442035843000000318e-08 1.555507765999999927e-07
8.164062500000000000e+01 6.114070019000000024e-08 1.821304993999999941e-07
8.203125000000000000e+01 6.619136407000000430e-08 1.876447936999999926e-07
8.242187500000000000e+01 5.769938251000000203e-08 1.671672387000000122e-07
8.281250000000000000e+01 5.820863886999999984e-08 1.862751759999999953e-07
8.320312500000000000e+01 6.766742636999999549e-08 2.228032198999999956e-07
8.359375000000000000e+01 7.997606917999999353e-08 2.588113491999999861e-07
8.398437500000000000e+01 6.410809329999999903e-08 2.308502250999999965e-07
8.437500000000000000e+01 6.569417026000000613e-08 2.503636647000000216e-07
8.476562500000000000e+01 6.246306067000000483e-08 2.444535142999999955e-07
8.515625000000000000e+01 7.712845992999999475e-08 2.982207120999999900e-07
8.554687500000000000e+01 9.059856926999999835e-08 3.581641079999999983e-07
8.593750000000000000e+01 8.389144855999999468e-08 3.269679118999999967e-07
8.632812500000000000e+01 1.036394058000000061e-07 3.969067442000000096e-07
8.671875000000000000e+01 9.488820465000000226e-08 3.720387597999999999e-07
8.710937500000000000e+01 9.367054391999999373e-08 4.035536229999999973e-07
8.750000000000000000e+01 1.096767261000000037e-07 4.953081359000000522e-07
8.789062500000000000e+01 1.064039106000000057e-07 4.754695982999999913e-07
8.828125000000000000e+01 1.188586801000000047e-07 5.356910902999999963e-07
8.867187500000000000e+01 1.182368934999999994e-07 5.512026935999999578e-07
8.906250000000000000e+01 1.262434884999999995e-07 5.943627497000000475e-07
8.945312500000000000e+01 1.596285535999999962e-07 7.779700159000000075e-07
8.984375000000000000e+01 1.686725849999999944e-07 8.609533540999999492e-07
9.023437500000000000e+01 1.705464373000000060e-07 8.602657081000000297e-07
9.062500000000000000e+01 1.957808094000000001e-07 9.682007073000000361e-07
9.101562500000000000e+01 2.310110150000000046e-07 1.147971599000000058e-06
9.140625000000000000e+01 2.310065323000000066e-07 1.128595703999999962e-06
9.179687500000000000e+01 2.762842074999999992e-07 1.376921170000000033e-06
9.218750000000000000e+01 2.736237499000000135e-07 1.365413749000000095e-06
9.257812500000000000e+01 3.050041139999999860e-07 1.601047460000000004e-06
9.296875000000000000e+01 2.885362635999999818e-07 1.535707699999999947e-06
9.335937500000000000e+01 3.395284780999999767e-07 1.747259048000000084e-06
9.375000000000000000e+01 3.956378636999999835e-07 2.060343834999999868e-06
9.414062500000000000e+01 3.725820902000000195e-07 1.984051673000000121e-06
9.453125000000000000e+01 4.260140141999999803e-07 2.374714637999999844e-06
9.492187500000000000e+01 4.535879070999999736e-07 2.553349314000000136e-06
9.531250000000000000e+01 3.943742792000000045e-07 2.291676296999999899e-06
9.570312500000000000e+01 4.811854806000000213e-07 2.878932627999999857e-06
9.609375000000000000e+01 6.053426910000000136e-07 3.801067030999999853e-06
9.648437500000000000e+01 6.050862139000000361e-07 3.940464350000000283e-06
9.687500000000000000e+01 6.436835509000000523e-07 4.299150907000000173e-06
9.726562500000000000e+01 6.541816330999999618e-07 4.402703779999999951e-06
9.765625000000000000e+01 7.593730845000000217e-07 5.303519266000000348e-06
9.804687500000000000e+01 9.063984391000000401e-07 6.418091955000000157e-06
9.843750000000000000e+01 8.622492818999999499e-07 6.175550914999999719e-06
9.882812500000000000e+01 8.452950142000000407e-07 6.289315358000000094e-06
9.921875000000000000e+01 8.600137704999999491e-07 6.761572070999999786e-06
9.960937500000000000e+01 8.930569418999999808e-07 7.300381475000000263e-06
1.000000000000000000e+02 1.048814167000000060e-06 8.859843640999999666e-06
1.003906250000000000e+02 1.091897847999999900e-06 9.274418892000000012e-06
1.007812500000000000e+02 1.029407555000000029e-06 9.042537614000000529e-06
1.011718750000000000e+02 1.097804687999999956e-06 9.882381772000000823e-06
1.015625000000000000e+02 1.389931894999999998e-06 1.322867277999999917e-05
1.019531250000000000e+02 1.537527855000000032e-06 1.518673387000000005e-05
1.023437500000000000e+02 1.700189533000000086e-06 1.718513766999999880e-05
1.027343750000000000e+02 1.950882154000000094e-06 2.029020648999999891e-05
1.031250000000000000e+02 1.929415856999999928e-06 2.083238111000000010e-05
1.035156250000000000e+02 2.233259147999999902e-06 2.455350447000000081e-05
1.039062500000000000e+02 2.172719821000000187e-06 2.521835109000000006e-05
1.042968750000000000e+02 2.435218708999999993e-06 2.915603246999999944e-05
1.046875000000000000e+02 2.547100050000000113e-06 3.300883523999999973e-05
1.050781250000000000e+02 2.780956881999999795e-06 3.735189259000000191e-05
1.054687500000000000e+02 2.608047167999999849e-06 3.586430270999999801e-05
1.058593750000000000e+02 3.255025125000000154e-06 4.629290948000000158e-05
1.062500000000000000e+02 3.394786201999999802e-06 5.012597849000000223e-05
1.066406250000000000e+02 3.854279587999999743e-06 5.846112729000000057e-05
1.070312500000000000e+02 3.197113666000000083e-06 5.176824022000000246e-05
1.074218750000000000e+02 3.352102974000000048e-06 5.917002197999999814e-05
1.078125000000000000e+02 3.973772773999999674e-06 7.207618675000000501e-05
1.082031250000000000e+02 4.682299170000000211e-06 8.778614226999999649e-05
1.085937500000000000e+02 4.926662330999999607e-06 9.575089886999999444e-05
1.089843750000000000e+02 4.151445849999999849e-06 8.506637551999999853e-05
1.093750000000000000e+02 3.447613513999999928e-06 7.321387837999999363e-05
1.097656250000000000e+02 3.972120427000000142e-06 8.598040827000000155e-05
1.101562500000000000e+02 5.382035440000000119e-06 1.310098539999999948e-04
1.105468750000000000e+02 5.132839615999999933e-06 1.410209652000000047e-04
1.109375000000000000e+02 5.116088561999999827e-06 1.449623216999999982e-04
1.113281250000000000e+02 5.384880140999999745e-06 1.561034594999999997e-04
1.117187500000000000e+02 6.061051693000000292e-06 1.740002081999999931e-04
1.121093750000000000e+02 7.025177213999999812e-06 2.339020520000000068e-04
1.125000000000000000e+02 8.195937592999999211e-06 3.037513920999999830e-04
1.128906250000000000e+02 1.050669442000000022e-05 3.704322531999999953e-04
1.132812500000000000e+02 2.735829994999999947e-05 9.222800348000000526e-04
1.136718750000000000e+02 2.316624513999999990e-04 8.512781060000000274e-03
1.140625000000000000e+02 1.287870205000000035e-03 4.936550378000000017e-02
1.144531250000000000e+02 3.889191252000000036e-03 1.584050975000000083e-01
1.148437500000000000e+02 8.512620537000000279e-03 3.577888127000000140e-01
1.152343750000000000e+02 1.057478612000000047e-02 4.646263667000000153e-01
1.156250000000000000e+02 9.482448133000000862e-03 4.421607176999999833e-01
1.160156250000000000e+02 8.678095434999999816e-03 4.279438971999999786e-01
1.164062500000000000e+02 8.330259686999999871e-03 4.571603472999999918e-01
1.167968750000000000e+02 9.139241533999999806e-03 5.400903921999999913e-01
1.171875000000000000e+02 8.447952514000000440e-03 5.164112403999999712e-01
1.175781250000000000e+02 7.476262473999999852e-03 4.884007565999999856e-01
1.179687500000000000e+02 7.475950103999999888e-03 5.484173230000000121e-01
1.183593750000000000e+02 8.369496827000000305e-03 6.658280949999999532e-01
1.187500000000000000e+02 8.752129598999999760e-03 7.583975005999999963e-01
1.191406250000000000e+02 8.074649314999999758e-03 7.617294471000000122e-01
1.195312500000000000e+02 7.219827174000000014e-03 7.564026959999999855e-01
1.199218750000000000e+02 7.703541383999999714e-03 8.823353574000000199e-01
1.203125000000000000e+02 8.019002835000000468e-03 1.016134348000000021e+00
1.207031250000000000e+02 8.798504764999999506e-03 1.279257682999999979e+00
1.210937500000000000e+02 7.927391041999999610e-03 1.288701847000000011e+00
1.214843750000000000e+02 8.530185150999999855e-03 1.662803908999999969e+00
1.218750000000000000e+02 7.894378989000000457e-03 1.874497223000000101e+00
1.222656250000000000e+02 8.351230000999999847e-03 2.242592896000000113e+00
1.226562500000000000e+02 9.792881914000000493e-03 2.875609094000000088e+00
1.230468750000000000e+02 9.423968010000000409e-03 3.306523698999999983e+00
1.234375000000000000e+02 1.060367165999999937e-02 4.538244342999999681e+00
1.238281250000000000e+02 9.634519011000000632e-03 4.672640465999999826e+00
1.242187500000000000e+02 8.390239681000000171e-03 5.594738558000000417e+00
1.246093750000000000e+02 8.383071286000000344e-03 7.689340989999999820e+00
1.250000000000000000e+02 7.729894501999999903e-03 1.057860757000000085e+01
1.253906250000000000e+02 7.211043626999999977e-03 1.620131987999999978e+01
1.257812500000000000e+02 7.045409445999999826e-03 3.783470000999999883e+01
1.261718750000000000e+02 7.818008867000000861e-03 1.082148475999999988e+02
1.265625000000000000e+02 8.218242820000000795e-03 2.797515339000000267e+02
1.269531250000000000e+02 9.409352318000000631e-03 6.749453121999999894e+02
1.273437500000000000e+02 1.097401354999999988e-02 1.222984676999999920e+03
1.277343750000000000e+02 1.028378125000000039e-02 9.799781477999999879e+02
1.281250000000000000e+02 1.132776387000000023e-02 4.116915970000000016e+02
1.285156250000000000e+02 9.524910617000000718e-03 1.454674864000000127e+02
1.289062500000000000e+02 8.452882877000000503e-03 6.606636224999999740e+01
1.292968750000000000e+02 8.743811509000000773e-03 3.551263923999999861e+01
1.296875000000000000e+02 7.416090347999999659e-03 1.615399100999999860e+01
1.300781250000000000e+02 7.365601069999999986e-03 9.363203629999999222e+00
1.304687500000000000e+02 8.054141359000000638e-03 7.165628186000000177e+00
1.308593750000000000e+02 9.000745734000000636e-03 6.842397013000000250e+00
1.312500000000000000e+02 8.319991142999999534e-03 5.539562794000000068e+00
1.316406250000000000e+02 1.102908982999999989e-02 4.726956269999999627e+00
1.320312500000000000e+02 1.031640779999999993e-02 3.801436110000000035e+00
1.324218750000000000e+02 7.616085227000000263e-03 2.294545716000000013e+00
1.328125000000000000e+02 8.730191186000000117e-03 2.213924988000000038e+00
1.332031250000000000e+02 1.011029568000000080e-02 2.195974522999999845e+00
1.335937500000000000e+02 1.015649358999999932e-02 1.903267787000000100e+00
1.339843750000000000e+02 8.430750472999999287e-03 1.381530826999999961e+00
1.343750000000000000e+02 3.626380567000000131e-03 5.522995563000000496e-01
1.347656250000000000e+02 7.312700532999999491e-04 1.229063516000000050e-01
1.351562500000000000e+02 1.027951924999999974e-04 3.143350844000000061e-02
1.355468750000000000e+02 1.245740287000000082e-05 1.179523298000000053e-02
1.359375000000000000e+02 1.012080464999999944e-05 8.684425884999999457e-03
1.363281250000000000e+02 1.097808440999999996e-05 8.488423020000000069e-03
1.367187500000000000e+02 1.090604567999999996e-05 6.299028029999999799e-03
1.371093750000000000e+02 1.142023570999999967e-05 6.049443175999999998e-03
1.375000000000000000e+02 1.188551139999999981e-05 5.395057818000000179e-03
1.378906250000000000e+02 1.370510938999999984e-05 4.558590821999999702e-03
1.382812500000000000e+02 1.156495595000000074e-05 3.647458103000000146e-03
1.386718750000000000e+02 9.306322517999999892e-06 2.683751472000000127e-03
1.390625000000000000e+02 7.933597434000000376e-06 2.207667238999999875e-03
1.394531250000000000e+02 7.619869260999999866e-06 1.647406115000000105e-03
1.398437500000000000e+02 6.524468041999999863e-06 2.078345137999999988e-03
1.402343750000000000e+02 6.711472646000000120e-06 1.934131541999999961e-03
1.406250000000000000e+02 5.716635851000000172e-06 1.265953716999999954e-03
1.410156250000000000e+02 4.201921137999999762e-06 7.966902590000000126e-04
1.414062500000000000e+02 4.578943308000000299e-06 5.866972934999999762e-04
1.417968750000000000e+02 4.599115871000000227e-06 5.356770183999999763e-04
1.421875000000000000e+02 4.321867056000000002e-06 3.740516234999999756e-04
1.425781250000000000e+02 3.551459329999999859e-06 2.246710814000000124e-04
1.429687500000000000e+02 3.180016709999999887e-06 1.743821681000000097e-04
1.433593750000000000e+02 3.024835233000000045e-06 1.361404650999999979e-04
1.437500000000000000e+02 2.620750574000000029e-06 1.021078157999999990e-04
1.441406250000000000e+02 2.726349210999999948e-06 8.324749051999999570e-05
1.445312500000000000e+02 2.264334632999999813e-06 6.357153734000000147e-05
1.449218750000000000e+02 2.031807698999999839e-06 5.234663212999999984e-05
1.453125000000000000e+02 2.029585351999999820e-06 5.244110525999999756e-05
1.457031250000000000e+02 1.949801924000000153e-06 4.588188284000000155e-05
1.460937500000000000e+02 1.813546638999999968e-06 3.953965422999999705e-05
1.464843750000000000e+02 1.582040164999999960e-06 3.298139295000000076e-05
1.468750000000000000e+02 2.250459452000000179e-06 4.006772761000000263e-05
1.472656250000000000e+02 2.176102140999999836e-06 3.704263362999999943e-05
1.476562500000000000e+02 1.787740054000000083e-06 2.971347285000000145e-05
1.480468750000000000e+02 1.764113752000000096e-06 2.682492694999999932e-05
1.484375000000000000e+02 1.469522246000000093e-06 2.166344058999999920e-05
1.488281250000000000e+02 1.285839133999999908e-06 1.861061743000000008e-05
1.492187500000000000e+02 1.178584290999999905e-06 1.594041021000000113e-05
1.496093750000000000e+02 1.487495462000000001e-06 1.707157960999999968e-05
1.500000000000000000e+02 2.591290970000000142e-06 2.280766655999999916e-05
1.503906250000000000e+02 1.631181319000000046e-06 1.612736881999999908e-05
1.507812500000000000e+02 9.666745553999999993e-07 1.094598891999999951e-05
1.511718750000000000e+02 8.212790783000000084e-07 9.180758012999999464e-06
1.515625000000000000e+02 7.689805332000000122e-07 8.416479407999999642e-06
1.519531250000000000e+02 9.066340348999999638e-07 9.574982757000000678e-06
1.523437500000000000e+02 8.659112294999999629e-07 8.851575850000000366e-06
1.527343750000000000e+02 8.163989026999999577e-07 8.069347785000000837e-06
1.531250000000000000e+02 8.068747522999999629e-07 7.558136824000000279e-06
1.535156250000000000e+02 9.205550642999999792e-07 8.549839605000000275e-06
1.539062500000000000e+02 8.688342355999999590e-07 7.845696771999999841e-06
1.542968750000000000e+02 8.519371645000000283e-07 7.371238745000000088e-06
1.546875000000000000e+02 9.160994753999999858e-07 7.776405299000000473e-06
1.550781250000000000e+02 8.114225669999999903e-07 6.832683547999999856e-06
1.554687500000000000e+02 7.073549238999999907e-07 5.848289833000000261e-06
1.558593750000000000e+02 6.477677398999999690e-07 5.258508829999999768e-06
1.562500000000000000e+02 6.891299220999999808e-07 5.422289171999999845e-06
1.566406250000000000e+02 7.902278786999999734e-07 5.887546104000000335e-06
1.570312500000000000e+02 9.382190699000000391e-07 6.776541856999999944e-06
1.574218750000000000e+02 7.869888535000000049e-07 5.540366666000000346e-06
1.578125000000000000e+02 7.374023071999999667e-07 5.014639860000000408e-06
1.582031250000000000e+02 8.655795494000000375e-07 5.911600775999999714e-06
1.585937500000000000e+02 9.530119700000000342e-07 6.335007311999999752e-06
1.589843750000000000e+02 8.647495170999999744e-07 5.507333633000000119e-06
1.593750000000000000e+02 7.994445592000000278e-07 5.016584244000000406e-06
1.597656250000000000e+02 9.053967412000000210e-07 5.478901751999999757e-06
1.601562500000000000e+02 8.718518885999999519e-07 5.174944220000000103e-06
1.605468750000000000e+02 8.432586317999999660e-07 4.959614563000000332e-06
1.609375000000000000e+02 9.655306980000000876e-07 5.645011118000000047e-06
1.613281250000000000e+02 1.029805737999999927e-06 5.747491779999999857e-06
1.617187500000000000e+02 7.896074916999999841e-07 4.211321967999999880e-06
1.621093750000000000e+02 7.306462176000000065e-07 3.812436454000000012e-06
1.625000000000000000e+02 9.274033798000000479e-07 4.697369126000000146e-06
1.628906250000000000e+02 9.191442136000000167e-07 4.527078050000000030e-06
1.632812500000000000e+02 7.823224086999999721e-07 3.862824888000000171e-06
1.636718750000000000e+02 8.599912247000000513e-07 4.249171020000000237e-06
1.640625000000000000e+02 8.298591056999999689e-07 4.078699880000000002e-06
1.644531250000000000e+02 7.560679350999999621e-07 3.564101303999999964e-06
1.648437500000000000e+02 6.587979173999999910e-07 2.883597029999999827e-06
1.652343750000000000e+02 8.379320801000000358e-07 3.715952058000000026e-06
1.656250000000000000e+02 8.388071284000000226e-07 3.700534685999999803e-06
1.660156250000000000e+02 8.103067026999999477e-07 3.435626124000000088e-06
1.664062500000000000e+02 7.494688336000000256e-07 3.038882912999999990e-06
1.667968750000000000e+02 7.831644704999999970e-07 3.131324806999999872e-06
1.671875000000000000e+02 8.420120322999999783e-07 3.352249142999999926e-06
1.675781250000000000e+02 7.573778595000000403e-07 2.937516827999999884e-06
1.679687500000000000e+02 7.486081602000000170e-07 3.018894649999999877e-06
1.683593750000000000e+02 7.627806733999999914e-07 3.119861870999999838e-06
1.687500000000000000e+02 7.906454294000000245e-07 3.091049285000000088e-06
1.691406250000000000e+02 7.283743150999999544e-07 2.758939198000000063e-06
1.695312500000000000e+02 7.603336251000000220e-07 2.844446678999999848e-06
1.699218750000000000e+02 8.694288992000000434e-07 3.118548769000000070e-06
1.703125000000000000e+02 8.634695528000000183e-07 3.080049672999999822e-06
1.707031250000000000e+02 9.060233320000000258e-07 3.127209976999999978e-06
1.710937500000000000e+02 8.204122010000000157e-07 2.837363069999999798e-06
1.714843750000000000e+02 8.381197849999999514e-07 2.733737262999999938e-06
1.718750000000000000e+02 8.463676026999999500e-07 2.629231717999999819e-06
1.722656250000000000e+02 8.320927257000000119e-07 2.574098382999999800e-06
1.726562500000000000e+02 8.922682181999999666e-07 2.750983415999999985e-06
1.730468750000000000e+02 9.895936167999999047e-07 3.017545535000000021e-06
1.734375000000000000e+02 9.157631803000000484e-07 2.875345277999999946e-06
1.738281250000000000e+02 9.393539240999999661e-07 2.878714432999999802e-06
1.742187500000000000e+02 9.318344558999999961e-07 2.885260272000000023e-06
1.746093750000000000e+02 9.011101699000000131e-07 2.750596354999999986e-06
1.750000000000000000e+02 7.294601436000000344e-07 2.175104376999999825e-06
1.753906250000000000e+02 9.525897286000000247e-07 2.782963002000000123e-06
1.757812500000000000e+02 8.611671606000000194e-07 2.420169483000000082e-06
1.761718750000000000e+02 8.375169504999999474e-07 2.187164093999999980e-06
1.765625000000000000e+02 7.327472110000000409e-07 1.937518564999999984e-06
1.769531250000000000e+02 8.787567198000000383e-07 2.239693317000000134e-06
1.773437500000000000e+02 9.517235321999999926e-07 2.425926976999999852e-06
1.777343750000000000e+02 8.696288605000000345e-07 2.359077406999999884e-06
1.781250000000000000e+02 7.453727665000000399e-07 2.029465814000000089e-06
1.785156250000000000e+02 7.421804216999999765e-07 1.929251984000000203e-06
1.789062500000000000e+02 7.367315326999999973e-07 1.877528658999999905e-06
1.792968750000000000e+02 9.461606282999999571e-07 2.462254870000000105e-06
1.796875000000000000e+02 9.482505000999999668e-07 2.408045910999999851e-06
1.800781250000000000e+02 9.030586389000000058e-07 2.233338133999999914e-06
1.804687500000000000e+02 9.353904080000000112e-07 2.295194798999999939e-06
1.808593750000000000e+02 9.414618779999999974e-07 2.217339111000000032e-06
1.812500000000000000e+02 8.049137999000000243e-07 1.904499603999999980e-06
1.816406250000000000e+02 8.102290787000000056e-07 1.926716266000000044e-06
1.820312500000000000e+02 1.056805129999999961e-06 2.504278824000000156e-06
1.824218750000000000e+02 9.525972186999999523e-07 2.208536575999999811e-06
1.828125000000000000e+02 1.033536079000000046e-06 2.266341358000000112e-06
1.832031250000000000e+02 9.546973042000000497e-07 2.060371676999999856e-06
1.835937500000000000e+02 8.786661583999999856e-07 1.860816191000000009e-06
1.839843750000000000e+02 8.191563714000000355e-07 1.707989462000000096e-06
1.843750000000000000e+02 8.222584574999999689e-07 1.665251154999999914e-06
1.847656250000000000e+02 8.261071264000000141e-07 1.669972904999999967e-06
1.851562500000000000e+02 7.768185927999999787e-07 1.601476132000000068e-06
1.855468750000000000e+02 7.831842170000000001e-07 1.572063283999999958e-06
1.859375000000000000e+02 7.008850445000000480e-07 1.366865000000000084e-06
1.863281250000000000e+02 7.015594505000000086e-07 1.317682689000000097e-06
1.867187500000000000e+02 7.476828000999999965e-07 1.369151050000000051e-06
1.871093750000000000e+02 7.265798837000000293e-07 1.334673422999999949e-06
1.875000000000000000e+02 8.303611652000000128e-07 1.590738746999999917e-06
1.878906250000000000e+02 7.524917825999999597e-07 1.462501130000000049e-06
1.882812500000000000e+02 8.030968982999999673e-07 1.540566843000000020e-06
1.886718750000000000e+02 7.780281204000000288e-07 1.461260961999999940e-06
1.890625000000000000e+02 7.699935039999999802e-07 1.398781639999999950e-06
1.894531250000000000e+02 9.618281227000000922e-07 1.716055702999999900e-06
1.898437500000000000e+02 1.039899206999999970e-06 1.807963458999999999e-06
1.902343750000000000e+02 8.512106307999999796e-07 1.445373153999999984e-06
1.906250000000000000e+02 6.376843332999999833e-07 1.042733089000000055e-06
1.910156250000000000e+02 8.022991715000000429e-07 1.229583352000000013e-06
1.914062500000000000e+02 7.931851574000000122e-07 1.205080714999999935e-06
1.917968750000000000e+02 6.931191616000000524e-07 1.136815226000000031e-06
1.921875000000000000e+02 7.913187762000000181e-07 1.252304117000000069e-06
1.925781250000000000e+02 8.707410932999999799e-07 1.356141232999999992e-06
1.929687500000000000e+02 7.877458011999999483e-07 1.215348120000000103e-06
1.933593750000000000e+02 8.424041621999999729e-07 1.274222010000000023e-06
1.937500000000000000e+02 6.976813510999999835e-07 1.086821568999999908e-06
1.941406250000000000e+02 7.155400219999999874e-07 1.082459871000000028e-06
1.945312500000000000e+02 7.265828342999999541e-07 1.105326576999999983e-06
1.949218750000000000e+02 6.991352506999999657e-07 1.054982780999999964e-06
1.953125000000000000e+02 7.859954778000000413e-07 1.142160389000000039e-06
1.957031250000000000e+02 7.503883680999999625e-07 1.092971116999999895e-06
1.960937500000000000e+02 7.860772629999999798e-07 1.165967435999999968e-06
1.964843750000000000e+02 7.850898640999999494e-07 1.117351871000000100e-06
1.968750000000000000e+02 7.793568077000000150e-07 1.069454820000000105e-06
1.972656250000000000e+02 7.145120711000000269e-07 1.003560192000000029e-06
1.976562500000000000e+02 7.850353155000000475e-07 1.090632863999999979e-06
1.980468750000000000e+02 8.582514931999999522e-07 1.179038081000000028e-06
1.984375000000000000e+02 7.642120271000000013e-07 1.076462998000000015e-06
1.988281250000000000e+02 8.887786928999999970e-07 1.239915821999999986e-06
1.992187500000000000e+02 8.909239455999999737e-07 1.288772657000000075e-06
1.996093750000000000e+02 1.010906707999999908e-06 1.437491061999999978e-06
2.000000000000000000e+02 1.011570370999999968e-06 1.405626323999999921e-06
2.003906250000000000e+02 8.959909182999999716e-07 1.225306918999999946e-06
2.007812500000000000e+02 7.995772614999999828e-07 1.051578294000000055e-06
2.011718750000000000e+02 8.056369289999999836e-07 1.013017612999999919e-06
2.015625000000000000e+02 9.680793536000000823e-07 1.175933574000000069e-06
2.019531250000000000e+02 9.093361226999999686e-07 1.108924897999999986e-06
2.023437500000000000e+02 8.097531964999999567e-07 9.387728031000000065e-07
2.027343750000000000e+02 7.564270785999999632e-07 9.026438874999999552e-07
2.031250000000000000e+02 6.566565987999999598e-07 7.987168907000000342e-07
2.035156250000000000e+02 7.250217288000000513e-07 9.016765377999999566e-07
2.039062500000000000e+02 9.820262577000000326e-07 1.175360927000000038e-06
2.042968750000000000e+02 9.314811379000000040e-07 1.098094227000000042e-06
2.046875000000000000e+02 7.562033611000000458e-07 9.227774871000000197e-07
2.050781250000000000e+02 8.058657912000000240e-07 9.683435476000000266e-07
2.054687500000000000e+02 8.253650830000000424e-07 9.208828859000000428e-07
2.058593750000000000e+02 8.651187230000000333e-07 9.984326934999998983e-07
2.062500000000000000e+02 9.068623674999999677e-07 1.015926395000000018e-06
2.066406250000000000e+02 9.325768775000000057e-07 1.009882540000000043e-06
2.070312500000000000e+02 8.128648909999999950e-07 8.933386126999999640e-07
2.074218750000000000e+02 7.434225574000000136e-07 8.122407211999999843e-07
2.078125000000000000e+02 7.666050563000000308e-07 8.458961086000000112e-07
2.082031250000000000e+02 6.891038961000000158e-07 7.990488734000000197e-07
2.085937500000000000e+02 7.134695939999999522e-07 8.114373201000000064e-07
2.089843750000000000e+02 8.569417201999999784e-07 9.312503085999999537e-07
2.093750000000000000e+02 8.195204325999999714e-07 8.294350484999999795e-07
2.097656250000000000e+02 9.122344646999999955e-07 9.259631741999999774e-07
2.101562500000000000e+02 8.014984940000000133e-07 8.466215830999999869e-07
2.105468750000000000e+02 6.502871162000000452e-07 6.791458532000000248e-07
2.109375000000000000e+02 8.199736176999999866e-07 8.633615147000000012e-07
2.113281250000000000e+02 8.874886662999999518e-07 9.272814964999999517e-07
2.117187500000000000e+02 8.677374367999999902e-07 8.842791473000000155e-07
2.121093750000000000e+02 6.627056742999999724e-07 6.506436116999999699e-07
2.125000000000000000e+02 7.096553490999999483e-07 6.778907044000000366e-07
2.128906250000000000e+02 7.294180027000000262e-07 6.717087753000000390e-07
2.132812500000000000e+02 7.762421624999999775e-07 7.198568561000000403e-07
2.136718750000000000e+02 8.070798582999999711e-07 7.574377798000000416e-07
2.140625000000000000e+02 8.349660251999999886e-07 7.851833004999999491e-07
2.144531250000000000e+02 8.626848389999999705e-07 8.572122694000000428e-07
2.148437500000000000e+02 9.446430255999999523e-07 9.304052961000000354e-07
2.152343750000000000e+02 8.796139885999999576e-07 8.356203820999999920e-07
2.156250000000000000e+02 8.319920263000000296e-07 7.986581809000000300e-07
2.160156250000000000e+02 8.635008748000000304e-07 8.122907305000000324e-07
2.164062500000000000e+02 8.652315274999999552e-07 8.272798090000000287e-07
2.167968750000000000e+02 9.037498406999999702e-07 8.462191637999999583e-07
2.171875000000000000e+02 9.140745172999999645e-07 8.646993565000000022e-07
2.175781250000000000e+02 7.733373140999999809e-07 7.556674071999999970e-07
2.179687500000000000e+02 6.372682957999999579e-07 6.173180508000000055e-07
2.183593750000000000e+02 7.092005752000000355e-07 6.825400507000000369e-07
2.187500000000000000e+02 7.769711172000000204e-07 7.576075540000000400e-07
2.191406250000000000e+02 8.774567820999999655e-07 8.248441850000000069e-07
2.195312500000000000e+02 9.047584235000000086e-07 8.687256679000000112e-07
2.199218750000000000e+02 8.307441405999999926e-07 8.061022948999999906e-07
2.203125000000000000e+02 7.496432229000000045e-07 7.529509445999999826e-07
2.207031250000000000e+02 8.181878112000000397e-07 7.851015153000000107e-07
2.210937500000000000e+02 7.632093455999999929e-07 7.186688149999999523e-07
2.214843750000000000e+02 9.276410182999999593e-07 7.813773020999999485e-07
2.218750000000000000e+02 9.654138080000000099e-07 8.093459350999999710e-07
2.222656250000000000e+02 8.739551516999999504e-07 7.187889582999999835e-07
2.226562500000000000e+02 8.941486716000000161e-07 7.692870193999999947e-07
2.230468750000000000e+02 7.348177903000000002e-07 6.524773091000000307e-07
2.234375000000000000e+02 7.174101104000000251e-07 6.962139846000000346e-07
2.238281250000000000e+02 7.631914906000000220e-07 6.712087585999999514e-07
2.242187500000000000e+02 8.393087339000000078e-07 7.730639654999999474e-07
2.246093750000000000e+02 8.608284444999999819e-07 7.442983622000000448e-07
2.250000000000000000e+02 7.641371267000000076e-07 6.409219209999999782e-07
2.253906250000000000e+02 8.276621792999999629e-07 7.059747142999999738e-07
2.257812500000000000e+02 8.085353465999999883e-07 7.416225273999999813e-07
2.261718750000000000e+02 8.247564228999999548e-07 7.406359608000000161e-07
2.265625000000000000e+02 9.423760408000000468e-07 7.732907850000000000e-07
2.269531250000000000e+02 9.222684671999999473e-07 7.421705863000000011e-07
2.273437500000000000e+02 9.941600431000000217e-07 8.017359812000000006e-07
2.277343750000000000e+02 9.276873960000000475e-07 7.575088973000000454e-07
2.281250000000000000e+02 8.015298916000000032e-07 6.431959418999999644e-07
2.285156250000000000e+02 7.915906116000000259e-07 5.994668320999999717e-07
2.289062500000000000e+02 1.004756479000000097e-06 7.207511968000000029e-07
2.292968750000000000e+02 9.402388078000000342e-07 6.771674996999999936e-07
2.296875000000000000e+02 8.830533534000000294e-07 6.542909574000000283e-07
2.300781250000000000e+02 8.944386647000000235e-07 6.994212339000000067e-07
2.304687500000000000e+02 7.639806682000000204e-07 6.438945581000000159e-07
2.308593750000000000e+02 7.017027447999999519e-07 6.979724033999999579e-07
2.312500000000000000e+02 7.550839408999999896e-07 7.943853792000000175e-07
2.316406250000000000e+02 8.529677633999999594e-07 7.968695750999999767e-07
2.320312500000000000e+02 7.790493379000000433e-07 6.860667236999999649e-07
2.324218750000000000e+02 9.449908962000000046e-07 7.799434516999999981e-07
2.328125000000000000e+02 1.008508231999999962e-06 9.308147515000000389e-07
2.332031250000000000e+02 8.826166614999999580e-07 8.314011454999999666e-07
2.335937500000000000e+02 7.842208684999999912e-07 8.358117185999999734e-07
2.339843750000000000e+02 7.704924615999999634e-07 8.581983063999999715e-07
2.343750000000000000e+02 9.614426505999999601e-07 9.165084769000000051e-07
2.347656250000000000e+02 9.405194950000000281e-07 5.717558865999999552e-07
2.351562500000000000e+02 9.058746660999999518e-07 5.120280562999999608e-07
2.355468750000000000e+02 9.490532202999999841e-07 5.985320148000000137e-07
2.359375000000000000e+02 7.736018107999999539e-07 5.983519891000000445e-07
2.363281250000000000e+02 8.162698318999999940e-07 6.815332081000000007e-07
2.367187500000000000e+02 8.498137010000000424e-07 7.490594538999999685e-07
2.371093750000000000e+02 8.132535407999999968e-07 7.768068660000000455e-07
2.375000000000000000e+02 8.445447999000000435e-07 9.145575111999999660e-07
2.378906250000000000e+02 8.510951027000000034e-07 1.104754838000000069e-06
2.382812500000000000e+02 9.577156381000000032e-07 1.608338821999999923e-06
2.386718750000000000e+02 1.006581324999999940e-06 2.025857582999999924e-06
2.390625000000000000e+02 8.067928157999999944e-07 1.997000510000000052e-06
2.394531250000000000e+02 8.475436898999999481e-07 2.222876443000000130e-06
2.398437500000000000e+02 8.790821203000000333e-07 2.087722419000000049e-06
2.402343750000000000e+02 8.740926202999999474e-07 1.856127729999999903e-06
2.406250000000000000e+02 8.906398537000000277e-07 2.314395171000000190e-06
2.410156250000000000e+02 8.828270635000000133e-07 4.841733776999999763e-06
2.414062500000000000e+02 9.433180455000000097e-07 9.324474132999999491e-06
2.417968750000000000e+02 9.085374122999999490e-07 1.946768594999999919e-05
2.421875000000000000e+02 9.410422089000000121e-07 3.675694088999999774e-05
2.425781250000000000e+02 8.345395470000000049e-07 3.931217980999999800e-05
2.429687500000000000e+02 8.121649130000000222e-07 4.705527002999999729e-05
2.433593750000000000e+02 8.691232450999999770e-07 5.841347187999999780e-05
2.437500000000000000e+02 8.077982966000000035e-07 4.947627295000000299e-05
2.441406250000000000e+02 1.001397461999999959e-06 4.388783689000000333e-05
2.445312500000000000e+02 1.050915084999999948e-06 3.552284173000000103e-05
2.449218750000000000e+02 1.012693195999999944e-06 4.436551911000000077e-05
2.453125000000000000e+02 9.696953858999999248e-07 4.133406026000000064e-05
2.457031250000000000e+02 7.687604471000000115e-07 3.994365990000000075e-05
2.460937500000000000e+02 7.644675963000000418e-07 4.390607203000000257e-05
2.464843750000000000e+02 8.350055181000000262e-07 4.125837909999999871e-05
2.468750000000000000e+02 7.906392255000000404e-07 3.717486260000000116e-05
2.472656250000000000e+02 8.659069926999999888e-07 3.957173519000000176e-05
2.476562500000000000e+02 1.013193968999999927e-06 5.495358893000000300e-05
2.480468750000000000e+02 9.373100517000000382e-07 5.225512717000000145e-05
2.484375000000000000e+02 8.124516527999999702e-07 4.526480300000000227e-05
2.488281250000000000e+02 9.087012096000000456e-07 4.500607802999999856e-05
2.492187500000000000e+02 8.816613413000000271e-07 3.709230331999999994e-05
2.496093750000000000e+02 8.629812628999999698e-07 4.071836523999999976e-05
2.500000000000000000e+02 1.112205760999999954e-06 5.171540867000000327e-05
2.503906250000000000e+02 1.074120811000000016e-06 5.860011818000000105e-05
2.507812500000000000e+02 1.018225079999999973e-06 5.887535452000000066e-05
2.511718750000000000e+02 8.882201933000000190e-07 4.444802754999999968e-05
2.515625000000000000e+02 7.662638435000000527e-07 4.085876517000000053e-05
2.519531250000000000e+02 7.972706325000000096e-07 4.096841326999999986e-05
2.523437500000000000e+02 1.040458009000000071e-06 4.210062854999999847e-05
2.527343750000000000e+02 1.468213229999999901e-06 4.552358122999999971e-05
2.531250000000000000e+02 2.211251903999999923e-06 5.122156854999999724e-05
2.535156250000000000e+02 3.360938494999999859e-06 5.065663751999999767e-05
2.539062500000000000e+02 5.729617373000000400e-06 5.560032145999999975e-05
2.542968750000000000e+02 8.933321062000000045e-06 7.458638981000000057e-05
2.546875000000000000e+02 1.509338045999999920e-05 9.008459304000000160e-05
2.550781250000000000e+02 2.035029988999999918e-05 7.317244500999999716e-05
2.554687500000000000e+02 2.025662570000000149e-05 6.439442345000000656e-05
2.558593750000000000e+02 1.568099161999999912e-05 4.825332259000000097e-05
2.562500000000000000e+02 1.136692601000000050e-05 3.469687365999999783e-05
2.566406250000000000e+02 6.384992948000000107e-06 2.606940336999999996e-05
2.570312500000000000e+02 3.524734270999999807e-06 2.887383327000000020e-05
2.574218750000000000e+02 2.370232872000000005e-06 3.274258572999999686e-05
2.578125000000000000e+02 1.567318079999999952e-06 2.938523548999999840e-05
2.582031250000000000e+02 1.098369920999999986e-06 3.601515902999999764e-05
2.585937500000000000e+02 9.429054882000000514e-07 3.776780485000000076e-05
2.589843750000000000e+02 8.420214137999999695e-07 3.951385339000000266e-05
2.593750000000000000e+02 7.579656382999999682e-07 3.414593613999999716e-05
2.597656250000000000e+02 7.589529615000000522e-07 3.092034035999999925e-05
2.601562500000000000e+02 9.495101882999999892e-07 3.517089045000000054e-05
2.605468750000000000e+02 9.077273534000000027e-07 4.027383892000000197e-05
2.609375000000000000e+02 8.769289236000000389e-07 3.895685362999999683e-05
2.613281250000000000e+02 8.790035884000000482e-07 3.139290211999999896e-05
2.617187500000000000e+02 7.278477427999999713e-07 1.960265431000000002e-05
2.621093750000000000e+02 7.202757686000000127e-07 8.221474536000000777e-06
2.625000000000000000e+02 7.648504203999999915e-07 3.774028750999999995e-06
2.628906250000000000e+02 8.456335033999999645e-07 2.273810969000000025e-06
2.632812500000000000e+02 9.969828794999999347e-07 1.420814455999999940e-06
2.636718750000000000e+02 9.468493334999999496e-07 1.212730464999999921e-06
2.640625000000000000e+02 8.051370634999999575e-07 1.107192125999999986e-06
2.644531250000000000e+02 8.090481494000000505e-07 1.222517296000000003e-06
2.648437500000000000e+02 7.390002576000000423e-07 1.287066441000000057e-06
2.652343750000000000e+02 7.883290405999999479e-07 1.254096429999999954e-06
2.656250000000000000e+02 7.812362018999999916e-07 1.255667371000000012e-06
2.660156250000000000e+02 7.992307526999999576e-07 1.069640860000000090e-06
2.664062500000000000e+02 8.726432601999999680e-07 8.986510164999999982e-07
2.667968750000000000e+02 8.307650975999999928e-07 6.241957967999999482e-07
2.671875000000000000e+02 8.468375837000000434e-07 6.407948929999999708e-07
2.675781250000000000e+02 8.507832446999999530e-07 6.953777483999999874e-07
2.679687500000000000e+02 8.977404850999999716e-07 6.689709774000000179e-07
2.683593750000000000e+02 8.469168720999999669e-07 5.073529109000000033e-07
2.687500000000000000e+02 8.464996997000000280e-07 4.685717653999999966e-07
2.691406250000000000e+02 7.022868920999999944e-07 4.015945620999999850e-07
2.695312500000000000e+02 7.379006594999999670e-07 3.514290131999999742e-07
2.699218750000000000e+02 8.323964883000000460e-07 3.833554880000000040e-07
2.703125000000000000e+02 7.614831567000000186e-07 3.573043424999999796e-07
2.707031250000000000e+02 8.174274588000000384e-07 3.659025275000000240e-07
2.710937500000000000e+02 8.175733254000000059e-07 3.688826167999999789e-07
2.714843750000000000e+02 7.922485244000000428e-07 3.800586987999999788e-07
2.718750000000000000e+02 7.833618594999999639e-07 3.624184116000000152e-07
2.722656250000000000e+02 8.567105882000000053e-07 4.017811320999999871e-07
2.726562500000000000e+02 7.261089192000000210e-07 3.428618096999999773e-07
2.730468750000000000e+02 8.152924198000000436e-07 3.704127785000000134e-07
2.734375000000000000e+02 8.553480065999999828e-07 4.007997479999999749e-07
2.738281250000000000e+02 8.233305163999999476e-07 3.650073544999999962e-07
2.742187500000000000e+02 7.589121067000000189e-07 3.349315242000000082e-07
2.746093750000000000e+02 8.954822766000000430e-07 4.006132915000000139e-07
2.750000000000000000e+02 7.838504519999999666e-07 3.490814160000000011e-07
2.753906250000000000e+02 7.612956787999999736e-07 3.301806841000000238e-07
2.757812500000000000e+02 7.281437883999999642e-07 2.982257433000000189e-07
2.761718750000000000e+02 6.266544206000000325e-07 2.550206523999999796e-07
2.765625000000000000e+02 7.920176194000000460e-07 3.291214867999999760e-07
2.769531250000000000e+02 8.522292003000000234e-07 3.410609851999999746e-07
2.773437500000000000e+02 7.904551521999999788e-07 3.314940130000000111e-07
2.777343750000000000e+02 8.304070132999999587e-07 3.615315231000000227e-07
2.781250000000000000e+02 8.320083682000000492e-07 3.686841685999999920e-07
2.785156250000000000e+02 7.259105465999999590e-07 3.275179757000000154e-07
2.789062500000000000e+02 8.078076780999999947e-07 3.633256518999999936e-07
2.792968750000000000e+02 7.585249701000000428e-07 3.224775207999999771e-07
2.796875000000000000e+02 7.645493814999999803e-07 3.158786461999999955e-07
2.800781250000000000e+02 8.746567185000000326e-07 3.662169577999999928e-07
2.804687500000000000e+02 7.924597585999999828e-07 3.369039764999999781e-07
2.808593750000000000e+02 8.508882565999999617e-07 3.687167388999999900e-07
2.812500000000000000e+02 9.706830117000000689e-07 4.308019641000000186e-07
2.816406250000000000e+02 7.313561822999999847e-07 3.283305313000000081e-07
2.820312500000000000e+02 7.186619302999999762e-07 3.237084971000000006e-07
2.824218750000000000e+02 8.078800818000000479e-07 3.470086803999999914e-07
2.828125000000000000e+02 8.327866511999999992e-07 3.535982113000000236e-07
2.832031250000000000e+02 8.532773515999999712e-07 3.480975351999999954e-07
2.835937500000000000e+02 8.332365831000000295e-07 3.441180176000000169e-07
2.839843750000000000e+02 7.642223921000000132e-07 3.247741251999999873e-07
2.843750000000000000e+02 8.101361719000000423e-07 3.357980988999999938e-07
2.847656250000000000e+02 9.790305453000000291e-07 4.151919689999999965e-07
2.851562500000000000e+02 9.149666640000000152e-07 3.766667709000000152e-07
2.855468750000000000e+02 8.393135003000000184e-07 3.541757385999999807e-07
2.859375000000000000e+02 8.576781648999999803e-07 3.744988588999999937e-07
2.863281250000000000e+02 7.760266914999999574e-07 3.355938629999999867e-07
2.867187500000000000e+02 6.862031330999999948e-07 2.944820862999999823e-07
2.871093750000000000e+02 7.352195286999999624e-07 2.971142859999999749e-07
2.875000000000000000e+02 8.626763654000000222e-07 3.398243346000000035e-07
2.878906250000000000e+02 8.904255932999999733e-07 3.615004658999999759e-07
2.882812500000000000e+02 8.791010346000000457e-07 3.704925210000000170e-07
2.886718750000000000e+02 8.767935733000000074e-07 3.709152540999999997e-07
2.890625000000000000e+02 7.320944427999999666e-07 3.115479101999999862e-07
2.894531250000000000e+02 8.240749808000000194e-07 3.391516308999999817e-07
2.898437500000000000e+02 9.861720313999999319e-07 3.856542109000000228e-07
2.902343750000000000e+02 1.038281585999999987e-06 4.108351123999999755e-07
2.906250000000000000e+02 8.936295892999999920e-07 3.632753399999999914e-07
2.910156250000000000e+02 9.351174376999999840e-07 3.907078301000000206e-07
2.914062500000000000e+02 8.702933555000000419e-07 3.688934356999999750e-07
2.917968750000000000e+02 8.706021114999999572e-07 3.621663604999999994e-07
2.921875000000000000e+02 7.649822904999999558e-07 3.163903519999999959e-07
2.925781250000000000e+02 7.541423145000000332e-07 3.301051785000000158e-07
2.929687500000000000e+02 7.916218578999999857e-07 3.457811464999999932e-07
2.933593750000000000e+02 7.517974031000000196e-07 3.197984705000000021e-07
2.937500000000000000e+02 7.187052816999999814e-07 2.910017533000000164e-07
2.941406250000000000e+02 7.952769206999999481e-07 3.329030102000000263e-07
2.945312500000000000e+02 9.412620680000000364e-07 3.871567199999999940e-07
2.949218750000000000e+02 1.041643250999999989e-06 4.123914514000000049e-07
2.953125000000000000e+02 8.779915254000000486e-07 3.417716308999999880e-07
2.957031250000000000e+02 9.378375318999999584e-07 3.659078235000000181e-07
2.960937500000000000e+02 7.613488655999999542e-07 3.006198885000000203e-07
2.964843750000000000e+02 7.013936861999999766e-07 2.707879762000000115e-07
2.968750000000000000e+02 1.007181813999999959e-06 3.917209522999999873e-07
2.972656250000000000e+02 1.000845393999999933e-06 3.891391968000000111e-07
2.976562500000000000e+02 8.559103647000000344e-07 3.244346902999999788e-07
2.980468750000000000e+02 9.467959196999999925e-07 3.610465242000000008e-07
2.984375000000000000e+02 9.195639582999999798e-07 3.510283339999999791e-07
2.988281250000000000e+02 8.234388571999999934e-07 3.149655615000000135e-07
2.992187500000000000e+02 7.227509612000000185e-07 2.846717635000000119e-07
2.996093750000000000e+02 6.348592272999999689e-07 2.491985478000000182e-07
3.000000000000000000e+02 1.215330339999999980e-06 4.432227919999999844e-07
3.003906250000000000e+02 9.101041920000000427e-07 3.203913560999999895e-07
3.007812500000000000e+02 7.385280068999999847e-07 2.680993363999999789e-07
3.011718750000000000e+02 7.856553242000000303e-07 2.885836249000000064e-07
3.015625000000000000e+02 7.109237378000000327e-07 2.800667899999999950e-07
3.019531250000000000e+02 8.075205600000000402e-07 3.179218377000000157e-07
3.023437500000000000e+02 8.618135735999999736e-07 3.416338596000000152e-07
3.027343750000000000e+02 9.345049947999999810e-07 3.807514893999999998e-07
3.031250000000000000e+02 8.954562505999999721e-07 3.853883524000000227e-07
3.035156250000000000e+02 9.438714759999999484e-07 4.177786800000000022e-07
3.039062500000000000e+02 7.092380253000000109e-07 2.850533960999999806e-07
3.042968750000000000e+02 9.883847701000000269e-07 3.244295456999999833e-07
3.046875000000000000e+02 1.109042695000000072e-06 3.610389964000000000e-07
3.050781250000000000e+02 8.861906956999999948e-07 2.861670473999999894e-07
3.054687500000000000e+02 8.295394551000000053e-07 2.863834262999999995e-07
3.058593750000000000e+02 8.810880128999999807e-07 2.958813803999999833e-07
3.062500000000000000e+02 1.040270455000000099e-06 3.468938710000000177e-07
3.066406250000000000e+02 8.970172046999999822e-07 3.185590205000000088e-07
3.070312500000000000e+02 8.041385432000000513e-07 2.902717771999999953e-07
3.074218750000000000e+02 8.035471327999999518e-07 3.046130809999999788e-07
3.078125000000000000e+02 6.895958176000000243e-07 2.529249927999999812e-07
3.082031250000000000e+02 7.629687565000000508e-07 2.727893293999999777e-07
3.085937500000000000e+02 7.825882671999999722e-07 2.783636576000000136e-07
3.089843750000000000e+02 8.124393964000000006e-07 2.870506260000000138e-07
3.093750000000000000e+02 8.888250705999999793e-07 3.351598568999999807e-07
3.097656250000000000e+02 8.523037224000000107e-07 3.247620578999999837e-07
3.101562500000000000e+02 8.658379934999999505e-07 3.329212435000000036e-07
3.105468750000000000e+02 7.862987108000000390e-07 2.764445245000000071e-07
3.109375000000000000e+02 8.592390434000000126e-07 2.888320444000000094e-07
3.113281250000000000e+02 9.224132745999999478e-07 2.972186926000000007e-07
3.117187500000000000e+02 8.206469644999999801e-07 2.548786253999999853e-07
3.121093750000000000e+02 7.601165652999999984e-07 2.414822957999999898e-07
3.125000000000000000e+02 8.389421760000000254e-07 2.808300362000000222e-07
3.128906250000000000e+02 8.534080868000000221e-07 2.941205595999999758e-07
3.132812500000000000e+02 8.997270095999999969e-07 3.073474365999999961e-07
3.136718750000000000e+02 1.045813612999999943e-06 3.340119518999999765e-07
3.140625000000000000e+02 8.003568306999999821e-07 2.467899521000000079e-07
3.144531250000000000e+02 6.930052978999999517e-07 2.374789463000000062e-07
3.148437500000000000e+02 7.886642009000000463e-07 2.598362170999999863e-07
3.152343750000000000e+02 6.992698443999999843e-07 2.567910817000000075e-07
3.156250000000000000e+02 7.920075569999999883e-07 2.819476972999999758e-07
3.160156250000000000e+02 9.042246637000000520e-07 3.120118007999999778e-07
3.164062500000000000e+02 9.141501742000000025e-07 3.190983410999999777e-07
3.167968750000000000e+02 9.173038583999999876e-07 3.249851324000000039e-07
3.171875000000000000e+02 9.041279742000000361e-07 3.210411736000000116e-07
3.175781250000000000e+02 8.494755901000000192e-07 2.930678688000000252e-07
3.179687500000000000e+02 9.596720510000000449e-07 3.273078763999999888e-07
3.183593750000000000e+02 1.139627999999999992e-06 4.045418919000000072e-07
3.187500000000000000e+02 9.414891144999999595e-07 3.507667500999999950e-07
3.191406250000000000e+02 7.200170217999999652e-07 2.655102043000000104e-07
3.195312500000000000e+02 7.200102884000000191e-07 2.464663484999999985e-07
3.199218750000000000e+02 7.972337118999999963e-07 2.666081189999999825e-07
3.203125000000000000e+02 8.266353631999999472e-07 2.673935704999999958e-07
3.207031250000000000e+02 8.677158745999999758e-07 2.822232966999999791e-07
3.210937500000000000e+02 7.444825868999999991e-07 2.525676651000000129e-07
3.214843750000000000e+02 7.749346591999999679e-07 2.625168373000000234e-07
3.218750000000000000e+02 9.409151051999999525e-07 3.102076096000000021e-07
3.222656250000000000e+02 9.301735589000000480e-07 3.208364081000000210e-07
3.226562500000000000e+02 9.135395470000000109e-07 3.372768138999999753e-07
3.230468750000000000e+02 7.875602148000000413e-07 2.999973641999999965e-07
3.234375000000000000e+02 7.148502576000000279e-07 2.579359414999999873e-07
3.238281250000000000e+02 8.316876584000000127e-07 2.768954587999999996e-07
3.242187500000000000e+02 8.713126057999999719e-07 2.770454109000000171e-07
3.246093750000000000e+02 9.284593237999999833e-07 3.012023335000000181e-07
3.250000000000000000e+02 7.458752042999999843e-07 2.291041762999999996e-07
3.253906250000000000e+02 8.081486639999999649e-07 2.649114741999999979e-07
3.257812500000000000e+02 8.146991179999999863e-07 2.754244041000000231e-07
3.261718750000000000e+02 9.147605744999999864e-07 3.146200739999999980e-07
3.265625000000000000e+02 8.700432335999999727e-07 3.133426631999999874e-07
3.269531250000000000e+02 8.913085097999999570e-07 3.052800348000000223e-07
3.273437500000000000e+02 9.514185590999999614e-07 3.269349253999999818e-07
3.277343750000000000e+02 8.423227554000000094e-07 2.963718076999999819e-07
3.281250000000000000e+02 9.442266098000000264e-07 3.083213305999999749e-07
3.285156250000000000e+02 9.142601794000000297e-07 2.856802328000000092e-07
3.289062500000000000e+02 7.941019683000000007e-07 2.439522681000000007e-07
3.292968750000000000e+02 8.270988376000000278e-07 2.395324271000000125e-07
3.296875000000000000e+02 9.394956296000000117e-07 2.826791298000000178e-07
3.300781250000000000e+02 1.002080569000000036e-06 3.033882139999999987e-07
3.304687500000000000e+02 9.145135544999999779e-07 2.700566383000000162e-07
3.308593750000000000e+02 8.249383021999999986e-07 2.489224187999999785e-07
3.312500000000000000e+02 9.623556029000000123e-07 2.887444714999999978e-07
3.316406250000000000e+02 9.070889601000000125e-07 2.993099829999999894e-07
3.320312500000000000e+02 7.382854508000000012e-07 2.636194427000000068e-07
3.324218750000000000e+02 7.845408972999999926e-07 2.733657407999999844e-07
3.328125000000000000e+02 9.333636341000000099e-07 3.027513338000000127e-07
3.332031250000000000e+02 8.621530463000000240e-07 2.620607015000000089e-07
3.335937500000000000e+02 9.931532005000000914e-07 2.896430302000000145e-07
3.339843750000000000e+02 9.180480201000000307e-07 2.707626500000000016e-07
3.343750000000000000e+02 8.476487774000000405e-07 2.694716587999999831e-07
3.347656250000000000e+02 7.737488121999999721e-07 2.568482593999999915e-07
3.351562500000000000e+02 8.755742102999999818e-07 3.138132682999999836e-07
3.355468750000000000e+02 9.982260744000000448e-07 3.735062018999999796e-07
3.359375000000000000e+02 8.182255640000000437e-07 3.033200660000000200e-07
3.363281250000000000e+02 6.808972358000000047e-07 2.232757541999999915e-07
3.367187500000000000e+02 8.417885416999999628e-07 2.395406736999999844e-07
3.371093750000000000e+02 8.579671743999999984e-07 2.340658345000000081e-07
3.375000000000000000e+02 8.064320078000000433e-07 2.321254985999999991e-07
3.378906250000000000e+02 8.409601737999999869e-07 2.625828858000000094e-07
3.382812500000000000e+02 8.018879002999999536e-07 2.607848039000000241e-07
3.386718750000000000e+02 8.210920544000000220e-07 2.453394382000000147e-07
3.390625000000000000e+02 8.501256345999999648e-07 2.467742533000000129e-07
3.394531250000000000e+02 7.400490897999999508e-07 2.152884233999999945e-07
3.398437500000000000e+02 8.779694335999999977e-07 2.497948190999999947e-07
3.402343750000000000e+02 8.078665392000000289e-07 2.280285804000000018e-07
3.406250000000000000e+02 7.412996234999999584e-07 2.120121182999999959e-07
3.410156250000000000e+02 8.540490525000000051e-07 2.498354846999999875e-07
3.414062500000000000e+02 8.077019853000000254e-07 2.399407288000000237e-07
3.417968750000000000e+02 7.207301642000000250e-07 2.100533221000000067e-07
3.421875000000000000e+02 7.615437578999999805e-07 2.170282872999999968e-07
3.425781250000000000e+02 8.471585961000000342e-07 2.460653098999999914e-07
3.429687500000000000e+02 8.336959719999999543e-07 2.617193374000000009e-07
3.433593750000000000e+02 9.477861934000000327e-07 3.074526943000000071e-07
3.437500000000000000e+02 1.008245398999999978e-06 3.204206354000000138e-07
3.441406250000000000e+02 1.037830519000000106e-06 3.090586832000000197e-07
3.445312500000000000e+02 9.705730064999999359e-07 2.730489839999999936e-07
3.449218750000000000e+02 9.738200513999999743e-07 2.629655396999999876e-07
3.453125000000000000e+02 7.817508205000000338e-07 2.049879760000000012e-07
3.457031250000000000e+02 7.953702056999999492e-07 2.243815182999999875e-07
3.460937500000000000e+02 7.637097406999999496e-07 2.430139895999999915e-07
3.464843750000000000e+02 9.351927163999999842e-07 2.839529469000000260e-07
3.468750000000000000e+02 9.116010647000000237e-07 2.703018613999999863e-07
3.472656250000000000e+02 8.667905902000000075e-07 2.456860226999999862e-07
3.476562500000000000e+02 8.835419460000000008e-07 2.331609584999999876e-07
3.480468750000000000e+02 8.586699518000000463e-07 2.167729451000000122e-07
3.484375000000000000e+02 7.810140731000000032e-07 1.926735785999999967e-07
3.488281250000000000e+02 7.522955285000000121e-07 2.004894706999999924e-07
3.492187500000000000e+02 8.447325047999999591e-07 1.897662901999999900e-07
3.496093750000000000e+02 8.817906389999999986e-07 1.807632837999999966e-07
3.500000000000000000e+02 8.623097317999999876e-07 1.560916670000000021e-07
3.503906250000000000e+02 6.623136957000000079e-07 1.046770124999999973e-07
3.507812500000000000e+02 6.535595061000000134e-07 1.184168530000000036e-07
3.511718750000000000e+02 6.853478313000000111e-07 1.245005132000000079e-07
3.515625000000000000e+02 6.729009017999999966e-07 1.280628772999999890e-07
3.519531250000000000e+02 6.935833926000000400e-07 1.518823792999999933e-07
3.523437500000000000e+02 8.433664429999999753e-07 1.637544294999999947e-07
3.527343750000000000e+02 7.251057836999999539e-07 1.531768791000000019e-07
3.531250000000000000e+02 6.743812813000000339e-07 1.474559655999999960e-07
3.535156250000000000e+02 7.134042263999999797e-07 1.388136347999999975e-07
3.539062500000000000e+02 6.785141177000000029e-07 1.433119604000000004e-07
3.542968750000000000e+02 6.426528006999999853e-07 1.512089000999999906e-07
3.546875000000000000e+02 6.316559122000000167e-07 1.647953556000000018e-07
3.550781250000000000e+02 7.368475148000000322e-07 2.019904288999999969e-07
3.554687500000000000e+02 7.144449634000000208e-07 1.914426400999999886e-07
3.558593750000000000e+02 8.373679062999999728e-07 2.163643218999999994e-07
3.562500000000000000e+02 8.664126837000000240e-07 2.239854541999999995e-07
3.566406250000000000e+02 6.760224317999999789e-07 1.826416377000000005e-07
3.570312500000000000e+02 7.085840467000000140e-07 2.320194465000000129e-07
3.574218750000000000e+02 7.444032228000000234e-07 2.459436535000000089e-07
3.578125000000000000e+02 7.830602908999999475e-07 2.587049943999999977e-07
3.582031250000000000e+02 8.097998767999999990e-07 2.921393499999999921e-07
3.585937500000000000e+02 6.862716026999999966e-07 2.789105059999999834e-07
3.589843750000000000e+02 7.722771332999999654e-07 2.749173134000000033e-07
3.593750000000000000e+02 8.071352392000000441e-07 3.105166492999999830e-07
3.597656250000000000e+02 6.953223675000000204e-07 2.578696092999999885e-07
3.601562500000000000e+02 5.869735626999999638e-07 2.298663253999999963e-07
3.605468750000000000e+02 7.078969303000000250e-07 3.035523895999999958e-07
3.609375000000000000e+02 6.968518482999999883e-07 3.187064758999999799e-07
3.613281250000000000e+02 7.138344874999999533e-07 3.311908935000000016e-07
3.617187500000000000e+02 7.596531665000000014e-07 3.306906118999999802e-07
3.621093750000000000e+02 7.505674481000000057e-07 4.075997943999999976e-07
3.625000000000000000e+02 7.882370417999999961e-07 5.267898614000000262e-07
3.628906250000000000e+02 6.718127279999999747e-07 5.177375833999999767e-07
3.632812500000000000e+02 7.631371689000000220e-07 5.148928065000000428e-07
3.636718750000000000e+02 9.749214651999999550e-07 5.706472097000000233e-07
3.640625000000000000e+02 9.473783268000000328e-07 5.860242192999999661e-07
3.644531250000000000e+02 8.534906285999999735e-07 5.014059344999999576e-07
3.648437500000000000e+02 9.421149486999999514e-07 5.378806779999999676e-07
3.652343750000000000e+02 8.751524985000000088e-07 6.089777425000000076e-07
3.656250000000000000e+02 7.428942449999999969e-07 6.354155327999999605e-07
3.660156250000000000e+02 8.733743333000000510e-07 8.552448104999999541e-07
3.664062500000000000e+02 1.019328839999999931e-06 8.810973187000000255e-07
3.667968750000000000e+02 1.040906805999999976e-06 1.042076765000000042e-06
3.671875000000000000e+02 1.001835743000000046e-06 1.122868246000000092e-06
3.675781250000000000e+02 9.620200644000000878e-07 1.339070151000000057e-06
3.679687500000000000e+02 9.113224202000000175e-07 1.580618269000000049e-06
3.683593750000000000e+02 9.053637546999999531e-07 2.436270643000000205e-06
3.687500000000000000e+02 8.583893402000000302e-07 5.113240230000000052e-06
3.691406250000000000e+02 7.867232975999999590e-07 8.552358678999999350e-06
3.695312500000000000e+02 7.554846956999999625e-07 9.901472742999999893e-06
3.699218750000000000e+02 6.865911776000000139e-07 1.443886677000000031e-05
3.703125000000000000e+02 7.722734261000000278e-07 2.124296953999999893e-05
3.707031250000000000e+02 8.958800052000000074e-07 2.883404860999999949e-05
3.710937500000000000e+02 1.072675535999999895e-06 3.637353327999999871e-05
3.714843750000000000e+02 1.189674237000000055e-06 4.064988419999999796e-05
3.718750000000000000e+02 1.086232580000000101e-06 3.141478331999999742e-05
3.722656250000000000e+02 9.706736302999999404e-07 2.704227181000000028e-05
3.726562500000000000e+02 8.869641366999999565e-07 3.139675639000000023e-05
3.730468750000000000e+02 7.926125100000000009e-07 3.721656228999999978e-05
3.734375000000000000e+02 7.496094798999999983e-07 3.589434032999999993e-05
3.738281250000000000e+02 7.440762333999999505e-07 4.145170742000000013e-05
3.742187500000000000e+02 9.143077676000000091e-07 4.496955448999999958e-05
3.746093750000000000e+02 9.057248652999999643e-07 4.528438422000000211e-05
3.750000000000000000e+02 1.008030154999999934e-06 4.750650016000000051e-05
3.753906250000000000e+02 1.019500353999999951e-06 6.671686171000000261e-05
3.757812500000000000e+02 1.119730223000000103e-06 7.109185235000000215e-05
3.761718750000000000e+02 1.348073024999999936e-06 7.178098181999999650e-05
3.765625000000000000e+02 1.139805565999999943e-06 6.629412217000000000e-05
3.769531250000000000e+02 8.271471824000000201e-07 7.379724791999999812e-05
3.773437500000000000e+02 9.982461991999999484e-07 1.068872817999999965e-04
3.777343750000000000e+02 8.089541078000000365e-07 1.289631217999999955e-04
3.781250000000000000e+02 6.904239585000000237e-07 1.568732767999999949e-04
3.785156250000000000e+02 6.956992148000000369e-07 1.448726664000000064e-04
3.789062500000000000e+02 8.536137981000000131e-07 1.430987542999999883e-04
3.792968750000000000e+02 7.969883565000000122e-07 1.673831281999999931e-04
3.796875000000000000e+02 7.732745188000000327e-07 2.808917510999999769e-04
3.800781250000000000e+02 9.243364741999999883e-07 4.718420205999999907e-04
3.804687500000000000e+02 9.319202507999999637e-07 6.415504922999999823e-04
3.808593750000000000e+02 8.905867425999999934e-07 1.019232486999999913e-03
3.812500000000000000e+02 1.036459992999999979e-06 1.675081691999999976e-03
3.816406250000000000e+02 1.211516474000000006e-06 2.167126543000000120e-03
3.820312500000000000e+02 1.209952265999999913e-06 3.114959635000000109e-03
3.824218750000000000e+02 1.295272496000000085e-06 4.460275159999999885e-03
3.828125000000000000e+02 1.201714207999999944e-06 5.249515720000000329e-03
3.832031250000000000e+02 1.143384821000000030e-06 6.868021723999999904e-03
3.835937500000000000e+02 9.359309012000000197e-07 6.948985046999999783e-03
3.839843750000000000e+02 9.671383324999998969e-07 7.761104230000000388e-03
3.843750000000000000e+02 8.725990765999999721e-07 5.411892328999999731e-03
3.847656250000000000e+02 9.119938755999999475e-07 3.105493709000000171e-03
3.851562500000000000e+02 9.109614609000000364e-07 3.064268618999999895e-03
3.855468750000000000e+02 9.472267859999999804e-07 1.923550782999999906e-03
3.859375000000000000e+02 8.804596820000000482e-07 1.308201446000000108e-03
3.863281250000000000e+02 9.768734900999999612e-07 1.010820654999999933e-03
3.867187500000000000e+02 9.426603596000000006e-07 7.057263699999999839e-04
3.871093750000000000e+02 7.951956651000000461e-07 6.704270904000000095e-04
3.875000000000000000e+02 8.484617113000000396e-07 4.392043934000000268e-04
3.878906250000000000e+02 8.849363791999999659e-07 3.548143353000000129e-04
3.882812500000000000e+02 9.067926875000000433e-07 2.679278932999999956e-04
3.886718750000000000e+02 9.189525746000000497e-07 2.153022480999999962e-04
3.890625000000000000e+02 9.145899680000000288e-07 1.751946632000000070e-04
3.894531250000000000e+02 1.028063585000000096e-06 1.194220763000000056e-04
3.898437500000000000e+02 1.028327779000000040e-06 9.847334811000000405e-05
3.902343750000000000e+02 9.372120759999999729e-07 6.302006236000000654e-05
3.906250000000000000e+02 9.338063028999999831e-07 3.789142951000000167e-05
3.910156250000000000e+02 9.187918792000000139e-07 2.627113746999999968e-05
3.914062500000000000e+02 1.057339495000000038e-06 1.847113144000000061e-05
3.917968750000000000e+02 1.049000435000000026e-06 1.442351023000000011e-05
3.921875000000000000e+02 9.906135480999999757e-07 1.004663179000000084e-05
3.925781250000000000e+02 8.801044725999999925e-07 7.353551967000000134e-06
3.929687500000000000e+02 7.192231535000000085e-07 5.630557009000000150e-06
3.933593750000000000e+02 7.253641521999999950e-07 4.173500455000000422e-06
3.937500000000000000e+02 7.775995994999999515e-07 3.168910270000000045e-06
3.941406250000000000e+02 9.020571678999999944e-07 1.985389136000000061e-06
3.945312500000000000e+02 9.805641871999999190e-07 1.691186961999999930e-06
3.949218750000000000e+02 1.022897804999999960e-06 1.539599644000000028e-06
3.953125000000000000e+02 9.296046186999999744e-07 1.225932451000000070e-06
3.957031250000000000e+02 8.370253315999999990e-07 8.378490844999999629e-07
3.960937500000000000e+02 8.444322223999999921e-07 6.460151467000000234e-07
3.964843750000000000e+02 9.108373834999999538e-07 5.141257586000000529e-07
3.968750000000000000e+02 8.710599873000000365e-07 4.259569310999999901e-07
3.972656250000000000e+02 8.684902990999999581e-07 4.813433010000000043e-07
3.976562500000000000e+02 6.737997819999999620e-07 3.666634471999999762e-07
3.980468750000000000e+02 7.332457902000000491e-07 3.554914885999999837e-07
3.984375000000000000e+02 8.584255798999999770e-07 3.909135792000000005e-07
3.988281250000000000e+02 8.028194642999999582e-07 3.393734949000000048e-07
3.992187500000000000e+02 7.865367275999999569e-07 3.142556345000000027e-07
3.996093750000000000e+02 8.612089232999999897e-07 3.079472448000000231e-07
4.000000000000000000e+02 8.954447508000000154e-07 3.023465691000000206e-07
4.003906250000000000e+02 9.736904510000000800e-07 2.710024635999999893e-07
4.007812500000000000e+02 9.142106241000000403e-07 2.647892503999999900e-07
4.011718750000000000e+02 7.638404759000000005e-07 2.239871754000000121e-07
4.015625000000000000e+02 8.569392991999999842e-07 2.563104142000000065e-07
4.019531250000000000e+02 8.907441090000000235e-07 2.681400587000000080e-07
4.023437500000000000e+02 9.765887172999999487e-07 2.932809376999999926e-07
4.027343750000000000e+02 8.586530802999999902e-07 2.760313619000000130e-07
4.031250000000000000e+02 7.832246177999999746e-07 2.472879829000000067e-07
4.035156250000000000e+02 8.926846339999999985e-07 2.777136886999999929e-07
4.039062500000000000e+02 7.645907657999999755e-07 2.431685945999999785e-07
4.042968750000000000e+02 8.039759563999999519e-07 2.490796340000000001e-07
4.046875000000000000e+02 8.460969778000000452e-07 2.610828165999999739e-07
4.050781250000000000e+02 8.186351706999999713e-07 2.709662617999999999e-07
4.054687500000000000e+02 8.177928062000000237e-07 2.668940076999999984e-07
4.058593750000000000e+02 9.209446976000000018e-07 3.053412602000000144e-07
4.062500000000000000e+02 8.786957402999999641e-07 2.885554616000000069e-07
4.066406250000000000e+02 7.357259763000000105e-07 2.340327913000000099e-07
4.070312500000000000e+02 8.567083941999999875e-07 2.661726755000000245e-07
4.074218750000000000e+02 9.205869159000000277e-07 2.713715560000000070e-07
4.078125000000000000e+02 1.014462358000000023e-06 2.977474590000000232e-07
4.082031250000000000e+02 9.227872469000000173e-07 2.922323701999999749e-07
4.085937500000000000e+02 7.984873474999999587e-07 2.535077025999999972e-07
4.089843750000000000e+02 7.334242649999999721e-07 2.213020536000000091e-07
4.093750000000000000e+02 7.127792999999999562e-07 2.319056017000000125e-07
4.097656250000000000e+02 7.583667713999999475e-07 2.547799309000000019e-07
4.101562500000000000e+02 9.382073431000000001e-07 3.088154649999999955e-07
4.105468750000000000e+02 7.981999268000000501e-07 2.700554278000000191e-07
4.109375000000000000e+02 8.888382348999999918e-07 2.956686141999999916e-07
4.113281250000000000e+02 9.389235874000000147e-07 3.055972077000000084e-07
4.117187500000000000e+02 8.462006277999999523e-07 2.631425579999999741e-07
4.121093750000000000e+02 7.474542404000000476e-07 2.421251339000000204e-07
4.125000000000000000e+02 7.996500435000000424e-07 2.589386798000000006e-07
4.128906250000000000e+02 7.897882361999999772e-07 2.653361934000000065e-07
4.132812500000000000e+02 8.897975649999999950e-07 3.030560042999999839e-07
4.136718750000000000e+02 9.623804184000000861e-07 3.201642718000000245e-07
4.140625000000000000e+02 8.257153746999999515e-07 2.713442628000000087e-07
4.144531250000000000e+02 8.403868454000000465e-07 2.667425992999999815e-07
4.148437500000000000e+02 7.861843175000000077e-07 2.329638721000000014e-07
4.152343750000000000e+02 7.299638676000000282e-07 2.194257614000000089e-07
4.156250000000000000e+02 8.130997302000000116e-07 2.438996109000000036e-07
4.160156250000000000e+02 8.286795382000000410e-07 2.431903081000000229e-07
4.164062500000000000e+02 8.614195522000000527e-07 2.548380921999999751e-07
4.167968750000000000e+02 8.923902528999999555e-07 2.907436306999999991e-07
4.171875000000000000e+02 7.113732157000000043e-07 2.467922596999999825e-07
4.175781250000000000e+02 7.559972715000000483e-07 2.668780629999999796e-07
4.179687500000000000e+02 7.832294597999999630e-07 2.669783084999999777e-07
4.183593750000000000e+02 7.616803943999999555e-07 2.506626042000000088e-07
4.187500000000000000e+02 7.753295127999999853e-07 2.574369083000000263e-07
4.191406250000000000e+02 6.905929761000000092e-07 2.280529797000000058e-07
4.195312500000000000e+02 8.078483059000000516e-07 2.493287912000000215e-07
4.199218750000000000e+02 9.453734177999999688e-07 2.908838987000000183e-07
4.203125000000000000e+02 9.276407157000000051e-07 2.869706754999999967e-07
4.207031250000000000e+02 8.044731738000000388e-07 2.630517318999999777e-07
4.210937500000000000e+02 7.280874239999999764e-07 2.308682125000000030e-07
4.214843750000000000e+02 8.572075786999999785e-07 2.779994071999999843e-07
4.218750000000000000e+02 9.676545397999999740e-07 3.026242301000000060e-07
4.222656250000000000e+02 7.551566471999999970e-07 2.360987176999999997e-07
4.226562500000000000e+02 7.844361881000000126e-07 2.378752562999999916e-07
4.230468750000000000e+02 7.714105586000000328e-07 2.417996955999999837e-07
4.234375000000000000e+02 8.139315782999999488e-07 2.410983368000000207e-07
4.238281250000000000e+02 7.974727878999999871e-07 2.695337353000000132e-07
4.242187500000000000e+02 8.023750553999999514e-07 3.753856340000000195e-07
4.246093750000000000e+02 8.843663796999999567e-07 6.195658565000000392e-07
4.250000000000000000e+02 7.688908797000000024e-07 4.699914301999999779e-07
4.253906250000000000e+02 8.669633150000000366e-07 3.274013505000000088e-07
4.257812500000000000e+02 9.201730724000000201e-07 3.133131570000000082e-07
4.261718750000000000e+02 7.880348108000000409e-07 2.765115944000000243e-07
4.265625000000000000e+02 8.427230562999999981e-07 2.914579456999999926e-07
4.269531250000000000e+02 8.764725609000000167e-07 2.867646049000000153e-07
4.273437500000000000e+02 8.215043847000000039e-07 2.842324993000000222e-07
4.277343750000000000e+02 9.060737951999999522e-07 3.133133650999999901e-07
4.281250000000000000e+02 8.820984870999999768e-07 2.867361390000000087e-07
4.285156250000000000e+02 9.179647218000000351e-07 2.985923200999999957e-07
4.289062500000000000e+02 9.768172768999999290e-07 3.236734680000000194e-07
4.292968750000000000e+02 9.774424302999999289e-07 3.284012705000000055e-07
4.296875000000000000e+02 9.372816046999999731e-07 3.164557763000000047e-07
4.300781250000000000e+02 9.356602763000000090e-07 2.881977366000000162e-07
4.304687500000000000e+02 7.892944233000000110e-07 2.436761959000000188e-07
4.308593750000000000e+02 8.353082215999999559e-07 2.644306365000000253e-07
4.312500000000000000e+02 8.805166517000000188e-07 2.555159406000000140e-07
4.316406250000000000e+02 8.962498162999999747e-07 2.714324221000000087e-07
4.320312500000000000e+02 8.956388865000000288e-07 2.800830184000000264e-07
4.324218750000000000e+02 7.493208486000000181e-07 2.396664345000000113e-07
4.328125000000000000e+02 7.178116974999999572e-07 2.474659469000000250e-07
4.332031250000000000e+02 8.651422522999999518e-07 2.941570072999999890e-07
4.335937500000000000e+02 9.008857713999999547e-07 3.146088201000000121e-07
4.339843750000000000e+02 8.038735925000000197e-07 2.727724768000000219e-07
4.343750000000000000e+02 6.753300950999999951e-07 2.179961287999999901e-07
4.347656250000000000e+02 7.009842307999999732e-07 2.293724936000000092e-07
4.351562500000000000e+02 8.014350177999999985e-07 2.596195545000000165e-07
4.355468750000000000e+02 7.940460577999999972e-07 2.534357906999999916e-07
4.359375000000000000e+02 7.712197517999999506e-07 2.445934229000000027e-07
4.363281250000000000e+02 7.818034020000000316e-07 2.531477080000000109e-07
4.367187500000000000e+02 8.180341518999999787e-07 2.637224495999999951e-07
4.371093750000000000e+02 7.624668483000000369e-07 2.423888929999999965e-07
4.375000000000000000e+02 8.953575182999999998e-07 2.824188510000000246e-07
4.378906250000000000e+02 8.814582024000000289e-07 2.724279917999999901e-07
4.382812500000000000e+02 9.715233334000000602e-07 3.053189413999999871e-07
4.386718750000000000e+02 8.906322124000000387e-07 2.835273008999999801e-07
4.390625000000000000e+02 8.506827722999999471e-07 2.676842823999999742e-07
4.394531250000000000e+02 8.009671553000000196e-07 2.405038245000000193e-07
4.398437500000000000e+02 7.385780162000000328e-07 2.272349390000000000e-07
4.402343750000000000e+02 8.432626415999999637e-07 2.692090346000000263e-07
4.406250000000000000e+02 7.557553963000000255e-07 2.451158341000000110e-07
4.410156250000000000e+02 7.768832038000000442e-07 2.555256625000000012e-07
4.414062500000000000e+02 7.566905918000000214e-07 2.533847222999999980e-07
4.417968750000000000e+02 8.481663466000000074e-07 2.764187823000000234e-07
4.421875000000000000e+02 9.265159237999999555e-07 2.847625896999999770e-07
4.425781250000000000e+02 8.548469305999999596e-07 2.641734406999999924e-07
4.429687500000000000e+02 7.929992682999999706e-07 2.588793836999999766e-07
4.433593750000000000e+02 8.279079129999999534e-07 2.910983860999999961e-07
4.437500000000000000e+02 8.685218481000000524e-07 3.086566421999999975e-07
4.441406250000000000e+02 9.958131474000000881e-07 3.387936600000000201e-07
4.445312500000000000e+02 1.035980782000000074e-06 3.645891985999999838e-07
4.449218750000000000e+02 1.085018512999999911e-06 3.941369055000000054e-07
4.453125000000000000e+02 1.037135761000000010e-06 3.763114101999999824e-07
4.457031250000000000e+02 7.894457371999999498e-07 2.894189154000000217e-07
4.460937500000000000e+02 7.746516264999999889e-07 2.587497265999999931e-07
4.464843750000000000e+02 8.174395640000000524e-07 2.783429085999999739e-07
4.468750000000000000e+02 7.535388747000000464e-07 2.822427216000000120e-07
4.472656250000000000e+02 7.784130629999999872e-07 2.967187326000000024e-07
4.476562500000000000e+02 8.346628677999999687e-07 3.135339996000000002e-07
4.480468750000000000e+02 7.497080609000000465e-07 2.768679764999999823e-07
4.484375000000000000e+02 8.026430322999999915e-07 2.882671517999999753e-07
4.488281250000000000e+02 8.011262617999999774e-07 2.759348993000000049e-07
4.492187500000000000e+02 7.338129147000000054e-07 2.408460586999999755e-07
4.496093750000000000e+02 7.786861088999999921e-07 2.729277627000000225e-07
4.500000000000000000e+02 8.744870957000000329e-07 3.163724591000000146e-07
4.503906250000000000e+02 8.478183247000000310e-07 2.985154527000000135e-07
4.507812500000000000e+02 9.367970219999999682e-07 3.173998048000000138e-07
4.511718750000000000e+02 8.951494616999999610e-07 2.995363486000000049e-07
4.515625000000000000e+02 7.824843146000000050e-07 2.531382886999999779e-07
4.519531250000000000e+02 8.841836682000000281e-07 2.819667250999999765e-07
4.523437500000000000e+02 8.115329505000000239e-07 2.719575001999999820e-07
4.527343750000000000e+02 8.030564219000000149e-07 2.767886690999999899e-07
4.531250000000000000e+02 7.189275617999999998e-07 2.476193036000000260e-07
4.535156250000000000e+02 7.940244199000000364e-07 2.933923424999999828e-07
4.539062500000000000e+02 6.909534815000000061e-07 2.533454752000000156e-07
4.542968750000000000e+02 7.684474543000000163e-07 2.779034174000000077e-07
4.546875000000000000e+02 8.948330642999999822e-07 3.000676495000000097e-07
4.550781250000000000e+02 8.246772856999999869e-07 2.578635756999999975e-07
4.554687500000000000e+02 8.982879387999999771e-07 2.783794319999999863e-07
4.558593750000000000e+02 8.531715076000000463e-07 2.678208052999999924e-07
4.562500000000000000e+02 7.643094732999999988e-07 2.568290048000000046e-07
4.566406250000000000e+02 7.420288807999999555e-07 2.559680098000000258e-07
4.570312500000000000e+02 7.620775933999999893e-07 2.721346697999999986e-07
4.574218750000000000e+02 7.952070137000000473e-07 2.833267154000000117e-07
4.578125000000000000e+02 7.912765595999999577e-07 2.748347906000000149e-07
4.582031250000000000e+02 7.843652219000000388e-07 2.626168746000000180e-07
4.585937500000000000e+02 8.633671133000000025e-07 2.808758653999999736e-07
4.589843750000000000e+02 9.264364083999999498e-07 3.053195088999999811e-07
4.593750000000000000e+02 9.089923374999999978e-07 2.863960231999999866e-07
4.597656250000000000e+02 7.649654190000000057e-07 2.411618697000000188e-07
4.601562500000000000e+02 7.930488235999999600e-07 2.594389614000000221e-07
4.605468750000000000e+02 8.438554137999999845e-07 2.951927886999999790e-07
4.609375000000000000e+02 9.492216326999999553e-07 3.328119191999999900e-07
4.613281250000000000e+02 9.485080364000000172e-07 3.191135102999999891e-07
4.617187500000000000e+02 9.358696948000000436e-07 3.191676429000000231e-07
4.621093750000000000e+02 8.809758893000000195e-07 2.918541232999999953e-07
4.625000000000000000e+02 8.391549233999999912e-07 2.842889583000000037e-07
4.628906250000000000e+02 7.257104340000000437e-07 2.545977112000000150e-07
4.632812500000000000e+02 8.039764103000000420e-07 2.856708891999999755e-07
4.636718750000000000e+02 8.715749841000000107e-07 3.188663012000000146e-07
4.640625000000000000e+02 9.631347938000000053e-07 3.411985673999999814e-07
4.644531250000000000e+02 8.638717452000000392e-07 2.939507286000000255e-07
4.648437500000000000e+02 7.757038633999999554e-07 2.519104143000000151e-07
4.652343750000000000e+02 8.003063674999999498e-07 2.627339159000000199e-07
4.656250000000000000e+02 9.452007686000000234e-07 3.095337142999999776e-07
4.660156250000000000e+02 1.070946548000000069e-06 3.431626973999999801e-07
4.664062500000000000e+02 1.028295776000000099e-06 3.253998838000000015e-07
4.667968750000000000e+02 8.706977418000000061e-07 2.753588852000000205e-07
4.671875000000000000e+02 8.275468024000000482e-07 2.633012674000000056e-07
4.675781250000000000e+02 8.899089320000000493e-07 2.962215719000000047e-07
4.679687500000000000e+02 8.758291742000000394e-07 3.033414580000000099e-07
4.683593750000000000e+02 8.161614912000000227e-07 2.977419171000000052e-07
4.687500000000000000e+02 8.317375162999999562e-07 2.991413626000000048e-07
4.691406250000000000e+02 8.436453144999999579e-07 3.104018399000000093e-07
4.695312500000000000e+02 7.972893954999999920e-07 2.970846853000000235e-07
4.699218750000000000e+02 7.291406442999999949e-07 2.606474675999999882e-07
4.703125000000000000e+02 7.796200938999999909e-07 2.753324431000000073e-07
4.707031250000000000e+02 8.601728770000000128e-07 2.970584890000000125e-07
4.710937500000000000e+02 8.534735301000000469e-07 2.937214123999999794e-07
4.714843750000000000e+02 7.552309423000000079e-07 2.624502590999999793e-07
4.718750000000000000e+02 7.829472594000000492e-07 2.677670321000000233e-07
4.722656250000000000e+02 7.996374844000000441e-07 2.865282336999999999e-07
4.726562500000000000e+02 8.166941160999999599e-07 2.830224609999999829e-07
4.730468750000000000e+02 8.351760489000000374e-07 2.950069184999999848e-07
4.734375000000000000e+02 7.611179605999999575e-07 2.582685672999999975e-07
4.738281250000000000e+02 9.076482918999999812e-07 3.157436174999999871e-07
4.742187500000000000e+02 8.362220061999999675e-07 2.916136665999999829e-07
4.746093750000000000e+02 6.425178286999999602e-07 2.373626426000000012e-07
4.750000000000000000e+02 8.997310951000000469e-07 3.256578361999999943e-07
4.753906250000000000e+02 8.646049365999999818e-07 3.164214280999999842e-07
4.757812500000000000e+02 8.207890483000000322e-07 3.022791210000000185e-07
4.761718750000000000e+02 7.200523535999999750e-07 2.599268352000000223e-07
4.765625000000000000e+02 8.160884821999999867e-07 2.878727711000000111e-07
4.769531250000000000e+02 8.770923426000000231e-07 3.092556370999999753e-07
4.773437500000000000e+02 9.507178244999999757e-07 3.447719205999999831e-07
4.777343750000000000e+02 8.256403986999999800e-07 2.969064564000000183e-07
4.781250000000000000e+02 7.866299369000000116e-07 2.968263167999999824e-07
4.785156250000000000e+02 8.081280852999999712e-07 3.081720404999999765e-07
4.789062500000000000e+02 7.836993651000000042e-07 2.896474561000000076e-07
4.792968750000000000e+02 8.691976915999999866e-07 3.247886891999999845e-07
4.796875000000000000e+02 8.144730551000000525e-07 3.129208946999999780e-07
4.800781250000000000e+02 7.838499980999999824e-07 2.955033226999999912e-07
4.804687500000000000e+02 8.933777272999999951e-07 3.185826633000000214e-07
4.808593750000000000e+02 8.944814864999999923e-07 3.078945876000000259e-07
4.812500000000000000e+02 7.185908127000000038e-07 2.647960972999999773e-07
4.816406250000000000e+02 6.222649179999999611e-07 2.529125661999999871e-07
4.820312500000000000e+02 7.076107956999999854e-07 2.694578891999999877e-07
4.824218750000000000e+02 7.707966025000000040e-07 2.985030639000000083e-07
4.828125000000000000e+02 7.673842472000000237e-07 2.856688842999999766e-07
4.832031250000000000e+02 6.378382951999999985e-07 2.485618946000000087e-07
4.835937500000000000e+02 6.523494489000000327e-07 2.510496841000000016e-07
4.839843750000000000e+02 6.610985694999999564e-07 2.602182656999999816e-07
4.843750000000000000e+02 6.834960519000000030e-07 2.758616634000000140e-07
4.847656250000000000e+02 7.835559951999999773e-07 3.254395280999999847e-07
4.851562500000000000e+02 6.987345714999999706e-07 3.450683823999999928e-07
4.855468750000000000e+02 9.130241719000000303e-07 3.677726159000000087e-07
4.859375000000000000e+02 9.765408264999999092e-07 3.677115228999999992e-07
4.863281250000000000e+02 8.700232601999999618e-07 3.909358979999999749e-07
4.867187500000000000e+02 8.017307608000000372e-07 3.511150369000000112e-07
4.871093750000000000e+02 8.674130198999999846e-07 4.171206914999999860e-07
4.875000000000000000e+02 1.037737006999999916e-06 6.020347422999999533e-07
4.878906250000000000e+02 1.082638724000000095e-06 6.389105054999999758e-07
4.882812500000000000e+02 1.071521161999999929e-06 8.164196326999999815e-07
4.886718750000000000e+02 8.884375556999999967e-07 9.765131360000001002e-07
4.890625000000000000e+02 7.499490282999999950e-07 8.811763803000000156e-07
4.894531250000000000e+02 6.524624046999999846e-07 1.358490987000000017e-06
4.898437500000000000e+02 7.111460935000000289e-07 1.702589371000000102e-06
4.902343750000000000e+02 8.961926952999999740e-07 1.823488263999999981e-06
4.906250000000000000e+02 8.419070205000000441e-07 2.129594453999999904e-06
4.910156250000000000e+02 9.190356458999999631e-07 2.628842538999999973e-06
4.914062500000000000e+02 9.455913853999999608e-07 2.429960854000000116e-06
4.917968750000000000e+02 9.369860129999999645e-07 2.503765113000000040e-06
4.921875000000000000e+02 8.882972121000000527e-07 2.344892182999999901e-06
4.925781250000000000e+02 8.657387316000000476e-07 2.370244371999999793e-06
4.929687500000000000e+02 8.412840612000000306e-07 2.594365668000000072e-06
4.933593750000000000e+02 8.058099563999999669e-07 2.249017582000000021e-06
4.937500000000000000e+02 7.933338990000000326e-07 2.123269532999999980e-06
4.941406250000000000e+02 8.785243016000000158e-07 1.860871268999999905e-06
4.945312500000000000e+02 8.393405854999999505e-07 2.008921019000000062e-06
4.949218750000000000e+02 8.485863939999999992e-07 1.841683306000000092e-06
4.953125000000000000e+02 7.741527445999999521e-07 1.874356816999999952e-06
4.957031250000000000e+02 6.691567908999999758e-07 1.722263052000000025e-06
4.960937500000000000e+02 8.226440809999999937e-07 2.542558212000000050e-06
4.964843750000000000e+02 9.279620306999999500e-07 3.623219035999999906e-06
4.968750000000000000e+02 7.959436096999999733e-07 4.491623389000000364e-06
4.972656250000000000e+02 7.814929058999999769e-07 5.023541657000000078e-06
4.976562500000000000e+02 8.675741692000000046e-07 7.551053517999999740e-06
4.980468750000000000e+02 8.614320355999999988e-07 8.708597535999999467e-06
4.984375000000000000e+02 8.265252822999999737e-07 5.583971697999999852e-06
4.988281250000000000e+02 9.352443901000000136e-07 3.528248687000000060e-06
4.992187500000000000e+02 9.815527208999998942e-07 2.720286063999999872e-06
4.996093750000000000e+02 9.083031028000000433e-07 2.156638634999999886e-06
5.000000000000000000e+02 9.385834338000000037e-07 1.760895607999999896e-06
5.003906250000000000e+02 8.778237940000000066e-07 1.580871870999999899e-06
5.007812500000000000e+02 9.317079573999999508e-07 1.764622619999999904e-06
5.011718750000000000e+02 9.063204367999999857e-07 2.026223005999999993e-06
5.015625000000000000e+02 6.782509827999999512e-07 2.172515245000000090e-06
5.019531250000000000e+02 7.223819066999999583e-07 2.119270912000000129e-06
5.023437500000000000e+02 7.812554944000000419e-07 2.297303056000000085e-06
5.027343750000000000e+02 8.287781191999999833e-07 2.686697708000000199e-06
5.031250000000000000e+02 9.950337296000000873e-07 2.844813161000000053e-06
5.035156250000000000e+02 8.946995298000000366e-07 2.479992640999999853e-06
5.039062500000000000e+02 8.297616594999999715e-07 2.849528707000000048e-06
5.042968750000000000e+02 7.745608382000000343e-07 3.117656320000000183e-06
5.046875000000000000e+02 7.577274702000000203e-07 4.006226578000000346e-06
5.050781250000000000e+02 7.295869445999999594e-07 5.314286156999999747e-06
5.054687500000000000e+02 8.560262711000000170e-07 5.754960028999999699e-06
5.058593750000000000e+02 7.884109015000000445e-07 7.271297129000000228e-06
5.062500000000000000e+02 7.739672338000000229e-07 9.599092506999999316e-06
5.066406250000000000e+02 9.526978423999999882e-07 1.137494927999999933e-05
5.070312500000000000e+02 9.669121182000000703e-07 1.687301220999999841e-05
5.074218750000000000e+02 8.830756721999999509e-07 2.111619029000000051e-05
5.078125000000000000e+02 7.573360211999999864e-07 3.164836839000000253e-05
5.082031250000000000e+02 6.892590685000000282e-07 4.294427250000000296e-05
5.085937500000000000e+02 7.366079848999999512e-07 4.343005547000000161e-05
5.089843750000000000e+02 8.918530129000000377e-07 5.649867566999999834e-05
5.093750000000000000e+02 1.065587992999999974e-06 6.266641394999999601e-05
5.097656250000000000e+02 8.927684619000000306e-07 7.278961844000000013e-05
5.101562500000000000e+02 6.871132862000000150e-07 6.704974259000000421e-05
5.105468750000000000e+02 8.502715768000000159e-07 6.105861788999999962e-05
5.109375000000000000e+02 9.918873085000000535e-07 6.429006769999999385e-05
5.113281250000000000e+02 9.167905259999999947e-07 7.255925816999999375e-05
5.117187500000000000e+02 8.333356179999999560e-07 7.785132236999999487e-05
5.121093750000000000e+02 8.902132998999999604e-07 6.338069300000000205e-05
5.125000000000000000e+02 8.357731335000000101e-07 4.892141822000000101e-05
5.128906250000000000e+02 9.248778753000000398e-07 4.055123964999999772e-05
5.132812500000000000e+02 9.536245643000000359e-07 2.994578930999999836e-05
5.136718750000000000e+02 8.729668449999999516e-07 2.206066982000000145e-05
5.140625000000000000e+02 8.926620882999999633e-07 1.816242568000000078e-05
5.144531250000000000e+02 9.889849566999999230e-07 1.310636878999999922e-05
5.148437500000000000e+02 8.234838730999999485e-07 8.595044933000000128e-06
5.152343750000000000e+02 7.789885096999999991e-07 7.756072343000000314e-06
5.156250000000000000e+02 8.730813138999999607e-07 5.935199085999999803e-06
5.160156250000000000e+02 8.190669449000000021e-07 4.658408219999999904e-06
5.164062500000000000e+02 7.535278287999999680e-07 3.649480470000000050e-06
5.167968750000000000e+02 7.617022592000000300e-07 2.550017381999999887e-06
5.171875000000000000e+02 7.421166429000000076e-07 2.237802650000000071e-06
5.175781250000000000e+02 7.154519572999999812e-07 1.750834595999999958e-06
5.179687500000000000e+02 8.486423800999999805e-07 1.589972038999999921e-06
5.183593750000000000e+02 7.409688512999999700e-07 1.158471269999999971e-06
5.187500000000000000e+02 8.192338440999999476e-07 9.922083208999999384e-07
5.191406250000000000e+02 8.013494498000000387e-07 8.465547780000000409e-07
5.195312500000000000e+02 8.638073610999999815e-07 6.430654336999999958e-07
5.199218750000000000e+02 1.014916828999999970e-06 5.205991939000000091e-07
5.203125000000000000e+02 9.752586681999999353e-07 4.899866531999999809e-07
5.207031250000000000e+02 8.533785805999999900e-07 4.388556461000000037e-07
5.210937500000000000e+02 7.883478792000000139e-07 3.812188979999999945e-07
5.214843750000000000e+02 8.644145081000000119e-07 3.921795846999999737e-07
5.218750000000000000e+02 8.938432445000000321e-07 3.747459166999999911e-07
5.222656250000000000e+02 9.469981506999999478e-07 3.628983036000000089e-07
5.226562500000000000e+02 8.562646662000000472e-07 3.446498860000000157e-07
5.230468750000000000e+02 8.031841307999999829e-07 3.223860893999999978e-07
5.234375000000000000e+02 8.951503696000000039e-07 3.465815212999999941e-07
5.238281250000000000e+02 8.997907883999999659e-07 3.323345238999999899e-07
5.242187500000000000e+02 8.373109366000000022e-07 3.227138351999999876e-07
5.246093750000000000e+02 8.401891538000000195e-07 3.331758291000000018e-07
5.250000000000000000e+02 7.772467355000000181e-07 3.137854832999999906e-07
5.253906250000000000e+02 7.422848283000000024e-07 3.003308599999999863e-07
5.257812500000000000e+02 8.235315369000000116e-07 3.150381542999999798e-07
5.261718750000000000e+02 7.702252411999999676e-07 3.092674207000000192e-07
5.265625000000000000e+02 8.420165717000000125e-07 3.415956150000000166e-07
5.269531250000000000e+02 9.076078153999999544e-07 3.627849694999999976e-07
5.273437500000000000e+02 8.661184538000000425e-07 3.176974771000000206e-07
5.277343750000000000e+02 6.691887936999999799e-07 2.340108886000000044e-07
5.281250000000000000e+02 6.568335603999999630e-07 2.381936207000000117e-07
5.285156250000000000e+02 7.056008175999999879e-07 2.539041071999999763e-07
5.289062500000000000e+02 7.320611538000000190e-07 2.722140528999999903e-07
5.292968750000000000e+02 7.815737076000000006e-07 2.920689511999999907e-07
5.296875000000000000e+02 9.073525489000000485e-07 3.552895223999999938e-07
5.300781250000000000e+02 8.852244051999999633e-07 3.526913872000000091e-07
5.304687500000000000e+02 8.427962164999999897e-07 3.300165084999999737e-07
5.308593750000000000e+02 7.321890896999999634e-07 2.990241132000000209e-07
5.312500000000000000e+02 7.796215313999999644e-07 3.032573464000000181e-07
5.316406250000000000e+02 8.493066481000000115e-07 3.049415457000000142e-07
5.320312500000000000e+02 9.434109522000000043e-07 3.321329358999999848e-07
5.324218750000000000e+02 8.203618135000000357e-07 2.936656722000000219e-07
5.328125000000000000e+02 7.997462034999999905e-07 2.709151554999999959e-07
5.332031250000000000e+02 9.366338298999999918e-07 3.105629324000000245e-07
5.335937500000000000e+02 8.655365763000000387e-07 2.988602402999999995e-07
5.339843750000000000e+02 9.120012900000000346e-07 3.139660008000000073e-07
5.343750000000000000e+02 1.057673974000000090e-06 3.696835969000000156e-07
5.347656250000000000e+02 9.792590291999999572e-07 3.749325623999999926e-07
5.351562500000000000e+02 1.042168537000000061e-06 4.153782741999999804e-07
5.355468750000000000e+02 8.434880992999999892e-07 3.349660616000000162e-07
5.359375000000000000e+02 7.034837849999999626e-07 2.646706013999999902e-07
5.363281250000000000e+02 6.538231705000000271e-07 2.384780151999999913e-07
5.367187500000000000e+02 6.989237895000000493e-07 2.304660959000000030e-07
5.371093750000000000e+02 7.389579654000000041e-07 2.400231570000000183e-07
5.375000000000000000e+02 8.695331545000000392e-07 2.918916302999999971e-07
5.378906250000000000e+02 9.221408338999999571e-07 3.001737583999999744e-07
5.382812500000000000e+02 9.518662969000000053e-07 3.385956279999999972e-07
5.386718750000000000e+02 8.928704474999999564e-07 3.223240507000000095e-07
5.390625000000000000e+02 8.526505337999999900e-07 2.934647461999999830e-07
5.394531250000000000e+02 8.367594730999999989e-07 2.718961424000000073e-07
5.398437500000000000e+02 9.011218967000000521e-07 3.025814271999999788e-07
5.402343750000000000e+02 1.037320137000000100e-06 3.480188519999999803e-07
5.406250000000000000e+02 8.729813710999999913e-07 2.905563986999999778e-07
5.410156250000000000e+02 8.752321653000000131e-07 3.014190149999999823e-07
5.414062500000000000e+02 8.735338181000000152e-07 3.091862976000000154e-07
5.417968750000000000e+02 6.530009307999999831e-07 2.258953760000000128e-07
5.421875000000000000e+02 7.030316591000000204e-07 2.637733856000000060e-07
5.425781250000000000e+02 7.249080921000000329e-07 2.707441330000000116e-07
5.429687500000000000e+02 7.003661134999999480e-07 2.608222539999999994e-07
5.433593750000000000e+02 9.136211807999999507e-07 3.327172724000000148e-07
5.437500000000000000e+02 8.550601319000000155e-07 3.091230294000000140e-07
5.441406250000000000e+02 8.047530289000000107e-07 2.762125413999999959e-07
5.445312500000000000e+02 7.722119170000000230e-07 2.668989253999999861e-07
5.449218750000000000e+02 7.928984175999999583e-07 2.812609971000000038e-07
5.453125000000000000e+02 6.537898814999999737e-07 2.676234730999999774e-07
5.457031250000000000e+02 7.992155456999999573e-07 3.368537402999999751e-07
5.460937500000000000e+02 6.737689140000000086e-07 2.900156027999999935e-07
5.464843750000000000e+02 6.373776201000000244e-07 2.771645895000000005e-07
5.468750000000000000e+02 7.415850772000000374e-07 2.785465014999999778e-07
5.472656250000000000e+02 7.573376857000000422e-07 2.712069643999999832e-07
5.476562500000000000e+02 7.903693572000000426e-07 2.782468810999999770e-07
5.480468750000000000e+02 8.837941105999999519e-07 2.986310187000000001e-07
5.484375000000000000e+02 8.346067303999999574e-07 2.871876217999999792e-07
5.488281250000000000e+02 8.036654603000000031e-07 3.071400230000000134e-07
5.492187500000000000e+02 7.170427959000000298e-07 2.962024495999999789e-07
5.496093750000000000e+02 8.425155292999999957e-07 3.569712627999999852e-07
5.500000000000000000e+02 9.461564670999999608e-07 4.257815960999999794e-07
5.503906250000000000e+02 8.395248857999999885e-07 3.502959369000000168e-07
5.507812500000000000e+02 8.427085300999999898e-07 3.010228184999999851e-07
5.511718750000000000e+02 8.577965680000000094e-07 2.975846074000000114e-07
5.515625000000000000e+02 8.467875743999999954e-07 2.843551581000000198e-07
5.519531250000000000e+02 9.314150893999999650e-07 3.262755750999999914e-07
5.523437500000000000e+02 8.085388267999999495e-07 2.593066941000000039e-07
5.527343750000000000e+02 7.383452197000000039e-07 2.407685103000000112e-07
5.531250000000000000e+02 7.820467903999999744e-07 2.728872861999999956e-07
5.535156250000000000e+02 7.785901001999999681e-07 2.896855304999999818e-07
5.539062500000000000e+02 7.377960260000000392e-07 2.738637147999999783e-07
5.542968750000000000e+02 9.284917807000000147e-07 3.111458692000000169e-07
5.546875000000000000e+02 8.227132313999999876e-07 2.612653389999999895e-07
5.550781250000000000e+02 8.717441530999999948e-07 2.977842849999999898e-07
5.554687500000000000e+02 9.869196734000000108e-07 3.361207000999999881e-07
5.558593750000000000e+02 7.106103667000000310e-07 2.807026865999999917e-07
5.562500000000000000e+02 6.451561376999999961e-07 2.612900599000000166e-07
5.566406250000000000e+02 8.490425297000000450e-07 3.707726407999999856e-07
5.570312500000000000e+02 7.658683089999999688e-07 3.378745794000000145e-07
5.574218750000000000e+02 7.243169087000000156e-07 3.824142021000000121e-07
5.578125000000000000e+02 7.398806018000000018e-07 3.998915998999999751e-07
5.582031250000000000e+02 6.933948555000000279e-07 3.082416638000000235e-07
5.585937500000000000e+02 6.904289519000000108e-07 2.780656826999999997e-07
5.589843750000000000e+02 8.069329325000000365e-07 2.893050516999999740e-07
5.593750000000000000e+02 8.215192891000000500e-07 2.781825348000000141e-07
5.597656250000000000e+02 7.986657466000000413e-07 3.561870407000000164e-07
5.601562500000000000e+02 7.714965048999999990e-07 3.934394998000000039e-07
5.605468750000000000e+02 7.530890942000000147e-07 3.900041069999999939e-07
5.609375000000000000e+02 9.137565310999999822e-07 4.752492852999999829e-07
5.613281250000000000e+02 8.190713330000000063e-07 4.465045254999999863e-07
5.617187500000000000e+02 6.846020051999999866e-07 4.079209959000000073e-07
5.621093750000000000e+02 6.940044991999999989e-07 4.273499267999999818e-07
5.625000000000000000e+02 7.296594997000000112e-07 4.092827452999999862e-07
5.628906250000000000e+02 7.145261432999999765e-07 4.302310945999999768e-07
5.632812500000000000e+02 8.466407243000000072e-07 4.288251616000000020e-07
5.636718750000000000e+02 9.400011693000000169e-07 4.168215060999999750e-07
5.640625000000000000e+02 9.921532426000000314e-07 4.718817190000000029e-07
5.644531250000000000e+02 8.702353265999999984e-07 4.499820592000000046e-07
5.648437500000000000e+02 7.616090498999999753e-07 4.699111960000000012e-07
5.652343750000000000e+02 8.085979148999999601e-07 5.935548090999999608e-07
5.656250000000000000e+02 7.868792265999999843e-07 5.456955488000000331e-07
5.660156250000000000e+02 6.839935720000000127e-07 6.554675743000000315e-07
5.664062500000000000e+02 7.048656591000000354e-07 7.604123083000000371e-07
5.667968750000000000e+02 7.284617744999999779e-07 7.998548468000000219e-07
5.671875000000000000e+02 7.212544668000000439e-07 8.044414735999999889e-07
5.675781250000000000e+02 8.234523240999999601e-07 1.103008069999999909e-06
5.679687500000000000e+02 8.108691363999999771e-07 1.354972333000000061e-06
5.683593750000000000e+02 7.785268510000000356e-07 1.486865240000000017e-06
5.687500000000000000e+02 8.812990202000000188e-07 1.505467921000000022e-06
5.691406250000000000e+02 9.293028230999999817e-07 2.050934834000000074e-06
5.695312500000000000e+02 9.367854463999999906e-07 2.776888353999999938e-06
5.699218750000000000e+02 1.052371935000000024e-06 3.317564972000000211e-06
5.703125000000000000e+02 1.050718149999999934e-06 3.723151876000000118e-06
5.707031250000000000e+02 9.349594659999999711e-07 3.698254384999999832e-06
5.710937500000000000e+02 8.934641276000000200e-07 4.028725138000000413e-06
5.714843750000000000e+02 8.874515944000000143e-07 4.645508407999999829e-06
5.718750000000000000e+02 9.519902986000000356e-07 4.970428059000000125e-06
5.722656250000000000e+02 1.035317044000000059e-06 4.717467848000000409e-06
5.726562500000000000e+02 9.442860004999999912e-07 3.579858526999999820e-06
5.730468750000000000e+02 9.059305009000000089e-07 2.793773168999999805e-06
5.734375000000000000e+02 9.752768258999999349e-07 3.254819639999999830e-06
5.738281250000000000e+02 1.038047352000000090e-06 2.953846926000000175e-06
5.742187500000000000e+02 8.637192963999999752e-07 2.165508805999999818e-06
5.746093750000000000e+02 7.960238060000000456e-07 1.491528128999999899e-06
5.750000000000000000e+02 8.664046641000000285e-07 1.409672759999999897e-06
5.753906250000000000e+02 9.440845259999999743e-07 1.383818965000000070e-06
5.757812500000000000e+02 9.768699342000000536e-07 1.304253581000000016e-06
5.761718750000000000e+02 9.669718115000000952e-07 1.209760778000000071e-06
5.765625000000000000e+02 8.799919707999999934e-07 1.010844593999999900e-06
5.769531250000000000e+02 9.004271389999999683e-07 1.056848783999999921e-06
5.773437500000000000e+02 8.242604159999999709e-07 1.275506816000000062e-06
5.777343750000000000e+02 8.839317305999999475e-07 1.331964298999999895e-06
5.781250000000000000e+02 8.743555282000000227e-07 1.044020240999999922e-06
5.785156250000000000e+02 8.089626569999999626e-07 1.141142348999999958e-06
5.789062500000000000e+02 7.683418371999999933e-07 1.330483389999999896e-06
5.792968750000000000e+02 8.714854819999999995e-07 1.273764437000000047e-06
5.796875000000000000e+02 7.680421600000000406e-07 1.334293928000000080e-06
5.800781250000000000e+02 8.311638096999999779e-07 1.086113874000000000e-06
5.804687500000000000e+02 8.495089548000000190e-07 9.857507734999999430e-07
5.808593750000000000e+02 8.832201013000000508e-07 1.384838518000000029e-06
5.812500000000000000e+02 8.221378602999999535e-07 1.736390927999999925e-06
5.816406250000000000e+02 8.171679555000000525e-07 1.956447176999999950e-06
5.820312500000000000e+02 9.325817952000000464e-07 1.817233099000000046e-06
5.824218750000000000e+02 9.205258607999999757e-07 1.811830587999999954e-06
5.828125000000000000e+02 8.656673870999999615e-07 1.789915494000000095e-06
5.832031250000000000e+02 8.473962344999999770e-07 1.490082626999999907e-06
5.835937500000000000e+02 8.040660638000000518e-07 2.037474253000000068e-06
5.839843750000000000e+02 8.983943880999999907e-07 2.333605528000000133e-06
5.843750000000000000e+02 9.309874006999999842e-07 2.053943105999999813e-06
5.847656250000000000e+02 9.827634590000000474e-07 1.871977103999999988e-06
5.851562500000000000e+02 9.853743802000000911e-07 2.146632549000000140e-06
5.855468750000000000e+02 1.104634013999999909e-06 2.482130101000000160e-06
5.859375000000000000e+02 9.225114017000000118e-07 2.710010941999999981e-06
5.863281250000000000e+02 1.137709869000000042e-06 2.870376432000000138e-06
5.867187500000000000e+02 8.805664339000000160e-07 2.730378094999999993e-06
5.871093750000000000e+02 7.383660253999999740e-07 3.020707692999999997e-06
5.875000000000000000e+02 7.689851482000000242e-07 3.355740862000000114e-06
5.878906250000000000e+02 9.502458008000000004e-07 3.649448693999999979e-06
5.882812500000000000e+02 9.848778436999999648e-07 4.154421588999999841e-06
5.886718750000000000e+02 1.108945325000000075e-06 4.523508554999999773e-06
5.890625000000000000e+02 9.301936836999999517e-07 4.843071090000000217e-06
5.894531250000000000e+02 8.203315506999999907e-07 5.493187598999999784e-06
5.898437500000000000e+02 8.385688846999999910e-07 5.339441788999999938e-06
5.902343750000000000e+02 8.013347723999999690e-07 5.236840075000000200e-06
5.906250000000000000e+02 7.379608824999999970e-07 5.438808411999999939e-06
5.910156250000000000e+02 9.260936824000000519e-07 7.018490351000000059e-06
5.914062500000000000e+02 1.084473025999999935e-06 7.430364951999999962e-06
5.917968750000000000e+02 1.098566100000000010e-06 7.160663674000000051e-06
5.921875000000000000e+02 1.133555545999999931e-06 5.703732407999999948e-06
5.925781250000000000e+02 1.027430715000000035e-06 6.159508617000000300e-06
5.929687500000000000e+02 8.630520778000000194e-07 7.299945691000000023e-06
5.933593750000000000e+02 9.166558566000000298e-07 7.119942683999999626e-06
5.937500000000000000e+02 8.933349055000000263e-07 7.967275670000000827e-06
5.941406250000000000e+02 8.490291383999999502e-07 9.000790110999999674e-06
5.945312500000000000e+02 7.579691941999999817e-07 9.408266925000000392e-06
5.949218750000000000e+02 7.430475258999999771e-07 1.105483686999999972e-05
5.953125000000000000e+02 7.297061799999999477e-07 1.301880645999999991e-05
5.957031250000000000e+02 8.651394529999999512e-07 1.309343932000000020e-05
5.960937500000000000e+02 1.001436803999999947e-06 1.153373565000000057e-05
5.964843750000000000e+02 1.008664085000000029e-06 1.064376423000000053e-05
5.968750000000000000e+02 8.510519782000000060e-07 1.094314057999999971e-05
5.972656250000000000e+02 1.090570219999999955e-06 1.266854385000000038e-05
5.976562500000000000e+02 1.053721579999999897e-06 1.674507329000000114e-05
5.980468750000000000e+02 9.160958438999999946e-07 1.673290765000000162e-05
5.984375000000000000e+02 7.698611800000000317e-07 1.518936189000000024e-05
5.988281250000000000e+02 7.955980843999999689e-07 1.537017957000000003e-05
5.992187500000000000e+02 7.821874366999999471e-07 1.586642861000000048e-05
5.996093750000000000e+02 9.040245511000000309e-07 2.405663806999999875e-05
6.000000000000000000e+02 8.509636109000000455e-07 2.929860890000000068e-05
6.003906250000000000e+02 8.266529912000000475e-07 3.996542489000000223e-05
6.007812500000000000e+02 9.753878902999999291e-07 4.209195159999999842e-05
6.011718750000000000e+02 1.009170078999999999e-06 3.675065350000000319e-05
6.015625000000000000e+02 8.165883476000000442e-07 3.547484012000000196e-05
6.019531250000000000e+02 6.924667716999999845e-07 3.495186299000000222e-05
6.023437500000000000e+02 7.761481966000000158e-07 3.368691273999999765e-05
6.027343750000000000e+02 7.497349947999999485e-07 3.800959719000000130e-05
6.031250000000000000e+02 9.537104349999999185e-07 5.946676183999999668e-05
6.035156250000000000e+02 8.549966557000000007e-07 6.680595049000000185e-05
6.039062500000000000e+02 6.336983092999999822e-07 7.707507968000000087e-05
6.042968750000000000e+02 7.680094006000000236e-07 7.959782363999999728e-05
6.046875000000000000e+02 8.620113407999999783e-07 1.123428327999999982e-04
6.050781250000000000e+02 9.528028542000000283e-07 1.157687826999999938e-04
6.054687500000000000e+02 9.466618556000000104e-07 1.223026377000000062e-04
6.058593750000000000e+02 9.381086108000000278e-07 1.209118474999999965e-04
6.062500000000000000e+02 8.310845211999999800e-07 1.004048396999999992e-04
6.066406250000000000e+02 7.509638905000000267e-07 1.231041800000000049e-04
6.070312500000000000e+02 7.840268083999999555e-07 1.160091224000000002e-04
6.074218750000000000e+02 9.153875435999999976e-07 1.032708652000000017e-04
6.078125000000000000e+02 9.740802355999999208e-07 1.178708498000000034e-04
6.082031250000000000e+02 9.619592361999999378e-07 1.703917422999999933e-04
6.085937500000000000e+02 9.476161923000000265e-07 2.612379695999999998e-04
6.089843750000000000e+02 9.069926488000000344e-07 3.259713215999999808e-04
6.093750000000000000e+02 8.707497938000000419e-07 3.584521052999999915e-04
6.097656250000000000e+02 9.494896851999999732e-07 4.141552571999999942e-04
6.101562500000000000e+02 1.027678113000000038e-06 4.917132678999999945e-04
6.105468750000000000e+02 9.167564046999999820e-07 5.591930083000000483e-04
6.109375000000000000e+02 8.606504237000000116e-07 5.671468606000000436e-04
6.113281250000000000e+02 9.127799512999999910e-07 7.458928728999999558e-04
6.117187500000000000e+02 8.828246425000000191e-07 8.971272015000000127e-04
6.121093750000000000e+02 8.583642221000000022e-07 9.647747476999999532e-04
6.125000000000000000e+02 7.848603209999999484e-07 1.493511993000000036e-03
6.128906250000000000e+02 8.505241952999999513e-07 1.603217847999999961e-03
6.132812500000000000e+02 7.429872274000000438e-07 1.616834606999999896e-03
6.136718750000000000e+02 8.003384460999999748e-07 2.195030509999999855e-03
6.140625000000000000e+02 9.572048780000000346e-07 3.067168268000000121e-03
6.144531250000000000e+02 8.015566741999999810e-07 3.992993222000000217e-03
6.148437500000000000e+02 9.339296993000000306e-07 5.096545537999999653e-03
6.152343750000000000e+02 9.853555415999999192e-07 5.366904234000000398e-03
6.156250000000000000e+02 9.005363875999999825e-07 9.163041771000000196e-03
6.160156250000000000e+02 7.900452428000000225e-07 1.549797623000000006e-02
6.164062500000000000e+02 9.254356939999999513e-07 2.603492963999999923e-02
6.167968750000000000e+02 9.814717679000000523e-07 3.144426041000000088e-02
6.171875000000000000e+02 9.586198899000000994e-07 5.149574308999999711e-02
6.175781250000000000e+02 8.714701236000000006e-07 6.498532662000000570e-02
6.179687500000000000e+02 7.914129690999999562e-07 7.647113606000000008e-02
6.183593750000000000e+02 8.956066565999999739e-07 9.928573697999999725e-02
6.187500000000000000e+02 8.785611466000000514e-07 9.891316388000000182e-02
6.191406250000000000e+02 8.279069295000000386e-07 1.179147883999999979e-01
6.195312500000000000e+02 8.330538715000000264e-07 1.235148682000000026e-01
6.199218750000000000e+02 7.610249026000000387e-07 1.188060643000000000e-01
6.203125000000000000e+02 7.819342129000000289e-07 1.119348072999999943e-01
6.207031250000000000e+02 8.045591201000000051e-07 1.042434550999999932e-01
6.210937500000000000e+02 7.789769341999999901e-07 7.387597123000000376e-02
6.214843750000000000e+02 7.687659701000000350e-07 7.956629614999999323e-02
6.218750000000000000e+02 9.610797242000000749e-07 7.543095395000000425e-02
6.222656250000000000e+02 1.094625659000000084e-06 7.500923464000000540e-02
6.226562500000000000e+02 9.821475358000000086e-07 8.713018151000000155e-02
6.230468750000000000e+02 1.046947030000000014e-06 1.167820554999999955e-01
6.234375000000000000e+02 1.070865595000000015e-06 1.639072617000000009e-01
6.238281250000000000e+02 9.772563899000000691e-07 2.406072509000000137e-01
6.242187500000000000e+02 1.234813894999999919e-06 2.422135068999999863e-01
6.246093750000000000e+02 1.514744522000000015e-06 3.007185795000000272e-01
6.250000000000000000e+02 1.563581232000000051e-06 3.304494582999999985e-01
6.253906250000000000e+02 1.929308576000000085e-06 3.549164369000000208e-01
6.257812500000000000e+02 1.929246840000000178e-06 3.286954264999999986e-01
6.261718750000000000e+02 1.837250868000000042e-06 1.992235438000000136e-01
6.265625000000000000e+02 1.714395032999999928e-06 1.104016062000000020e-01
6.269531250000000000e+02 1.736030649999999990e-06 7.872140972999999708e-02
6.273437500000000000e+02 1.535091398000000059e-06 4.517388044000000130e-02
6.277343750000000000e+02 1.719185024999999983e-06 3.241277096999999746e-02
6.281250000000000000e+02 1.753551285000000031e-06 2.252154581000000155e-02
6.285156250000000000e+02 1.962392905000000041e-06 1.887017998999999946e-02
6.289062500000000000e+02 2.041284640000000022e-06 1.589729042999999883e-02
6.292968750000000000e+02 2.441584787000000030e-06 1.153879705999999970e-02
6.296875000000000000e+02 2.714843302999999888e-06 8.353990508000000079e-03
6.300781250000000000e+02 3.089531908999999836e-06 7.134137395000000187e-03
6.304687500000000000e+02 3.150565579000000137e-06 5.756518228000000355e-03
6.308593750000000000e+02 3.815043290000000018e-06 5.628666558999999986e-03
6.312500000000000000e+02 4.489803991000000378e-06 5.190100347000000357e-03
6.316406250000000000e+02 4.562656486000000291e-06 5.277632116999999949e-03
6.320312500000000000e+02 5.095741685999999996e-06 4.491258667000000079e-03
6.324218750000000000e+02 5.115966301000000278e-06 3.973863658999999757e-03
6.328125000000000000e+02 4.756773749999999783e-06 3.678243590000000122e-03
6.332031250000000000e+02 5.007183717000000223e-06 3.030537309999999877e-03
6.335937500000000000e+02 5.164789847000000207e-06 2.654773267999999825e-03
6.339843750000000000e+02 4.427762268000000119e-06 2.730746420000000098e-03
6.343750000000000000e+02 4.859391805999999721e-06 2.657253635000000110e-03
6.347656250000000000e+02 4.145566095000000105e-06 2.042449706000000215e-03
6.351562500000000000e+02 3.652897743000000177e-06 2.131368082999999906e-03
6.355468750000000000e+02 3.517847067000000178e-06 2.409065459000000065e-03
6.359375000000000000e+02 2.941369279999999857e-06 2.126339329000000080e-03
6.363281250000000000e+02 2.905287573999999979e-06 2.181494168000000164e-03
6.367187500000000000e+02 2.965654856999999867e-06 2.047257662000000200e-03
6.371093750000000000e+02 2.355155652999999876e-06 1.749525532000000081e-03
6.375000000000000000e+02 2.029901294999999971e-06 1.826012172000000084e-03
6.378906250000000000e+02 1.830129279000000075e-06 2.233270576000000174e-03
6.382812500000000000e+02 1.532384090000000028e-06 1.875372206999999973e-03
6.386718750000000000e+02 1.483896764000000007e-06 1.909912177000000098e-03
6.390625000000000000e+02 1.359357713000000086e-06 2.108230546999999983e-03
6.394531250000000000e+02 1.245865558999999903e-06 2.057868945000000151e-03
6.398437500000000000e+02 1.059899347000000075e-06 2.034690038999999867e-03
6.402343750000000000e+02 9.292667348000000335e-07 1.649840772000000025e-03
6.406250000000000000e+02 8.645848875000000245e-07 1.356255135999999894e-03
6.410156250000000000e+02 8.366238958999999597e-07 1.270697603000000078e-03
6.414062500000000000e+02 7.735077692000000458e-07 1.055167197999999943e-03
6.417968750000000000e+02 7.638442587000000218e-07 7.602396573000000293e-04
6.421875000000000000e+02 9.120501643999999575e-07 5.642216846000000117e-04
6.425781250000000000e+02 8.174462973999999986e-07 3.793990613000000059e-04
6.429687500000000000e+02 7.775224293999999936e-07 3.367355741000000228e-04
6.433593750000000000e+02 7.880197550999999647e-07 3.518814507999999913e-04
6.437500000000000000e+02 8.688177424000000152e-07 2.535345090999999791e-04
6.441406250000000000e+02 9.539255276999999321e-07 1.890566620999999895e-04
6.445312500000000000e+02 8.046077674999999515e-07 1.812960460999999909e-04
6.449218750000000000e+02 6.812461656999999926e-07 1.686743078000000110e-04
6.453125000000000000e+02 8.713815292999999579e-07 1.410323633000000020e-04
6.457031250000000000e+02 9.856510577000000559e-07 9.509216776000000066e-05
6.460937500000000000e+02 9.503026948000000246e-07 9.629334343999999845e-05
6.464843750000000000e+02 1.003300991000000092e-06 1.065528901999999967e-04
6.468750000000000000e+02 7.735097362999999499e-07 7.361724006999999530e-05
6.472656250000000000e+02 9.384130543000000225e-07 7.667890358999999664e-05
6.476562500000000000e+02 7.275131876999999930e-07 7.226938916999999993e-05
6.480468750000000000e+02 8.367391971000000339e-07 6.481275188999999779e-05
6.484375000000000000e+02 9.215598642000000276e-07 6.245994432999999943e-05
6.488281250000000000e+02 8.593364895000000415e-07 5.160446774999999706e-05
6.492187500000000000e+02 1.014842761000000010e-06 5.465855831000000190e-05
6.496093750000000000e+02 9.071553112000000057e-07 4.918718836000000329e-05
6.500000000000000000e+02 8.931136845999999749e-07 4.628347717999999891e-05
6.503906250000000000e+02 9.395486650999999623e-07 4.056471989999999782e-05
6.507812500000000000e+02 9.633531398000000782e-07 4.455027215999999998e-05
6.511718750000000000e+02 9.348755624999999612e-07 4.075731948999999704e-05
6.515625000000000000e+02 9.250210181999999844e-07 3.037643833000000100e-05
6.519531250000000000e+02 1.019971016000000080e-06 3.489365676999999730e-05
6.523437500000000000e+02 8.987285648999999626e-07 3.260549050000000217e-05
6.527343750000000000e+02 8.614609366000000166e-07 3.557609210999999931e-05
6.531250000000000000e+02 8.039152795000000436e-07 3.763681060000000225e-05
6.535156250000000000e+02 7.932627057999999765e-07 4.184319155999999848e-05
6.539062500000000000e+02 7.906557944000000364e-07 3.401407032000000261e-05
6.542968750000000000e+02 7.807330831999999806e-07 2.946215378999999835e-05
6.546875000000000000e+02 8.581937670000000432e-07 2.326294707000000120e-05
6.550781250000000000e+02 7.944390956000000347e-07 2.624451591000000121e-05
6.554687500000000000e+02 8.310551662999999779e-07 2.482185785000000136e-05
6.558593750000000000e+02 8.667051734999999719e-07 2.372606442000000068e-05
6.562500000000000000e+02 8.549852315000000217e-07 2.434494550999999891e-05
6.566406250000000000e+02 7.725510871000000132e-07 2.742745887000000134e-05
6.570312500000000000e+02 7.958882288000000063e-07 2.587666094000000012e-05
6.574218750000000000e+02 8.768205072000000153e-07 2.093835651999999996e-05
6.578125000000000000e+02 8.523624322000000148e-07 1.673919868000000005e-05
6.582031250000000000e+02 8.217725886000000204e-07 1.546690061999999853e-05
6.585937500000000000e+02 7.578109199000000146e-07 1.563946382999999938e-05
6.589843750000000000e+02 7.681261392999999655e-07 1.866813729000000127e-05
6.593750000000000000e+02 8.142678733999999920e-07 2.031376182000000106e-05
6.597656250000000000e+02 7.642344215999999750e-07 2.048231096999999931e-05
6.601562500000000000e+02 8.278091050000000347e-07 1.925348600999999941e-05
6.605468750000000000e+02 7.996436127000000504e-07 1.939738067999999851e-05
6.609375000000000000e+02 7.859664254999999934e-07 2.409797217999999896e-05
6.613281250000000000e+02 8.671148557999999831e-07 2.528446679000000163e-05
6.617187500000000000e+02 9.734202043999999698e-07 2.739761251000000076e-05
6.621093750000000000e+02 9.776171977999999457e-07 2.536777657999999893e-05
6.625000000000000000e+02 8.409846109999999484e-07 1.976496933000000084e-05
6.628906250000000000e+02 7.297953795000000047e-07 1.746245366000000098e-05
6.632812500000000000e+02 7.974385153000000503e-07 1.814083499999999993e-05
6.636718750000000000e+02 9.039542658000000177e-07 1.793970857999999889e-05
6.640625000000000000e+02 7.923154052000000410e-07 1.562117663999999873e-05
6.644531250000000000e+02 8.769336900000000495e-07 1.703133253999999892e-05
6.648437500000000000e+02 8.588503936000000107e-07 1.691903220999999903e-05
6.652343750000000000e+02 9.072329353000000223e-07 1.991880350999999916e-05
6.656250000000000000e+02 8.424626450999999692e-07 2.000544099999999873e-05
6.660156250000000000e+02 7.629198821000000220e-07 1.815804120999999982e-05
6.664062500000000000e+02 7.324084948000000348e-07 1.711534080000000089e-05
6.667968750000000000e+02 8.553874239000000426e-07 1.619683400000000018e-05
6.671875000000000000e+02 8.503661479999999605e-07 1.900086685999999842e-05
6.675781250000000000e+02 7.773891217999999499e-07 2.036432728999999967e-05
6.679687500000000000e+02 9.034957090999999777e-07 2.121000732999999864e-05
6.683593750000000000e+02 7.892777788000000372e-07 1.887533806000000163e-05
6.687500000000000000e+02 7.275625160999999746e-07 1.411725575000000013e-05
6.691406250000000000e+02 8.520971033000000512e-07 1.558795294999999945e-05
6.695312500000000000e+02 9.970853189999999506e-07 1.868655763999999960e-05
6.699218750000000000e+02 9.300374520999999723e-07 1.766481239000000010e-05
6.703125000000000000e+02 9.553612694999999461e-07 1.809946700000000151e-05
6.707031250000000000e+02 9.561223783999999918e-07 1.681760711000000031e-05
6.710937500000000000e+02 9.869631004000000997e-07 1.468532321000000079e-05
6.714843750000000000e+02 9.737362991000000258e-07 1.785855107000000017e-05
6.718750000000000000e+02 9.343284870999999621e-07 1.647856957000000045e-05
6.722656250000000000e+02 8.560952702999999494e-07 1.470055023000000042e-05
6.726562500000000000e+02 8.318057588999999816e-07 1.724394914000000099e-05
6.730468750000000000e+02 8.353577011999999989e-07 1.738868510999999877e-05
6.734375000000000000e+02 7.524218755999999530e-07 1.640069738999999874e-05
6.738281250000000000e+02 7.544944218999999537e-07 1.685108621999999989e-05
6.742187500000000000e+02 6.538357296000000254e-07 1.601307236000000143e-05
6.746093750000000000e+02 7.187819222000000087e-07 1.762873673999999847e-05
6.750000000000000000e+02 6.570264100000000015e-07 1.776928313000000070e-05
6.753906250000000000e+02 7.531364554000000177e-07 1.890919726999999893e-05
6.757812500000000000e+02 8.703267958000000195e-07 2.131278697999999840e-05
6.761718750000000000e+02 8.899041656000000387e-07 1.992411523000000163e-05
6.765625000000000000e+02 1.046501864000000045e-06 2.392395152000000030e-05
6.769531250000000000e+02 1.081919528999999975e-06 2.532494627999999973e-05
6.773437500000000000e+02 1.002451665999999935e-06 2.342672681000000100e-05
6.777343750000000000e+02 8.887065918000000039e-07 1.950685566999999987e-05
6.781250000000000000e+02 8.373284134000000411e-07 1.792488465999999994e-05
6.785156250000000000e+02 7.719009669000000154e-07 1.800763278000000093e-05
6.789062500000000000e+02 8.417020657999999601e-07 1.781024441000000097e-05
6.792968750000000000e+02 8.242103311000000509e-07 1.570010438000000004e-05
6.796875000000000000e+02 8.317925945999999691e-07 1.806896575000000062e-05
6.800781250000000000e+02 7.646256437000000011e-07 1.691603376999999895e-05
6.804687500000000000e+02 7.027708695999999851e-07 1.762803947999999968e-05
6.808593750000000000e+02 7.207425719000000246e-07 1.872139494000000072e-05
6.812500000000000000e+02 6.834168390999999514e-07 1.753923639000000149e-05
6.816406250000000000e+02 7.382468657000000380e-07 1.885832554000000110e-05
6.820312500000000000e+02 9.632067435999999683e-07 2.445136638000000150e-05
6.824218750000000000e+02 7.866284995000000067e-07 2.037448105999999982e-05
6.828125000000000000e+02 7.029899720999999965e-07 1.904061762000000110e-05
6.832031250000000000e+02 8.279708596000000376e-07 2.092369481000000054e-05
6.835937500000000000e+02 8.648341015000000508e-07 2.138324600000000137e-05
6.839843750000000000e+02 9.306063165999999936e-07 2.371279964000000059e-05
6.843750000000000000e+02 8.225308225000000131e-07 1.915917992000000115e-05
6.847656250000000000e+02 8.362419040000000006e-07 1.855531160000000146e-05
6.851562500000000000e+02 8.998314162000000227e-07 1.831383278000000149e-05
6.855468750000000000e+02 7.503447896999999809e-07 1.737889933999999862e-05
6.859375000000000000e+02 7.585043914000000491e-07 1.997252719999999935e-05
6.863281250000000000e+02 8.479232608000000189e-07 2.223948895000000021e-05
6.867187500000000000e+02 7.626336719000000046e-07 2.281347218000000134e-05
6.871093750000000000e+02 7.926513219999999720e-07 2.486627150000000148e-05
6.875000000000000000e+02 8.833950201999999603e-07 2.525337360000000028e-05
6.878906250000000000e+02 8.401247698000000363e-07 2.254116043000000010e-05
6.882812500000000000e+02 8.427017967000000437e-07 2.159129896999999887e-05
6.886718750000000000e+02 8.196183326999999531e-07 2.191018149999999842e-05
6.890625000000000000e+02 1.052038969000000061e-06 2.782589135000000001e-05
6.894531250000000000e+02 1.076003534000000061e-06 2.664722633999999985e-05
6.898437500000000000e+02 8.893225906999999890e-07 2.206595732999999847e-05
6.902343750000000000e+02 8.441280813999999829e-07 2.125099765000000091e-05
6.906250000000000000e+02 9.194663609000000267e-07 2.403032881999999837e-05
6.910156250000000000e+02 9.437408922000000021e-07 2.666101164000000008e-05
6.914062500000000000e+02 9.978202504999999267e-07 2.736973443999999859e-05
6.917968750000000000e+02 9.207806733000000347e-07 2.532612532000000087e-05
6.921875000000000000e+02 7.683341201999999520e-07 2.149721561999999841e-05
6.925781250000000000e+02 8.276724686000000284e-07 2.227955687000000056e-05
6.929687500000000000e+02 1.020369198000000079e-06 2.846768499000000102e-05
6.933593750000000000e+02 1.342570344000000067e-06 3.931476061999999825e-05
6.937500000000000000e+02 1.572356076000000092e-06 4.390181102999999994e-05
6.941406250000000000e+02 1.535246494999999925e-06 4.145253541000000198e-05
6.945312500000000000e+02 1.588948855000000026e-06 4.530565047999999715e-05
6.949218750000000000e+02 2.000916817000000100e-06 5.876438454000000296e-05
6.953125000000000000e+02 2.199642951000000138e-06 6.506261107000000168e-05
6.957031250000000000e+02 2.579938190999999796e-06 7.437337374999999830e-05
6.960937500000000000e+02 3.096831292000000158e-06 8.846162686000000319e-05
6.964843750000000000e+02 4.159942124999999998e-06 1.201163285999999933e-04
6.968750000000000000e+02 5.005299254000000219e-06 1.479055488000000063e-04
6.972656250000000000e+02 5.028437569000000228e-06 1.469301770000000019e-04
6.976562500000000000e+02 5.824597709000000157e-06 1.677737650000000005e-04
6.980468750000000000e+02 7.137355887000000229e-06 2.115195846999999975e-04
6.984375000000000000e+02 8.106853051999999784e-06 2.445734727999999882e-04
6.988281250000000000e+02 8.622317144000000796e-06 2.548201688000000225e-04
6.992187500000000000e+02 7.567808202999999994e-06 2.252546251999999879e-04
6.996093750000000000e+02 6.986023836000000181e-06 2.118836871000000016e-04
7.000000000000000000e+02 6.813602260999999916e-06 2.090721830000000074e-04
7.003906250000000000e+02 5.203097682000000059e-06 1.578918880000000126e-04
7.007812500000000000e+02 4.571018697000000321e-06 1.372398706999999928e-04
7.011718750000000000e+02 3.332936345999999807e-06 1.003564676999999981e-04
7.015625000000000000e+02 2.889691348000000003e-06 9.020226440999999976e-05
7.019531250000000000e+02 1.987430966000000119e-06 6.273465287999999433e-05
7.023437500000000000e+02 1.789527373999999961e-06 5.713013155000000242e-05
7.027343750000000000e+02 1.835565836000000001e-06 5.909079159999999846e-05
7.031250000000000000e+02 1.443130380000000087e-06 4.718049499000000321e-05
7.035156250000000000e+02 1.274146807000000075e-06 4.308116194000000056e-05
7.039062500000000000e+02 1.256836572999999980e-06 4.277726554000000286e-05
7.042968750000000000e+02 1.244804698000000025e-06 4.434055837000000239e-05
7.046875000000000000e+02 1.110619916000000041e-06 4.332369996000000063e-05
7.050781250000000000e+02 9.025297967999999840e-07 3.711429103999999940e-05
7.054687500000000000e+02 7.967230274999999741e-07 3.119017782000000125e-05
7.058593750000000000e+02 8.678811094000000458e-07 3.443289507000000209e-05
7.062500000000000000e+02 8.431789649999999616e-07 3.510321562000000333e-05
7.066406250000000000e+02 8.310059892999999950e-07 3.481774077000000323e-05
7.070312500000000000e+02 8.617267951000000167e-07 3.833331934000000051e-05
7.074218750000000000e+02 8.196700063999999825e-07 3.650164650999999661e-05
7.078125000000000000e+02 7.008356404999999828e-07 2.907694494000000020e-05
7.082031250000000000e+02 8.185727537000000295e-07 3.188890663999999756e-05
7.085937500000000000e+02 7.880500178000000411e-07 3.115445564000000048e-05
7.089843750000000000e+02 8.442790926999999675e-07 3.623459806999999692e-05
7.093750000000000000e+02 8.761092562999999877e-07 3.887174018000000221e-05
7.097656250000000000e+02 9.704377319000000626e-07 4.494475353000000270e-05
7.101562500000000000e+02 9.205645215000000227e-07 4.616686136999999696e-05
7.105468750000000000e+02 8.157081547000000089e-07 4.164649319000000274e-05
7.109375000000000000e+02 8.368795406999999779e-07 4.509673079000000320e-05
7.113281250000000000e+02 8.183124180999999784e-07 4.470444770000000162e-05
7.117187500000000000e+02 7.675325348999999540e-07 4.322170228999999697e-05
7.121093750000000000e+02 7.827239200999999579e-07 4.396274816000000029e-05
7.125000000000000000e+02 8.348089614000000185e-07 4.904128302999999714e-05
7.128906250000000000e+02 7.384189096000000005e-07 4.457997810999999796e-05
7.132812500000000000e+02 8.432386583999999551e-07 5.050686823999999748e-05
7.136718750000000000e+02 8.677620253999999503e-07 5.158947194000000245e-05
7.140625000000000000e+02 8.140907604999999588e-07 4.777227998999999877e-05
7.144531250000000000e+02 8.416276950000000028e-07 4.955286924999999872e-05
7.148437500000000000e+02 8.920338330000000086e-07 5.558439597000000223e-05
7.152343750000000000e+02 7.514107960999999740e-07 5.034565237000000043e-05
7.156250000000000000e+02 9.057688219999999524e-07 6.209413270000000112e-05
7.160156250000000000e+02 9.565014196999999202e-07 6.784070994000000428e-05
7.164062500000000000e+02 9.365889652999999607e-07 7.068866982000000072e-05
7.167968750000000000e+02 8.669909298000000051e-07 6.946962216000000052e-05
7.171875000000000000e+02 8.836667043000000439e-07 7.302399761000000211e-05
7.175781250000000000e+02 8.846217219000000207e-07 7.600381605000000530e-05
7.179687500000000000e+02 8.379860991999999757e-07 7.150234636000000110e-05
7.183593750000000000e+02 7.771267435999999856e-07 6.902093408999999654e-05
7.187500000000000000e+02 7.091806016999999502e-07 6.469317759999999927e-05
7.191406250000000000e+02 7.601654397000000272e-07 6.844600908999999458e-05
7.195312500000000000e+02 8.588096901999999761e-07 7.786576618999999609e-05
7.199218750000000000e+02 9.475129205000000514e-07 8.807028312999999728e-05
7.203125000000000000e+02 7.830823826999999984e-07 7.664934774999999706e-05
7.207031250000000000e+02 8.997108946999999537e-07 9.142873493000000127e-05
7.210937500000000000e+02 9.264761282999999638e-07 9.612935306999999502e-05
7.214843750000000000e+02 8.938610995999999716e-07 9.662213763000000483e-05
7.218750000000000000e+02 8.419633091999999796e-07 9.106948428000000422e-05
7.222656250000000000e+02 7.980977143000000106e-07 8.908852636999999388e-05
7.226562500000000000e+02 9.733770043000001005e-07 1.119567863000000017e-04
7.230468750000000000e+02 9.347332518000000072e-07 1.132245110000000034e-04
7.234375000000000000e+02 8.672319728000000373e-07 1.074597663999999974e-04
7.238281250000000000e+02 8.043021891000000433e-07 1.030197955999999951e-04
7.242187500000000000e+02 6.870197742000000375e-07 9.213781363000000545e-05
7.246093750000000000e+02 1.031050597000000006e-06 1.422742412000000095e-04
7.250000000000000000e+02 9.412935412999999726e-07 1.355825259999999892e-04
7.253906250000000000e+02 8.472418186999999776e-07 1.273323501999999870e-04
7.257812500000000000e+02 6.891308300000000237e-07 1.058449154999999993e-04
7.261718750000000000e+02 5.822621397999999647e-07 9.137075629000000071e-05
7.265625000000000000e+02 6.942471310000000346e-07 1.146342722999999994e-04
7.269531250000000000e+02 8.168331734999999605e-07 1.436829565999999888e-04
7.273437500000000000e+02 1.008548103000000068e-06 1.858073983999999933e-04
7.277343750000000000e+02 9.738008344999999018e-07 1.784277738000000053e-04
7.281250000000000000e+02 9.376071564999999981e-07 1.778360760000000042e-04
7.285156250000000000e+02 7.637560426999999855e-07 1.500284172999999963e-04
7.289062500000000000e+02 8.326817150000000428e-07 1.716250497999999910e-04
7.292968750000000000e+02 8.710169384999999855e-07 1.887886451999999898e-04
7.296875000000000000e+02 7.467670483999999750e-07 1.761423675000000038e-04
7.300781250000000000e+02 7.463317183000000366e-07 1.853016758999999976e-04
7.304687500000000000e+02 8.388512364000000408e-07 2.131939057000000002e-04
7.308593750000000000e+02 7.773267804999999544e-07 2.097799156000000045e-04
7.312500000000000000e+02 9.090738956999999598e-07 2.567920235999999828e-04
7.316406250000000000e+02 8.829409272000000081e-07 2.618879462999999840e-04
7.320312500000000000e+02 7.836750791999999669e-07 2.471703969000000147e-04
7.324218750000000000e+02 8.943585440000000349e-07 2.967001549999999789e-04
7.328125000000000000e+02 8.455109391000000450e-07 3.035467286000000185e-04
7.332031250000000000e+02 8.098289291000000469e-07 3.078100132999999857e-04
7.335937500000000000e+02 7.011437912999999897e-07 2.780605494999999769e-04
7.339843750000000000e+02 8.843246170999999549e-07 3.698924621000000039e-04
7.343750000000000000e+02 8.713073098999999993e-07 3.907728302999999835e-04
7.347656250000000000e+02 6.582506150000000155e-07 3.165047177999999982e-04
7.351562500000000000e+02 7.720307942999999920e-07 3.801368726999999870e-04
7.355468750000000000e+02 9.072807504000000096e-07 4.726096977000000159e-04
7.359375000000000000e+02 9.182550932000000489e-07 5.097232333999999684e-04
7.363281250000000000e+02 8.130134812999999853e-07 5.181997552999999561e-04
7.367187500000000000e+02 8.567599165000000183e-07 6.028070082000000496e-04
7.371093750000000000e+02 8.845857848999999967e-07 6.660002995000000297e-04
7.375000000000000000e+02 7.925242939999999646e-07 6.564651903999999764e-04
7.378906250000000000e+02 7.998773926000000256e-07 7.313509347999999632e-04
7.382812500000000000e+02 9.111844219000000154e-07 8.982120519000000433e-04
7.386718750000000000e+02 9.690572195999999111e-07 1.043303414000000063e-03
7.390625000000000000e+02 7.783367251000000199e-07 9.493649601999999818e-04
7.394531250000000000e+02 7.629468160000000299e-07 1.007827108999999983e-03
7.398437500000000000e+02 7.750989104000000486e-07 1.143560076999999972e-03
7.402343750000000000e+02 6.683636034000000111e-07 1.162044911999999923e-03
7.406250000000000000e+02 6.509898179000000408e-07 1.286690449999999993e-03
7.410156250000000000e+02 7.354130590999999930e-07 1.703557561999999997e-03
7.414062500000000000e+02 9.783766423000000100e-07 2.562867698000000170e-03
7.417968750000000000e+02 9.743656892000000313e-07 2.949273082000000192e-03
7.421875000000000000e+02 9.486834847999999946e-07 3.554038096999999861e-03
7.425781250000000000e+02 7.517023779999999849e-07 3.360680149999999838e-03
7.429687500000000000e+02 8.561864369000000164e-07 4.674861560000000138e-03
7.433593750000000000e+02 9.945228938000000665e-07 7.021320390000000342e-03
7.437500000000000000e+02 9.955382101000000196e-07 9.062299354000000542e-03
7.441406250000000000e+02 7.582838513999999583e-07 1.012552371000000062e-02
7.445312500000000000e+02 8.660534644999999705e-07 1.630607116999999856e-02
7.449218750000000000e+02 8.550664113999999774e-07 2.276819165999999922e-02
7.453125000000000000e+02 7.986335924000000386e-07 2.533584066999999829e-02
7.457031250000000000e+02 7.601004503999999552e-07 2.980582285000000012e-02
7.460937500000000000e+02 6.859432515000000024e-07 3.145701800000000325e-02
7.464843750000000000e+02 7.885581299000000391e-07 3.352739134999999787e-02
7.468750000000000000e+02 1.012358187000000088e-06 2.910097734000000047e-02
7.472656250000000000e+02 1.038527849000000002e-06 2.039709651000000054e-02
7.476562500000000000e+02 9.985515506000000919e-07 1.202937783000000010e-02
7.480468750000000000e+02 9.419864831999999706e-07 8.019605262999999346e-03
7.484375000000000000e+02 7.861582915000000427e-07 4.800182969999999653e-03
7.488281250000000000e+02 8.657997111000000159e-07 3.590100095000000203e-03
7.492187500000000000e+02 7.604011867000000123e-07 2.403927623999999822e-03
7.496093750000000000e+02 7.914526133000000238e-07 2.251325437000000190e-03
7.500000000000000000e+02 8.852558785000000054e-07 1.989167381999999793e-03
7.503906250000000000e+02 8.004298396000000495e-07 1.497398953999999919e-03
7.507812500000000000e+02 9.396140327000000407e-07 1.402434296000000047e-03
7.511718750000000000e+02 1.095691210999999932e-06 1.353745950000000055e-03
7.515625000000000000e+02 9.692964469000000378e-07 9.781979798999999951e-04
7.519531250000000000e+02 8.770685863000000223e-07 6.792241168999999619e-04
7.523437500000000000e+02 1.091460625999999949e-06 6.549502889999999928e-04
7.527343750000000000e+02 1.054422238999999904e-06 6.074934487999999501e-04
7.531250000000000000e+02 8.718596811999999710e-07 6.683647666999999962e-04
7.535156250000000000e+02 1.081739768000000003e-06 1.047257078999999907e-03
7.539062500000000000e+02 9.476586357999999889e-07 1.029904508000000028e-03
7.542968750000000000e+02 9.272508554000000061e-07 9.693052745000000454e-04
7.546875000000000000e+02 8.013661699999999589e-07 9.116111125999999589e-04
7.550781250000000000e+02 9.056262087000000442e-07 9.867583272999999426e-04
7.554687500000000000e+02 9.596797681000000548e-07 9.481372501000000013e-04
7.558593750000000000e+02 8.239515843000000033e-07 7.625615920000000528e-04
7.562500000000000000e+02 9.520915275999999485e-07 8.083705876000000026e-04
7.566406250000000000e+02 1.045601470999999929e-06 7.955608618000000213e-04
7.570312500000000000e+02 8.920895921999999821e-07 6.237093399000000335e-04
7.574218750000000000e+02 9.575901987999999249e-07 5.916980020999999552e-04
7.578125000000000000e+02 1.033283007000000001e-06 5.729207082000000372e-04
7.582031250000000000e+02 8.863640258000000067e-07 4.576861289000000031e-04
7.585937500000000000e+02 8.828661024999999607e-07 4.219261189999999975e-04
7.589843750000000000e+02 1.096703123000000020e-06 4.966989856000000045e-04
7.593750000000000000e+02 1.093494739000000071e-06 4.686267093000000099e-04
7.597656250000000000e+02 1.121098477999999932e-06 4.503794062000000061e-04
7.601562500000000000e+02 1.012102996000000085e-06 3.993378649000000236e-04
7.605468750000000000e+02 8.690137694999999864e-07 3.137016581999999801e-04
7.609375000000000000e+02 9.239109795000000254e-07 3.139449611999999934e-04
7.613281250000000000e+02 1.073750092000000006e-06 3.456448586000000029e-04
7.617187500000000000e+02 1.000896158999999959e-06 3.000131593999999968e-04
7.621093750000000000e+02 9.741294125999999038e-07 2.784601537999999848e-04
7.625000000000000000e+02 8.119094951000000117e-07 2.267771384000000115e-04
7.628906250000000000e+02 7.802070405000000340e-07 2.114871043000000092e-04
7.632812500000000000e+02 8.989870089999999815e-07 2.288523224999999958e-04
7.636718750000000000e+02 7.423706231999999700e-07 1.844976447000000019e-04
7.640625000000000000e+02 9.132757311999999986e-07 2.170141819999999973e-04
7.644531250000000000e+02 7.849880299000000223e-07 1.708941529000000009e-04
7.648437500000000000e+02 7.810046916999999806e-07 1.597048657000000086e-04
7.652343750000000000e+02 9.400514812000000191e-07 1.932114848999999990e-04
7.656250000000000000e+02 1.000087764999999943e-06 1.992598378000000000e-04
7.660156250000000000e+02 1.058991237000000022e-06 1.929192966000000135e-04
7.664062500000000000e+02 9.265603345000000023e-07 1.662992461999999907e-04
7.667968750000000000e+02 9.939819466999999678e-07 1.815420218999999928e-04
7.671875000000000000e+02 9.260287688000000322e-07 1.579179770000000121e-04
7.675781250000000000e+02 8.297964617000000507e-07 1.348138513999999925e-04
7.679687500000000000e+02 1.036742648000000081e-06 1.544278216000000061e-04
7.683593750000000000e+02 1.005723374999999943e-06 1.519705033000000077e-04
7.687500000000000000e+02 9.175234905000000354e-07 1.325040993000000029e-04
7.691406250000000000e+02 9.240688755999999547e-07 1.329620985999999962e-04
7.695312500000000000e+02 8.388156775999999487e-07 1.210001469999999956e-04
7.699218750000000000e+02 8.448687628999999590e-07 1.087890529000000049e-04
7.703125000000000000e+02 8.793208180000000176e-07 1.105294193000000061e-04
7.707031250000000000e+02 9.615316987999999870e-07 1.180818951999999946e-04
7.710937500000000000e+02 8.660687472000000231e-07 1.039094922000000066e-04
7.714843750000000000e+02 6.674601082000000337e-07 7.713397345999999522e-05
7.718750000000000000e+02 7.537485200999999828e-07 8.387388645999999711e-05
7.722656250000000000e+02 8.222228986999999827e-07 9.240188904999999944e-05
7.726562500000000000e+02 9.370440419000000081e-07 9.943594657999999691e-05
7.730468750000000000e+02 8.590881077000000058e-07 8.782122773000000334e-05
7.734375000000000000e+02 8.094541245999999868e-07 7.807517009000000056e-05
7.738281250000000000e+02 7.176482028000000266e-07 6.873021773999999501e-05
7.742187500000000000e+02 8.538997056999999705e-07 7.897416345000000124e-05
7.746093750000000000e+02 7.954793030000000393e-07 7.183069992999999436e-05
7.750000000000000000e+02 8.801671921999999944e-07 7.755913402999999658e-05
7.753906250000000000e+02 9.892552033000000332e-07 8.708145046999999468e-05
7.757812500000000000e+02 9.054183790000000132e-07 7.647374615999999567e-05
7.761718750000000000e+02 9.077718397000000273e-07 7.463594814000000370e-05
7.765625000000000000e+02 9.298561023999999649e-07 7.512452495999999782e-05
7.769531250000000000e+02 8.790922582999999629e-07 6.751001766000000427e-05
7.773437500000000000e+02 7.054613818999999809e-07 5.340393129999999834e-05
7.777343750000000000e+02 7.128212139999999566e-07 5.405288632999999811e-05
7.781250000000000000e+02 7.565350411000000026e-07 5.653425985999999809e-05
7.785156250000000000e+02 8.032178737999999892e-07 5.718746134999999815e-05
7.789062500000000000e+02 1.009686740000000017e-06 6.773827163999999784e-05
7.792968750000000000e+02 9.451664959999999806e-07 6.113128728999999806e-05
7.796875000000000000e+02 8.059348660000000401e-07 5.285524533999999894e-05
7.800781250000000000e+02 8.797211944999999841e-07 5.668678910000000232e-05
7.804687500000000000e+02 7.798684755999999521e-07 4.932454747999999873e-05
7.808593750000000000e+02 8.478873993999999726e-07 5.298057681999999909e-05
7.812500000000000000e+02 9.212202401999999473e-07 5.545145764000000059e-05
7.816406250000000000e+02 9.287940301999999917e-07 5.570043072999999897e-05
7.820312500000000000e+02 1.047656766999999918e-06 5.992446095000000285e-05
7.824218750000000000e+02 9.497998786999999678e-07 5.284126150999999958e-05
7.828125000000000000e+02 8.333987916000000166e-07 4.512839292000000204e-05
7.832031250000000000e+02 8.677476504999999721e-07 4.674552928000000280e-05
7.835937500000000000e+02 9.574878349999999613e-07 5.019609613999999868e-05
7.839843750000000000e+02 9.022248236999999528e-07 4.714377775999999809e-05
7.843750000000000000e+02 9.370530450999999928e-07 4.757025535999999822e-05
7.847656250000000000e+02 8.740241508000000201e-07 4.227805074999999789e-05
7.851562500000000000e+02 7.915101126000000309e-07 3.743999600999999954e-05
7.855468750000000000e+02 7.956098868999999543e-07 3.677423425000000311e-05
7.859375000000000000e+02 7.675200515000000080e-07 3.434800919000000183e-05
7.863281250000000000e+02 8.041517074999999580e-07 3.477872116000000095e-05
7.867187500000000000e+02 6.937717784000000222e-07 2.986156921000000043e-05
7.871093750000000000e+02 7.830315413000000342e-07 3.319462206999999789e-05
7.875000000000000000e+02 7.905509339000000263e-07 3.333115562000000322e-05
7.878906250000000000e+02 8.812217744000000087e-07 3.489972869000000199e-05
7.882812500000000000e+02 9.669025854000000491e-07 3.873069383999999801e-05
7.886718750000000000e+02 9.219399647000000290e-07 3.756977490999999713e-05
7.890625000000000000e+02 8.135050244999999873e-07 3.325228840000000037e-05
7.894531250000000000e+02 7.531872212000000042e-07 3.028131395000000008e-05
7.898437500000000000e+02 7.243476254000000448e-07 2.895986430000000000e-05
7.902343750000000000e+02 8.229596461000000132e-07 3.189223312999999734e-05
7.906250000000000000e+02 9.615411558999999560e-07 3.581533752999999781e-05
7.910156250000000000e+02 9.556010264000000035e-07 3.503805379999999674e-05
7.914062500000000000e+02 7.962709772999999782e-07 2.968775676000000045e-05
7.917968750000000000e+02 7.646114957999999993e-07 2.807030807999999838e-05
7.921875000000000000e+02 7.927374953000000205e-07 2.645657808999999833e-05
7.925781250000000000e+02 9.128717230999999663e-07 2.872781658000000005e-05
7.929687500000000000e+02 8.900667524000000322e-07 2.898169224000000135e-05
7.933593750000000000e+02 8.151342210999999483e-07 2.618037819000000081e-05
7.937500000000000000e+02 8.520835607000000323e-07 2.714208570999999891e-05
7.941406250000000000e+02 8.821528087999999768e-07 2.757005467000000148e-05
7.945312500000000000e+02 9.521277673000000012e-07 2.999362628999999972e-05
7.949218750000000000e+02 9.324884344999999930e-07 2.981846533000000112e-05
7.953125000000000000e+02 9.251201287999999632e-07 2.871296359999999946e-05
7.957031250000000000e+02 7.837014078999999606e-07 2.313360395000000003e-05
7.960937500000000000e+02 6.776721314999999558e-07 2.047774249999999836e-05
7.964843750000000000e+02 8.661983476000000232e-07 2.478558608999999879e-05
7.968750000000000000e+02 1.004956668000000057e-06 2.723294183999999907e-05
7.972656250000000000e+02 8.955011907999999809e-07 2.482265193999999841e-05
7.976562500000000000e+02 9.061086730000000092e-07 2.600332155999999999e-05
7.980468750000000000e+02 8.670674945999999801e-07 2.488431780000000096e-05
7.984375000000000000e+02 7.352202852000000067e-07 2.123220809999999993e-05
7.988281250000000000e+02 9.449450480999999529e-07 2.610979328000000133e-05
7.992187500000000000e+02 1.137787416999999921e-06 3.035079244000000139e-05
7.996093750000000000e+02 8.910910718000000014e-07 2.338594953000000073e-05
8.000000000000000000e+02 6.960713713000000205e-07 1.804604593000000006e-05
8.003906250000000000e+02 8.297609786000000109e-07 2.183804956000000102e-05
8.007812500000000000e+02 8.551826204999999886e-07 2.353929224000000074e-05
8.011718750000000000e+02 8.079306963000000043e-07 2.208650696999999902e-05
8.015625000000000000e+02 9.256056950999999575e-07 2.419271646999999860e-05
8.019531250000000000e+02 8.543459302999999886e-07 2.200120708999999961e-05
8.023437500000000000e+02 8.692718353999999674e-07 2.274286064000000161e-05
8.027343750000000000e+02 9.726757399999998980e-07 2.478884962999999871e-05
8.031250000000000000e+02 8.843239361999999943e-07 2.180099339000000095e-05
8.035156250000000000e+02 1.007026415000000057e-06 2.447004456999999833e-05
8.039062500000000000e+02 9.220237925999999552e-07 2.315036469000000076e-05
8.042968750000000000e+02 9.148055146999999952e-07 2.283788575999999950e-05
8.046875000000000000e+02 9.526929246999999476e-07 2.167972195999999933e-05
8.050781250000000000e+02 9.245010280000000233e-07 1.988822962999999886e-05
8.054687500000000000e+02 8.123542823000000250e-07 1.666576665000000138e-05
8.058593750000000000e+02 1.063171207999999998e-06 2.272945786000000069e-05
8.062500000000000000e+02 1.116245993000000082e-06 2.323624804000000018e-05
8.066406250000000000e+02 9.426394783000000527e-07 1.932270787000000132e-05
8.070312500000000000e+02 7.311082545000000078e-07 1.465722119000000004e-05
8.074218750000000000e+02 6.724421180999999802e-07 1.335717337999999935e-05
8.078125000000000000e+02 8.794545037999999933e-07 1.758394298000000080e-05
8.082031250000000000e+02 9.641588105999999144e-07 1.952141691000000055e-05
8.085937500000000000e+02 8.868958941000000369e-07 1.708904728999999874e-05
8.089843750000000000e+02 8.447338665999999862e-07 1.641720029000000097e-05
8.093750000000000000e+02 8.409585849999999834e-07 1.649796559000000102e-05
8.097656250000000000e+02 8.981783876000000087e-07 1.803696587999999932e-05
8.101562500000000000e+02 8.756736235999999893e-07 1.713128566000000070e-05
8.105468750000000000e+02 8.464397038000000490e-07 1.558367136999999882e-05
8.109375000000000000e+02 9.848789029000000377e-07 1.857279500999999892e-05
8.113281250000000000e+02 9.934802654999999304e-07 1.887015344000000155e-05
8.117187500000000000e+02 8.696234889000000096e-07 1.611650205999999835e-05
8.121093750000000000e+02 8.582979465999999868e-07 1.511271717000000040e-05
8.125000000000000000e+02 6.754648401000000437e-07 1.158960922000000080e-05
8.128906250000000000e+02 6.966340320000000263e-07 1.174558479000000077e-05
8.132812500000000000e+02 7.887474992000000420e-07 1.288146549999999919e-05
8.136718750000000000e+02 8.303831813000000115e-07 1.417842529999999951e-05
8.140625000000000000e+02 8.618811351999999639e-07 1.613090229999999861e-05
8.144531250000000000e+02 8.926349273999999790e-07 1.672812855000000042e-05
8.148437500000000000e+02 9.184418144999999752e-07 1.652178239999999877e-05
8.152343750000000000e+02 8.408814905000000033e-07 1.491643641999999958e-05
8.156250000000000000e+02 7.971013122999999641e-07 1.330091971999999953e-05
8.160156250000000000e+02 7.570342255999999936e-07 1.308415711999999948e-05
8.164062500000000000e+02 9.242854814000000255e-07 1.615065905000000139e-05
8.167968750000000000e+02 9.227672735000000064e-07 1.536104747000000128e-05
8.171875000000000000e+02 8.670077256000000089e-07 1.389707830000000080e-05
8.175781250000000000e+02 7.667474427000000370e-07 1.105031197999999973e-05
8.179687500000000000e+02 7.764225286999999642e-07 1.170384635999999926e-05
8.183593750000000000e+02 9.779599995000000017e-07 1.534004631999999913e-05
8.187500000000000000e+02 9.311728359000000416e-07 1.481955799999999964e-05
8.191406250000000000e+02 9.598187499000000776e-07 1.554369908000000083e-05
8.195312500000000000e+02 7.451333123000000112e-07 1.151422948000000002e-05
8.199218750000000000e+02 7.069262516999999893e-07 1.106597235999999928e-05
8.203125000000000000e+02 7.576398594999999669e-07 1.213112411000000020e-05
8.207031250000000000e+02 9.223034206999999507e-07 1.421351316999999965e-05
8.210937500000000000e+02 8.558011916999999980e-07 1.382702116999999942e-05
8.214843750000000000e+02 8.349307691000000311e-07 1.298970092999999926e-05
8.218750000000000000e+02 7.091536678000000482e-07 1.022965200000000002e-05
8.222656250000000000e+02 9.022478990000000244e-07 1.490673659000000074e-05
8.226562500000000000e+02 1.063270091000000083e-06 1.819318597999999927e-05
8.230468750000000000e+02 8.356932397999999979e-07 1.321711240000000014e-05
8.234375000000000000e+02 7.544864780000000105e-07 1.248662339999999935e-05
8.238281250000000000e+02 8.957482863999999672e-07 1.776510808000000090e-05
8.242187500000000000e+02 9.113160650000000034e-07 1.741771196000000115e-05
8.246093750000000000e+02 8.338889729000000229e-07 1.435343009999999916e-05
8.250000000000000000e+02 8.071838109000000441e-07 1.623963646000000003e-05
8.253906250000000000e+02 8.018160262000000428e-07 1.670514337000000163e-05
8.257812500000000000e+02 8.151321783999999606e-07 1.723855025999999999e-05
8.261718750000000000e+02 8.441979884999999583e-07 1.754141409000000123e-05
8.265625000000000000e+02 7.996421751999999710e-07 1.766281263000000167e-05
8.269531250000000000e+02 9.004454479999999979e-07 2.029745623999999887e-05
8.273437500000000000e+02 8.310283081000000223e-07 1.697074887999999943e-05
8.277343750000000000e+02 7.418949680000000034e-07 1.327237948999999926e-05
8.281250000000000000e+02 7.418345180999999656e-07 1.183479704000000003e-05
8.285156250000000000e+02 6.780588898000000314e-07 1.017879236999999991e-05
8.289062500000000000e+02 6.994120038000000142e-07 1.131835304000000067e-05
8.292968750000000000e+02 8.542251819000000176e-07 1.276772586999999978e-05
8.296875000000000000e+02 9.049132176000000145e-07 1.234709745999999959e-05
8.300781250000000000e+02 8.500330303999999557e-07 1.102174149000000023e-05
8.304687500000000000e+02 7.997806273999999573e-07 1.093024985000000018e-05
8.308593750000000000e+02 8.269111327000000063e-07 1.039755957999999969e-05
8.312500000000000000e+02 8.807161589999999512e-07 1.054084657000000010e-05
8.316406250000000000e+02 8.974933895999999539e-07 1.118361952000000046e-05
8.320312500000000000e+02 8.943855535000000206e-07 1.117306990999999928e-05
8.324218750000000000e+02 8.606324929999999885e-07 1.148806669999999923e-05
8.328125000000000000e+02 8.988642934000000319e-07 1.197916623000000012e-05
8.332031250000000000e+02 9.493056874999999952e-07 1.161283286999999918e-05
8.335937500000000000e+02 8.193564839999999507e-07 9.930363408000000071e-06
8.339843750000000000e+02 6.622548345999999737e-07 9.764499171000000764e-06
8.343750000000000000e+02 6.767740079000000033e-07 9.920857869000000546e-06
8.347656250000000000e+02 8.411552174000000433e-07 1.134789192999999954e-05
8.351562500000000000e+02 8.414799369999999717e-07 8.963581419000000500e-06
8.355468750000000000e+02 9.917101198999999680e-07 9.705978825000000491e-06
8.359375000000000000e+02 9.781733520999999818e-07 9.157239598000000037e-06
8.363281250000000000e+02 7.467217298999999597e-07 7.909938599000000220e-06
8.367187500000000000e+02 7.080014125999999973e-07 7.190327249999999962e-06
8.371093750000000000e+02 7.530022400000000055e-07 7.482827899000000257e-06
8.375000000000000000e+02 8.450165966000000424e-07 8.281957119999999956e-06
8.378906250000000000e+02 8.730266140000000287e-07 9.292519060000000499e-06
8.382812500000000000e+02 7.869065387000000300e-07 9.399467113999999463e-06
8.386718750000000000e+02 8.338338190000000322e-07 9.452293214999999750e-06
8.390625000000000000e+02 8.714247294000000390e-07 9.208275958000000663e-06
8.394531250000000000e+02 9.194019011999999913e-07 9.130375934000000017e-06
8.398437500000000000e+02 9.516369049999999598e-07 1.029334788000000024e-05
8.402343750000000000e+02 8.236509992999999763e-07 9.913980955000000763e-06
8.406250000000000000e+02 8.786503461000000025e-07 9.709728989000000415e-06
8.410156250000000000e+02 9.735330088999999976e-07 9.769442898000000404e-06
8.414062500000000000e+02 9.322716773999999981e-07 8.448910212000000739e-06
8.417968750000000000e+02 7.545929273000000241e-07 6.827050433999999805e-06
8.421875000000000000e+02 8.571254908999999800e-07 7.390554265999999925e-06
8.425781250000000000e+02 8.838942804000000036e-07 7.840452232999999563e-06
8.429687500000000000e+02 9.037039926000000244e-07 8.237183945000000194e-06
8.433593750000000000e+02 1.022230055999999901e-06 1.021551807000000039e-05
8.437500000000000000e+02 8.577529896000000277e-07 8.865493701000000837e-06
8.441406250000000000e+02 7.935903760000000415e-07 8.798592381999999603e-06
8.445312500000000000e+02 8.642973154999999800e-07 1.013608191000000006e-05
8.449218750000000000e+02 9.036626083000000291e-07 1.135908673999999998e-05
8.453125000000000000e+02 7.884397268000000101e-07 1.015445686000000057e-05
8.457031250000000000e+02 8.034287297000000286e-07 9.033977485000000625e-06
8.460937500000000000e+02 8.136568678999999940e-07 9.743068886999999416e-06
8.464843750000000000e+02 8.154944238999999910e-07 9.670690003999999322e-06
8.468750000000000000e+02 8.687939861000000144e-07 1.088614002999999957e-05
8.472656250000000000e+02 8.549078344999999501e-07 1.041390027000000071e-05
8.476562500000000000e+02 8.229653960000000445e-07 9.840745635999999599e-06
8.480468750000000000e+02 8.386359923999999971e-07 9.291587571999999499e-06
8.484375000000000000e+02 7.235520927000000009e-07 8.989830143000000491e-06
8.488281250000000000e+02 8.582973413000000039e-07 1.122528168000000037e-05
8.492187500000000000e+02 8.352653997000000185e-07 1.013894779000000038e-05
8.496093750000000000e+02 8.377921903999999701e-07 1.046370916999999946e-05
8.500000000000000000e+02 9.426120904999999547e-07 9.705818433000000582e-06
8.503906250000000000e+02 9.642993055000001002e-07 9.618920679999999981e-06
8.507812500000000000e+02 7.300578334999999899e-07 9.696322578000000187e-06
8.511718750000000000e+02 8.417356575000000422e-07 9.094291201999999538e-06
8.515625000000000000e+02 8.518672575000000216e-07 9.702593025999999975e-06
8.519531250000000000e+02 1.058285433999999989e-06 1.313247829999999968e-05
8.523437500000000000e+02 1.113761041000000059e-06 1.460823179999999948e-05
8.527343750000000000e+02 9.791968392000000976e-07 1.205670430999999987e-05
8.531250000000000000e+02 9.287292678000000334e-07 9.934531198000000224e-06
8.535156250000000000e+02 7.895962944999999815e-07 9.598396462999999850e-06
8.539062500000000000e+02 7.730853764000000377e-07 9.173935572000000240e-06
8.542968750000000000e+02 7.844140962999999617e-07 9.126715953999999434e-06
8.546875000000000000e+02 8.925603297000000140e-07 8.896730336000000655e-06
8.550781250000000000e+02 9.381513570000000188e-07 9.399485272000000321e-06
8.554687500000000000e+02 9.796243766000000484e-07 9.199678301999999626e-06
8.558593750000000000e+02 8.947255558000000015e-07 9.507904703000000707e-06
8.562500000000000000e+02 8.095138935999999580e-07 1.039068265999999967e-05
8.566406250000000000e+02 9.744331752000000438e-07 9.769760051999999548e-06
8.570312500000000000e+02 9.893136104999999773e-07 1.068036040000000061e-05
8.574218750000000000e+02 6.752422572999999967e-07 9.211948043000000582e-06
8.578125000000000000e+02 6.959500174999999922e-07 7.805861876999999760e-06
8.582031250000000000e+02 8.693315286999999923e-07 7.621959208000000296e-06
8.585937500000000000e+02 8.453563720000000155e-07 8.999272129999999874e-06
8.589843750000000000e+02 7.847454736999999643e-07 1.093795595999999963e-05
8.593750000000000000e+02 9.347363536999999620e-07 1.423196378000000061e-05
8.597656250000000000e+02 9.593779724999999562e-07 1.428018327999999958e-05
8.601562500000000000e+02 8.707838394999999709e-07 1.774581615999999974e-05
8.605468750000000000e+02 8.748023581999999923e-07 1.928538417999999983e-05
8.609375000000000000e+02 7.727344039000000306e-07 1.958987737000000097e-05
8.613281250000000000e+02 7.555576290000000521e-07 1.650465972000000013e-05
8.617187500000000000e+02 7.416095899999999766e-07 1.631471842000000016e-05
8.621093750000000000e+02 7.264225172000000306e-07 1.474230439000000033e-05
8.625000000000000000e+02 8.546599822999999510e-07 1.471891609999999934e-05
8.628906250000000000e+02 8.577995186000000401e-07 1.808886775999999882e-05
8.632812500000000000e+02 8.684495199999999770e-07 1.996541786999999843e-05
8.636718750000000000e+02 8.977687052000000288e-07 2.136975848000000010e-05
8.640625000000000000e+02 8.259117044999999513e-07 2.502820883999999938e-05
8.644531250000000000e+02 8.340546615999999713e-07 3.462112713000000124e-05
8.648437500000000000e+02 6.463224651999999651e-07 3.612579490999999677e-05
8.652343750000000000e+02 6.654626134999999823e-07 3.408497479999999814e-05
8.656250000000000000e+02 7.954726451999999651e-07 3.532350443999999817e-05
8.660156250000000000e+02 8.972315408999999515e-07 4.468305555000000328e-05
8.664062500000000000e+02 8.594698726999999571e-07 5.778785066999999774e-05
8.667968750000000000e+02 9.398425167000000433e-07 4.605753285000000028e-05
8.671875000000000000e+02 7.963775779000000219e-07 4.935574962000000248e-05
8.675781250000000000e+02 8.611797197000000176e-07 6.626368022999999847e-05
8.679687500000000000e+02 8.434441426000000011e-07 7.754593461999999455e-05
8.683593750000000000e+02 7.372662759999999746e-07 8.967759983000000306e-05
8.687500000000000000e+02 8.742222206999999476e-07 1.035879319999999989e-04
8.691406250000000000e+02 8.349618640999999608e-07 1.203982809000000054e-04
8.695312500000000000e+02 8.209299971999999591e-07 1.216199771999999980e-04
8.699218750000000000e+02 9.478452058999999597e-07 1.353779979999999983e-04
8.703125000000000000e+02 7.676477603999999760e-07 1.835764941000000018e-04
8.707031250000000000e+02 6.829476146999999768e-07 2.361618923000000060e-04
8.710937500000000000e+02 8.311838588000000411e-07 3.178466419999999748e-04
8.714843750000000000e+02 7.987468509000000191e-07 4.353461748000000248e-04
8.718750000000000000e+02 8.371246691999999542e-07 5.549676464999999791e-04
8.722656250000000000e+02 8.453625001999999474e-07 7.045871337999999508e-04
8.726562500000000000e+02 8.424908650999999520e-07 1.035866343000000018e-03
8.730468750000000000e+02 7.435706937000000512e-07 9.824210950000000862e-04
8.734375000000000000e+02 8.246177436999999921e-07 8.293299005000000484e-04
8.738281250000000000e+02 8.401416412999999865e-07 8.560486122999999689e-04
8.742187500000000000e+02 7.062684902000000024e-07 7.852197265999999801e-04
8.746093750000000000e+02 6.077758562000000524e-07 5.317451620000000290e-04
8.750000000000000000e+02 7.992489103999999572e-07 3.705618264000000179e-04
8.753906250000000000e+02 9.283945614999999937e-07 2.549192756999999832e-04
8.757812500000000000e+02 8.512607913999999518e-07 2.011495715999999929e-04
8.761718750000000000e+02 7.483627290999999806e-07 1.762445733999999957e-04
8.765625000000000000e+02 8.124334194999999929e-07 1.189678246999999965e-04
8.769531250000000000e+02 8.754680636000000283e-07 8.911783041999999722e-05
8.773437500000000000e+02 8.362668707000000299e-07 8.527722718999999787e-05
8.777343750000000000e+02 7.051941615999999537e-07 6.910432862999999740e-05
8.781250000000000000e+02 8.119185738999999743e-07 5.761207960999999888e-05
8.785156250000000000e+02 8.992509761000000238e-07 5.381162661000000221e-05
8.789062500000000000e+02 8.532166748000000315e-07 4.146766195999999948e-05
8.792968750000000000e+02 9.473525278000000442e-07 3.699790040000000004e-05
8.796875000000000000e+02 9.185885889999999856e-07 3.458217289000000040e-05
8.800781250000000000e+02 8.456304014000000411e-07 3.484854344000000019e-05
8.804687500000000000e+02 7.702118499999999473e-07 3.773056710999999870e-05
8.808593750000000000e+02 8.045613141999999914e-07 5.387775442000000133e-05
8.812500000000000000e+02 8.274366458999999910e-07 6.181465957000000433e-05
8.816406250000000000e+02 8.705550528000000456e-07 5.200525345999999842e-05
8.820312500000000000e+02 7.951797771999999793e-07 6.181941445999999669e-05
8.824218750000000000e+02 8.414172929999999476e-07 5.799019486999999772e-05
8.828125000000000000e+02 8.992224534000000124e-07 4.302037006999999901e-05
8.832031250000000000e+02 7.415232654000000039e-07 4.364019051999999969e-05
8.835937500000000000e+02 8.509017235000000343e-07 4.503692185000000186e-05
8.839843750000000000e+02 8.837289699999999557e-07 4.912175780999999958e-05
8.843750000000000000e+02 8.736765070999999757e-07 4.004409117000000081e-05
8.847656250000000000e+02 8.400920859999999971e-07 3.887506665999999878e-05
8.851562500000000000e+02 8.389444456999999896e-07 3.428271179999999919e-05
8.855468750000000000e+02 9.211739382000000172e-07 2.872048572000000043e-05
8.859375000000000000e+02 8.171022095999999676e-07 2.333307440000000058e-05
8.863281250000000000e+02 8.142557683000000525e-07 2.185675438000000148e-05
8.867187500000000000e+02 8.716939169000000448e-07 2.522522920999999935e-05
8.871093750000000000e+02 9.792787756999999603e-07 2.529837072000000041e-05
8.875000000000000000e+02 1.101391887000000060e-06 2.674562395000000005e-05
8.878906250000000000e+02 8.059499217999999789e-07 2.251230427000000089e-05
8.882812500000000000e+02 7.729112897999999815e-07 2.283652757000000135e-05
8.886718750000000000e+02 8.414941604999999513e-07 2.221354526999999842e-05
8.890625000000000000e+02 7.479021295999999842e-07 1.916647203999999959e-05
8.894531250000000000e+02 8.394964388000000293e-07 1.814460453000000086e-05
8.898437500000000000e+02 7.608757827999999804e-07 1.442228156000000084e-05
8.902343750000000000e+02 7.937248184000000300e-07 1.226265704000000036e-05
8.906250000000000000e+02 8.519718153999999716e-07 1.298795415999999973e-05
8.910156250000000000e+02 8.156439219999999498e-07 1.415401292000000063e-05
8.914062500000000000e+02 7.692779406000000321e-07 1.475356093000000002e-05
8.917968750000000000e+02 6.938459222000000030e-07 1.287248955999999940e-05
8.921875000000000000e+02 9.333675681999999554e-07 1.100095580999999979e-05
8.925781250000000000e+02 9.695452825999999518e-07 1.313756002999999944e-05
8.929687500000000000e+02 8.830292944999999686e-07 1.460682397999999980e-05
8.933593750000000000e+02 7.353212873000000177e-07 1.429373011000000021e-05
8.937500000000000000e+02 7.818021915000000345e-07 1.417741694000000003e-05
8.941406250000000000e+02 9.630281931999999616e-07 1.781204928000000077e-05
8.945312500000000000e+02 8.581511720999999764e-07 1.822214503999999862e-05
8.949218750000000000e+02 7.908550747999999610e-07 1.422483145000000011e-05
8.953125000000000000e+02 8.026992453999999493e-07 1.250589110000000031e-05
8.957031250000000000e+02 8.596976757999999990e-07 1.405889216000000055e-05
8.960937500000000000e+02 1.031385681999999927e-06 1.289349555999999944e-05
8.964843750000000000e+02 1.010266271999999930e-06 1.536346244000000134e-05
8.968750000000000000e+02 1.052706035999999975e-06 1.652098467000000123e-05
8.972656250000000000e+02 9.766382726000000439e-07 1.432223401999999917e-05
8.976562500000000000e+02 8.313149722999999925e-07 1.351610501999999922e-05
8.980468750000000000e+02 9.603000793999999918e-07 1.113295478000000068e-05
8.984375000000000000e+02 9.147756301999999566e-07 1.152056287000000049e-05
8.988281250000000000e+02 9.586153504999999593e-07 8.981018227000000227e-06
8.992187500000000000e+02 8.320108648999999898e-07 6.877528144000000246e-06
8.996093750000000000e+02 7.581221725000000077e-07 7.027279872000000294e-06
9.000000000000000000e+02 7.863845057999999752e-07 7.140455400999999969e-06
9.003906250000000000e+02 8.131921830000000221e-07 6.756237348000000168e-06
9.007812500000000000e+02 9.025590003999999560e-07 5.874363637999999632e-06
9.011718750000000000e+02 8.639874246000000454e-07 6.282207842000000037e-06
9.015625000000000000e+02 9.072874839000000302e-07 7.016604979000000251e-06
9.019531250000000000e+02 8.446594958000000289e-07 6.017431528999999681e-06
9.023437500000000000e+02 7.573365508000000228e-07 5.019508535999999592e-06
9.027343750000000000e+02 8.389561725999999972e-07 5.601902395000000001e-06
9.031250000000000000e+02 7.807451127000000483e-07 5.839596547000000245e-06
9.035156250000000000e+02 8.971867519999999728e-07 6.480700801000000314e-06
9.039062500000000000e+02 1.041127573000000043e-06 7.345787748000000065e-06
9.042968750000000000e+02 8.233396708999999623e-07 6.944297516999999938e-06
9.046875000000000000e+02 8.899012150000000080e-07 7.162115076999999955e-06
9.050781250000000000e+02 9.334728069999999719e-07 6.867711503999999711e-06
9.054687500000000000e+02 8.519264212000000099e-07 5.935376425999999781e-06
9.058593750000000000e+02 7.766986765000000298e-07 4.575386522999999772e-06
9.062500000000000000e+02 8.514326083000000438e-07 3.514220375999999966e-06
9.066406250000000000e+02 8.759104298000000473e-07 3.609119304999999928e-06
9.070312500000000000e+02 8.346966107999999750e-07 4.849198999999999852e-06
9.074218750000000000e+02 1.002915972999999987e-06 5.402787838000000318e-06
9.078125000000000000e+02 8.450951285000000274e-07 4.557208277999999923e-06
9.082031250000000000e+02 8.178002206000000049e-07 4.005554441999999938e-06
9.085937500000000000e+02 8.449451008000000321e-07 4.258526454999999903e-06
9.089843750000000000e+02 9.329653759000000090e-07 5.709594913000000010e-06
9.093750000000000000e+02 9.892829694000000317e-07 8.021383096999999964e-06
9.097656250000000000e+02 8.681972040999999959e-07 6.796465659999999587e-06
9.101562500000000000e+02 1.043309822000000085e-06 6.579197671999999646e-06
9.105468750000000000e+02 9.538945083000000859e-07 5.450555818000000412e-06
9.109375000000000000e+02 1.030854266999999963e-06 6.293165994000000255e-06
9.113281250000000000e+02 8.536095613000000390e-07 6.204823495999999973e-06
9.117187500000000000e+02 8.460462119999999528e-07 5.998069403000000298e-06
9.121093750000000000e+02 8.453469905000000243e-07 5.908501867999999842e-06
9.125000000000000000e+02 8.291872720000000325e-07 5.227433192999999728e-06
9.128906250000000000e+02 9.262381871999999922e-07 5.258810852999999823e-06
9.132812500000000000e+02 8.808886568999999725e-07 4.235070985999999902e-06
9.136718750000000000e+02 8.595850226000000013e-07 3.289932332000000015e-06
9.140625000000000000e+02 7.925294386999999817e-07 2.893207278000000030e-06
9.144531250000000000e+02 7.489806950000000071e-07 2.881366965999999872e-06
9.148437500000000000e+02 7.337018503000000112e-07 3.258070164999999861e-06
9.152343750000000000e+02 8.964204226999999637e-07 3.847794576999999947e-06
9.156250000000000000e+02 8.191925354000000359e-07 3.820818033000000419e-06
9.160156250000000000e+02 9.160335025999999991e-07 4.524317782000000375e-06
9.164062500000000000e+02 9.511809962999999963e-07 5.015670004999999614e-06
9.167968750000000000e+02 9.625870374999999397e-07 5.561286719000000225e-06
9.171875000000000000e+02 7.220499995999999506e-07 4.368968953000000363e-06
9.175781250000000000e+02 9.170982984000000266e-07 4.977172421999999666e-06
9.179687500000000000e+02 9.912198629000000154e-07 5.205121052000000069e-06
9.183593750000000000e+02 8.186975877000000191e-07 3.777962610000000186e-06
9.187500000000000000e+02 7.967417904999999564e-07 3.679946614999999917e-06
9.191406250000000000e+02 1.033697833999999923e-06 4.407331260999999928e-06
9.195312500000000000e+02 8.587826050000000440e-07 3.821315856000000077e-06
9.199218750000000000e+02 7.712634058999999845e-07 3.742028284000000027e-06
9.203125000000000000e+02 1.021367265000000025e-06 4.755866471999999996e-06
9.207031250000000000e+02 1.125095889000000052e-06 4.706433434000000318e-06
9.210937500000000000e+02 1.075487024000000061e-06 4.865554216000000413e-06
9.214843750000000000e+02 9.339446794000000231e-07 4.133344169000000332e-06
9.218750000000000000e+02 8.623543694000000422e-07 3.582773134999999877e-06
9.222656250000000000e+02 8.610388465000000371e-07 3.329417087000000091e-06
9.226562500000000000e+02 1.017026447000000077e-06 3.235435422999999827e-06
9.230468750000000000e+02 9.889786014999999089e-07 2.978022951999999943e-06
9.234375000000000000e+02 1.157916855999999906e-06 3.925353538999999849e-06
9.238281250000000000e+02 1.128822371999999941e-06 4.679801281000000375e-06
9.242187500000000000e+02 9.588439100999999396e-07 5.409258625000000186e-06
9.246093750000000000e+02 8.286082694000000071e-07 5.061371946000000030e-06
9.250000000000000000e+02 7.658486382000000180e-07 4.276334284999999785e-06
9.253906250000000000e+02 8.493993278999999983e-07 3.875230206999999751e-06
9.257812500000000000e+02 9.690591867000000269e-07 3.709596571999999871e-06
9.261718750000000000e+02 8.836124582999999903e-07 3.759447842000000071e-06
9.265625000000000000e+02 7.886757763999999494e-07 3.118841713000000120e-06
9.269531250000000000e+02 9.156630104999999967e-07 3.032115247000000092e-06
9.273437500000000000e+02 9.270523315999999885e-07 2.879717342000000159e-06
9.277343750000000000e+02 9.478191798999999947e-07 3.375388669000000199e-06
9.281250000000000000e+02 9.620929977000000716e-07 4.077586814999999855e-06
9.285156250000000000e+02 7.785064235999999661e-07 3.128017084999999988e-06
9.289062500000000000e+02 7.785610479000000261e-07 3.004742261999999998e-06
9.292968750000000000e+02 8.880280246000000469e-07 3.336529748000000072e-06
9.296875000000000000e+02 8.037159991000000131e-07 3.221252165999999886e-06
9.300781250000000000e+02 8.095021666999999504e-07 3.292539470000000057e-06
9.304687500000000000e+02 7.769688474999999504e-07 3.330547098999999987e-06
9.308593750000000000e+02 8.558019483000000108e-07 3.264304297999999948e-06
9.312500000000000000e+02 7.944701149999999867e-07 3.119550165000000127e-06
9.316406250000000000e+02 8.854006859000000058e-07 3.316853191999999990e-06
9.320312500000000000e+02 1.041741604999999955e-06 3.324270902000000203e-06
9.324218750000000000e+02 1.060417597999999931e-06 3.567956479000000179e-06
9.328125000000000000e+02 9.779755847999999026e-07 3.729678044000000028e-06
9.332031250000000000e+02 7.581987373999999513e-07 3.252661602000000051e-06
9.335937500000000000e+02 7.816594268999999904e-07 3.208367788000000104e-06
9.339843750000000000e+02 7.497380967000000092e-07 2.741043606000000096e-06
9.343750000000000000e+02 8.339073575999999989e-07 2.614489508000000181e-06
9.347656250000000000e+02 1.029499176000000029e-06 3.114198797999999849e-06
9.351562500000000000e+02 1.059739938000000025e-06 2.910362338999999984e-06
9.355468750000000000e+02 9.642130565999999681e-07 2.631444532000000092e-06
9.359375000000000000e+02 1.132052468999999985e-06 2.523932076999999880e-06
9.363281250000000000e+02 1.127514262999999969e-06 2.539583380999999963e-06
9.367187500000000000e+02 9.736069257000000020e-07 2.572680268999999843e-06
9.371093750000000000e+02 1.011791970000000088e-06 2.805874950999999978e-06
9.375000000000000000e+02 1.143388377000000012e-06 3.712964213999999851e-06
9.378906250000000000e+02 1.007764146000000077e-06 3.571679406000000086e-06
9.382812500000000000e+02 1.038793632000000099e-06 3.386701198000000016e-06
9.386718750000000000e+02 9.072265801000000082e-07 3.170449435000000033e-06
9.390625000000000000e+02 8.941908881999999707e-07 3.078341338999999956e-06
9.394531250000000000e+02 9.693947251999999514e-07 3.132491133999999892e-06
9.398437500000000000e+02 9.459350193000000075e-07 2.781561229999999943e-06
9.402343750000000000e+02 8.870318495999999768e-07 2.469945550000000122e-06
9.406250000000000000e+02 8.677341836000000054e-07 2.308202801000000085e-06
9.410156250000000000e+02 9.664391866000000521e-07 2.633607111000000144e-06
9.414062500000000000e+02 8.724341443999999621e-07 2.535791757999999890e-06
9.417968750000000000e+02 7.898667680999999622e-07 2.197026734000000091e-06
9.421875000000000000e+02 7.809701920999999615e-07 2.153864142999999880e-06
9.425781250000000000e+02 7.444020879000000041e-07 2.214438726000000006e-06
9.429687500000000000e+02 8.176916528999999513e-07 2.398295547000000022e-06
9.433593750000000000e+02 7.398820392999999753e-07 2.218289815999999908e-06
9.437500000000000000e+02 7.457957644999999564e-07 2.072579379000000124e-06
9.441406250000000000e+02 7.774860384000000168e-07 2.214856351999999812e-06
9.445312500000000000e+02 9.298927960000000018e-07 2.871654732000000081e-06
9.449218750000000000e+02 9.522715911999999810e-07 3.061746139000000027e-06
9.453125000000000000e+02 7.893569915999999829e-07 2.562956232999999804e-06
9.457031250000000000e+02 8.315716006000000314e-07 2.775279281999999943e-06
9.460937500000000000e+02 8.028368654000000508e-07 2.896023229000000187e-06
9.464843750000000000e+02 9.391237000000000358e-07 4.043530900000000192e-06
9.468750000000000000e+02 9.748196309000000593e-07 4.483122574999999737e-06
9.472656250000000000e+02 8.480384106999999572e-07 4.169860448000000187e-06
9.476562500000000000e+02 7.878325041000000333e-07 4.339671858999999810e-06
9.480468750000000000e+02 7.919412058999999951e-07 4.670841077000000063e-06
9.484375000000000000e+02 8.223214040999999472e-07 4.735725079999999744e-06
9.488281250000000000e+02 8.340804607000000343e-07 5.135868314999999761e-06
9.492187500000000000e+02 8.501490882000000428e-07 6.064659620999999675e-06
9.496093750000000000e+02 8.726942530000000368e-07 7.082747308000000052e-06
9.500000000000000000e+02 1.011852419999999989e-06 8.659106393000000454e-06
9.503906250000000000e+02 9.762942604999999594e-07 8.990253822000000548e-06
9.507812500000000000e+02 9.494389193999999867e-07 8.957313392999999546e-06
9.511718750000000000e+02 9.461864273000000516e-07 8.577251630000000109e-06
9.515625000000000000e+02 9.138115337000000487e-07 7.717838349000000127e-06
9.519531250000000000e+02 8.782095686999999870e-07 7.304972339000000079e-06
9.523437500000000000e+02 8.195117321000000153e-07 6.817586658000000262e-06
9.527343750000000000e+02 8.282620632000000421e-07 7.131930376000000350e-06
9.531250000000000000e+02 8.500139648999999877e-07 6.541819509000000135e-06
9.535156250000000000e+02 9.941531583999999397e-07 8.291000849000000757e-06
9.539062500000000000e+02 9.191367235999999518e-07 7.764512631999999180e-06
9.542968750000000000e+02 8.826558518000000414e-07 7.050357662000000237e-06
9.546875000000000000e+02 1.018188991999999931e-06 7.234215541999999965e-06
9.550781250000000000e+02 1.151263962000000026e-06 8.065961984999999999e-06
9.554687500000000000e+02 1.181118193000000040e-06 8.366595454000000314e-06
9.558593750000000000e+02 9.129286171999999592e-07 6.320556835000000324e-06
9.562500000000000000e+02 9.787411574000000360e-07 5.684591805999999884e-06
9.566406250000000000e+02 8.774694924999999938e-07 5.321298648000000374e-06
9.570312500000000000e+02 8.380992820000000099e-07 5.451248230000000256e-06
9.574218750000000000e+02 9.142445183999999707e-07 5.822887256999999596e-06
9.578125000000000000e+02 8.258441427999999925e-07 5.599184797000000336e-06
9.582031250000000000e+02 7.363459849000000247e-07 4.868872528999999858e-06
9.585937500000000000e+02 7.811846794999999923e-07 3.784162545000000098e-06
9.589843750000000000e+02 8.365462719000000175e-07 4.069540244999999939e-06
9.593750000000000000e+02 8.746637546000000074e-07 4.144539581000000201e-06
9.597656250000000000e+02 9.212794039000000415e-07 4.040596318000000312e-06
9.601562500000000000e+02 7.635980709999999725e-07 3.097298549000000111e-06
9.605468750000000000e+02 7.478451599000000136e-07 3.064604459000000034e-06
9.609375000000000000e+02 8.631887898999999722e-07 3.542629861999999876e-06
9.613281250000000000e+02 8.829307135000000263e-07 3.401186477000000115e-06
9.617187500000000000e+02 8.827960442000000299e-07 3.425013269999999886e-06
9.621093750000000000e+02 8.780388867000000202e-07 3.203005526999999907e-06
9.625000000000000000e+02 8.523093210000000119e-07 2.689499738999999836e-06
9.628906250000000000e+02 8.954280305999999894e-07 2.771784839000000039e-06
9.632812500000000000e+02 7.438805845999999858e-07 2.549368245000000004e-06
9.636718750000000000e+02 5.989359850999999511e-07 1.826808091000000048e-06
9.640625000000000000e+02 6.235307722000000102e-07 1.326942342999999919e-06
9.644531250000000000e+02 7.191972031999999899e-07 1.069345420000000092e-06
9.648437500000000000e+02 9.522762061999999930e-07 8.876835585999999781e-07
9.652343750000000000e+02 9.397944745000000052e-07 6.206649249000000036e-07
9.656250000000000000e+02 7.966851234000000459e-07 4.965798534999999619e-07
9.660156250000000000e+02 8.704388438000000030e-07 4.805254115999999756e-07
9.664062500000000000e+02 8.971475616999999953e-07 4.083703225000000018e-07
9.667968750000000000e+02 9.601991529999999272e-07 3.500986613999999852e-07
9.671875000000000000e+02 9.581017911000000959e-07 3.336074897999999915e-07
9.675781250000000000e+02 1.071857078999999903e-06 3.408909841000000214e-07
9.679687500000000000e+02 1.245016916000000103e-06 3.530335078999999771e-07
9.683593750000000000e+02 1.493010248000000052e-06 3.292196516999999759e-07
9.687500000000000000e+02 1.393473397000000037e-06 3.531253554000000047e-07
9.691406250000000000e+02 1.430436354999999949e-06 2.875836292000000104e-07
9.695312500000000000e+02 1.831413178000000106e-06 2.331097009000000065e-07
9.699218750000000000e+02 1.964468629000000017e-06 2.372586332999999978e-07
9.703125000000000000e+02 2.113366189999999921e-06 2.754292083000000226e-07
9.707031250000000000e+02 2.270817829000000120e-06 3.013137005000000194e-07
9.710937500000000000e+02 2.427718532999999850e-06 2.560487735999999861e-07
9.714843750000000000e+02 2.708747773999999872e-06 2.199805726999999908e-07
9.718750000000000000e+02 2.989320349999999823e-06 2.280505208999999962e-07
9.722656250000000000e+02 3.031467019000000012e-06 2.250572861999999968e-07
9.726562500000000000e+02 2.969358415999999821e-06 2.146922088999999965e-07
9.730468750000000000e+02 3.067408607999999943e-06 2.088974164000000015e-07
9.734375000000000000e+02 2.539032900999999981e-06 2.408993212000000085e-07
9.738281250000000000e+02 2.277862852000000171e-06 2.411016468000000104e-07
9.742187500000000000e+02 2.401988513000000195e-06 2.162944148999999927e-07
9.746093750000000000e+02 1.874342593999999921e-06 1.562982578000000071e-07
9.750000000000000000e+02 1.760710702000000000e-06 1.821155381999999961e-07
9.753906250000000000e+02 1.681357459999999960e-06 1.921402727999999930e-07
9.757812500000000000e+02 1.957619708000000029e-06 1.722723235999999996e-07
9.761718750000000000e+02 1.590701674999999905e-06 1.701762290000000114e-07
9.765625000000000000e+02 1.508261932000000001e-06 2.148290534000000113e-07
9.769531250000000000e+02 1.900929654999999982e-06 2.525634660999999747e-07
9.773437500000000000e+02 1.907317674000000094e-06 2.978906019999999894e-07
9.777343750000000000e+02 1.845406686999999952e-06 3.342370690999999844e-07
9.781250000000000000e+02 2.134781796999999804e-06 2.569155940999999740e-07
9.785156250000000000e+02 1.983070099000000183e-06 2.230540604999999879e-07
9.789062500000000000e+02 2.049553186999999946e-06 2.855004907999999998e-07
9.792968750000000000e+02 2.092411183000000090e-06 3.165127270999999809e-07
9.796875000000000000e+02 2.350459928999999999e-06 3.528218196999999784e-07
9.800781250000000000e+02 2.473207272000000006e-06 2.989136918999999985e-07
9.804687500000000000e+02 3.066497698000000110e-06 2.282159069999999904e-07
9.808593750000000000e+02 3.206553535000000041e-06 2.812660093000000167e-07
9.812500000000000000e+02 3.155025102000000076e-06 3.320882604999999942e-07
9.816406250000000000e+02 3.325427241999999888e-06 3.083378995000000238e-07
9.820312500000000000e+02 3.352587178000000172e-06 2.683219948000000038e-07
9.824218750000000000e+02 3.367675594000000155e-06 3.369530021999999839e-07
9.828125000000000000e+02 3.599078417999999831e-06 3.597716668000000200e-07
9.832031250000000000e+02 3.674766838000000147e-06 3.544189379000000104e-07
9.835937500000000000e+02 3.443332843999999844e-06 3.592697586999999747e-07
9.839843750000000000e+02 2.660326419999999878e-06 2.966822659999999948e-07
9.843750000000000000e+02 2.397065212999999798e-06 3.179130615000000073e-07
9.847656250000000000e+02 2.258885064000000120e-06 3.151830941000000158e-07
9.851562500000000000e+02 1.917615643000000171e-06 2.924443042999999974e-07
9.855468750000000000e+02 1.812298753000000025e-06 3.651840512999999812e-07
9.859375000000000000e+02 1.735349586000000018e-06 3.139463677999999924e-07
9.863281250000000000e+02 1.572160276000000065e-06 3.033216169000000131e-07
9.867187500000000000e+02 1.641397428000000061e-06 4.044861326999999808e-07
9.871093750000000000e+02 1.439533043000000054e-06 3.941235899000000158e-07
9.875000000000000000e+02 1.297787635999999924e-06 3.916695812000000180e-07
9.878906250000000000e+02 1.207743234999999917e-06 4.144643382999999918e-07
9.882812500000000000e+02 9.270802490000000171e-07 3.812252909999999975e-07
9.886718750000000000e+02 1.030925612000000104e-06 4.669290260999999952e-07
9.890625000000000000e+02 1.016525447000000012e-06 6.346352827000000005e-07
9.894531250000000000e+02 8.516769802000000072e-07 6.588170586000000112e-07
9.898437500000000000e+02 8.204524504999999603e-07 6.216226284000000143e-07
9.902343750000000000e+02 8.843644882999999989e-07 6.672968404999999736e-07
9.906250000000000000e+02 8.476381097999999685e-07 8.068540979000000228e-07
9.910156250000000000e+02 8.390067870999999537e-07 7.792300822999999619e-07
9.914062500000000000e+02 9.339748665000000158e-07 7.841977930999999510e-07
9.917968750000000000e+02 9.561390986000000178e-07 9.438671635999999965e-07
9.921875000000000000e+02 1.034761418999999942e-06 1.273193832000000011e-06
9.925781250000000000e+02 9.796724187999999806e-07 1.216208036000000032e-06
9.929687500000000000e+02 8.439688235999999951e-07 1.133977106999999929e-06
9.933593750000000000e+02 7.979083449000000392e-07 1.268834100999999961e-06
9.937500000000000000e+02 8.362731502999999604e-07 1.378473347999999897e-06
9.941406250000000000e+02 8.358498496999999838e-07 1.397191785000000102e-06
9.945312500000000000e+02 8.525679163999999550e-07 1.440275086999999943e-06
9.949218750000000000e+02 9.527877984999999522e-07 1.321702190999999990e-06
9.953125000000000000e+02 9.357332095999999928e-07 1.196367153999999958e-06
9.957031250000000000e+02 9.001646094000000053e-07 1.240570329999999977e-06
9.960937500000000000e+02 9.670028308999999413e-07 1.344733375999999963e-06
9.964843750000000000e+02 9.164489349000000102e-07 1.445664584999999946e-06
9.968750000000000000e+02 8.814125811999999850e-07 1.572910187000000011e-06
9.972656250000000000e+02 9.088753719000000481e-07 1.585848281999999938e-06
9.976562500000000000e+02 8.342229982999999961e-07 1.511651666000000075e-06
9.980468750000000000e+02 7.697367999999999949e-07 1.351733157000000012e-06
9.984375000000000000e+02 8.571076359000000091e-07 1.273085036999999970e-06
9.988281250000000000e+02 9.050699788000000303e-07 1.342078271000000092e-06
9.992187500000000000e+02 8.218187393000000263e-07 1.472320797000000024e-06
9.996093750000000000e+02 9.852279084000000034e-07 1.644017125000000027e-06
1.000000000000000000e+03 9.476208073000000385e-07 1.761725412999999971e-06
1.000390625000000000e+03 7.167569640000000188e-07 1.391327312000000101e-06
1.000781250000000000e+03 5.779702347000000268e-07 9.027395934999999505e-07
1.001171875000000000e+03 4.341439205999999975e-07 5.977186270000000303e-07
1.001562500000000000e+03 3.744558857999999948e-07 5.293663964999999860e-07
1.001953125000000000e+03 3.463635535999999806e-07 4.954477228999999833e-07
1.002343750000000000e+03 3.577001417999999759e-07 4.774771176000000057e-07
1.002734375000000000e+03 3.962293119000000190e-07 5.385370019999999809e-07
1.003125000000000000e+03 3.658972693000000187e-07 5.654214709000000107e-07
1.003515625000000000e+03 4.316461442999999776e-07 5.738549886000000319e-07
1.003906250000000000e+03 3.713918551000000196e-07 5.545934865999999550e-07
1.004296875000000000e+03 3.565358949000000050e-07 6.187287502000000439e-07
1.004687500000000000e+03 3.307706947999999798e-07 6.155231654000000217e-07
1.005078125000000000e+03 3.928301208999999983e-07 6.952930882999999646e-07
1.005468750000000000e+03 4.077196727999999891e-07 8.481366133999999989e-07
1.005859375000000000e+03 3.712743977000000224e-07 7.657377250999999480e-07
1.006250000000000000e+03 3.727542097000000128e-07 8.480995414999999555e-07
1.006640625000000000e+03 3.561203491000000057e-07 7.830192847999999901e-07
1.007031250000000000e+03 3.562612979999999855e-07 8.595324410000000349e-07
1.007421875000000000e+03 3.701967022999999791e-07 8.154604539000000084e-07
1.007812500000000000e+03 3.893758516999999862e-07 9.428973929000000037e-07
1.008203125000000000e+03 4.298682060999999962e-07 1.121452249999999983e-06
1.008593750000000000e+03 5.039056399999999771e-07 9.429082875000000521e-07
1.008984375000000000e+03 5.560758331000000337e-07 8.729888612000000247e-07
1.009375000000000000e+03 5.474293034000000186e-07 8.684704013000000308e-07
1.009765625000000000e+03 5.051216362000000081e-07 1.000609872999999921e-06
1.010156250000000000e+03 5.497404718000000259e-07 8.209590494000000384e-07
1.010546875000000000e+03 5.231367278999999790e-07 9.647223791999999632e-07
1.010937500000000000e+03 5.963922850999999546e-07 9.496291966000000324e-07
1.011328125000000000e+03 6.360949322000000141e-07 1.164083351000000064e-06
1.011718750000000000e+03 6.072778821999999526e-07 1.229591749999999983e-06
1.012109375000000000e+03 6.878662998000000129e-07 1.180262815999999953e-06
1.012500000000000000e+03 8.203507675999999573e-07 1.072023903000000063e-06
1.012890625000000000e+03 7.603125923999999696e-07 1.393576592999999992e-06
1.013281250000000000e+03 7.887091410999999492e-07 1.881580240000000015e-06
1.013671875000000000e+03 1.009414525999999991e-06 1.879831656999999941e-06
1.014062500000000000e+03 1.018863473999999955e-06 2.354647087000000105e-06
1.014453125000000000e+03 1.025920148000000025e-06 2.417237624999999919e-06
1.014843750000000000e+03 1.104503505999999983e-06 2.620870112000000184e-06
1.015234375000000000e+03 1.255965836999999976e-06 2.636818596999999910e-06
1.015625000000000000e+03 1.260911001999999962e-06 3.239002496999999879e-06
1.016015625000000000e+03 1.097399772000000092e-06 3.038314879999999968e-06
1.016406250000000000e+03 1.073052081000000074e-06 2.976776125000000136e-06
1.016796875000000000e+03 1.081956070999999970e-06 2.992877436999999964e-06
1.017187500000000000e+03 1.052135053000000051e-06 3.088180374000000095e-06
1.017578125000000000e+03 1.022665008000000088e-06 3.055240246999999976e-06
1.017968750000000000e+03 6.972706095000000366e-07 2.649820394000000099e-06
1.018359375000000000e+03 5.922997738999999824e-07 2.850032884999999994e-06
1.018750000000000000e+03 5.485655949999999504e-07 3.097940421999999902e-06
1.019140625000000000e+03 5.471843261999999664e-07 3.554470174000000033e-06
1.019531250000000000e+03 5.208051698999999968e-07 3.569111003999999951e-06
1.019921875000000000e+03 4.146420563999999863e-07 3.981723109000000216e-06
1.020312500000000000e+03 4.578782613000000244e-07 3.601328153000000098e-06
1.020703125000000000e+03 4.723396704999999757e-07 2.601225937000000144e-06
1.021093750000000000e+03 4.496433431000000200e-07 2.888795872999999939e-06
1.021484375000000000e+03 4.195257501999999773e-07 3.150713260999999892e-06
1.021875000000000000e+03 4.005965334999999989e-07 4.050087935999999843e-06
1.022265625000000000e+03 3.975233105000000201e-07 3.285778159999999922e-06
1.022656250000000000e+03 4.284739999000000074e-07 2.914156989000000132e-06
1.023046875000000000e+03 4.937949969000000293e-07 2.991721397999999994e-06
1.023437500000000000e+03 4.936543507000000253e-07 2.829525615999999932e-06
1.023828125000000000e+03 4.679389707000000077e-07 2.623542921000000113e-06
1.024218750000000000e+03 5.107930700999999710e-07 3.319879470000000036e-06
1.024609375000000000e+03 4.792338340999999902e-07 2.405695552999999964e-06
1.025000000000000000e+03 5.830954631999999701e-07 2.483840855999999809e-06
1.025390625000000000e+03 6.881633289999999951e-07 2.202087881000000036e-06
1.025781250000000000e+03 6.942458447999999852e-07 1.571923469999999945e-06
1.026171875000000000e+03 7.681413462999999657e-07 1.710329833999999970e-06
1.026562500000000000e+03 7.747853880000000169e-07 1.813266405000000072e-06
1.026953125000000000e+03 8.087956822000000393e-07 1.652462408000000068e-06
1.027343750000000000e+03 8.828725332999999527e-07 1.449073837999999991e-06
1.027734375000000000e+03 9.428995113000000437e-07 1.041534380000000096e-06
1.028125000000000000e+03 1.116724145000000064e-06 9.463084620000000405e-07
1.028515625000000000e+03 1.288592139000000003e-06 1.182820248000000105e-06
1.028906250000000000e+03 1.250037889000000007e-06 1.099983987000000097e-06
1.029296875000000000e+03 1.471222107000000034e-06 7.034623740000000096e-07
1.029687500000000000e+03 1.629452103999999926e-06 6.218507341000000104e-07
1.030078125000000000e+03 1.535906829000000085e-06 5.499082031999999620e-07
1.030468750000000000e+03 1.568787337999999933e-06 5.600333723999999495e-07
1.030859375000000000e+03 1.786579476999999957e-06 4.287664895999999867e-07
1.031250000000000000e+03 2.274502322000000156e-06 3.362536672000000143e-07
1.031640625000000000e+03 2.575445681999999844e-06 2.729130096000000064e-07
1.032031250000000000e+03 3.181625478999999948e-06 2.931963911000000109e-07
1.032421875000000000e+03 2.752837919000000153e-06 3.150192021999999784e-07
1.032812500000000000e+03 2.669190691000000006e-06 2.797518300999999898e-07
1.033203125000000000e+03 3.326404730000000040e-06 2.536732589000000158e-07
1.033593750000000000e+03 4.032541577000000297e-06 2.355055671999999990e-07
1.033984375000000000e+03 4.555444259999999658e-06 2.502754297999999908e-07
1.034375000000000000e+03 5.032507912999999897e-06 2.638429711000000112e-07
1.034765625000000000e+03 4.697027761999999789e-06 2.522916685000000087e-07
1.035156250000000000e+03 4.656067091000000355e-06 3.253006218999999927e-07
1.035546875000000000e+03 4.749630826000000032e-06 5.013333416000000228e-07
1.035937500000000000e+03 4.906967920000000295e-06 6.143408363999999761e-07
1.036328125000000000e+03 5.687486743000000053e-06 6.337297446999999609e-07
1.036718750000000000e+03 5.819564402999999878e-06 5.585331708000000372e-07
1.037109375000000000e+03 4.899001546000000335e-06 4.076704580000000172e-07
1.037500000000000000e+03 4.667191082999999917e-06 3.038625830000000218e-07
1.037890625000000000e+03 4.809493931000000398e-06 2.946189308000000236e-07
1.038281250000000000e+03 4.807158250000000283e-06 2.483304789000000228e-07
1.038671875000000000e+03 3.480592678999999991e-06 2.129329390000000086e-07
1.039062500000000000e+03 3.350908805000000039e-06 1.804856794999999944e-07
1.039453125000000000e+03 3.374786136999999863e-06 1.723170936000000104e-07
1.039843750000000000e+03 3.118381718999999938e-06 1.717487963999999929e-07
1.040234375000000000e+03 3.262943077999999910e-06 1.873607397000000040e-07
1.040625000000000000e+03 3.369630570000000034e-06 1.844034799000000126e-07
1.041015625000000000e+03 2.924005101999999956e-06 1.565541484999999962e-07
1.041406250000000000e+03 2.914972874000000111e-06 1.389515574000000003e-07
1.041796875000000000e+03 2.833857430000000040e-06 1.486720091999999925e-07
1.042187500000000000e+03 2.291637106999999827e-06 1.374833964999999967e-07
1.042578125000000000e+03 1.847149974000000084e-06 1.617295847999999930e-07
1.042968750000000000e+03 1.732256881000000096e-06 1.404968978000000012e-07
1.043359375000000000e+03 1.851484966000000074e-06 9.904500533999999392e-08
1.043750000000000000e+03 1.808525741000000018e-06 1.118512485999999967e-07
1.044140625000000000e+03 1.760740662000000048e-06 1.064046578000000056e-07
1.044531250000000000e+03 1.599029992000000016e-06 1.011651966999999945e-07
1.044921875000000000e+03 1.466888173999999969e-06 1.041108904999999982e-07
1.045312500000000000e+03 1.539123762000000022e-06 1.343936802999999946e-07
1.045703125000000000e+03 1.715719785999999925e-06 1.401203910000000023e-07
1.046093750000000000e+03 1.310797150000000049e-06 1.382033859000000123e-07
1.046484375000000000e+03 1.197447231999999983e-06 1.478553585999999947e-07
1.046875000000000000e+03 1.170322250000000076e-06 1.375459459000000006e-07
1.047265625000000000e+03 1.074040766000000080e-06 1.122108745000000060e-07
1.047656250000000000e+03 1.161365299000000023e-06 1.004633272000000027e-07
1.048046875000000000e+03 1.074769418000000094e-06 1.224322129999999991e-07
1.048437500000000000e+03 1.005099129999999935e-06 1.517562496999999944e-07
1.048828125000000000e+03 7.945814063999999573e-07 1.132810041000000033e-07
1.049218750000000000e+03 7.470723998000000126e-07 1.015745481000000045e-07
1.049609375000000000e+03 6.717609030000000212e-07 1.108231937000000030e-07
1.050000000000000000e+03 8.369779703999999960e-07 1.188187332999999961e-07
1.050390625000000000e+03 8.105780841999999713e-07 1.084771473999999965e-07
1.050781250000000000e+03 6.889482698000000193e-07 1.262865751000000130e-07
1.051171875000000000e+03 5.510348486000000119e-07 1.285363383999999957e-07
1.051562500000000000e+03 6.064426673000000208e-07 1.175334162999999964e-07
1.051953125000000000e+03 6.473585113999999734e-07 9.591137972999999583e-08
1.052343750000000000e+03 6.389002161000000476e-07 8.234064193000000044e-08
1.052734375000000000e+03 5.464887362000000292e-07 9.419807143999999978e-08
1.053125000000000000e+03 4.533301439000000212e-07 8.729356176000000392e-08
1.053515625000000000e+03 4.805564310000000334e-07 7.028722781999999884e-08
1.053906250000000000e+03 5.282981582999999862e-07 6.903645299999999906e-08
1.054296875000000000e+03 4.543291938999999854e-07 9.158239328000000404e-08
1.054687500000000000e+03 3.512952516999999992e-07 9.312371442999999676e-08
1.055078125000000000e+03 4.336220011000000152e-07 8.882502857999999915e-08
1.055468750000000000e+03 5.205758159000000147e-07 9.326670606000000520e-08
1.055859375000000000e+03 4.591904932000000028e-07 7.753907382000000039e-08
1.056250000000000000e+03 3.943981489999999935e-07 7.785667695000000236e-08
1.056640625000000000e+03 3.362573744000000049e-07 8.630429043999999573e-08
1.057031250000000000e+03 4.057173361000000022e-07 9.468737327999999800e-08
1.057421875000000000e+03 4.258895207000000083e-07 8.408559374000000650e-08
1.057812500000000000e+03 3.990549096999999751e-07 7.364447645000000469e-08
1.058203125000000000e+03 3.961339841000000086e-07 8.045368201999999457e-08
1.058593750000000000e+03 3.605671617999999907e-07 7.795976427000000604e-08
1.058984375000000000e+03 3.549045419999999936e-07 7.179639475999999727e-08
1.059375000000000000e+03 3.239427688999999919e-07 8.540178818000000496e-08
1.059765625000000000e+03 3.114531120999999809e-07 8.702753301999999985e-08
1.060156250000000000e+03 2.891402330000000051e-07 8.028209207000000056e-08
1.060546875000000000e+03 3.185769133999999901e-07 7.370012213999999842e-08
1.060937500000000000e+03 3.223532542000000129e-07 7.952731945999999631e-08
1.061328125000000000e+03 3.167416461000000261e-07 7.653498319000000648e-08
1.061718750000000000e+03 3.059183335999999873e-07 8.849944836999999343e-08
1.062109375000000000e+03 2.722937953000000253e-07 9.717514390999999769e-08
1.062500000000000000e+03 2.611336390999999967e-07 9.391202198000000481e-08
1.062890625000000000e+03 3.184619526999999864e-07 7.935108606000000358e-08
1.063281250000000000e+03 3.236612493999999858e-07 8.687974662999999757e-08
1.063671875000000000e+03 3.188424692999999831e-07 9.436499902999999583e-08
1.064062500000000000e+03 2.708465346999999856e-07 8.508549486000000511e-08
1.064453125000000000e+03 2.911864130000000135e-07 8.683602637000000475e-08
1.064843750000000000e+03 2.670558378999999790e-07 8.989093093000000136e-08
1.065234375000000000e+03 2.758423709000000166e-07 8.363564296999999616e-08
1.065625000000000000e+03 2.552163013000000187e-07 7.977048087999999872e-08
1.066015625000000000e+03 2.583107650000000105e-07 6.538320601999999972e-08
1.066406250000000000e+03 2.826600263999999865e-07 6.633065323999999486e-08
1.066796875000000000e+03 2.869730209000000132e-07 7.144397525000000389e-08
1.067187500000000000e+03 2.263864653000000041e-07 7.261013724000000307e-08
1.067578125000000000e+03 2.077555828000000036e-07 5.968108381999999680e-08
1.067968750000000000e+03 2.317361489999999892e-07 5.367600283999999728e-08
1.068359375000000000e+03 2.574600026000000080e-07 4.795525484000000276e-08
1.068750000000000000e+03 2.904679935000000069e-07 5.770587954999999787e-08
1.069140625000000000e+03 2.450340110999999777e-07 6.696878174999999809e-08
1.069531250000000000e+03 2.335816299999999880e-07 5.350467767999999685e-08
1.069921875000000000e+03 2.522433237000000164e-07 5.581843733000000055e-08
1.070312500000000000e+03 2.331414389999999874e-07 5.379879879000000140e-08
1.070703125000000000e+03 2.115659693000000084e-07 4.948508085999999773e-08
1.071093750000000000e+03 2.489001377999999930e-07 4.837279607000000078e-08
1.071484375000000000e+03 2.697982508999999807e-07 5.248887441999999707e-08
1.071875000000000000e+03 2.577285847999999780e-07 6.251334417000000466e-08
1.072265625000000000e+03 2.549235846000000101e-07 7.548674673999999594e-08
1.072656250000000000e+03 2.506859633000000087e-07 9.808744374000000029e-08
1.073046875000000000e+03 2.521231238000000234e-07 9.841734585999999719e-08
1.073437500000000000e+03 2.503264226000000067e-07 9.815486353999999501e-08
1.073828125000000000e+03 1.858706761999999900e-07 1.149397637999999964e-07
1.074218750000000000e+03 2.209737971000000038e-07 1.344231297999999905e-07
1.074609375000000000e+03 2.406974494999999907e-07 1.130373887999999998e-07
1.075000000000000000e+03 2.208239773999999954e-07 9.486077899999999726e-08
1.075390625000000000e+03 2.111134840000000013e-07 9.676120583999999748e-08
1.075781250000000000e+03 2.512984251999999748e-07 9.893458403000000637e-08
1.076171875000000000e+03 2.179255030000000124e-07 1.170667074999999964e-07
1.076562500000000000e+03 2.479924435999999774e-07 1.092137244999999943e-07
1.076953125000000000e+03 2.152372225999999918e-07 1.261173966999999895e-07
1.077343750000000000e+03 1.978630966000000040e-07 1.730660972999999890e-07
1.077734375000000000e+03 2.464362748000000253e-07 1.846430287000000086e-07
1.078125000000000000e+03 2.737374055000000264e-07 1.604998757000000029e-07
1.078515625000000000e+03 2.856909760999999746e-07 1.583246061000000051e-07
1.078906250000000000e+03 2.415477769000000034e-07 1.768058770000000056e-07
1.079296875000000000e+03 2.708278851999999914e-07 1.668186115000000000e-07
1.079687500000000000e+03 2.628312675000000235e-07 1.291085791999999931e-07
1.080078125000000000e+03 2.738583052999999960e-07 1.876604926000000090e-07
1.080468750000000000e+03 2.567861829000000143e-07 1.967503530999999900e-07
1.080859375000000000e+03 2.301555241000000019e-07 1.703617586999999880e-07
1.081250000000000000e+03 2.563255077999999872e-07 1.639323556999999977e-07
1.081640625000000000e+03 2.553542049999999741e-07 1.490467475000000083e-07
1.082031250000000000e+03 2.671653513999999801e-07 1.394882867000000084e-07
1.082421875000000000e+03 2.779789419999999787e-07 1.606064953000000096e-07
1.082812500000000000e+03 2.561890416000000053e-07 1.722367647999999869e-07
1.083203125000000000e+03 2.536002877999999902e-07 1.395655892000000019e-07
1.083593750000000000e+03 2.532375127999999978e-07 1.470112446000000005e-07
1.083984375000000000e+03 3.044050811999999978e-07 1.747613046999999952e-07
1.084375000000000000e+03 3.195282238999999978e-07 1.260196952000000082e-07
1.084765625000000000e+03 2.911147846999999990e-07 9.298184819999999965e-08
1.085156250000000000e+03 2.691142365000000210e-07 9.729506962999999560e-08
1.085546875000000000e+03 2.984737656999999896e-07 9.773184664000000463e-08
1.085937500000000000e+03 2.603223128999999955e-07 8.733758464000000022e-08
1.086328125000000000e+03 2.152542831999999874e-07 8.010208528000000423e-08
1.086718750000000000e+03 3.025564603999999808e-07 8.428763561999999942e-08
1.087109375000000000e+03 3.192774211000000209e-07 9.224041957999999588e-08
1.087500000000000000e+03 3.053884702000000089e-07 8.832298799999999899e-08
1.087890625000000000e+03 3.083986898000000046e-07 8.230504532999999888e-08
1.088281250000000000e+03 2.907385048999999765e-07 9.518107268999999399e-08
1.088671875000000000e+03 2.871183767999999916e-07 7.612424635999999375e-08
1.089062500000000000e+03 3.064752255000000203e-07 7.293629433000000607e-08
1.089453125000000000e+03 3.177520256999999755e-07 7.363292457999999778e-08
1.089843750000000000e+03 3.677389486000000017e-07 7.016925499999999645e-08
1.090234375000000000e+03 3.692964602999999865e-07 7.130688485999999658e-08
1.090625000000000000e+03 3.726013827000000168e-07 6.207714404999999771e-08
1.091015625000000000e+03 3.136659454000000167e-07 5.125115514000000095e-08
1.091406250000000000e+03 3.084604069999999914e-07 4.803334226999999781e-08
1.091796875000000000e+03 3.593275983999999778e-07 4.274439211000000121e-08
1.092187500000000000e+03 3.749100165999999888e-07 4.329280567000000070e-08
1.092578125000000000e+03 2.941553429000000077e-07 3.760879384999999746e-08
1.092968750000000000e+03 2.643360842000000223e-07 2.947844775999999879e-08
1.093359375000000000e+03 3.663394464000000189e-07 3.223738470999999946e-08
1.093750000000000000e+03 3.538535913000000236e-07 2.985048371000000111e-08
1.094140625000000000e+03 3.086068031999999954e-07 2.731281495999999904e-08
1.094531250000000000e+03 3.365801268999999762e-07 3.378384580000000044e-08
1.094921875000000000e+03 3.685475699999999745e-07 3.189863310000000047e-08
1.095312500000000000e+03 3.459599995000000071e-07 3.222598415999999910e-08
1.095703125000000000e+03 3.434941883000000238e-07 2.749204625999999947e-08
1.096093750000000000e+03 3.048835735000000069e-07 2.803329133000000001e-08
1.096484375000000000e+03 3.095524771999999914e-07 2.970604040999999926e-08
1.096875000000000000e+03 3.117768102999999840e-07 2.859784346000000110e-08
1.097265625000000000e+03 3.397267749999999865e-07 2.766939797000000110e-08
1.097656250000000000e+03 2.828078790000000114e-07 2.871399578999999872e-08
1.098046875000000000e+03 3.075625670999999986e-07 3.050514326000000251e-08
1.098437500000000000e+03 3.846549338999999763e-07 3.133711196999999942e-08
1.098828125000000000e+03 3.608735723999999954e-07 3.707334363000000201e-08
1.099218750000000000e+03 3.252589727999999791e-07 3.884168999000000027e-08
1.099609375000000000e+03 3.341258534000000131e-07 3.871750147999999826e-08
1.100000000000000000e+03 4.193922913000000094e-07 3.168638462999999801e-08
1.100390625000000000e+03 3.886633146000000151e-07 3.720202901000000200e-08
1.100781250000000000e+03 3.982328970000000134e-07 4.993207627999999987e-08
1.101171875000000000e+03 2.994399994999999849e-07 5.065057612000000324e-08
1.101562500000000000e+03 2.333434997999999976e-07 4.730743750999999838e-08
1.101953125000000000e+03 3.146920804999999973e-07 4.388911007999999750e-08
1.102343750000000000e+03 3.872920324000000150e-07 4.854066464999999752e-08
1.102734375000000000e+03 4.672886613999999910e-07 5.237054694999999992e-08
1.103125000000000000e+03 4.119028589000000022e-07 5.483674116999999901e-08
1.103515625000000000e+03 4.296935519999999990e-07 5.913811283000000062e-08
1.103906250000000000e+03 3.919138775000000037e-07 6.827815288000000540e-08
1.104296875000000000e+03 3.856088544999999971e-07 7.527788628999999782e-08
1.104687500000000000e+03 3.682417645999999841e-07 6.788475093999999644e-08
1.105078125000000000e+03 3.414832644999999946e-07 6.738453559000000355e-08
1.105468750000000000e+03 3.570996526000000197e-07 7.155376294000000486e-08
1.105859375000000000e+03 3.358103174999999745e-07 7.659270472000000284e-08
1.106250000000000000e+03 3.339659523999999791e-07 7.089023732999999393e-08
1.106640625000000000e+03 4.099048346000000202e-07 7.789601382999999383e-08
1.107031250000000000e+03 3.361225537000000099e-07 7.879714954000000641e-08
1.107421875000000000e+03 3.431786987999999821e-07 7.259961618999999686e-08
1.107812500000000000e+03 4.039912985000000051e-07 7.651283934999999921e-08
1.108203125000000000e+03 3.733475493000000060e-07 8.010912138000000548e-08
1.108593750000000000e+03 3.583745856999999999e-07 7.934259355999999467e-08
1.108984375000000000e+03 3.684218282000000165e-07 7.016243641999999969e-08
1.109375000000000000e+03 3.944664294000000078e-07 7.248205947999999461e-08
1.109765625000000000e+03 3.753594945000000134e-07 7.289851314999999601e-08
1.110156250000000000e+03 3.750047391000000164e-07 7.017180369000000174e-08
1.110546875000000000e+03 4.020777073000000165e-07 7.122493420000000635e-08
1.110937500000000000e+03 3.919588555000000013e-07 6.966758796999999874e-08
1.111328125000000000e+03 3.250385462000000139e-07 7.222238120000000550e-08
1.111718750000000000e+03 3.681645566999999843e-07 8.617384841000000404e-08
1.112109375000000000e+03 4.246066436999999791e-07 6.975881606999999762e-08
1.112500000000000000e+03 3.974156127999999989e-07 6.480907382999999642e-08
1.112890625000000000e+03 3.415313445000000216e-07 6.446264066999999474e-08
1.113281250000000000e+03 3.155258579000000085e-07 6.290148795000000109e-08
1.113671875000000000e+03 3.170884197000000165e-07 6.182525843000000353e-08
1.114062500000000000e+03 2.988121035999999892e-07 6.259026837000000494e-08
1.114453125000000000e+03 3.059918909999999798e-07 6.111754916999999914e-08
1.114843750000000000e+03 3.265329601000000118e-07 6.907404031999999464e-08
1.115234375000000000e+03 3.369874261000000037e-07 7.103766434999999862e-08
1.115625000000000000e+03 3.366226083000000020e-07 7.615896817000000580e-08
1.116015625000000000e+03 3.527925783000000174e-07 6.785863038000000396e-08
1.116406250000000000e+03 3.204565723999999849e-07 7.101108039000000071e-08
1.116796875000000000e+03 3.319116771999999975e-07 7.081730876000000457e-08
1.117187500000000000e+03 3.513944001000000198e-07 8.090010528999999383e-08
1.117578125000000000e+03 3.276724672000000142e-07 8.893598894999999873e-08
1.117968750000000000e+03 3.278412578000000232e-07 8.873561153000000269e-08
1.118359375000000000e+03 3.529019025999999780e-07 9.483559470000000446e-08
1.118750000000000000e+03 3.077663869000000104e-07 1.020505342999999939e-07
1.119140625000000000e+03 3.625148742000000234e-07 1.028775593000000033e-07
1.119531250000000000e+03 3.484068208000000001e-07 1.110112863000000042e-07
1.119921875000000000e+03 3.672008763999999874e-07 1.305311000000000114e-07
1.120312500000000000e+03 4.062166719000000232e-07 1.316602043000000129e-07
1.120703125000000000e+03 3.741440657000000078e-07 1.194251710000000105e-07
1.121093750000000000e+03 3.902903172000000113e-07 1.231105721000000006e-07
1.121484375000000000e+03 3.885827020999999790e-07 1.075719971999999978e-07
1.121875000000000000e+03 3.452034679000000061e-07 1.471424242999999963e-07
1.122265625000000000e+03 3.956425543999999948e-07 1.568176993999999952e-07
1.122656250000000000e+03 3.933644102999999913e-07 1.593530109999999978e-07
1.123046875000000000e+03 3.773636848000000220e-07 1.928791763000000044e-07
1.123437500000000000e+03 3.823995624999999843e-07 2.013795368999999870e-07
1.123828125000000000e+03 3.971585682999999961e-07 1.945696929999999993e-07
1.124218750000000000e+03 4.490680854999999741e-07 1.765677655999999880e-07
1.124609375000000000e+03 4.423063594000000023e-07 2.149913563999999971e-07
1.125000000000000000e+03 4.417475193000000067e-07 2.431868279000000087e-07
1.125390625000000000e+03 4.430327039000000105e-07 2.580497673999999932e-07
1.125781250000000000e+03 4.702213137999999965e-07 2.928804665999999794e-07
1.126171875000000000e+03 4.529024173999999987e-07 3.766642742000000217e-07
1.126562500000000000e+03 4.001486065000000205e-07 4.144780699999999768e-07
1.126953125000000000e+03 4.445679346999999784e-07 4.068980005000000234e-07
1.127343750000000000e+03 3.930626526000000090e-07 5.047946091000000208e-07
1.127734375000000000e+03 4.193125488999999744e-07 5.835068856999999835e-07
1.128125000000000000e+03 5.433391374999999883e-07 5.658789306999999574e-07
1.128515625000000000e+03 4.748849214999999869e-07 6.531057913999999618e-07
1.128906250000000000e+03 4.093205360000000006e-07 5.118173895000000461e-07
1.129296875000000000e+03 4.774379273000000282e-07 4.867755076000000522e-07
1.129687500000000000e+03 5.660719314999999515e-07 4.284098427999999791e-07
1.130078125000000000e+03 5.531050495999999648e-07 4.729089133000000035e-07
1.130468750000000000e+03 5.198190194999999955e-07 4.221485494999999842e-07
1.130859375000000000e+03 5.241151613000000449e-07 4.097743262999999771e-07
1.131250000000000000e+03 4.680562389999999860e-07 3.757895286000000106e-07
1.131640625000000000e+03 4.882805133999999640e-07 4.640269390999999888e-07
1.132031250000000000e+03 4.525049535999999995e-07 5.271092472000000245e-07
1.132421875000000000e+03 3.495071376000000249e-07 4.946785944000000481e-07
1.132812500000000000e+03 4.740158501000000077e-07 4.395916367999999999e-07
1.133203125000000000e+03 5.245601377000000456e-07 5.017549398999999547e-07
1.133593750000000000e+03 3.738386007000000133e-07 4.945512259999999918e-07
1.133984375000000000e+03 4.215773018000000105e-07 5.605282444000000200e-07
1.134375000000000000e+03 4.483264204000000088e-07 6.826977197999999898e-07
1.134765625000000000e+03 5.450231854999999543e-07 7.839196781000000127e-07
1.135156250000000000e+03 5.660169667999999484e-07 7.740065754000000304e-07
1.135546875000000000e+03 5.220178372999999593e-07 7.978259544999999806e-07
1.135937500000000000e+03 5.267611117000000383e-07 8.890206437999999663e-07
1.136328125000000000e+03 4.969135384999999921e-07 7.830846523999999626e-07
1.136718750000000000e+03 4.879248879999999874e-07 8.163572913000000174e-07
1.137109375000000000e+03 4.784241533999999759e-07 8.666749863000000105e-07
1.137500000000000000e+03 5.114975496999999891e-07 9.818676807999998995e-07
1.137890625000000000e+03 5.313430856000000359e-07 9.398519738000000122e-07
1.138281250000000000e+03 5.091295630000000098e-07 1.042479033000000041e-06
1.138671875000000000e+03 5.147637358000000477e-07 1.255510836999999910e-06
1.139062500000000000e+03 5.356035174000000377e-07 1.313057628999999903e-06
1.139453125000000000e+03 5.471607967999999734e-07 1.100874393000000090e-06
1.139843750000000000e+03 6.024464674000000267e-07 1.378706674000000100e-06
1.140234375000000000e+03 6.075483558000000391e-07 1.876275628999999937e-06
1.140625000000000000e+03 5.841915432999999894e-07 1.991151168999999885e-06
1.141015625000000000e+03 6.185378299000000265e-07 1.839129731999999959e-06
1.141406250000000000e+03 6.410318506000000275e-07 1.727022328000000043e-06
1.141796875000000000e+03 6.171193000000000115e-07 2.160346279000000153e-06
1.142187500000000000e+03 7.056764745999999945e-07 2.129318457000000026e-06
1.142578125000000000e+03 6.235417425000000049e-07 2.304008833999999949e-06
1.142968750000000000e+03 6.208524407000000062e-07 2.786776716999999867e-06
1.143359375000000000e+03 6.647310107999999688e-07 2.494495472000000095e-06
1.143750000000000000e+03 7.003738304999999893e-07 2.318030638000000050e-06
1.144140625000000000e+03 6.654548207999999946e-07 2.047957885000000139e-06
1.144531250000000000e+03 7.361147772999999679e-07 2.245332936999999857e-06
1.144921875000000000e+03 8.369235730000000497e-07 2.470933175999999991e-06
1.145312500000000000e+03 8.327195434999999931e-07 2.581302437000000012e-06
1.145703125000000000e+03 9.502885469000000228e-07 2.347315474999999869e-06
1.146093750000000000e+03 1.081733033999999927e-06 2.354836531999999843e-06
1.146484375000000000e+03 1.017068059000000041e-06 2.433324562000000012e-06
1.146875000000000000e+03 9.038805003000000433e-07 2.753399595999999989e-06
1.147265625000000000e+03 9.816048485000000137e-07 2.365828578999999878e-06
1.147656250000000000e+03 9.300807278000000312e-07 1.883560031000000020e-06
1.148046875000000000e+03 1.036764663999999899e-06 2.169127780999999993e-06
1.148437500000000000e+03 1.036805593999999930e-06 1.945498406000000197e-06
1.148828125000000000e+03 9.912781943999999072e-07 1.902551740000000065e-06
1.149218750000000000e+03 9.709611267000000072e-07 2.164346109999999946e-06
1.149609375000000000e+03 1.003332085999999916e-06 2.026659848999999946e-06
1.150000000000000000e+03 1.138650587000000007e-06 1.635614513000000085e-06
1.150390625000000000e+03 1.338154399000000024e-06 1.701440444999999994e-06
1.150781250000000000e+03 1.382320049999999976e-06 1.800687984000000005e-06
1.151171875000000000e+03 1.319172373999999956e-06 1.736272601000000034e-06
1.151562500000000000e+03 1.367953097999999979e-06 1.625072322999999989e-06
1.151953125000000000e+03 1.282624016999999993e-06 1.292850716999999993e-06
1.152343750000000000e+03 1.377493438999999963e-06 1.664542552000000100e-06
1.152734375000000000e+03 1.524709752000000000e-06 1.613590019999999899e-06
1.153125000000000000e+03 1.686677504999999909e-06 1.549444883000000014e-06
1.153515625000000000e+03 1.924184784999999903e-06 1.625349983999999974e-06
1.153906250000000000e+03 1.710583738000000069e-06 1.361779340000000050e-06
1.154296875000000000e+03 1.821094781000000042e-06 1.482347157999999943e-06
1.154687500000000000e+03 1.864811936999999913e-06 1.677489270999999971e-06
1.155078125000000000e+03 1.812552051999999941e-06 1.630985367000000103e-06
1.155468750000000000e+03 1.617840578000000019e-06 1.485466040000000061e-06
1.155859375000000000e+03 1.509523889999999956e-06 1.563986602000000079e-06
1.156250000000000000e+03 1.851050543999999904e-06 1.815831781000000030e-06
1.156640625000000000e+03 1.872626239999999973e-06 1.797597549000000059e-06
1.157031250000000000e+03 1.645001119000000062e-06 1.654658274999999958e-06
1.157421875000000000e+03 1.646604894999999903e-06 1.721029238999999992e-06
1.157812500000000000e+03 1.624509587000000017e-06 1.579970645000000043e-06
1.158203125000000000e+03 1.549333062000000007e-06 1.486463653000000054e-06
1.158593750000000000e+03 1.486762496999999906e-06 1.425785873999999973e-06
1.158984375000000000e+03 1.415227947000000071e-06 1.287527040999999896e-06
1.159375000000000000e+03 1.240038233999999978e-06 1.225600090000000078e-06
1.159765625000000000e+03 1.278994904000000101e-06 1.380040960000000056e-06
1.160156250000000000e+03 1.286101512000000041e-06 1.366256567000000047e-06
1.160546875000000000e+03 1.164157419000000024e-06 1.283397683999999928e-06
1.160937500000000000e+03 9.671372733000000357e-07 1.151650418000000053e-06
1.161328125000000000e+03 1.011538972999999997e-06 1.210955629000000012e-06
1.161718750000000000e+03 8.664111705999999668e-07 1.241159318999999996e-06
1.162109375000000000e+03 7.481872048999999823e-07 1.118049352000000014e-06
1.162500000000000000e+03 9.900783508999999083e-07 1.349162788000000047e-06
1.162890625000000000e+03 8.150061338999999739e-07 1.197098908000000002e-06
1.163281250000000000e+03 7.538859131000000021e-07 1.003769988000000004e-06
1.163671875000000000e+03 6.046688145999999835e-07 9.632427563000000446e-07
1.164062500000000000e+03 6.130844771999999594e-07 9.844456154999999812e-07
1.164453125000000000e+03 6.601974952999999732e-07 9.783882177999999131e-07
1.164843750000000000e+03 6.170386118000000290e-07 8.811908307000000030e-07
1.165234375000000000e+03 5.659647256000000309e-07 9.754909350000000651e-07
1.165625000000000000e+03 5.695986422999999742e-07 1.047636793999999993e-06
1.166015625000000000e+03 5.620033279000000102e-07 1.055703111000000072e-06
1.166406250000000000e+03 5.167474231000000090e-07 1.054526342000000078e-06
1.166796875000000000e+03 5.286178088999999498e-07 1.185996402000000030e-06
1.167187500000000000e+03 5.230486253999999838e-07 9.514825649000000126e-07
1.167578125000000000e+03 5.172221704000000386e-07 1.087437794999999944e-06
1.167968750000000000e+03 4.818149843000000365e-07 1.393217525000000000e-06
1.168359375000000000e+03 4.491441585000000075e-07 1.363401424999999921e-06
1.168750000000000000e+03 4.671092410000000047e-07 1.417327124000000102e-06
1.169140625000000000e+03 4.049782812000000186e-07 1.130393841999999907e-06
1.169531250000000000e+03 4.021623675000000078e-07 1.021293423000000037e-06
1.169921875000000000e+03 3.979844016999999895e-07 1.143885140000000060e-06
1.170312500000000000e+03 4.204269379000000017e-07 1.089929934999999996e-06
1.170703125000000000e+03 3.098054361999999972e-07 1.214113549999999971e-06
1.171093750000000000e+03 3.407859344000000238e-07 1.202848078999999968e-06
1.171484375000000000e+03 3.605954196999999839e-07 1.048130455999999910e-06
1.171875000000000000e+03 3.375408567000000170e-07 1.179942787000000015e-06
1.172265625000000000e+03 3.496464977000000011e-07 1.403358885000000020e-06
1.172656250000000000e+03 4.158728435999999909e-07 1.778964908000000006e-06
1.173046875000000000e+03 4.676873734999999761e-07 1.800124188000000000e-06
1.173437500000000000e+03 4.101234074999999951e-07 1.709628948000000092e-06
1.173828125000000000e+03 4.163150584999999799e-07 1.685712274000000068e-06
1.174218750000000000e+03 4.319092791999999763e-07 1.704633925000000088e-06
1.174609375000000000e+03 4.886484332000000480e-07 1.888720440000000049e-06
1.175000000000000000e+03 6.296795257999999955e-07 2.070581884000000061e-06
1.175390625000000000e+03 6.616420132999999956e-07 2.268366695000000163e-06
1.175781250000000000e+03 5.878827321999999948e-07 2.074045610999999928e-06
1.176171875000000000e+03 4.643870661999999793e-07 2.046515257999999883e-06
1.176562500000000000e+03 4.570312816999999903e-07 2.304641173999999993e-06
1.176953125000000000e+03 5.301067754000000079e-07 2.867740544000000202e-06
1.177343750000000000e+03 3.970807930000000239e-07 2.812435014000000128e-06
1.177734375000000000e+03 2.842935544000000212e-07 3.046674973000000150e-06
1.178125000000000000e+03 2.629851347999999921e-07 2.903995051000000005e-06
1.178515625000000000e+03 2.696522897999999880e-07 3.068246281000000183e-06
1.178906250000000000e+03 2.494595642000000084e-07 3.436198392999999807e-06
1.179296875000000000e+03 2.627494444999999903e-07 3.428569752000000055e-06
1.179687500000000000e+03 2.848823356999999858e-07 3.210861744000000179e-06
1.180078125000000000e+03 2.517207422999999836e-07 3.454579400000000161e-06
1.180468750000000000e+03 2.336532014999999976e-07 3.150799207000000164e-06
1.180859375000000000e+03 2.459151498000000134e-07 3.800479629999999877e-06
1.181250000000000000e+03 2.754157602999999974e-07 4.402359086999999906e-06
1.181640625000000000e+03 2.583109162999999876e-07 4.721544243999999585e-06
1.182031250000000000e+03 2.968263167999999824e-07 4.753380081999999627e-06
1.182421875000000000e+03 3.185771782000000083e-07 4.377791461000000086e-06
1.182812500000000000e+03 2.947669725000000144e-07 3.619913736000000126e-06
1.183203125000000000e+03 3.077953257000000171e-07 4.174819307000000084e-06
1.183593750000000000e+03 2.628865537999999969e-07 4.010966637000000218e-06
1.183984375000000000e+03 2.866008454000000135e-07 3.553180676999999813e-06
1.184375000000000000e+03 2.526216651999999897e-07 3.463203384000000141e-06
1.184765625000000000e+03 2.588695860999999901e-07 3.400024992000000084e-06
1.185156250000000000e+03 3.004562425000000067e-07 3.284267744999999827e-06
1.185546875000000000e+03 2.381750848000000008e-07 3.300607830000000029e-06
1.185937500000000000e+03 1.951476930999999880e-07 3.055218761000000175e-06
1.186328125000000000e+03 1.946180377999999916e-07 2.499066060000000051e-06
1.186718750000000000e+03 2.188641220000000127e-07 1.889955463999999921e-06
1.187109375000000000e+03 2.033526322000000130e-07 1.823857773000000049e-06
1.187500000000000000e+03 1.951171466000000098e-07 1.850790284000000042e-06
1.187890625000000000e+03 1.540171061999999994e-07 1.605523021999999997e-06
1.188281250000000000e+03 1.719652509000000072e-07 1.456813090000000019e-06
1.188671875000000000e+03 1.541185905999999971e-07 1.503302618999999940e-06
1.189062500000000000e+03 1.237531265999999872e-07 1.604952870999999914e-06
1.189453125000000000e+03 1.253883568999999872e-07 1.464115649999999901e-06
1.189843750000000000e+03 1.181821841000000065e-07 1.092485324000000042e-06
1.190234375000000000e+03 1.118334314000000015e-07 1.111750759999999990e-06
1.190625000000000000e+03 1.153160152000000033e-07 9.781387012000000385e-07
1.191015625000000000e+03 9.502103932999999648e-08 9.230156551999999676e-07
1.191406250000000000e+03 9.076404992000000201e-08 1.020123389000000017e-06
1.191796875000000000e+03 1.143699913000000033e-07 9.618145045000000954e-07
1.192187500000000000e+03 1.104877780000000051e-07 8.359398057999999478e-07
1.192578125000000000e+03 1.023561222000000027e-07 7.246667463999999720e-07
1.192968750000000000e+03 1.164375348999999991e-07 6.958438709000000073e-07
1.193359375000000000e+03 1.113114551999999962e-07 7.273934228000000427e-07
1.193750000000000000e+03 9.338701005999999995e-08 6.542575171000000507e-07
1.194140625000000000e+03 7.991997900999999840e-08 5.293317835000000002e-07
1.194531250000000000e+03 7.899224989000000391e-08 6.219936879000000420e-07
1.194921875000000000e+03 8.499465924000000428e-08 6.471069521000000051e-07
1.195312500000000000e+03 8.538760249999999739e-08 5.710710777999999938e-07
1.195703125000000000e+03 8.906601487000000352e-08 5.722891545999999701e-07
1.196093750000000000e+03 7.905613271999999397e-08 5.018287432999999925e-07
1.196484375000000000e+03 7.906011889999999443e-08 4.986666989999999945e-07
1.196875000000000000e+03 8.005458217000000579e-08 5.353078877999999657e-07
1.197265625000000000e+03 6.123261391999999385e-08 4.011633552999999796e-07
1.197656250000000000e+03 6.278292878999999941e-08 4.310616565999999920e-07
1.198046875000000000e+03 7.301893536000000346e-08 4.414750029999999853e-07
1.198437500000000000e+03 6.957432187000000533e-08 3.631882588999999744e-07
1.198828125000000000e+03 6.190311887999999869e-08 3.920555450999999859e-07
1.199218750000000000e+03 6.138359682000000245e-08 4.114364337999999752e-07
1.199609375000000000e+03 5.973633231000000288e-08 4.423314396999999884e-07
1.200000000000000000e+03 7.111583215999999647e-08 3.743168283000000257e-07
1.200390625000000000e+03 6.347289177000000272e-08 3.573754221999999945e-07
1.200781250000000000e+03 5.773980223000000053e-08 2.719988466999999884e-07
1.201171875000000000e+03 6.444445462999999509e-08 2.842395731999999859e-07
1.201562500000000000e+03 4.789914103000000075e-08 3.107268432000000033e-07
1.201953125000000000e+03 5.300469402000000189e-08 2.995549035000000053e-07
1.202343750000000000e+03 4.884640856000000131e-08 3.341657623999999931e-07
1.202734375000000000e+03 4.711420494000000103e-08 3.043096210000000048e-07
1.203125000000000000e+03 4.409990451999999851e-08 2.740886429000000203e-07
1.203515625000000000e+03 4.116583829000000106e-08 2.788934263999999983e-07
1.203906250000000000e+03 4.556190408000000246e-08 2.928602850999999866e-07
1.204296875000000000e+03 5.203028455999999876e-08 2.723477198000000244e-07
1.204687500000000000e+03 4.349908432999999787e-08 2.643342872999999838e-07
1.205078125000000000e+03 3.697875117000000203e-08 2.222623861999999960e-07
1.205468750000000000e+03 3.809144260999999708e-08 2.082770294000000122e-07
1.205859375000000000e+03 4.368999044999999725e-08 2.306595695999999973e-07
1.206250000000000000e+03 4.599874729000000282e-08 2.244652895000000098e-07
1.206640625000000000e+03 4.626089388000000104e-08 2.482198873000000073e-07
1.207031250000000000e+03 4.410825987999999910e-08 2.415806875999999975e-07
1.207421875000000000e+03 4.192430390999999950e-08 1.938720034999999901e-07
1.207812500000000000e+03 4.007429297000000162e-08 1.869034313000000030e-07
1.208203125000000000e+03 3.788918558999999745e-08 2.161557168000000091e-07
1.208593750000000000e+03 4.246622515999999755e-08 2.053627615999999875e-07
1.208984375000000000e+03 4.120191246999999968e-08 1.945155793000000127e-07
1.209375000000000000e+03 4.298737858000000162e-08 2.068335515999999938e-07
1.209765625000000000e+03 4.485494193000000115e-08 2.117681435000000118e-07
1.210156250000000000e+03 4.675365702999999735e-08 2.234429750000000130e-07
1.210546875000000000e+03 4.469636969999999907e-08 2.194418195999999893e-07
1.210937500000000000e+03 4.385134307999999890e-08 2.153371275999999988e-07
1.211328125000000000e+03 4.455529314000000272e-08 1.890493459999999988e-07
1.211718750000000000e+03 5.017160144000000219e-08 2.044210596000000004e-07
1.212109375000000000e+03 4.558050623000000224e-08 1.833677552000000059e-07
1.212500000000000000e+03 4.922681641000000055e-08 1.881943091000000018e-07
1.212890625000000000e+03 5.152653224000000120e-08 1.902179242999999905e-07
1.213281250000000000e+03 5.379085480999999993e-08 2.228859886000000078e-07
1.213671875000000000e+03 5.952235554999999858e-08 2.798334828999999986e-07
1.214062500000000000e+03 5.114690933000000170e-08 2.302651132000000072e-07
1.214453125000000000e+03 4.750299179999999930e-08 2.279383783999999876e-07
1.214843750000000000e+03 4.225224366999999885e-08 2.176276606000000026e-07
1.215234375000000000e+03 4.871667108000000177e-08 2.516311834000000205e-07
1.215625000000000000e+03 4.995871224999999931e-08 2.507251914999999967e-07
1.216015625000000000e+03 4.705471492999999812e-08 2.465211240999999827e-07
1.216406250000000000e+03 5.363885054999999926e-08 2.183588093000000104e-07
1.216796875000000000e+03 4.679864927000000223e-08 2.195127857999999896e-07
1.217187500000000000e+03 4.233852096000000295e-08 2.278704195000000013e-07
1.217578125000000000e+03 5.113802909000000056e-08 2.322378113000000058e-07
1.217968750000000000e+03 6.599241466999999661e-08 2.333741787000000115e-07
1.218359375000000000e+03 6.273048905999999598e-08 2.443086313000000173e-07
1.218750000000000000e+03 5.932943506000000013e-08 2.458909585000000228e-07
1.219140625000000000e+03 6.249101118999999897e-08 2.500171370000000020e-07
1.219531250000000000e+03 5.887740845000000040e-08 1.976291274999999884e-07
1.219921875000000000e+03 6.050227849999999917e-08 1.819393332000000058e-07
1.220312500000000000e+03 5.748643656999999843e-08 2.001949193000000093e-07
1.220703125000000000e+03 5.458265677000000173e-08 2.155304878000000049e-07
1.221093750000000000e+03 5.392276741999999750e-08 2.298009389000000029e-07
1.221484375000000000e+03 5.872290751000000259e-08 2.276433918999999932e-07
1.221875000000000000e+03 6.172799197000000481e-08 2.490966189000000228e-07
1.222265625000000000e+03 6.203453500000000658e-08 2.533282444000000220e-07
1.222656250000000000e+03 6.248468909999999852e-08 2.354081210999999966e-07
1.223046875000000000e+03 6.103523913999999808e-08 2.053397430000000051e-07
1.223437500000000000e+03 5.733900955999999854e-08 2.252288382999999911e-07
1.223828125000000000e+03 6.366795902000000456e-08 2.192362218000000130e-07
1.224218750000000000e+03 6.153975748000000457e-08 2.272852509000000022e-07
1.224609375000000000e+03 5.934428274000000034e-08 2.423683331999999972e-07
1.225000000000000000e+03 6.638573622000000459e-08 2.465131801000000179e-07
1.225390625000000000e+03 7.435723581999999746e-08 2.625061695999999828e-07
1.225781250000000000e+03 8.468596944000000094e-08 2.317694947999999946e-07
1.226171875000000000e+03 7.841541296000000100e-08 2.397156114999999942e-07
1.226562500000000000e+03 6.912460280000000433e-08 2.540460774999999872e-07
1.226953125000000000e+03 7.794152621999999825e-08 2.964109980000000123e-07
1.227343750000000000e+03 7.271861038000000273e-08 2.589931149999999888e-07
1.227734375000000000e+03 7.953745749000000648e-08 2.469445004000000115e-07
1.228125000000000000e+03 7.832250623000000518e-08 2.908654950999999950e-07
1.228515625000000000e+03 7.326286754000000077e-08 2.654164464999999777e-07
1.228906250000000000e+03 7.665840805000000577e-08 2.529524752000000200e-07
1.229296875000000000e+03 9.019776712999999616e-08 2.704623675999999816e-07
1.229687500000000000e+03 9.315900838999999847e-08 3.319006691000000139e-07
1.230078125000000000e+03 9.948374943000000333e-08 3.559419878999999865e-07
1.230468750000000000e+03 9.258166078000000283e-08 2.988086801000000113e-07
1.230859375000000000e+03 9.115949931999999428e-08 3.472524848999999824e-07
1.231250000000000000e+03 1.094562618000000049e-07 3.392018292999999958e-07
1.231640625000000000e+03 1.207060809000000033e-07 3.272020700999999783e-07
1.232031250000000000e+03 1.095211753999999981e-07 3.222436652000000027e-07
1.232421875000000000e+03 1.029564694999999947e-07 3.239120900000000045e-07
1.232812500000000000e+03 1.011490818000000042e-07 3.149368496999999832e-07
1.233203125000000000e+03 1.281032118999999988e-07 3.458480272000000229e-07
1.233593750000000000e+03 1.445509374999999934e-07 3.304341727000000131e-07
1.233984375000000000e+03 1.234870884000000076e-07 3.512297705999999856e-07
1.234375000000000000e+03 1.334426630000000076e-07 4.084092859000000245e-07
1.234765625000000000e+03 1.643670237999999964e-07 4.164758672999999824e-07
1.235156250000000000e+03 1.598593828999999936e-07 3.765905843000000250e-07
1.235546875000000000e+03 1.527824227000000119e-07 3.801317833999999926e-07
1.235937500000000000e+03 1.747533985999999880e-07 3.900827524000000200e-07
1.236328125000000000e+03 1.623963684000000120e-07 3.997511805999999788e-07
1.236718750000000000e+03 1.549390806999999995e-07 3.379863247999999908e-07
1.237109375000000000e+03 1.570347498000000059e-07 3.708179970999999897e-07
1.237500000000000000e+03 1.358608008999999991e-07 4.140187188999999879e-07
1.237890625000000000e+03 1.571540418000000089e-07 4.068349405000000255e-07
1.238281250000000000e+03 1.691338842999999988e-07 4.050660054000000073e-07
1.238671875000000000e+03 1.578588713999999996e-07 4.867018556000000130e-07
1.239062500000000000e+03 1.531656818999999994e-07 4.403778259999999787e-07
1.239453125000000000e+03 1.600122666999999944e-07 4.185873770999999743e-07
1.239843750000000000e+03 1.661076443000000116e-07 4.739592586999999906e-07
1.240234375000000000e+03 1.972405912000000012e-07 4.999462850000000500e-07
1.240625000000000000e+03 1.996817761000000040e-07 4.534485469999999973e-07
1.241015625000000000e+03 1.791400071999999904e-07 4.879186841000000033e-07
1.241406250000000000e+03 1.729742687000000088e-07 5.376519291999999997e-07
1.241796875000000000e+03 1.930301686999999946e-07 5.109029239999999681e-07
1.242187500000000000e+03 1.875980755999999878e-07 4.898205862000000261e-07
1.242578125000000000e+03 2.117558493000000003e-07 4.929119669000000045e-07
1.242968750000000000e+03 2.102967862000000017e-07 4.835617519000000045e-07
1.243359375000000000e+03 2.138839846000000030e-07 5.177586917000000069e-07
1.243750000000000000e+03 2.128524399999999872e-07 5.731088975999999676e-07
1.244140625000000000e+03 1.911368914000000079e-07 5.669592362000000139e-07
1.244531250000000000e+03 2.123755553000000075e-07 5.697517341000000413e-07
1.244921875000000000e+03 2.287992030999999998e-07 5.732084999999999940e-07
1.245312500000000000e+03 1.960725615000000090e-07 5.718048367000000363e-07
1.245703125000000000e+03 2.007364150000000016e-07 6.386603078999999602e-07
1.246093750000000000e+03 2.303007854000000130e-07 7.068515782999999720e-07
1.246484375000000000e+03 2.185617023000000112e-07 6.844909407999999924e-07
1.246875000000000000e+03 1.852793603999999901e-07 6.125343376999999944e-07
1.247265625000000000e+03 1.644876399000000062e-07 6.548220692000000143e-07
1.247656250000000000e+03 1.647585673999999976e-07 6.654865211000000131e-07
1.248046875000000000e+03 2.334542048000000063e-07 6.534672802999999794e-07
1.248437500000000000e+03 2.214450073999999878e-07 6.820144618999999686e-07
1.248828125000000000e+03 1.364097014999999911e-07 6.864111140999999500e-07
1.249218750000000000e+03 1.595569254000000033e-07 6.897307896000000493e-07
1.249609375000000000e+03 2.003521345000000045e-07 7.158177587000000252e-07
1.250000000000000000e+03 1.789676229000000054e-07 7.247245484000000077e-07
1.250390625000000000e+03 1.747484240999999954e-07 6.395234780000000153e-07
1.250781250000000000e+03 1.708754693999999873e-07 7.013171969999999793e-07
1.251171875000000000e+03 1.770321480000000008e-07 6.451951767000000494e-07
1.251562500000000000e+03 1.823968875000000042e-07 6.427287601999999775e-07
1.251953125000000000e+03 1.815963613000000047e-07 7.544345773000000047e-07
1.252343750000000000e+03 1.797228684000000051e-07 6.880304754000000100e-07
1.252734375000000000e+03 1.862619738999999939e-07 7.776101157999999935e-07
1.253125000000000000e+03 1.765700731999999891e-07 8.294748439999999712e-07
1.253515625000000000e+03 1.550578148000000116e-07 7.787709959999999913e-07
1.253906250000000000e+03 1.735305174999999907e-07 7.667081011000000295e-07
1.254296875000000000e+03 1.943462022999999887e-07 8.370199599999999742e-07
1.254687500000000000e+03 1.710405149999999904e-07 8.680534558999999625e-07
1.255078125000000000e+03 1.696889981999999878e-07 8.651145618000000369e-07
1.255468750000000000e+03 1.691947503000000054e-07 9.283380457000000073e-07
1.255859375000000000e+03 1.744443021000000022e-07 9.671381055000000264e-07
1.256250000000000000e+03 1.572588173000000018e-07 8.711833081000000004e-07
1.256640625000000000e+03 1.429866449999999912e-07 9.631100539999999838e-07
1.257031250000000000e+03 1.680020185000000120e-07 9.049684471999999515e-07
1.257421875000000000e+03 1.798074150000000132e-07 9.170941372999999988e-07
1.257812500000000000e+03 1.514813501999999942e-07 8.944775524000000468e-07
1.258203125000000000e+03 1.434153171999999927e-07 7.150626266999999873e-07
1.258593750000000000e+03 1.316271044000000048e-07 8.822958003999999973e-07
1.258984375000000000e+03 1.117185557999999967e-07 1.047612054000000035e-06
1.259375000000000000e+03 1.207400319999999915e-07 1.077027398999999991e-06
1.259765625000000000e+03 1.235756354000000005e-07 1.047535565000000080e-06
1.260156250000000000e+03 1.123539039000000022e-07 1.178438122000000026e-06
1.260546875000000000e+03 1.320974920000000062e-07 1.212654505000000086e-06
1.260937500000000000e+03 1.327325469000000043e-07 1.110487439999999965e-06
1.261328125000000000e+03 1.155567272999999945e-07 1.115315336999999983e-06
1.261718750000000000e+03 1.366239714000000005e-07 1.354042055999999961e-06
1.262109375000000000e+03 1.240567757000000066e-07 1.377683489999999993e-06
1.262500000000000000e+03 1.220711591999999929e-07 1.602729313999999952e-06
1.262890625000000000e+03 1.273573951999999872e-07 1.516016012000000031e-06
1.263281250000000000e+03 1.341856237000000087e-07 1.486290700999999899e-06
1.263671875000000000e+03 1.478598223999999982e-07 1.701177460999999992e-06
1.264062500000000000e+03 1.164665398999999972e-07 1.860121055000000025e-06
1.264453125000000000e+03 1.096928032000000050e-07 1.954125415999999931e-06
1.264843750000000000e+03 1.029392196999999984e-07 1.802908363999999984e-06
1.265234375000000000e+03 8.632157804999999899e-08 1.978696220000000056e-06
1.265625000000000000e+03 1.089039376999999953e-07 2.321940891999999846e-06
1.266015625000000000e+03 1.087065393000000023e-07 2.279100751000000203e-06
1.266406250000000000e+03 8.826083582000000558e-08 2.600376764000000115e-06
1.266796875000000000e+03 7.548744657000000512e-08 2.544310427000000170e-06
1.267187500000000000e+03 8.342700947999999495e-08 2.722392656000000014e-06
1.267578125000000000e+03 9.554071744000000027e-08 3.377552154999999836e-06
1.267968750000000000e+03 9.944953357999999440e-08 3.446034703999999806e-06
1.268359375000000000e+03 1.058060222000000050e-07 3.394853083000000055e-06
1.268750000000000000e+03 1.040165935000000054e-07 4.014677762000000300e-06
1.269140625000000000e+03 9.518857217999999588e-08 3.980560412999999920e-06
1.269531250000000000e+03 1.127939153000000052e-07 4.115301803000000093e-06
1.269921875000000000e+03 9.589761017000000643e-08 4.801717304999999686e-06
1.270312500000000000e+03 9.882828602000000475e-08 4.463817947999999820e-06
1.270703125000000000e+03 1.195121764999999968e-07 4.876448815999999643e-06
1.271093750000000000e+03 1.242259257999999963e-07 4.448464732999999710e-06
1.271484375000000000e+03 1.189639756999999996e-07 3.880447812000000370e-06
1.271875000000000000e+03 1.205644888999999988e-07 4.218611666000000327e-06
1.272265625000000000e+03 1.174815817999999951e-07 4.619625259000000035e-06
1.272656250000000000e+03 1.091285536999999957e-07 4.739046117000000176e-06
1.273046875000000000e+03 1.025120037999999963e-07 4.472359314999999640e-06
1.273437500000000000e+03 1.280457881999999959e-07 5.047207149000000136e-06
1.273828125000000000e+03 1.463328761000000126e-07 4.432727482999999779e-06
1.274218750000000000e+03 1.367975851999999986e-07 5.707806382999999765e-06
1.274609375000000000e+03 1.335972963999999970e-07 5.772678885999999658e-06
1.275000000000000000e+03 1.363320301999999992e-07 5.493061101000000217e-06
1.275390625000000000e+03 1.678797379999999944e-07 5.518625280999999682e-06
1.275781250000000000e+03 1.647326171000000055e-07 5.090610328999999685e-06
1.276171875000000000e+03 2.094348265999999967e-07 5.393857291999999805e-06
1.276562500000000000e+03 2.109491759999999951e-07 5.439921477000000087e-06
1.276953125000000000e+03 2.130583214000000076e-07 5.534752314999999854e-06
1.277343750000000000e+03 1.991616912999999961e-07 6.261016027999999975e-06
1.277734375000000000e+03 2.384270413000000229e-07 5.327139970000000145e-06
1.278125000000000000e+03 2.652108297999999804e-07 4.572615662999999811e-06
1.278515625000000000e+03 2.484362473000000229e-07 3.630249080000000149e-06
1.278906250000000000e+03 2.710339747000000203e-07 3.387115495000000134e-06
1.279296875000000000e+03 2.934208274000000053e-07 4.077996271000000305e-06
1.279687500000000000e+03 3.001615020000000048e-07 5.109756379000000030e-06
1.280078125000000000e+03 2.971484450999999764e-07 4.070087698999999745e-06
1.280468750000000000e+03 3.860251189999999989e-07 3.654911730999999823e-06
1.280859375000000000e+03 5.041726711999999854e-07 3.405818498000000044e-06
1.281250000000000000e+03 5.205768372999999929e-07 2.510496764999999952e-06
1.281640625000000000e+03 5.306568392000000265e-07 2.740947975999999847e-06
1.282031250000000000e+03 5.668095110999999728e-07 2.170772260000000206e-06
1.282421875000000000e+03 6.090621377999999592e-07 2.598774349999999921e-06
1.282812500000000000e+03 6.886087214000000226e-07 2.717706766999999920e-06
1.283203125000000000e+03 7.014872738000000378e-07 1.886902705999999958e-06
1.283593750000000000e+03 6.930655964999999594e-07 2.053527597999999855e-06
1.283984375000000000e+03 6.614208680999999965e-07 1.594884444999999976e-06
1.284375000000000000e+03 9.087021174999999826e-07 1.691030049000000041e-06
1.284765625000000000e+03 9.727893767999999909e-07 1.858266552000000068e-06
1.285156250000000000e+03 9.873456219999999580e-07 1.244784572999999972e-06
1.285546875000000000e+03 1.090837970000000093e-06 1.063539127999999914e-06
1.285937500000000000e+03 1.073022044999999963e-06 1.168013199999999896e-06
1.286328125000000000e+03 1.229107167999999970e-06 1.093251578000000085e-06
1.286718750000000000e+03 1.713182705999999908e-06 8.983368888999999522e-07
1.287109375000000000e+03 1.961205392999999935e-06 7.613486387000000523e-07
1.287500000000000000e+03 1.678572527999999987e-06 6.168887733000000212e-07
1.287890625000000000e+03 1.622170879000000038e-06 6.249841421999999559e-07
1.288281250000000000e+03 1.842351659000000013e-06 7.142547617999999529e-07
1.288671875000000000e+03 1.941071263999999877e-06 6.118556948999999538e-07
1.289062500000000000e+03 1.863717483000000043e-06 5.645347715000000371e-07
1.289453125000000000e+03 1.961035014000000114e-06 5.048749567999999857e-07
1.289843750000000000e+03 1.746684811999999900e-06 3.972024114999999960e-07
1.290234375000000000e+03 1.689299774999999997e-06 3.958722111000000055e-07
1.290625000000000000e+03 1.567791238000000029e-06 3.817268966000000043e-07
1.291015625000000000e+03 1.489280966000000069e-06 3.366561621000000207e-07
1.291406250000000000e+03 1.804091335999999926e-06 3.469202375000000002e-07
1.291796875000000000e+03 1.759685853000000100e-06 3.431440857999999963e-07
1.292187500000000000e+03 1.674126472000000089e-06 3.285157394999999832e-07
1.292578125000000000e+03 1.598650496000000037e-06 3.952133146999999994e-07
1.292968750000000000e+03 1.722362919999999977e-06 3.632805224999999973e-07
1.293359375000000000e+03 1.880571127999999920e-06 3.227894921999999942e-07
1.293750000000000000e+03 1.814164453000000047e-06 3.195106336000000236e-07
1.294140625000000000e+03 2.112075633999999989e-06 2.960304057000000163e-07
1.294531250000000000e+03 2.275971428000000010e-06 2.873078028999999993e-07
1.294921875000000000e+03 1.959368139999999872e-06 2.968062109000000202e-07
1.295312500000000000e+03 1.970984960999999822e-06 3.256275734000000022e-07
1.295703125000000000e+03 2.137438868999999928e-06 3.442405061999999901e-07
1.296093750000000000e+03 2.074711694000000084e-06 3.620315398000000044e-07
1.296484375000000000e+03 1.990046578000000195e-06 3.782667261999999838e-07
1.296875000000000000e+03 1.638042949999999976e-06 3.614039276000000214e-07
1.297265625000000000e+03 1.759934159000000009e-06 3.511512764999999894e-07
1.297656250000000000e+03 1.666503429000000104e-06 2.927704802999999997e-07
1.298046875000000000e+03 1.432898232000000018e-06 3.126595945000000066e-07
1.298437500000000000e+03 1.476035553000000042e-06 2.834858219999999911e-07
1.298828125000000000e+03 1.456169703000000030e-06 2.292950587000000066e-07
1.299218750000000000e+03 1.378188423999999929e-06 2.422579497000000166e-07
1.299609375000000000e+03 1.468611941999999917e-06 2.324199175999999996e-07
1.300000000000000000e+03 1.420416803000000059e-06 2.697267172999999815e-07
1.300390625000000000e+03 1.255324266999999908e-06 2.302788827000000075e-07
1.300781250000000000e+03 1.204241680000000048e-06 1.984391485999999987e-07
1.301171875000000000e+03 1.154618590999999917e-06 1.781596634000000037e-07
1.301562500000000000e+03 9.950978110000000105e-07 2.479301022999999819e-07
1.301953125000000000e+03 9.469177273000000364e-07 3.221176585000000049e-07
1.302343750000000000e+03 8.143649412999999831e-07 2.748860859999999850e-07
1.302734375000000000e+03 9.520457551999999490e-07 2.173591729999999999e-07
1.303125000000000000e+03 1.005473859000000092e-06 1.868555404999999900e-07
1.303515625000000000e+03 9.083833747999999560e-07 2.266770447000000048e-07
1.303906250000000000e+03 1.037827113999999930e-06 2.152156224999999934e-07
1.304296875000000000e+03 1.062512614000000009e-06 2.166228416999999911e-07
1.304687500000000000e+03 9.757421916999999733e-07 2.269343728999999939e-07
1.305078125000000000e+03 1.107419626999999917e-06 2.026002238999999979e-07
1.305468750000000000e+03 1.065436376999999924e-06 2.175340161999999895e-07
1.305859375000000000e+03 9.462921201000000209e-07 2.385824785000000005e-07
1.306250000000000000e+03 8.729314374999999954e-07 2.389548998000000024e-07
1.306640625000000000e+03 8.740034207999999963e-07 2.584927955999999785e-07
1.307031250000000000e+03 7.431014692999999706e-07 2.231693806000000036e-07
1.307421875000000000e+03 7.771178159999999786e-07 1.958774043999999909e-07
1.307812500000000000e+03 9.898971525000000369e-07 2.034664203000000036e-07
1.308203125000000000e+03 1.003830741000000051e-06 1.837519223000000099e-07
1.308593750000000000e+03 7.337724381999999786e-07 1.944725115999999936e-07
1.308984375000000000e+03 7.383410585999999761e-07 2.085095987999999902e-07
1.309375000000000000e+03 8.172133497000000141e-07 2.087143832999999968e-07
1.309765625000000000e+03 8.027363172999999926e-07 2.269159504000000025e-07
1.310156250000000000e+03 8.250200874000000430e-07 2.056805396999999879e-07
1.310546875000000000e+03 9.261573098999999908e-07 2.022038003999999979e-07
1.310937500000000000e+03 7.474231454000000119e-07 2.751705182999999799e-07
1.311328125000000000e+03 8.423457550999999974e-07 2.921760814999999865e-07
1.311718750000000000e+03 7.683942675000000356e-07 2.852940797000000008e-07
1.312109375000000000e+03 7.933844378000000427e-07 2.581210362999999957e-07
1.312500000000000000e+03 8.094655487999999657e-07 2.409907903999999767e-07
1.312890625000000000e+03 9.116681724000000298e-07 2.724752017000000160e-07
1.313281250000000000e+03 9.161298894999999550e-07 3.051080099000000228e-07
1.313671875000000000e+03 8.892830976999999829e-07 2.896180445000000222e-07
1.314062500000000000e+03 9.556494469000000480e-07 2.420161122999999826e-07
1.314453125000000000e+03 9.851735110000000571e-07 2.635875533000000223e-07
1.314843750000000000e+03 1.102172363999999922e-06 2.819018491999999771e-07
1.315234375000000000e+03 1.213904207000000051e-06 3.104402735999999739e-07
1.315625000000000000e+03 1.201864463000000033e-06 3.556795716999999901e-07
1.316015625000000000e+03 1.150636766000000007e-06 3.720423157000000134e-07
1.316406250000000000e+03 1.075750536999999970e-06 3.590968069000000222e-07
1.316796875000000000e+03 9.718138561000001040e-07 3.361130587999999991e-07
1.317187500000000000e+03 9.506965649000000214e-07 3.425280491000000223e-07
1.317578125000000000e+03 1.005572288000000012e-06 3.440616153999999873e-07
1.317968750000000000e+03 8.977621986999999846e-07 3.014511502999999906e-07
1.318359375000000000e+03 9.034996432000000291e-07 3.868985784999999822e-07
1.318750000000000000e+03 9.747456384000000026e-07 4.063319730999999916e-07
1.319140625000000000e+03 1.216411704999999910e-06 3.732815765000000192e-07
1.319531250000000000e+03 1.209446120999999925e-06 3.231021823999999824e-07
1.319921875000000000e+03 1.215451012999999911e-06 4.281660003999999776e-07
1.320312500000000000e+03 1.157002616999999961e-06 4.526622066000000100e-07
1.320703125000000000e+03 1.117334620999999994e-06 4.499463112999999994e-07
1.321093750000000000e+03 9.720499813999999897e-07 4.596765890000000120e-07
1.321484375000000000e+03 9.001773954000000114e-07 4.610984478999999797e-07
1.321875000000000000e+03 9.256403460000000067e-07 4.718801301999999994e-07
1.322265625000000000e+03 1.033806703999999920e-06 5.860554656000000318e-07
1.322656250000000000e+03 1.079691658999999932e-06 5.587925983999999709e-07
1.323046875000000000e+03 1.084214431000000078e-06 5.309892380000000073e-07
1.323437500000000000e+03 9.142753108000000522e-07 5.144763529000000221e-07
1.323828125000000000e+03 8.144131348000000512e-07 4.817332368999999810e-07
1.324218750000000000e+03 7.819975378000000137e-07 5.447819155000000516e-07
1.324609375000000000e+03 8.235585464999999659e-07 5.763817036000000371e-07
1.325000000000000000e+03 7.885013872000000449e-07 5.963361475999999746e-07
1.325390625000000000e+03 8.456943315000000401e-07 6.822405248999999769e-07
1.325781250000000000e+03 7.260191899999999590e-07 5.986194743000000057e-07
1.326171875000000000e+03 6.507335678000000398e-07 5.589776553000000218e-07
1.326562500000000000e+03 7.055936301999999831e-07 6.755803682000000199e-07
1.326953125000000000e+03 6.981605621999999636e-07 6.136850419999999993e-07
1.327343750000000000e+03 6.442589219999999805e-07 6.807947962999999888e-07
1.327734375000000000e+03 5.888720980999999607e-07 6.826785785999999696e-07
1.328125000000000000e+03 6.412231870000000403e-07 5.941126655999999671e-07
1.328515625000000000e+03 6.687541445999999707e-07 6.930534156999999676e-07
1.328906250000000000e+03 7.610982898000000067e-07 6.608234807999999952e-07
1.329296875000000000e+03 7.707803363000000367e-07 5.678803594999999543e-07
1.329687500000000000e+03 5.713499492999999764e-07 5.986862792999999831e-07
1.330078125000000000e+03 4.844097906000000370e-07 6.901472053999999753e-07
1.330468750000000000e+03 5.356887826999999688e-07 7.155101374999999489e-07
1.330859375000000000e+03 5.208192042999999575e-07 6.085668496000000307e-07
1.331250000000000000e+03 4.550611747999999839e-07 6.238812151999999494e-07
1.331640625000000000e+03 4.389743517999999870e-07 6.277707387999999534e-07
1.332031250000000000e+03 4.397998826000000262e-07 6.554786202000000040e-07
1.332421875000000000e+03 5.121707831000000160e-07 6.407247589999999877e-07
1.332812500000000000e+03 5.016385795999999879e-07 7.617099761999999654e-07
1.333203125000000000e+03 4.557431844000000191e-07 7.963152366000000264e-07
1.333593750000000000e+03 4.305577813000000211e-07 6.657915698999999907e-07
1.333984375000000000e+03 4.641648996000000020e-07 6.943142387000000407e-07
1.334375000000000000e+03 4.526785106000000192e-07 7.563253956999999602e-07
1.334765625000000000e+03 4.151027315999999820e-07 6.972394389000000232e-07
1.335156250000000000e+03 4.332935742999999903e-07 7.117750297000000501e-07
1.335546875000000000e+03 4.813886195000000195e-07 7.791479188999999856e-07
1.335937500000000000e+03 4.751954932000000193e-07 6.286620911999999710e-07
1.336328125000000000e+03 4.483626978999999975e-07 7.800135100000000348e-07
1.336718750000000000e+03 4.390198972999999786e-07 6.738028839000000227e-07
1.337109375000000000e+03 4.631360028999999881e-07 6.184781366000000016e-07
1.337500000000000000e+03 3.842595128999999864e-07 5.742712531000000337e-07
1.337890625000000000e+03 4.681509993000000025e-07 7.578964878999999744e-07
1.338281250000000000e+03 4.603780045999999798e-07 7.178446838999999506e-07
1.338671875000000000e+03 4.615842410999999817e-07 8.184883205000000145e-07
1.339062500000000000e+03 4.764288149000000063e-07 8.022282052999999632e-07
1.339453125000000000e+03 4.043871355999999902e-07 6.474405991999999719e-07
1.339843750000000000e+03 4.215053897999999834e-07 7.682412891000000410e-07
1.340234375000000000e+03 4.144322218999999780e-07 8.218356865000000288e-07
1.340625000000000000e+03 5.170426365000000112e-07 7.922012388000000175e-07
1.341015625000000000e+03 3.967392775000000172e-07 6.751215845000000035e-07
1.341406250000000000e+03 4.289323674999999756e-07 7.628051862000000365e-07
1.341796875000000000e+03 5.031343552000000444e-07 7.623325573000000469e-07
1.342187500000000000e+03 4.835384116999999990e-07 7.605805693999999783e-07
1.342578125000000000e+03 4.655929243999999748e-07 7.421037055000000028e-07
1.342968750000000000e+03 4.246478768000000188e-07 7.737297467000000042e-07
1.343359375000000000e+03 3.996313778000000181e-07 8.434337775999999892e-07
1.343750000000000000e+03 4.318818156999999849e-07 8.506887491999999548e-07
1.344140625000000000e+03 4.462004980999999869e-07 7.611240888999999638e-07
1.344531250000000000e+03 3.902591465999999979e-07 7.895085324000000353e-07
1.344921875000000000e+03 3.965964371999999738e-07 8.810316484999999930e-07
1.345312500000000000e+03 4.340620219000000179e-07 7.983871021000000351e-07
1.345703125000000000e+03 4.920687701999999604e-07 8.261165834999999831e-07
1.346093750000000000e+03 5.436442620000000181e-07 1.016861666999999920e-06
1.346484375000000000e+03 4.975624481000000242e-07 9.449407357000000010e-07
1.346875000000000000e+03 5.020307852000000348e-07 9.349668047999999745e-07
1.347265625000000000e+03 4.607402121999999999e-07 1.012488164999999996e-06
1.347656250000000000e+03 4.400876815999999943e-07 1.068911753999999911e-06
1.348046875000000000e+03 3.681686800000000232e-07 1.128437959000000019e-06
1.348437500000000000e+03 4.199147782000000171e-07 1.286722352999999983e-06
1.348828125000000000e+03 4.402732680999999757e-07 1.375612608000000005e-06
1.349218750000000000e+03 5.150765393999999496e-07 1.181133172999999958e-06
1.349609375000000000e+03 5.387404813000000280e-07 1.504447913999999899e-06
1.350000000000000000e+03 5.071945230999999950e-07 1.878042521000000040e-06
1.350390625000000000e+03 4.102325804999999786e-07 1.723625179999999969e-06
1.350781250000000000e+03 3.210538461999999981e-07 1.664424980999999987e-06
1.351171875000000000e+03 4.047779037999999792e-07 1.526643694999999921e-06
1.351562500000000000e+03 4.479312641999999843e-07 1.434620032999999926e-06
1.351953125000000000e+03 4.606344437999999998e-07 2.037573817999999874e-06
1.352343750000000000e+03 5.117911743999999564e-07 2.371668689999999808e-06
1.352734375000000000e+03 5.501470899999999653e-07 2.202072749000000202e-06
1.353125000000000000e+03 5.048297517000000431e-07 2.242300001999999909e-06
1.353515625000000000e+03 5.366133105999999987e-07 2.231800178999999868e-06
1.353906250000000000e+03 5.114077450000000238e-07 2.295404672000000087e-06
1.354296875000000000e+03 5.289204365999999646e-07 2.875545012000000055e-06
1.354687500000000000e+03 5.033032214999999999e-07 3.488234332999999831e-06
1.355078125000000000e+03 5.493938872999999485e-07 3.257858325999999993e-06
1.355468750000000000e+03 4.925171890000000394e-07 3.178783501000000140e-06
1.355859375000000000e+03 5.374928225999999674e-07 3.764006021999999910e-06
1.356250000000000000e+03 5.239564708999999765e-07 4.179808730999999788e-06
1.356640625000000000e+03 5.275915601999999594e-07 4.078320989999999680e-06
1.357031250000000000e+03 5.365576270999999715e-07 4.112136316000000005e-06
1.357421875000000000e+03 6.094979595999999766e-07 4.427863043999999765e-06
1.357812500000000000e+03 7.450162710000000093e-07 5.093474398999999587e-06
1.358203125000000000e+03 8.434091890999999977e-07 6.304625297999999820e-06
1.358593750000000000e+03 7.751321238000000184e-07 6.752959889000000054e-06
1.358984375000000000e+03 7.945799688999999838e-07 6.968436925000000070e-06
1.359375000000000000e+03 7.954544118999999878e-07 7.374917488999999705e-06
1.359765625000000000e+03 9.010274768000000317e-07 7.123918002999999864e-06
1.360156250000000000e+03 8.719200555000000309e-07 8.193789541000000293e-06
1.360546875000000000e+03 8.198394780000000267e-07 8.702360982999999495e-06
1.360937500000000000e+03 7.873812103999999759e-07 9.051482686000000583e-06
1.361328125000000000e+03 8.994230199999999864e-07 1.063201864000000072e-05
1.361718750000000000e+03 8.327063791999999806e-07 1.011628883999999935e-05
1.362109375000000000e+03 9.647042972000000159e-07 9.076132929999999191e-06
1.362500000000000000e+03 1.023474765000000072e-06 9.629948435999999848e-06
1.362890625000000000e+03 1.018727745000000043e-06 1.050860702999999994e-05
1.363281250000000000e+03 8.720269587000000287e-07 1.004983419999999945e-05
1.363671875000000000e+03 8.655835592000000352e-07 1.077122863000000019e-05
1.364062500000000000e+03 1.061150184000000028e-06 1.223094164999999933e-05
1.364453125000000000e+03 1.132230489999999999e-06 1.325562481000000062e-05
1.364843750000000000e+03 1.050178111000000028e-06 1.173106470999999947e-05
1.365234375000000000e+03 1.092335598999999970e-06 1.319069298999999996e-05
1.365625000000000000e+03 1.091837474000000063e-06 1.402589967999999952e-05
1.366015625000000000e+03 1.062305692000000084e-06 1.255136395000000053e-05
1.366406250000000000e+03 1.011783421000000099e-06 1.249730494999999929e-05
1.366796875000000000e+03 1.028343516000000057e-06 1.499551306000000019e-05
1.367187500000000000e+03 1.110869432000000104e-06 1.672092843000000029e-05
1.367578125000000000e+03 1.086947386999999973e-06 1.615900432000000106e-05
1.367968750000000000e+03 1.193844524000000054e-06 1.623605092999999910e-05
1.368359375000000000e+03 1.215792907000000073e-06 1.630031333000000031e-05
1.368750000000000000e+03 1.254666051000000019e-06 1.931474270999999920e-05
1.369140625000000000e+03 1.009070362999999962e-06 1.578428938000000066e-05
1.369531250000000000e+03 1.235770653000000047e-06 1.645422862000000169e-05
1.369921875000000000e+03 1.289826254999999971e-06 1.623711618000000145e-05
1.370312500000000000e+03 1.210183928000000009e-06 1.644452273999999890e-05
1.370703125000000000e+03 9.785716101999999082e-07 1.550362632000000071e-05
1.371093750000000000e+03 1.019731409999999966e-06 1.655646476000000156e-05
1.371484375000000000e+03 9.186538809000000118e-07 1.399358509000000007e-05
1.371875000000000000e+03 1.044659315000000042e-06 1.601750524999999973e-05
1.372265625000000000e+03 1.055236685999999961e-06 1.613197118000000163e-05
1.372656250000000000e+03 1.220614297000000098e-06 1.633520995000000063e-05
1.373046875000000000e+03 1.218733767999999965e-06 1.480984728000000047e-05
1.373437500000000000e+03 1.162811936000000003e-06 1.528050733000000061e-05
1.373828125000000000e+03 9.159557271999999525e-07 1.308263792999999921e-05
1.374218750000000000e+03 9.220778117000000011e-07 1.155397539999999953e-05
1.374609375000000000e+03 1.128061414000000051e-06 1.328932664999999987e-05
1.375000000000000000e+03 1.022941383000000067e-06 1.418450933000000006e-05
1.375390625000000000e+03 8.937608540999999735e-07 1.245414901000000045e-05
1.375781250000000000e+03 9.379247643999999740e-07 1.334605483000000069e-05
1.376171875000000000e+03 1.056763443000000043e-06 1.539945214999999997e-05
1.376562500000000000e+03 1.019517830999999927e-06 1.367047060999999971e-05
1.376953125000000000e+03 1.149031326000000058e-06 1.555544104000000167e-05
1.377343750000000000e+03 8.073777953000000275e-07 1.159629002999999988e-05
1.377734375000000000e+03 8.761186377000000103e-07 1.221872637999999998e-05
1.378125000000000000e+03 9.257262166000000265e-07 1.207852619000000083e-05
1.378515625000000000e+03 1.005638941999999971e-06 1.157126028999999938e-05
1.378906250000000000e+03 1.145085665000000043e-06 1.187383601999999951e-05
1.379296875000000000e+03 1.086471125999999969e-06 1.131439345999999919e-05
1.379687500000000000e+03 8.713063263000000100e-07 9.951446879999999935e-06
1.380078125000000000e+03 7.623634253000000003e-07 9.215768417000000024e-06
1.380468750000000000e+03 7.664316506000000411e-07 7.684641895999999594e-06
1.380859375000000000e+03 7.889137931999999732e-07 8.658478138000000299e-06
1.381250000000000000e+03 7.645108720999999634e-07 8.939581220000000834e-06
1.381640625000000000e+03 7.672298314000000243e-07 7.218218637000000355e-06
1.382031250000000000e+03 9.922664253999999597e-07 7.652725559000000510e-06
1.382421875000000000e+03 1.049578150999999916e-06 6.878915389000000139e-06
1.382812500000000000e+03 1.011791138000000035e-06 7.238100071999999621e-06
1.383203125000000000e+03 1.030571689000000035e-06 6.932488980999999851e-06
1.383593750000000000e+03 9.620518403000000841e-07 7.889720641999999314e-06
1.383984375000000000e+03 1.125833015000000101e-06 6.826770201000000230e-06
1.384375000000000000e+03 1.123519803000000071e-06 6.432281565999999642e-06
1.384765625000000000e+03 9.417586802000000032e-07 6.298366955000000215e-06
1.385156250000000000e+03 9.758984232999999527e-07 7.042191553999999744e-06
1.385546875000000000e+03 1.316218878000000076e-06 7.944091354999999972e-06
1.385937500000000000e+03 1.414898082000000028e-06 6.504443766999999982e-06
1.386328125000000000e+03 1.268259864000000091e-06 6.579724244999999622e-06
1.386718750000000000e+03 1.193250465999999964e-06 5.846013467000000270e-06
1.387109375000000000e+03 1.265253635999999932e-06 6.190664751999999908e-06
1.387500000000000000e+03 1.320537982000000030e-06 6.911486613000000271e-06
1.387890625000000000e+03 1.426967331999999929e-06 5.689292220000000045e-06
1.388281250000000000e+03 1.359489507000000018e-06 5.666612688999999852e-06
1.388671875000000000e+03 1.244117506000000058e-06 5.487066043999999591e-06
1.389062500000000000e+03 1.216840906999999991e-06 5.676207199999999826e-06
1.389453125000000000e+03 1.116253635000000063e-06 5.234556445999999591e-06
1.389843750000000000e+03 1.335533491999999904e-06 5.833384809000000187e-06
1.390234375000000000e+03 1.317347680000000029e-06 5.377565626999999910e-06
1.390625000000000000e+03 1.275763596000000005e-06 5.780457025000000247e-06
1.391015625000000000e+03 1.398558452000000100e-06 5.016691374000000019e-06
1.391406250000000000e+03 1.376703732000000077e-06 5.477769924000000050e-06
1.391796875000000000e+03 1.273404158000000003e-06 6.476340540000000247e-06
1.392187500000000000e+03 1.120519173000000101e-06 6.584534816000000318e-06
1.392578125000000000e+03 1.424507574000000029e-06 7.017322813000000198e-06
1.392968750000000000e+03 1.510498200000000015e-06 7.390433819999999865e-06
1.393359375000000000e+03 1.400955565999999976e-06 7.891371779000000598e-06
1.393750000000000000e+03 1.433581110999999904e-06 8.780431689000000743e-06
1.394140625000000000e+03 1.542677974000000003e-06 9.334192722000000841e-06
1.394531250000000000e+03 1.357382460999999923e-06 9.614053214000000739e-06
1.394921875000000000e+03 1.473713187000000052e-06 8.466428728999999450e-06
1.395312500000000000e+03 1.362194696999999989e-06 9.201716198000000024e-06
1.395703125000000000e+03 1.249133787999999992e-06 9.685061193000000818e-06
1.396093750000000000e+03 1.260055398000000004e-06 9.208265669000000291e-06
1.396484375000000000e+03 1.438322986000000010e-06 1.122444520999999994e-05
1.396875000000000000e+03 1.361340076000000103e-06 1.075278771000000030e-05
1.397265625000000000e+03 1.515370809999999917e-06 1.169627220000000010e-05
1.397656250000000000e+03 1.325585359999999898e-06 1.069698676999999947e-05
1.398046875000000000e+03 1.224445412999999966e-06 1.100744535999999922e-05
1.398437500000000000e+03 1.342154230999999927e-06 1.289601705000000051e-05
1.398828125000000000e+03 1.495474091999999951e-06 1.306720391000000001e-05
1.399218750000000000e+03 1.491912314000000053e-06 1.314011177999999973e-05
1.399609375000000000e+03 1.502291993999999968e-06 1.558808851999999890e-05
1.400000000000000000e+03 1.575726441999999999e-06 1.241537028999999934e-05
1.400390625000000000e+03 1.716468183999999994e-06 1.215073681999999971e-05
1.400781250000000000e+03 1.606003443999999954e-06 1.256301996000000023e-05
1.401171875000000000e+03 1.428980110000000057e-06 1.509671057999999965e-05
1.401562500000000000e+03 1.491575490000000071e-06 1.650183560000000052e-05
1.401953125000000000e+03 1.335706291999999931e-06 1.846643103000000089e-05
1.402343750000000000e+03 1.405632678999999998e-06 1.640448023999999970e-05
1.402734375000000000e+03 1.429118562000000000e-06 1.435109744999999955e-05
1.403125000000000000e+03 1.379122636000000010e-06 1.650853940999999917e-05
1.403515625000000000e+03 1.379310417000000064e-06 1.765649376000000051e-05
1.403906250000000000e+03 1.408204410000000033e-06 1.389998958000000064e-05
1.404296875000000000e+03 1.482994479000000015e-06 1.951716316999999926e-05
1.404687500000000000e+03 1.461656194000000038e-06 2.019428800000000129e-05
1.405078125000000000e+03 1.420388356000000100e-06 1.620293740000000132e-05
1.405468750000000000e+03 1.396351992000000006e-06 1.316065052999999996e-05
1.405859375000000000e+03 1.543434391999999942e-06 1.224790454999999986e-05
1.406250000000000000e+03 1.435251767999999999e-06 1.154598603000000043e-05
1.406640625000000000e+03 1.277231946000000080e-06 1.041739258999999916e-05
1.407031250000000000e+03 1.478479575000000035e-06 1.512543721999999997e-05
1.407421875000000000e+03 1.603295076000000101e-06 1.569032465999999876e-05
1.407812500000000000e+03 1.391870378000000083e-06 1.114577409999999972e-05
1.408203125000000000e+03 1.537549341000000045e-06 1.241420820000000061e-05
1.408593750000000000e+03 1.523288461000000059e-06 1.381135715999999920e-05
1.408984375000000000e+03 1.458404608999999973e-06 1.265046728999999998e-05
1.409375000000000000e+03 1.575892584000000015e-06 9.850133754999999665e-06
1.409765625000000000e+03 1.380584479999999990e-06 8.932069998999999695e-06
1.410156250000000000e+03 1.430662568999999976e-06 9.114351793000000288e-06
1.410546875000000000e+03 1.447146251000000044e-06 7.608911714000000042e-06
1.410937500000000000e+03 1.332629626999999960e-06 8.123828050000000788e-06
1.411328125000000000e+03 1.366500333999999902e-06 8.038045783000000540e-06
1.411718750000000000e+03 1.263314093999999923e-06 6.046464427999999757e-06
1.412109375000000000e+03 1.189200548999999961e-06 6.873699901999999792e-06
1.412500000000000000e+03 1.250533743999999938e-06 7.192785798000000343e-06
1.412890625000000000e+03 1.416066376999999987e-06 6.903068718000000265e-06
1.413281250000000000e+03 1.522985833000000033e-06 7.172164134999999729e-06
1.413671875000000000e+03 1.354507951000000055e-06 6.161366751000000193e-06
1.414062500000000000e+03 1.312243105999999994e-06 5.751154786999999668e-06
1.414453125000000000e+03 1.161470008999999964e-06 6.907514925999999656e-06
1.414843750000000000e+03 1.172433304999999995e-06 6.372030189999999759e-06
1.415234375000000000e+03 1.299186986999999899e-06 5.895329084999999642e-06
1.415625000000000000e+03 1.227928054000000046e-06 6.816824036000000053e-06
1.416015625000000000e+03 1.245218389999999959e-06 5.892879615999999690e-06
1.416406250000000000e+03 1.332494654999999935e-06 6.046064353999999671e-06
1.416796875000000000e+03 1.341126507000000080e-06 6.478613879999999637e-06
1.417187500000000000e+03 1.178466341999999903e-06 6.452673836999999925e-06
1.417578125000000000e+03 1.179927428999999996e-06 6.897303054000000293e-06
1.417968750000000000e+03 1.089501187000000079e-06 7.224335350000000136e-06
1.418359375000000000e+03 1.215333593000000028e-06 6.505516884999999959e-06
1.418750000000000000e+03 1.103344971000000065e-06 6.076140714000000246e-06
1.419140625000000000e+03 1.113051908000000017e-06 5.703764485999999632e-06
1.419531250000000000e+03 1.114299944999999978e-06 6.450663783000000362e-06
1.419921875000000000e+03 1.127180766999999989e-06 7.570579668000000350e-06
1.420312500000000000e+03 1.418787908999999947e-06 8.242935083000000625e-06
1.420703125000000000e+03 1.353924636000000078e-06 7.682098612000000154e-06
1.421093750000000000e+03 1.111388363000000098e-06 1.015275729999999928e-05
1.421484375000000000e+03 1.166794745000000094e-06 1.079560106000000048e-05
1.421875000000000000e+03 1.119099395000000038e-06 8.252168862000000289e-06
1.422265625000000000e+03 1.051137742999999993e-06 9.196225924999999214e-06
1.422656250000000000e+03 1.124033060000000023e-06 1.110711642000000062e-05
1.423046875000000000e+03 1.215365218000000080e-06 9.606272653999999944e-06
1.423437500000000000e+03 1.262310580000000018e-06 1.010878004000000011e-05
1.423828125000000000e+03 1.256661730000000060e-06 1.084484828999999954e-05
1.424218750000000000e+03 1.149939511999999963e-06 8.986492764000000706e-06
1.424609375000000000e+03 1.112651833999999930e-06 1.054444905000000005e-05
1.425000000000000000e+03 1.380322100999999960e-06 1.055551313000000082e-05
1.425390625000000000e+03 1.309110606000000029e-06 1.124000269999999916e-05
1.425781250000000000e+03 1.250802704999999916e-06 1.201946414999999963e-05
1.426171875000000000e+03 1.262085577000000043e-06 1.117342096000000026e-05
1.426562500000000000e+03 1.310291610999999930e-06 1.007754764000000052e-05
1.426953125000000000e+03 1.431413086000000002e-06 8.438501631999999750e-06
1.427343750000000000e+03 1.444088045000000011e-06 1.393217344000000042e-05
1.427734375000000000e+03 1.295306843999999957e-06 1.714289325000000136e-05
1.428125000000000000e+03 1.288840294000000106e-06 1.455496689000000037e-05
1.428515625000000000e+03 1.455146820999999960e-06 1.242807945000000027e-05
1.428906250000000000e+03 1.563661881999999959e-06 1.505558225000000010e-05
1.429296875000000000e+03 1.643738859000000070e-06 1.735928906000000052e-05
1.429687500000000000e+03 1.457826589999999937e-06 1.598913450000000015e-05
1.430078125000000000e+03 1.435021165999999936e-06 1.539939768000000037e-05
1.430468750000000000e+03 1.442783871000000019e-06 1.627608616000000052e-05
1.430859375000000000e+03 1.712039377999999990e-06 1.894155906999999832e-05
1.431250000000000000e+03 1.463345613000000005e-06 2.053517398999999853e-05
1.431640625000000000e+03 1.560541335999999946e-06 2.003411922000000001e-05
1.432031250000000000e+03 1.536619668999999916e-06 1.698259736000000126e-05
1.432421875000000000e+03 1.531519784999999953e-06 2.069865593999999955e-05
1.432812500000000000e+03 1.485366173000000007e-06 2.138330410000000164e-05
1.433203125000000000e+03 1.591434186000000048e-06 1.819361328999999862e-05
1.433593750000000000e+03 1.763735617999999976e-06 2.093614370999999971e-05
1.433984375000000000e+03 1.564094640000000022e-06 2.447089435000000067e-05
1.434375000000000000e+03 1.606551200000000008e-06 2.750279624999999839e-05
1.434765625000000000e+03 1.537942455000000084e-06 2.708266172000000166e-05
1.435156250000000000e+03 1.507853233000000073e-06 2.855032900999999920e-05
1.435546875000000000e+03 1.691160633000000030e-06 3.061769078000000250e-05
1.435937500000000000e+03 1.638478734000000005e-06 2.794104243999999960e-05
1.436328125000000000e+03 1.593290049999999965e-06 2.238405302999999893e-05
1.436718750000000000e+03 1.653445796999999920e-06 2.583094235999999896e-05
1.437109375000000000e+03 1.751126328999999956e-06 2.899724487999999928e-05
1.437500000000000000e+03 1.606391564000000088e-06 3.061503492000000127e-05
1.437890625000000000e+03 1.788538386000000021e-06 3.412654375000000065e-05
1.438281250000000000e+03 1.944949589999999898e-06 3.889592860999999742e-05
1.438671875000000000e+03 1.675586196999999900e-06 4.264647223000000184e-05
1.439062500000000000e+03 1.575910137000000055e-06 3.673573757999999917e-05
1.439453125000000000e+03 1.727962290000000018e-06 3.647973383999999813e-05
1.439843750000000000e+03 1.741427410999999976e-06 4.565291708000000309e-05
1.440234375000000000e+03 1.849477787000000034e-06 5.014082903999999804e-05
1.440625000000000000e+03 2.035057315999999965e-06 4.933890413999999803e-05
1.441015625000000000e+03 1.972549092999999851e-06 4.690199511000000030e-05
1.441406250000000000e+03 2.021084537000000142e-06 5.394472958000000139e-05
1.441796875000000000e+03 2.113232277000000032e-06 5.843797746999999747e-05
1.442187500000000000e+03 2.166559530000000088e-06 5.758921548000000022e-05
1.442578125000000000e+03 2.490418016999999936e-06 6.745438256999999329e-05
1.442968750000000000e+03 2.900386213999999971e-06 7.967672475000000512e-05
1.443359375000000000e+03 2.537172647999999918e-06 7.329736492000000635e-05
1.443750000000000000e+03 2.328717332999999918e-06 7.452093020999999502e-05
1.444140625000000000e+03 2.390948954000000182e-06 7.962346710000000227e-05
1.444531250000000000e+03 2.776423821000000125e-06 8.954458885999999542e-05
1.444921875000000000e+03 2.665402699000000081e-06 8.178922163999999924e-05
1.445312500000000000e+03 2.241819125999999999e-06 7.996098182000000289e-05
1.445703125000000000e+03 2.088081184999999793e-06 7.466906287999999379e-05
1.446093750000000000e+03 2.538754483999999794e-06 1.042615281999999976e-04
1.446484375000000000e+03 2.427776788999999839e-06 1.076381183000000061e-04
1.446875000000000000e+03 2.160871034999999995e-06 1.151179247999999962e-04
1.447265625000000000e+03 2.333171105999999963e-06 1.358523246999999870e-04
1.447656250000000000e+03 2.980661261000000084e-06 1.526867965999999883e-04
1.448046875000000000e+03 3.107421750999999908e-06 1.330021616999999998e-04
1.448437500000000000e+03 2.455212721000000103e-06 1.278814090000000099e-04
1.448828125000000000e+03 2.541571645999999791e-06 1.394632019999999953e-04
1.449218750000000000e+03 3.081209947999999911e-06 1.481555822999999869e-04
1.449609375000000000e+03 3.017155447999999845e-06 1.655312785999999879e-04
1.450000000000000000e+03 2.880695736999999895e-06 1.837193344000000075e-04
1.450390625000000000e+03 3.507491749999999807e-06 1.908350869000000115e-04
1.450781250000000000e+03 3.829208085999999590e-06 2.347590358000000018e-04
1.451171875000000000e+03 3.152375898000000117e-06 2.100299781000000048e-04
1.451562500000000000e+03 2.565550358000000181e-06 1.791362036999999971e-04
1.451953125000000000e+03 2.493469716000000187e-06 2.048201124999999916e-04
1.452343750000000000e+03 3.691457667999999901e-06 2.628531595000000256e-04
1.452734375000000000e+03 4.140384199000000165e-06 2.559260143000000021e-04
1.453125000000000000e+03 4.087695490999999686e-06 2.948229911999999844e-04
1.453515625000000000e+03 4.030502773999999891e-06 3.276656111000000177e-04
1.453906250000000000e+03 3.769715094999999898e-06 3.279466434000000196e-04
1.454296875000000000e+03 3.597566791999999897e-06 3.093012854999999963e-04
1.454687500000000000e+03 3.640583819000000201e-06 3.153147949999999915e-04
1.455078125000000000e+03 3.653404039999999869e-06 3.522292257999999729e-04
1.455468750000000000e+03 4.730402765000000243e-06 4.416607044999999732e-04
1.455859375000000000e+03 5.299284292999999905e-06 4.796994192999999834e-04
1.456250000000000000e+03 4.248215624000000180e-06 4.577999362999999873e-04
1.456640625000000000e+03 5.183022566000000089e-06 5.352764070000000027e-04
1.457031250000000000e+03 4.897597353999999846e-06 5.472785184999999887e-04
1.457421875000000000e+03 5.123798308000000184e-06 5.207773499999999479e-04
1.457812500000000000e+03 6.692146230000000043e-06 6.723223827999999687e-04
1.458203125000000000e+03 6.660390890999999890e-06 6.994121889999999541e-04
1.458593750000000000e+03 4.926977971999999721e-06 6.011707844999999474e-04
1.458984375000000000e+03 4.969130088999999768e-06 6.086004950999999996e-04
1.459375000000000000e+03 6.435920968000000330e-06 7.358632554999999667e-04
1.459765625000000000e+03 7.050289873000000079e-06 8.375264359999999965e-04
1.460156250000000000e+03 7.589279643999999762e-06 8.895324739000000326e-04
1.460546875000000000e+03 8.191266836000000222e-06 1.047148230000000081e-03
1.460937500000000000e+03 6.945099480999999923e-06 9.462490076999999526e-04
1.461328125000000000e+03 7.577424503000000128e-06 1.023808179999999898e-03
1.461718750000000000e+03 7.162020657000000072e-06 9.539931801000000027e-04
1.462109375000000000e+03 6.701558559999999948e-06 8.625809565000000251e-04
1.462500000000000000e+03 6.822846328999999951e-06 8.985540164000000406e-04
1.462890625000000000e+03 7.334700071999999679e-06 1.064047739999999902e-03
1.463281250000000000e+03 6.656992987000000038e-06 9.741307399000000188e-04
1.463671875000000000e+03 6.442277967000000361e-06 9.187076905999999816e-04
1.464062500000000000e+03 7.237468790000000239e-06 1.090631571999999992e-03
1.464453125000000000e+03 7.445370448000000273e-06 1.103613519999999907e-03
1.464843750000000000e+03 6.442745829999999760e-06 9.864635437000000926e-04
1.465234375000000000e+03 5.974103702999999674e-06 9.828353416000000682e-04
1.465625000000000000e+03 7.129262410000000307e-06 1.149036778999999904e-03
1.466015625000000000e+03 8.112785766999999363e-06 1.306121304000000018e-03
1.466406250000000000e+03 7.678599024999999801e-06 1.377211350000000049e-03
1.466796875000000000e+03 6.421403307999999765e-06 1.185557182999999980e-03
1.467187500000000000e+03 5.695819296999999758e-06 1.062270593999999936e-03
1.467578125000000000e+03 5.807318266999999740e-06 1.072898532999999903e-03
1.467968750000000000e+03 5.955821353999999966e-06 1.126141965000000038e-03
1.468359375000000000e+03 6.302176434000000263e-06 1.125866703999999895e-03
1.468750000000000000e+03 6.414318790999999810e-06 1.159388063000000094e-03
1.469140625000000000e+03 6.717974300999999729e-06 1.323699397999999940e-03
1.469531250000000000e+03 6.102927509999999678e-06 1.206780291000000100e-03
1.469921875000000000e+03 6.278473414999999919e-06 1.210740928000000058e-03
1.470312500000000000e+03 5.682971535999999715e-06 1.117604937000000066e-03
1.470703125000000000e+03 5.083839939999999968e-06 1.131979765999999946e-03
1.471093750000000000e+03 5.403146753999999970e-06 1.130524983999999910e-03
1.471484375000000000e+03 5.299760628999999864e-06 1.084151831999999923e-03
1.471875000000000000e+03 4.979367078999999825e-06 1.181912479000000061e-03
1.472265625000000000e+03 4.671114955000000196e-06 1.261123990000000009e-03
1.472656250000000000e+03 4.428478286000000255e-06 1.282901259999999965e-03
1.473046875000000000e+03 4.790582417999999884e-06 1.336989532000000059e-03
1.473437500000000000e+03 5.436334732999999622e-06 1.628901447000000039e-03
1.473828125000000000e+03 5.428126861999999994e-06 1.540563651000000003e-03
1.474218750000000000e+03 5.516578911000000096e-06 1.513801321999999963e-03
1.474609375000000000e+03 4.730306227000000088e-06 1.403271312000000043e-03
1.475000000000000000e+03 5.737760480999999623e-06 1.761996623999999940e-03
1.475390625000000000e+03 6.730976400999999853e-06 2.110574096000000094e-03
1.475781250000000000e+03 5.647501744000000112e-06 1.813105217999999965e-03
1.476171875000000000e+03 4.626201662999999640e-06 1.533847695999999896e-03
1.476562500000000000e+03 4.648901167999999656e-06 1.657701153999999958e-03
1.476953125000000000e+03 5.277841298000000199e-06 1.874809755000000086e-03
1.477343750000000000e+03 6.078463684999999784e-06 2.067941326999999784e-03
1.477734375000000000e+03 5.406211768000000346e-06 1.895646352000000074e-03
1.478125000000000000e+03 4.731032836000000209e-06 1.771430631999999913e-03
1.478515625000000000e+03 4.434818943000000086e-06 1.803761544000000074e-03
1.478906250000000000e+03 4.502967089000000281e-06 1.715805223999999907e-03
1.479296875000000000e+03 3.819080647000000199e-06 1.450710488000000022e-03
1.479687500000000000e+03 3.492225690999999911e-06 1.375183115000000065e-03
1.480078125000000000e+03 3.290273090999999977e-06 1.448254447999999892e-03
1.480468750000000000e+03 2.717547584999999953e-06 1.132813218000000089e-03
1.480859375000000000e+03 2.771031900999999807e-06 1.100525224999999952e-03
1.481250000000000000e+03 2.967252731000000111e-06 1.167247204999999994e-03
1.481640625000000000e+03 2.148749128000000193e-06 8.638264078999999566e-04
1.482031250000000000e+03 1.720379345999999908e-06 7.226115478999999573e-04
1.482421875000000000e+03 1.845404719999999911e-06 7.518434746000000109e-04
1.482812500000000000e+03 1.683705548999999981e-06 6.824139784000000019e-04
1.483203125000000000e+03 1.737301232000000101e-06 6.735040741000000155e-04
1.483593750000000000e+03 1.781564479999999919e-06 7.941611622999999792e-04
1.483984375000000000e+03 1.485072775000000004e-06 7.374092235000000422e-04
1.484375000000000000e+03 1.608417656999999917e-06 7.134549704000000235e-04
1.484765625000000000e+03 1.442328265000000084e-06 6.751586588000000428e-04
1.485156250000000000e+03 1.196106818000000033e-06 5.798009823999999979e-04
1.485546875000000000e+03 1.157135546999999991e-06 5.044972339999999507e-04
1.485937500000000000e+03 1.085935778000000032e-06 4.535761240000000150e-04
1.486328125000000000e+03 1.029541618999999937e-06 5.139485950999999513e-04
1.486718750000000000e+03 1.024224448999999935e-06 4.808665070000000207e-04
1.487109375000000000e+03 9.319250929000000266e-07 4.702828046999999747e-04
1.487500000000000000e+03 7.492654677000000510e-07 3.536702957000000154e-04
1.487890625000000000e+03 7.614330717999999928e-07 3.300650573000000229e-04
1.488281250000000000e+03 8.682152861000000491e-07 3.668430198999999940e-04
1.488671875000000000e+03 8.925756123999999606e-07 4.026359170000000051e-04
1.489062500000000000e+03 6.780763665999999644e-07 3.545099062999999763e-04
1.489453125000000000e+03 6.248141031999999922e-07 3.606090617999999754e-04
1.489843750000000000e+03 6.185423314999999659e-07 3.910941871000000233e-04
1.490234375000000000e+03 7.051222875000000429e-07 3.271831886000000256e-04
1.490625000000000000e+03 7.563061032000000159e-07 3.598841884000000130e-04
1.491015625000000000e+03 7.381833895000000232e-07 3.917846627000000207e-04
1.491406250000000000e+03 6.020913715000000122e-07 3.548992454000000083e-04
1.491796875000000000e+03 5.259329330000000500e-07 3.184880386000000043e-04
1.492187500000000000e+03 6.673390571000000341e-07 3.631362992000000223e-04
1.492578125000000000e+03 6.864236730999999797e-07 3.984746250999999812e-04
1.492968750000000000e+03 5.918793103999999953e-07 3.901862456999999991e-04
1.493359375000000000e+03 5.936165830000000368e-07 3.975245384999999735e-04
1.493750000000000000e+03 6.466278166000000028e-07 3.726282172999999991e-04
1.494140625000000000e+03 5.702996795000000200e-07 3.425293321999999842e-04
1.494531250000000000e+03 5.642526845999999526e-07 3.398847236999999791e-04
1.494921875000000000e+03 4.746406629999999901e-07 3.190026317000000137e-04
1.495312500000000000e+03 4.490765969000000172e-07 3.396227496999999784e-04
1.495703125000000000e+03 4.145150283999999790e-07 3.524373949999999806e-04
1.496093750000000000e+03 4.529172083000000036e-07 3.273570373000000196e-04
1.496484375000000000e+03 4.942495817000000291e-07 3.484718767000000226e-04
1.496875000000000000e+03 4.001513301999999904e-07 3.415439567999999939e-04
1.497265625000000000e+03 3.763117884999999888e-07 3.327427466999999749e-04
1.497656250000000000e+03 3.774755436000000180e-07 3.323499213000000066e-04
1.498046875000000000e+03 3.909736886000000207e-07 2.839276355000000160e-04
1.498437500000000000e+03 3.800301004000000210e-07 2.664991028000000231e-04
1.498828125000000000e+03 3.730502932000000160e-07 2.896019694999999827e-04
1.499218750000000000e+03 2.903550754999999910e-07 2.715191409999999925e-04
1.499609375000000000e+03 3.300685605000000096e-07 3.375302504999999772e-04
1.500000000000000000e+03 3.752773689000000259e-07 4.522173300999999981e-04
1.500390625000000000e+03 3.803188072999999790e-07 5.095967979000000500e-04
1.500781250000000000e+03 2.964842716999999921e-07 3.112398465000000254e-04
1.501171875000000000e+03 3.146866521000000205e-07 3.072336356000000043e-04
1.501562500000000000e+03 2.909847493999999777e-07 2.710139608000000145e-04
1.501953125000000000e+03 2.603264929999999863e-07 2.730707451000000227e-04
1.502343750000000000e+03 2.391866180999999954e-07 3.025176391999999815e-04
1.502734375000000000e+03 2.431590995999999991e-07 2.740443253000000249e-04
1.503125000000000000e+03 1.894967622999999882e-07 2.785961184000000234e-04
1.503515625000000000e+03 2.188603014000000025e-07 3.148695012000000243e-04
1.503906250000000000e+03 1.998868064000000129e-07 3.326485398999999826e-04
1.504296875000000000e+03 1.979982765999999895e-07 3.200817104000000025e-04
1.504687500000000000e+03 2.044653188999999956e-07 3.170094911999999862e-04
1.505078125000000000e+03 1.918697235000000130e-07 3.357748350000000254e-04
1.505468750000000000e+03 1.811065583000000048e-07 3.621328338999999777e-04
1.505859375000000000e+03 1.789067000999999939e-07 3.479999516999999890e-04
1.506250000000000000e+03 1.880015161999999995e-07 3.461569532999999991e-04
1.506640625000000000e+03 2.224981143000000132e-07 3.473969427999999953e-04
1.507031250000000000e+03 1.855251698000000065e-07 3.476580257999999785e-04
1.507421875000000000e+03 1.720611840000000004e-07 3.997089204000000054e-04
1.507812500000000000e+03 1.804117626999999900e-07 3.327666469999999814e-04
1.508203125000000000e+03 1.865552202000000125e-07 3.846983885000000150e-04
1.508593750000000000e+03 1.646186210000000015e-07 3.733172209000000237e-04
1.508984375000000000e+03 1.331268709000000117e-07 3.591325869000000243e-04
1.509375000000000000e+03 1.479814692999999991e-07 4.003395869999999755e-04
1.509765625000000000e+03 1.680840118000000119e-07 4.241359507000000244e-04
1.510156250000000000e+03 1.665347277000000095e-07 3.904936961000000191e-04
1.510546875000000000e+03 1.322167934999999908e-07 3.499514118000000081e-04
1.510937500000000000e+03 1.382047382000000050e-07 4.245408618000000127e-04
1.511328125000000000e+03 1.424001428999999988e-07 3.924276475000000033e-04
1.511718750000000000e+03 1.463100938999999931e-07 4.457982121999999928e-04
1.512109375000000000e+03 1.505741855999999886e-07 4.784085302999999752e-04
1.512500000000000000e+03 1.430908812999999975e-07 5.128860955999999709e-04
1.512890625000000000e+03 1.332905737000000036e-07 5.105351086999999595e-04
1.513281250000000000e+03 1.498325677999999936e-07 5.568311363999999463e-04
1.513671875000000000e+03 1.680120431000000014e-07 4.993624200999999740e-04
1.514062500000000000e+03 1.706580123999999893e-07 5.673742816999999619e-04
1.514453125000000000e+03 1.747268430000000130e-07 5.282373524999999783e-04
1.514843750000000000e+03 2.071346283999999890e-07 6.493941397000000185e-04
1.515234375000000000e+03 2.072206124999999971e-07 7.253958396999999518e-04
1.515625000000000000e+03 1.892601263000000075e-07 7.472856774000000103e-04
1.516015625000000000e+03 2.347427371999999887e-07 8.606318980000000375e-04
1.516406250000000000e+03 2.501397957999999996e-07 7.368390243000000383e-04
1.516796875000000000e+03 2.427218969999999915e-07 8.121139915999999685e-04
1.517187500000000000e+03 2.760763021999999904e-07 7.722056278000000119e-04
1.517578125000000000e+03 3.215137269000000234e-07 8.839970485999999739e-04
1.517968750000000000e+03 3.563614299999999954e-07 1.159653096999999902e-03
1.518359375000000000e+03 3.870835975999999913e-07 1.303618625999999978e-03
1.518750000000000000e+03 3.791547873999999846e-07 1.277048429000000049e-03
1.519140625000000000e+03 4.916367311999999643e-07 1.611445915000000008e-03
1.519531250000000000e+03 6.391756831000000153e-07 1.824202409999999908e-03
1.519921875000000000e+03 7.937799723000000207e-07 2.274221877999999843e-03
1.520312500000000000e+03 1.132071157000000013e-06 2.920101197000000114e-03
1.520703125000000000e+03 1.218832272999999949e-06 3.384921671999999854e-03
1.521093750000000000e+03 1.414060560000000017e-06 3.732097662000000149e-03
1.521484375000000000e+03 1.833014381000000037e-06 4.536079111000000143e-03
1.521875000000000000e+03 2.033530256000000160e-06 5.072841366999999643e-03
1.522265625000000000e+03 2.348303706000000133e-06 5.684552895000000161e-03
1.522656250000000000e+03 2.448306604000000159e-06 5.755724906999999668e-03
1.523046875000000000e+03 2.786462287000000016e-06 6.133087056000000384e-03
1.523437500000000000e+03 3.016561389999999967e-06 6.401384977999999976e-03
1.523828125000000000e+03 2.723516615000000081e-06 5.597252922999999825e-03
1.524218750000000000e+03 2.559076545000000136e-06 4.866970957000000056e-03
1.524609375000000000e+03 2.508416804999999856e-06 4.669089222999999941e-03
1.525000000000000000e+03 2.025614420999999829e-06 3.852342440999999892e-03
1.525390625000000000e+03 1.807787481000000091e-06 3.311414011999999889e-03
1.525781250000000000e+03 1.710573903000000073e-06 3.124788134000000203e-03
1.526171875000000000e+03 1.387342309000000098e-06 2.310974467999999792e-03
1.526562500000000000e+03 1.098385127999999986e-06 1.731823326999999951e-03
1.526953125000000000e+03 1.028676935999999973e-06 1.644574486999999998e-03
1.527343750000000000e+03 8.315104698000000331e-07 1.133797507999999895e-03
1.527734375000000000e+03 8.265775612999999859e-07 9.926223144999999064e-04
1.528125000000000000e+03 7.553914106999999614e-07 1.017979056000000012e-03
1.528515625000000000e+03 6.398664309999999955e-07 9.321251897999999463e-04
1.528906250000000000e+03 6.276367504000000236e-07 8.246507035000000220e-04
1.529296875000000000e+03 6.498366546999999784e-07 7.975617496000000353e-04
1.529687500000000000e+03 5.154476746000000296e-07 6.416438081999999892e-04
1.530078125000000000e+03 6.000704987999999664e-07 6.152295641000000157e-04
1.530468750000000000e+03 5.070203230000000036e-07 5.010667810000000132e-04
1.530859375000000000e+03 4.836546208000000102e-07 5.493431663000000178e-04
1.531250000000000000e+03 4.950220013000000126e-07 5.533647360999999470e-04
1.531640625000000000e+03 3.969621629000000185e-07 3.794738999000000211e-04
1.532031250000000000e+03 4.239347722000000009e-07 3.543340819999999834e-04
1.532421875000000000e+03 3.527449900999999851e-07 2.908230943999999736e-04
1.532812500000000000e+03 4.151246343000000140e-07 2.644045117999999886e-04
1.533203125000000000e+03 4.294227758000000112e-07 2.536835665999999812e-04
1.533593750000000000e+03 3.734517668000000129e-07 2.184720247999999898e-04
1.533984375000000000e+03 3.269035655999999809e-07 1.829911489999999977e-04
1.534375000000000000e+03 3.202095524999999979e-07 1.961622463000000044e-04
1.534765625000000000e+03 2.841619302999999964e-07 1.921874894000000125e-04
1.535156250000000000e+03 2.685094158999999911e-07 1.804733827000000045e-04
1.535546875000000000e+03 2.941127479999999937e-07 1.686611568000000031e-04
1.535937500000000000e+03 2.799901116999999788e-07 1.405166371999999934e-04
1.536328125000000000e+03 2.273671684000000077e-07 1.041676990999999976e-04
1.536718750000000000e+03 2.059827135999999870e-07 8.663185695000000643e-05
1.537109375000000000e+03 2.117370485000000026e-07 8.409816996999999565e-05
1.537500000000000000e+03 2.297825354000000011e-07 8.501650245999999912e-05
1.537890625000000000e+03 2.239803473999999928e-07 7.468071768000000626e-05
1.538281250000000000e+03 2.237832421000000122e-07 6.314288081999999930e-05
1.538671875000000000e+03 1.965378895000000055e-07 5.269887150999999975e-05
1.539062500000000000e+03 1.798343488999999946e-07 4.466105329999999792e-05
1.539453125000000000e+03 2.078766339000000033e-07 3.905153013000000023e-05
1.539843750000000000e+03 2.372745779999999900e-07 4.542082336000000060e-05
1.540234375000000000e+03 2.426437812000000018e-07 4.425336282999999720e-05
1.540625000000000000e+03 2.077166762000000124e-07 3.688488949999999775e-05
1.541015625000000000e+03 2.022700001999999875e-07 3.890698784000000198e-05
1.541406250000000000e+03 1.821248818000000033e-07 4.137479154000000176e-05
1.541796875000000000e+03 1.869770077000000114e-07 3.733389229000000158e-05
1.542187500000000000e+03 1.798930775999999932e-07 3.217808323000000234e-05
1.542578125000000000e+03 1.926077949000000024e-07 3.025328819000000109e-05
1.542968750000000000e+03 1.789530399999999874e-07 2.085059445999999886e-05
1.543359375000000000e+03 1.694659993999999934e-07 2.024376885999999847e-05
1.543750000000000000e+03 1.507758207999999954e-07 2.004665890999999839e-05
1.544140625000000000e+03 1.456078745000000106e-07 1.827906206000000090e-05
1.544531250000000000e+03 1.656244043999999912e-07 2.004245359000000122e-05
1.544921875000000000e+03 1.651276976999999993e-07 2.111014015999999969e-05
1.545312500000000000e+03 1.794115779000000015e-07 1.723007183999999907e-05
1.545703125000000000e+03 1.833885609000000025e-07 1.857637086000000031e-05
1.546093750000000000e+03 1.876322725000000047e-07 1.808545896000000010e-05
1.546484375000000000e+03 1.765007146999999868e-07 1.421033195000000020e-05
1.546875000000000000e+03 1.862801694000000088e-07 1.594218965999999978e-05
1.547265625000000000e+03 1.537184031999999966e-07 1.260304429999999963e-05
1.547656250000000000e+03 1.622288450000000098e-07 1.386104138000000054e-05
1.548046875000000000e+03 1.439572384999999883e-07 1.428288998999999956e-05
1.548437500000000000e+03 1.321309512999999998e-07 1.252925032999999965e-05
1.548828125000000000e+03 1.289630530999999902e-07 1.073884624999999942e-05
1.549218750000000000e+03 1.419882285999999908e-07 1.174293739999999998e-05
1.549609375000000000e+03 1.645675715000000024e-07 1.299409750999999947e-05
1.550000000000000000e+03 1.708950834000000127e-07 1.231614469000000066e-05
1.550390625000000000e+03 1.492463493999999875e-07 1.181593001000000004e-05
1.550781250000000000e+03 1.526130363000000014e-07 8.789359813999999356e-06
1.551171875000000000e+03 1.763380710999999884e-07 8.606250634999999843e-06
1.551562500000000000e+03 1.747894868999999891e-07 8.700912605999999345e-06
1.551953125000000000e+03 1.301026737000000072e-07 8.140511314000000413e-06
1.552343750000000000e+03 1.083487291999999993e-07 7.342447342999999679e-06
1.552734375000000000e+03 1.280380333999999922e-07 5.401414513000000096e-06
1.553125000000000000e+03 1.434175490999999944e-07 6.270776985000000008e-06
1.553515625000000000e+03 1.459990302999999974e-07 7.405335212999999790e-06
1.553906250000000000e+03 1.073122479000000062e-07 6.368973648999999943e-06
1.554296875000000000e+03 1.045989250000000017e-07 5.558142417000000224e-06
1.554687500000000000e+03 1.361265553999999926e-07 5.834826528000000115e-06
1.555078125000000000e+03 1.292428514000000102e-07 6.548732133000000072e-06
1.555468750000000000e+03 1.525650130000000107e-07 6.228567671999999583e-06
1.555859375000000000e+03 1.493182140999999912e-07 5.975059401999999667e-06
1.556250000000000000e+03 1.419709599000000132e-07 4.855988757000000370e-06
1.556640625000000000e+03 1.402391724000000113e-07 5.633005268000000160e-06
1.557031250000000000e+03 1.414281212999999883e-07 6.912304312999999740e-06
1.557421875000000000e+03 1.372873882999999935e-07 4.850835913000000360e-06
1.557812500000000000e+03 1.462400165999999933e-07 4.235008645000000024e-06
1.558203125000000000e+03 1.459449072999999929e-07 4.235911988999999728e-06
1.558593750000000000e+03 1.472747105000000089e-07 3.995591027000000079e-06
1.558984375000000000e+03 1.419806818999999955e-07 3.896352415999999843e-06
1.559375000000000000e+03 1.404219502000000057e-07 4.132807005000000372e-06
1.559765625000000000e+03 1.453365308000000023e-07 4.072110159999999951e-06
1.560156250000000000e+03 1.251021750999999987e-07 4.096162410999999971e-06
1.560546875000000000e+03 1.264528785000000100e-07 3.525026911999999922e-06
1.560937500000000000e+03 1.303444260000000025e-07 2.988887592000000184e-06
1.561328125000000000e+03 1.368767223999999929e-07 3.185448576000000055e-06
1.561718750000000000e+03 1.400113315000000069e-07 3.105975492999999926e-06
1.562109375000000000e+03 1.400130337999999987e-07 3.310614216999999915e-06
1.562500000000000000e+03 1.371892422999999880e-07 3.425717182999999840e-06
1.562890625000000000e+03 1.341577157999999881e-07 3.411974855000000061e-06
1.563281250000000000e+03 1.452082355999999881e-07 3.514444017999999980e-06
1.563671875000000000e+03 1.825608549999999929e-07 3.224027262999999864e-06
1.564062500000000000e+03 1.699173875999999966e-07 2.912204434999999933e-06
1.564453125000000000e+03 1.431391505000000120e-07 3.276836719999999913e-06
1.564843750000000000e+03 1.613564069000000047e-07 3.504729060999999946e-06
1.565234375000000000e+03 1.587202163000000089e-07 2.689533331000000142e-06
1.565625000000000000e+03 1.698944825000000024e-07 2.327461578999999809e-06
1.566015625000000000e+03 1.963226644000000093e-07 2.488981594000000161e-06
1.566406250000000000e+03 2.046808845000000094e-07 2.482843243000000028e-06
1.566796875000000000e+03 1.870508867000000005e-07 2.073147108999999789e-06
1.567187500000000000e+03 1.853953992000000083e-07 2.327897363000000050e-06
1.567578125000000000e+03 1.728079558000000038e-07 2.489527837000000127e-06
1.567968750000000000e+03 1.969624006000000057e-07 2.423055644000000180e-06
1.568359375000000000e+03 2.049266371999999895e-07 1.981666965999999830e-06
1.568750000000000000e+03 2.087101464999999962e-07 2.335898842000000192e-06
1.569140625000000000e+03 2.265434345000000069e-07 2.337294864000000055e-06
1.569531250000000000e+03 2.443124329999999801e-07 2.119747096999999858e-06
1.569921875000000000e+03 2.269952956000000103e-07 2.165390478999999927e-06
1.570312500000000000e+03 2.224421282000000054e-07 2.000805752000000083e-06
1.570703125000000000e+03 2.187247619000000099e-07 2.169164549999999858e-06
1.571093750000000000e+03 2.118861495000000085e-07 2.045683334000000062e-06
1.571484375000000000e+03 2.450238353000000063e-07 1.889109317000000070e-06
1.571875000000000000e+03 2.844646905000000153e-07 2.014066750000000210e-06
1.572265625000000000e+03 3.045404504000000237e-07 1.976921912999999842e-06
1.572656250000000000e+03 3.385477749999999995e-07 2.047683704000000072e-06
1.573046875000000000e+03 2.931267678000000169e-07 1.881016897999999962e-06
1.573437500000000000e+03 3.224951866999999820e-07 1.701717349000000092e-06
1.573828125000000000e+03 3.278518876000000004e-07 1.641331605999999943e-06
1.574218750000000000e+03 3.529629955999999875e-07 1.857295418999999994e-06
1.574609375000000000e+03 3.819136178999999836e-07 1.877776965000000025e-06
1.575000000000000000e+03 3.070188773999999886e-07 1.793695163999999902e-06
1.575390625000000000e+03 3.814394379999999793e-07 1.600202523000000095e-06
1.575781250000000000e+03 3.587559722999999761e-07 1.240770139999999938e-06
1.576171875000000000e+03 3.869719657000000031e-07 1.259055440000000081e-06
1.576562500000000000e+03 3.871853561999999936e-07 1.588900887999999986e-06
1.576953125000000000e+03 4.570761084999999794e-07 1.710249789000000034e-06
1.577343750000000000e+03 4.470171770000000185e-07 1.547405626000000079e-06
1.577734375000000000e+03 4.949560285000000258e-07 1.421531532000000102e-06
1.578125000000000000e+03 5.759370298999999591e-07 1.662324291000000079e-06
1.578515625000000000e+03 6.134135092000000515e-07 1.439247817000000049e-06
1.578906250000000000e+03 6.092229087999999728e-07 1.423275425000000104e-06
1.579296875000000000e+03 5.599461399000000397e-07 1.460405887000000101e-06
1.579687500000000000e+03 6.758553055999999511e-07 1.406769196999999989e-06
1.580078125000000000e+03 7.852106883000000471e-07 1.320555836999999895e-06
1.580468750000000000e+03 7.724326083000000378e-07 1.530290510999999974e-06
1.580859375000000000e+03 7.539910005999999886e-07 1.527293134000000053e-06
1.581250000000000000e+03 7.669685122999999525e-07 1.095000462999999984e-06
1.581640625000000000e+03 7.971622918000000383e-07 1.222217088999999970e-06
1.582031250000000000e+03 8.046811547999999940e-07 1.467854465000000055e-06
1.582421875000000000e+03 9.225887986999999775e-07 1.742598731999999900e-06
1.582812500000000000e+03 1.030585231000000031e-06 1.519461731999999905e-06
1.583203125000000000e+03 1.133140870000000027e-06 1.276521224999999995e-06
1.583593750000000000e+03 1.394995917000000102e-06 1.159216037000000103e-06
1.583984375000000000e+03 1.426514298999999905e-06 1.246574086999999974e-06
1.584375000000000000e+03 1.441739653999999954e-06 1.226458568999999983e-06
1.584765625000000000e+03 1.587665409999999948e-06 1.225311306999999981e-06
1.585156250000000000e+03 1.626050719000000046e-06 1.216897574000000038e-06
1.585546875000000000e+03 1.634937989000000065e-06 1.169979675000000090e-06
1.585937500000000000e+03 1.908846096000000181e-06 9.825076628999999991e-07
1.586328125000000000e+03 2.078788998000000013e-06 9.326146303000000097e-07
1.586718750000000000e+03 2.232145779999999819e-06 8.873448423999999721e-07
1.587109375000000000e+03 2.192598380999999930e-06 1.039339647999999982e-06
1.587500000000000000e+03 1.850436814000000028e-06 8.858734661000000254e-07
1.587890625000000000e+03 2.131717539000000052e-06 8.571780725000000523e-07
1.588281250000000000e+03 2.338909837000000174e-06 7.580514333000000103e-07
1.588671875000000000e+03 2.459834301999999854e-06 6.921657327000000047e-07
1.589062500000000000e+03 2.333188053000000134e-06 7.523468239000000351e-07
1.589453125000000000e+03 2.070210711000000098e-06 8.085990497999999794e-07
1.589843750000000000e+03 2.049196539999999949e-06 6.711387758999999983e-07
1.590234375000000000e+03 2.229367355000000051e-06 7.100194858999999680e-07
1.590625000000000000e+03 2.109225788000000015e-06 7.118348743999999678e-07
1.591015625000000000e+03 1.964349545000000028e-06 6.546132559999999625e-07
1.591406250000000000e+03 2.095415217999999811e-06 6.510630537999999788e-07
1.591796875000000000e+03 1.850169443000000100e-06 7.361851383000000333e-07
1.592187500000000000e+03 1.802105341000000075e-06 6.486774390000000364e-07
1.592578125000000000e+03 1.804778905999999994e-06 7.009321788000000432e-07
1.592968750000000000e+03 1.687444665999999960e-06 8.307054799000000516e-07
1.593359375000000000e+03 1.277590710999999926e-06 7.783973262999999818e-07
1.593750000000000000e+03 1.185738639000000015e-06 6.928585990999999935e-07
1.594140625000000000e+03 1.096099985999999924e-06 6.733569618999999587e-07
1.594531250000000000e+03 9.390735395000000322e-07 6.158754618999999611e-07
1.594921875000000000e+03 8.490297437000000389e-07 6.150615066999999524e-07
1.595312500000000000e+03 8.611608054999999738e-07 6.154126684000000529e-07
1.595703125000000000e+03 7.990803466999999559e-07 5.496800596999999770e-07
1.596093750000000000e+03 6.427239181999999891e-07 5.857902502000000034e-07
1.596484375000000000e+03 4.741498764000000010e-07 5.297153641999999628e-07
1.596875000000000000e+03 3.919242046999999737e-07 4.242657712999999970e-07
1.597265625000000000e+03 3.804946340999999844e-07 4.841060657999999918e-07
1.597656250000000000e+03 3.324752457999999933e-07 6.017063154999999813e-07
1.598046875000000000e+03 2.987948348999999852e-07 5.408064077000000179e-07
1.598437500000000000e+03 2.511709243999999888e-07 4.935598172999999637e-07
1.598828125000000000e+03 2.664662622999999813e-07 4.735025177000000149e-07
1.599218750000000000e+03 2.559191731999999859e-07 3.783392433000000037e-07
1.599609375000000000e+03 2.357689102000000062e-07 4.234751562999999938e-07
1.600000000000000000e+03 2.416548881999999832e-07 3.920145768999999860e-07
1.600390625000000000e+03 2.323441471999999998e-07 3.756105621000000085e-07
1.600781250000000000e+03 2.079574923000000103e-07 3.122053123999999825e-07
1.601171875000000000e+03 1.942357243000000094e-07 3.573028293999999754e-07
1.601562500000000000e+03 2.021881773000000023e-07 4.114770994000000210e-07
1.601953125000000000e+03 2.402358286999999848e-07 3.749160312999999854e-07
1.602343750000000000e+03 2.373071104999999992e-07 3.770575011999999937e-07
1.602734375000000000e+03 2.090823976000000001e-07 3.689304697999999765e-07
1.603125000000000000e+03 2.107321541000000084e-07 3.936109383999999836e-07
1.603515625000000000e+03 2.349727721000000108e-07 4.110302695000000200e-07
1.603906250000000000e+03 2.406731636999999750e-07 4.166422370000000188e-07
1.604296875000000000e+03 2.293023218000000107e-07 4.099656249000000010e-07
1.604687500000000000e+03 2.188561780999999901e-07 4.135506672000000214e-07
1.605078125000000000e+03 2.283620761999999915e-07 3.975207380999999743e-07
1.605468750000000000e+03 3.047031505999999840e-07 3.958515567000000125e-07
1.605859375000000000e+03 3.622266591000000071e-07 4.144384636000000039e-07
1.606250000000000000e+03 3.628687973999999768e-07 4.191004824999999908e-07
1.606640625000000000e+03 3.714263546999999858e-07 3.540297206999999832e-07
1.607031250000000000e+03 3.812119754000000079e-07 3.822118955000000261e-07
1.607421875000000000e+03 4.316311263999999962e-07 4.489730224999999820e-07
1.607812500000000000e+03 4.981700868999999963e-07 4.242855555999999890e-07
1.608203125000000000e+03 4.968542990999999514e-07 4.176886103999999971e-07
1.608593750000000000e+03 4.835689770999999982e-07 4.431614342000000096e-07
1.608984375000000000e+03 4.358372742999999868e-07 5.571321553999999756e-07
1.609375000000000000e+03 3.995833355999999800e-07 6.171333721999999611e-07
1.609765625000000000e+03 3.799304981000000162e-07 7.004818686000000065e-07
1.610156250000000000e+03 3.441367426999999889e-07 7.353209845999999890e-07
1.610546875000000000e+03 3.397102817999999898e-07 7.429196656999999791e-07
1.610937500000000000e+03 3.802179187999999778e-07 9.286452885999999713e-07
1.611328125000000000e+03 3.940406698999999737e-07 1.050384427000000084e-06
1.611718750000000000e+03 3.949370911999999874e-07 1.101461641999999939e-06
1.612109375000000000e+03 3.719587148000000107e-07 8.886742106000000248e-07
1.612500000000000000e+03 3.905742199000000227e-07 1.300940260999999942e-06
1.612890625000000000e+03 4.223794544999999809e-07 1.400678812999999896e-06
1.613281250000000000e+03 4.111670194000000146e-07 1.368666089000000040e-06
1.613671875000000000e+03 3.754834961999999907e-07 1.520262031999999995e-06
1.614062500000000000e+03 4.013153878999999737e-07 1.694553393000000069e-06
1.614453125000000000e+03 5.032478028000000439e-07 1.879457609000000031e-06
1.614843750000000000e+03 5.268962349999999875e-07 1.926157312999999925e-06
1.615234375000000000e+03 5.682696144999999705e-07 2.353430523000000069e-06
1.615625000000000000e+03 6.906773335999999719e-07 2.927618478000000044e-06
1.616015625000000000e+03 6.679324344999999632e-07 3.048691382000000002e-06
1.616406250000000000e+03 5.507302915999999760e-07 2.627375398999999839e-06
1.616796875000000000e+03 6.114564910000000269e-07 3.004781602999999876e-06
1.617187500000000000e+03 7.644277250999999978e-07 3.622056642999999968e-06
1.617578125000000000e+03 9.455613495999999981e-07 4.688468842999999827e-06
1.617968750000000000e+03 8.506179343000000110e-07 4.212077024000000383e-06
1.618359375000000000e+03 9.925800235000000437e-07 5.274439157000000330e-06
1.618750000000000000e+03 8.638248379000000204e-07 4.608210744000000206e-06
1.619140625000000000e+03 9.319067838999999970e-07 4.477168978000000007e-06
1.619531250000000000e+03 1.035553773999999904e-06 5.937444584000000053e-06
1.619921875000000000e+03 9.853856530999999341e-07 5.970139278999999677e-06
1.620312500000000000e+03 1.035233065000000040e-06 5.995385699999999602e-06
1.620703125000000000e+03 9.999947825000000336e-07 5.544703321999999596e-06
1.621093750000000000e+03 1.109673826000000071e-06 6.184827061999999759e-06
1.621484375000000000e+03 9.402120251999999505e-07 5.675454868000000310e-06
1.621875000000000000e+03 9.690858935999999525e-07 5.940382494000000146e-06
1.622265625000000000e+03 1.049876845000000071e-06 5.800845058999999666e-06
1.622656250000000000e+03 1.005288876999999921e-06 5.809996522999999629e-06
1.623046875000000000e+03 9.599096138999999786e-07 6.057074558000000243e-06
1.623437500000000000e+03 1.015625053999999895e-06 7.278287830999999848e-06
1.623828125000000000e+03 1.045802112999999943e-06 7.227672728999999921e-06
1.624218750000000000e+03 1.182151364999999956e-06 7.590689283999999684e-06
1.624609375000000000e+03 1.235439957000000059e-06 7.119424586000000007e-06
1.625000000000000000e+03 1.374662962000000053e-06 8.054618890999999952e-06
1.625390625000000000e+03 1.254840893999999940e-06 8.070494138999999238e-06
1.625781250000000000e+03 1.175211352999999984e-06 8.602353394000000135e-06
1.626171875000000000e+03 1.365236408999999905e-06 8.994426453999999419e-06
1.626562500000000000e+03 1.622340351000000063e-06 9.930589168000000780e-06
1.626953125000000000e+03 1.706771233000000055e-06 1.009439129999999964e-05
1.627343750000000000e+03 1.460400741999999966e-06 9.431917286000000513e-06
1.627734375000000000e+03 1.286618098000000104e-06 8.965816023000000831e-06
1.628125000000000000e+03 1.213887561999999917e-06 8.845962104000000268e-06
1.628515625000000000e+03 1.309450457000000085e-06 8.040159335000000095e-06
1.628906250000000000e+03 1.320288012000000014e-06 9.705208334999999270e-06
1.629296875000000000e+03 1.297081454000000105e-06 8.982232974999999182e-06
1.629687500000000000e+03 1.290568751999999915e-06 7.789119297000000536e-06
1.630078125000000000e+03 1.318459232000000088e-06 7.907875887999999908e-06
1.630468750000000000e+03 1.100845794999999901e-06 5.987000488999999996e-06
1.630859375000000000e+03 1.263419862000000102e-06 6.837747116000000008e-06
1.631250000000000000e+03 1.121430158999999998e-06 6.318564334000000377e-06
1.631640625000000000e+03 1.277154170999999908e-06 7.276445433000000286e-06
1.632031250000000000e+03 1.465020354999999989e-06 6.900483065999999601e-06
1.632421875000000000e+03 1.261681567999999976e-06 6.794121505000000284e-06
1.632812500000000000e+03 1.323137555000000053e-06 6.881685039000000158e-06
1.633203125000000000e+03 1.632408928999999917e-06 6.088604136999999687e-06
1.633593750000000000e+03 1.591799003000000036e-06 5.759462524999999986e-06
1.633984375000000000e+03 1.534974433000000027e-06 6.299328705999999714e-06
1.634375000000000000e+03 1.391626611000000016e-06 6.416281029999999884e-06
1.634765625000000000e+03 1.380720812999999976e-06 7.729906539000000419e-06
1.635156250000000000e+03 1.654576565000000017e-06 7.967005725999999930e-06
1.635546875000000000e+03 1.567385414999999946e-06 7.103342944999999644e-06
1.635937500000000000e+03 1.362620343000000088e-06 6.696276494000000231e-06
1.636328125000000000e+03 1.312787078999999984e-06 5.989426352999999977e-06
1.636718750000000000e+03 1.542065607000000096e-06 6.052729428000000112e-06
1.637109375000000000e+03 1.756499635999999989e-06 5.865496644000000108e-06
1.637500000000000000e+03 1.761432014999999968e-06 7.011666698999999724e-06
1.637890625000000000e+03 1.650349913999999904e-06 5.751883515000000381e-06
1.638281250000000000e+03 1.688642618999999930e-06 5.225818370999999840e-06
1.638671875000000000e+03 1.597551352000000095e-06 4.901166546000000169e-06
1.639062500000000000e+03 1.551095717000000093e-06 4.304825178000000337e-06
1.639453125000000000e+03 1.764878037999999988e-06 4.227380004000000272e-06
1.639843750000000000e+03 1.927131319999999837e-06 4.853605864999999992e-06
1.640234375000000000e+03 1.748770674000000018e-06 5.535187493999999700e-06
1.640625000000000000e+03 1.902892801999999962e-06 5.149010228999999899e-06
1.641015625000000000e+03 2.072525510999999959e-06 4.929406862999999777e-06
1.641406250000000000e+03 1.960361818000000096e-06 4.912128027000000076e-06
1.641796875000000000e+03 1.769249194000000084e-06 4.476354607000000226e-06
1.642187500000000000e+03 1.874635840000000007e-06 4.914340840999999925e-06
1.642578125000000000e+03 1.996700757999999870e-06 6.142513645000000322e-06
1.642968750000000000e+03 1.591956219000000071e-06 5.943676901000000328e-06
1.643359375000000000e+03 1.633422429000000048e-06 6.278242812999999645e-06
1.643750000000000000e+03 1.836892707999999956e-06 6.046236246999999689e-06
1.644140625000000000e+03 1.804457666999999901e-06 5.813969420999999661e-06
1.644531250000000000e+03 2.107648795000000026e-06 5.507129661000000095e-06
1.644921875000000000e+03 1.910709677000000034e-06 6.946927958000000338e-06
1.645312500000000000e+03 1.748300391000000100e-06 7.665284006999999381e-06
1.645703125000000000e+03 1.562854319999999996e-06 7.123988817999999777e-06
1.646093750000000000e+03 1.969960414999999857e-06 7.015895015000000265e-06
1.646484375000000000e+03 2.281151356999999908e-06 6.856528195999999703e-06
1.646875000000000000e+03 2.028111555000000208e-06 7.345016653000000143e-06
1.647265625000000000e+03 1.808947453000000034e-06 6.275325481000000294e-06
1.647656250000000000e+03 1.946523405999999904e-06 6.625599590999999612e-06
1.648046875000000000e+03 1.970725457999999848e-06 6.227010349000000008e-06
1.648437500000000000e+03 1.926266259000000197e-06 6.308110964999999653e-06
1.648828125000000000e+03 2.121868366000000195e-06 7.826662090000000295e-06
1.649218750000000000e+03 2.024549020000000211e-06 8.073281945999999794e-06
1.649609375000000000e+03 2.268562495000000189e-06 8.883405634999999733e-06
1.650000000000000000e+03 2.050856605000000161e-06 1.101017021999999918e-05
1.650390625000000000e+03 2.340141835000000081e-06 9.285085916000000416e-06
1.650781250000000000e+03 2.484820160000000195e-06 9.255345473000000238e-06
1.651171875000000000e+03 2.936467616999999915e-06 9.351387426999999337e-06
1.651562500000000000e+03 3.022504998999999889e-06 1.089528545000000005e-05
1.651953125000000000e+03 2.907771845000000178e-06 1.136798157000000011e-05
1.652343750000000000e+03 3.261523451000000076e-06 1.453955950999999954e-05
1.652734375000000000e+03 2.745245896000000037e-06 1.374662871000000083e-05
1.653125000000000000e+03 2.873472315000000153e-06 1.326050438000000057e-05
1.653515625000000000e+03 3.449018916999999833e-06 1.586612840999999995e-05
1.653906250000000000e+03 3.040964991999999832e-06 1.592903504000000119e-05
1.654296875000000000e+03 3.059983332000000025e-06 1.587108423999999997e-05
1.654687500000000000e+03 3.524261868999999931e-06 1.630025765000000162e-05
1.655078125000000000e+03 3.370172273999999946e-06 1.315521290999999946e-05
1.655468750000000000e+03 3.405966179999999800e-06 1.632449571999999987e-05
1.655859375000000000e+03 4.433170832000000250e-06 1.859538194000000000e-05
1.656250000000000000e+03 4.708577249000000067e-06 1.788706223999999878e-05
1.656640625000000000e+03 5.389028562999999944e-06 2.109292911000000003e-05
1.657031250000000000e+03 5.738515840000000061e-06 2.440273530999999971e-05
1.657421875000000000e+03 5.334495641000000092e-06 2.325709788000000127e-05
1.657812500000000000e+03 5.444478447000000407e-06 2.178282604000000134e-05
1.658203125000000000e+03 5.690359285999999668e-06 2.424681662999999922e-05
1.658593750000000000e+03 5.085196922999999989e-06 2.038649175000000117e-05
1.658984375000000000e+03 6.042137455999999638e-06 2.341079889999999852e-05
1.659375000000000000e+03 6.260696454000000099e-06 2.828089586000000037e-05
1.659765625000000000e+03 7.237481501000000290e-06 2.762597544000000013e-05
1.660156250000000000e+03 7.736264143999999472e-06 2.991971974000000005e-05
1.660546875000000000e+03 6.928631081999999919e-06 2.812344952000000087e-05
1.660937500000000000e+03 6.226429303999999794e-06 2.410075393999999992e-05
1.661328125000000000e+03 5.712992818000000183e-06 2.607351668999999882e-05
1.661718750000000000e+03 5.864683784999999883e-06 2.768147495000000167e-05
1.662109375000000000e+03 6.176012119999999742e-06 2.941793139999999957e-05
1.662500000000000000e+03 6.206420765000000245e-06 2.632145115999999849e-05
1.662890625000000000e+03 5.829171624999999904e-06 2.570660107000000036e-05
1.663281250000000000e+03 6.385825779999999834e-06 3.228299095999999846e-05
1.663671875000000000e+03 5.979791290000000285e-06 2.526218611999999977e-05
1.664062500000000000e+03 6.538340499999999678e-06 2.579794140000000105e-05
1.664453125000000000e+03 6.173269101999999769e-06 2.859295110999999956e-05
1.664843750000000000e+03 6.106022181999999854e-06 3.027133206999999899e-05
1.665234375000000000e+03 6.214854397000000056e-06 3.200533843999999969e-05
1.665625000000000000e+03 7.301205834000000276e-06 3.519791874999999681e-05
1.666015625000000000e+03 7.101116209999999800e-06 3.623298325000000276e-05
1.666406250000000000e+03 7.354699531999999646e-06 3.734103188999999986e-05
1.666796875000000000e+03 6.619741322000000093e-06 3.241367533000000028e-05
1.667187500000000000e+03 7.270635585000000126e-06 3.491720121000000082e-05
1.667578125000000000e+03 7.542771805999999600e-06 3.633236620999999797e-05
1.667968750000000000e+03 6.467981960999999840e-06 3.456923978000000087e-05
1.668359375000000000e+03 6.423818277999999827e-06 3.732743058000000320e-05
1.668750000000000000e+03 6.823206455999999867e-06 3.461194662000000158e-05
1.669140625000000000e+03 7.048408134000000215e-06 3.283302059999999991e-05
1.669531250000000000e+03 7.210190527000000064e-06 3.697650582000000031e-05
1.669921875000000000e+03 7.406264279999999737e-06 4.165266195000000212e-05
1.670312500000000000e+03 7.357894676000000059e-06 3.896300545000000210e-05
1.670703125000000000e+03 7.940536083999999643e-06 4.124500053999999966e-05
1.671093750000000000e+03 8.248112438999999767e-06 4.238854136000000177e-05
1.671484375000000000e+03 8.510865987999999982e-06 4.702512345999999973e-05
1.671875000000000000e+03 7.677117358999999703e-06 4.509605773999999969e-05
1.672265625000000000e+03 7.730385296999999211e-06 4.240645208000000198e-05
1.672656250000000000e+03 7.665889263000000281e-06 3.863563240000000051e-05
1.673046875000000000e+03 7.064195015000000294e-06 3.656450351000000142e-05
1.673437500000000000e+03 7.685109154000000292e-06 4.008157828000000092e-05
1.673828125000000000e+03 7.787750208999999485e-06 4.218794513999999703e-05
1.674218750000000000e+03 7.867424237000000833e-06 4.278216569000000080e-05
1.674609375000000000e+03 8.858242739999999771e-06 4.927113973000000070e-05
1.675000000000000000e+03 7.813281704999999397e-06 4.273665531000000187e-05
1.675390625000000000e+03 6.569959655999999966e-06 3.823452468999999831e-05
1.675781250000000000e+03 5.729826185999999668e-06 3.310371509999999882e-05
1.676171875000000000e+03 5.730289207000000348e-06 3.128823406000000171e-05
1.676562500000000000e+03 6.943617210000000277e-06 3.603198270999999841e-05
1.676953125000000000e+03 6.910650150000000397e-06 3.712717814999999977e-05
1.677343750000000000e+03 5.412715844999999636e-06 3.127237878999999845e-05
1.677734375000000000e+03 5.979018378999999705e-06 3.591625784999999800e-05
1.678125000000000000e+03 6.151309825000000255e-06 3.415948175999999870e-05
1.678515625000000000e+03 6.059372713999999867e-06 3.434582542999999662e-05
1.678906250000000000e+03 5.528565997999999578e-06 3.042849758000000025e-05
1.679296875000000000e+03 5.067549789000000272e-06 2.851974908000000003e-05
1.679687500000000000e+03 4.672813604999999662e-06 2.596897693999999967e-05
1.680078125000000000e+03 5.103329775000000029e-06 2.863312796999999910e-05
1.680468750000000000e+03 5.707441414000000285e-06 3.210373121000000013e-05
1.680859375000000000e+03 4.377333887000000212e-06 2.406249935999999981e-05
1.681250000000000000e+03 5.374242169000000119e-06 2.819088466999999939e-05
1.681640625000000000e+03 5.134491963000000312e-06 2.708964152999999861e-05
1.682031250000000000e+03 4.881175861999999850e-06 2.600080612000000118e-05
1.682421875000000000e+03 4.913276498999999596e-06 2.780171502999999897e-05
1.682812500000000000e+03 4.567129323999999931e-06 2.531940940000000127e-05
1.683203125000000000e+03 4.083376992999999601e-06 2.297853504999999849e-05
1.683593750000000000e+03 3.377946781000000065e-06 1.890087862999999951e-05
1.683984375000000000e+03 3.609395603999999843e-06 2.009422957000000099e-05
1.684375000000000000e+03 3.177849592000000205e-06 1.751531911000000160e-05
1.684765625000000000e+03 3.289260498000000067e-06 1.890445085000000023e-05
1.685156250000000000e+03 3.325444491999999994e-06 1.763409325000000100e-05
1.685546875000000000e+03 2.607227349000000211e-06 1.329340365000000081e-05
1.685937500000000000e+03 2.239346807999999854e-06 1.273815550999999920e-05
1.686328125000000000e+03 2.547086734000000090e-06 1.371138346999999925e-05
1.686718750000000000e+03 2.921493292000000127e-06 1.560921799999999879e-05
1.687109375000000000e+03 3.043945874999999849e-06 1.618360673999999898e-05
1.687500000000000000e+03 2.945115205999999866e-06 1.551189773999999866e-05
1.687890625000000000e+03 2.811302883000000063e-06 1.448649191000000064e-05
1.688281250000000000e+03 2.280190362000000187e-06 1.179287583000000083e-05
1.688671875000000000e+03 2.214161215999999827e-06 1.126212600999999941e-05
1.689062500000000000e+03 2.594501850999999937e-06 1.282188292999999971e-05
1.689453125000000000e+03 2.628160113000000142e-06 1.327363600999999940e-05
1.689843750000000000e+03 2.442919375000000023e-06 1.261768301999999930e-05
1.690234375000000000e+03 2.289264505000000142e-06 1.236931397000000080e-05
1.690625000000000000e+03 2.364858353999999920e-06 1.297462643999999961e-05
1.691015625000000000e+03 1.914764133000000091e-06 1.059977062000000029e-05
1.691406250000000000e+03 2.122608745000000079e-06 1.168273142000000002e-05
1.691796875000000000e+03 2.284584971999999811e-06 1.309593539000000010e-05
1.692187500000000000e+03 2.153303978999999920e-06 1.144047666999999942e-05
1.692578125000000000e+03 2.267497244999999954e-06 1.218877350000000010e-05
1.692968750000000000e+03 2.300302550999999855e-06 1.200506875000000083e-05
1.693359375000000000e+03 2.190077945999999836e-06 1.142751088000000078e-05
1.693750000000000000e+03 2.074916271000000079e-06 1.071292073000000083e-05
1.694140625000000000e+03 1.975909017999999895e-06 1.074717457000000007e-05
1.694531250000000000e+03 1.829626614999999903e-06 9.441445220000000067e-06
1.694921875000000000e+03 1.755702818000000036e-06 8.896301210000000638e-06
1.695312500000000000e+03 1.571433968999999981e-06 8.759689580000000068e-06
1.695703125000000000e+03 1.482845888999999931e-06 9.306477464000000163e-06
1.696093750000000000e+03 1.639078390999999970e-06 9.965853778999999890e-06
1.696484375000000000e+03 1.657014080999999914e-06 1.069807017999999994e-05
1.696875000000000000e+03 1.361703682999999937e-06 9.392620462999999874e-06
1.697265625000000000e+03 1.304875784000000028e-06 9.793558701000000565e-06
1.697656250000000000e+03 1.316225081999999922e-06 9.449291147999999967e-06
1.698046875000000000e+03 1.262587712000000096e-06 9.224146969000000779e-06
1.698437500000000000e+03 1.410588360000000014e-06 1.088970619999999973e-05
1.698828125000000000e+03 1.335881665000000079e-06 1.178201754000000054e-05
1.699218750000000000e+03 1.132496727000000048e-06 1.026779884000000021e-05
1.699609375000000000e+03 1.213196511999999931e-06 9.738507074999999531e-06
1.700000000000000000e+03 9.962515038000000035e-07 8.250673881000000065e-06
1.700390625000000000e+03 9.232474681000000072e-07 9.361094515999999205e-06
1.700781250000000000e+03 9.781952925999998968e-07 9.216717457000000318e-06
1.701171875000000000e+03 1.095715724000000021e-06 9.901838922999999637e-06
1.701562500000000000e+03 1.188108668000000002e-06 1.022598051999999965e-05
1.701953125000000000e+03 1.142138901999999917e-06 9.877014365999999432e-06
1.702343750000000000e+03 9.598771569999999472e-07 8.283568311000000543e-06
1.702734375000000000e+03 9.891783358000000295e-07 8.522908758000000812e-06
1.703125000000000000e+03 9.044195559999999725e-07 7.663979075999999713e-06
1.703515625000000000e+03 9.309642496999999663e-07 7.857737727000000335e-06
1.703906250000000000e+03 8.074639685999999702e-07 6.858647800999999933e-06
1.704296875000000000e+03 7.358297019000000012e-07 6.609983996999999682e-06
1.704687500000000000e+03 8.395086196000000212e-07 7.342261528999999667e-06
1.705078125000000000e+03 8.069830930000000402e-07 6.786661125000000082e-06
1.705468750000000000e+03 8.401239374999999712e-07 6.968439952000000145e-06
1.705859375000000000e+03 7.659504724000000510e-07 6.598393353000000139e-06
1.706250000000000000e+03 7.335416089000000341e-07 5.918236192999999830e-06
1.706640625000000000e+03 8.292971259000000296e-07 6.286081477000000300e-06
1.707031250000000000e+03 8.788814780999999756e-07 6.884173849999999886e-06
1.707421875000000000e+03 8.776379805000000487e-07 6.810789032999999579e-06
1.707812500000000000e+03 8.271427187000000382e-07 6.472951713999999656e-06
1.708203125000000000e+03 6.837371705999999816e-07 5.658067085000000015e-06
1.708593750000000000e+03 6.069642084999999967e-07 4.904824104999999700e-06
1.708984375000000000e+03 6.237218817000000151e-07 4.736744934999999951e-06
1.709375000000000000e+03 6.902904997000000245e-07 5.188319156999999874e-06
1.709765625000000000e+03 5.649474801999999940e-07 4.074621971000000102e-06
1.710156250000000000e+03 6.295236725000000225e-07 4.617019633000000396e-06
1.710546875000000000e+03 6.113135749999999842e-07 4.279806333000000085e-06
1.710937500000000000e+03 5.968169474999999583e-07 4.504985011000000010e-06
1.711328125000000000e+03 5.195950749000000272e-07 3.984993607000000171e-06
1.711718750000000000e+03 4.721495824000000018e-07 3.405559145999999876e-06
1.712109375000000000e+03 5.382847616999999775e-07 3.785630895000000174e-06
1.712500000000000000e+03 5.364902923999999890e-07 3.715848560000000035e-06
1.712890625000000000e+03 5.467126807999999975e-07 3.943568705000000115e-06
1.713281250000000000e+03 5.516100684000000160e-07 3.901520996000000184e-06
1.713671875000000000e+03 5.143603329000000298e-07 3.534418965000000071e-06
1.714062500000000000e+03 5.541968929000000099e-07 3.948237042000000066e-06
1.714453125000000000e+03 5.354401362000000423e-07 3.803989810000000010e-06
1.714843750000000000e+03 4.587396155999999936e-07 3.317551354000000152e-06
1.715234375000000000e+03 4.954747325000000435e-07 3.362879246999999810e-06
1.715625000000000000e+03 4.091664228000000083e-07 2.876024072000000154e-06
1.716015625000000000e+03 3.787856950000000198e-07 2.975285380999999929e-06
1.716406250000000000e+03 3.965050057999999945e-07 3.060414880000000146e-06
1.716796875000000000e+03 3.945938357000000216e-07 2.791656288000000139e-06
1.717187500000000000e+03 3.911907483999999914e-07 2.508079222999999878e-06
1.717578125000000000e+03 3.282445094000000112e-07 2.312724211000000160e-06
1.717968750000000000e+03 3.492247101999999758e-07 2.440661015999999813e-06
1.718359375000000000e+03 3.533553904000000219e-07 2.678510113999999905e-06
1.718750000000000000e+03 3.459496344999999952e-07 2.436891635000000166e-06
1.719140625000000000e+03 3.097347915000000250e-07 2.208251197999999890e-06
1.719531250000000000e+03 3.154348236999999771e-07 2.403531461000000035e-06
1.719921875000000000e+03 2.670363184000000053e-07 2.053941290000000002e-06
1.720312500000000000e+03 2.822284791999999851e-07 2.195211420999999994e-06
1.720703125000000000e+03 3.053648840999999797e-07 2.157334980999999813e-06
1.721093750000000000e+03 2.588669570000000139e-07 1.885938685000000059e-06
1.721484375000000000e+03 2.950639828000000021e-07 2.020049095999999937e-06
1.721875000000000000e+03 3.020942531999999865e-07 2.013652906999999833e-06
1.722265625000000000e+03 2.732016029999999762e-07 1.825874938000000102e-06
1.722656250000000000e+03 2.740896074999999936e-07 1.966098278999999908e-06
1.723046875000000000e+03 3.060617224000000087e-07 2.231256508999999813e-06
1.723437500000000000e+03 2.891962192000000080e-07 2.005474996000000042e-06
1.723828125000000000e+03 2.333793990000000063e-07 1.728629432999999996e-06
1.724218750000000000e+03 2.383209892000000102e-07 1.759280483000000073e-06
1.724609375000000000e+03 2.563996705000000154e-07 1.820061761000000042e-06
1.725000000000000000e+03 2.439789938999999737e-07 1.825376964000000003e-06
1.725390625000000000e+03 2.666507705999999798e-07 1.805570428999999903e-06
1.725781250000000000e+03 2.758519982000000101e-07 1.790683563000000052e-06
1.726171875000000000e+03 2.114334183000000041e-07 1.336876099999999978e-06
1.726562500000000000e+03 2.122083723999999964e-07 1.358601899999999907e-06
1.726953125000000000e+03 2.497476091000000002e-07 1.505404218000000074e-06
1.727343750000000000e+03 2.456327602000000062e-07 1.480038258999999994e-06
1.727734375000000000e+03 2.074182663000000087e-07 1.299167013000000076e-06
1.728125000000000000e+03 2.068236784000000030e-07 1.354473753999999990e-06
1.728515625000000000e+03 2.450428818999999798e-07 1.521725992999999925e-06
1.728906250000000000e+03 2.257316922000000104e-07 1.406873452999999977e-06
1.729296875000000000e+03 1.950154069999999970e-07 1.301590758999999998e-06
1.729687500000000000e+03 2.520332811000000261e-07 1.671028773999999948e-06
1.730078125000000000e+03 2.125358724000000104e-07 1.444407317999999960e-06
1.730468750000000000e+03 2.015843024000000041e-07 1.372336812999999999e-06
1.730859375000000000e+03 2.331061072000000041e-07 1.554829539000000029e-06
1.731250000000000000e+03 2.382162611000000092e-07 1.591308595000000065e-06
1.731640625000000000e+03 2.438738308000000095e-07 1.605472635000000071e-06
1.732031250000000000e+03 2.261657361000000053e-07 1.582398476000000065e-06
1.732421875000000000e+03 2.453408378999999993e-07 1.680057371000000069e-06
1.732812500000000000e+03 2.263509254000000123e-07 1.507623840999999954e-06
1.733203125000000000e+03 2.066973123999999883e-07 1.268198581999999926e-06
1.733593750000000000e+03 1.924205817000000069e-07 1.207231263999999971e-06
1.733984375000000000e+03 1.991107174999999963e-07 1.336520361000000098e-06
1.734375000000000000e+03 1.787784994000000048e-07 1.279397398999999970e-06
1.734765625000000000e+03 2.028688249999999888e-07 1.337433691000000028e-06
1.735156250000000000e+03 2.110818594000000086e-07 1.404583619999999944e-06
1.735546875000000000e+03 2.094496742000000114e-07 1.442263049000000048e-06
1.735937500000000000e+03 1.812468830000000073e-07 1.205144039999999994e-06
1.736328125000000000e+03 1.973435792999999901e-07 1.318606005999999938e-06
1.736718750000000000e+03 1.982284062000000004e-07 1.379735608999999999e-06
1.737109375000000000e+03 2.132780480999999962e-07 1.461316040000000047e-06
1.737500000000000000e+03 2.252406219000000086e-07 1.494770785000000079e-06
1.737890625000000000e+03 2.376687506999999939e-07 1.623747267000000057e-06
1.738281250000000000e+03 2.001487686000000034e-07 1.443972593000000068e-06
1.738671875000000000e+03 1.986024919000000101e-07 1.371688886999999956e-06
1.739062500000000000e+03 2.345725279000000055e-07 1.509112316000000082e-06
1.739453125000000000e+03 2.503284843000000104e-07 1.698718762000000016e-06
1.739843750000000000e+03 2.409372630999999784e-07 1.666683491999999901e-06
1.740234375000000000e+03 2.147581627999999888e-07 1.388377750000000092e-06
1.740625000000000000e+03 2.187697777999999916e-07 1.479571002000000041e-06
1.741015625000000000e+03 2.020752025000000079e-07 1.488129769999999985e-06
1.741406250000000000e+03 1.880899213999999969e-07 1.348410908999999951e-06
1.741796875000000000e+03 1.934978421000000075e-07 1.350602539999999933e-06
1.742187500000000000e+03 2.118263048000000115e-07 1.460232632999999910e-06
1.742578125000000000e+03 2.006064742000000054e-07 1.281921315000000092e-06
1.742968750000000000e+03 2.143442057999999930e-07 1.414964358000000098e-06
1.743359375000000000e+03 2.532895269000000232e-07 1.776899775999999912e-06
1.743750000000000000e+03 2.514250181999999924e-07 1.774125587000000051e-06
1.744140625000000000e+03 2.818529181000000179e-07 1.908899963000000025e-06
1.744531250000000000e+03 3.000631290000000229e-07 1.971726853000000007e-06
1.744921875000000000e+03 2.103355036000000055e-07 1.415997378000000098e-06
1.745312500000000000e+03 1.891950423999999947e-07 1.394808287999999964e-06
1.745703125000000000e+03 2.366425965999999973e-07 1.674320456000000093e-06
1.746093750000000000e+03 2.308615736000000026e-07 1.605748177000000099e-06
1.746484375000000000e+03 2.439145530999999856e-07 1.705146726999999978e-06
1.746875000000000000e+03 2.299052319999999876e-07 1.617282835000000054e-06
1.747265625000000000e+03 2.430194369000000157e-07 1.744251382000000002e-06
1.747656250000000000e+03 2.247922220999999985e-07 1.665605986000000100e-06
1.748046875000000000e+03 2.712607185999999892e-07 1.914980208999999976e-06
1.748437500000000000e+03 2.725015115000000152e-07 1.920965582000000202e-06
1.748828125000000000e+03 2.536378893000000171e-07 1.783647316000000071e-06
1.749218750000000000e+03 2.688236948999999828e-07 1.807749651999999980e-06
1.749609375000000000e+03 2.565715631000000008e-07 1.730054204999999964e-06
1.750000000000000000e+03 2.663073637999999839e-07 1.824476797999999968e-06
1.750390625000000000e+03 2.643220498000000087e-07 1.793418713000000071e-06
1.750781250000000000e+03 2.393969255000000039e-07 1.691437235000000092e-06
1.751171875000000000e+03 2.178725621000000025e-07 1.540992943000000071e-06
1.751562500000000000e+03 2.508631896999999772e-07 1.794203275999999932e-06
1.751953125000000000e+03 2.515618626999999807e-07 1.771817444999999989e-06
1.752343750000000000e+03 2.737618237999999934e-07 1.910439885000000112e-06
1.752734375000000000e+03 3.063172727000000018e-07 2.144556673999999933e-06
1.753125000000000000e+03 2.937313424000000015e-07 2.065173017999999893e-06
1.753515625000000000e+03 2.485619323999999975e-07 1.841549241999999973e-06
1.753906250000000000e+03 2.428395814000000181e-07 1.864658201999999906e-06
1.754296875000000000e+03 2.554792848000000189e-07 1.910908806000000172e-06
1.754687500000000000e+03 2.636493082999999980e-07 1.942286162999999909e-06
1.755078125000000000e+03 2.756772495999999878e-07 2.024837273000000079e-06
1.755468750000000000e+03 2.631118035000000090e-07 1.907283023000000077e-06
1.755859375000000000e+03 2.496162686999999880e-07 1.814663335000000052e-06
1.756250000000000000e+03 2.645331327000000245e-07 2.007328590999999881e-06
1.756640625000000000e+03 2.485120933999999955e-07 1.885640899000000021e-06
1.757031250000000000e+03 2.606090149000000076e-07 1.988525872999999832e-06
1.757421875000000000e+03 2.725426687999999811e-07 2.212896534999999841e-06
1.757812500000000000e+03 2.329083399000000043e-07 1.849708692000000031e-06
1.758203125000000000e+03 2.110037435999999924e-07 1.531401003999999898e-06
1.758593750000000000e+03 2.116592163999999991e-07 1.555465663000000035e-06
1.758984375000000000e+03 1.828886765000000084e-07 1.443606412999999900e-06
1.759375000000000000e+03 1.854034566999999877e-07 1.394866543999999953e-06
1.759765625000000000e+03 2.125177336000000053e-07 1.690938958000000058e-06
1.760156250000000000e+03 2.007349775000000016e-07 1.577177239000000035e-06
1.760546875000000000e+03 2.184122609000000093e-07 1.682152765999999934e-06
1.760937500000000000e+03 2.688720018000000176e-07 2.045991107000000011e-06
1.761328125000000000e+03 2.466572120000000110e-07 1.970606373999999858e-06
1.761718750000000000e+03 2.725809133999999798e-07 2.179032183000000188e-06
1.762109375000000000e+03 2.806496132999999993e-07 2.190051012000000177e-06
1.762500000000000000e+03 2.490012911999999810e-07 1.976054885000000160e-06
1.762890625000000000e+03 2.408171577000000106e-07 1.986715250999999917e-06
1.763281250000000000e+03 2.750696297999999787e-07 2.317716813000000170e-06
1.763671875000000000e+03 2.475887192999999794e-07 2.033380153000000198e-06
1.764062500000000000e+03 1.985683517000000030e-07 1.624255984999999955e-06
1.764453125000000000e+03 2.150187820999999996e-07 1.797696810999999930e-06
1.764843750000000000e+03 2.382806261999999980e-07 1.980412270999999857e-06
1.765234375000000000e+03 2.491975263999999871e-07 2.006625890000000089e-06
1.765625000000000000e+03 2.569297987000000121e-07 2.065085709999999974e-06
1.766015625000000000e+03 2.098101606999999874e-07 1.829306283000000030e-06
1.766406250000000000e+03 1.969294899000000116e-07 1.610879987999999939e-06
1.766796875000000000e+03 1.919328781999999997e-07 1.526180826000000004e-06
1.767187500000000000e+03 1.958206428000000023e-07 1.638256454000000061e-06
1.767578125000000000e+03 2.076866403999999967e-07 1.710150526999999950e-06
1.767968750000000000e+03 2.533478962000000098e-07 1.983714091000000143e-06
1.768359375000000000e+03 2.514556403999999964e-07 2.099418831999999881e-06
1.768750000000000000e+03 2.580046759000000073e-07 2.310340412000000198e-06
1.769140625000000000e+03 2.699877337000000246e-07 2.253082781000000191e-06
1.769531250000000000e+03 2.331337408999999935e-07 1.993463397000000158e-06
1.769921875000000000e+03 2.115215019000000048e-07 1.878923471000000037e-06
1.770312500000000000e+03 2.651974952999999964e-07 2.176713145999999885e-06
1.770703125000000000e+03 3.008229138999999773e-07 2.503153047999999957e-06
1.771093750000000000e+03 2.556211793999999776e-07 2.156086036000000158e-06
1.771484375000000000e+03 2.792445125000000151e-07 2.260343578000000091e-06
1.771875000000000000e+03 2.641764291000000120e-07 2.124480952000000094e-06
1.772265625000000000e+03 2.565445725000000096e-07 2.305974250000000006e-06
1.772656250000000000e+03 2.935424080999999885e-07 2.607783882000000022e-06
1.773046875000000000e+03 2.999979316000000219e-07 2.952379786000000042e-06
1.773437500000000000e+03 2.246523702000000011e-07 2.178918091999999993e-06
1.773828125000000000e+03 2.351817366000000132e-07 2.064781569000000071e-06
1.774218750000000000e+03 2.545546435000000224e-07 2.163340176000000156e-06
1.774609375000000000e+03 2.615789747999999879e-07 2.461960716000000113e-06
1.775000000000000000e+03 2.864854497000000200e-07 2.705973281999999865e-06
1.775390625000000000e+03 3.338473980000000259e-07 2.993640059000000172e-06
1.775781250000000000e+03 3.278111463999999769e-07 2.952005738000000132e-06
1.776171875000000000e+03 2.740352291000000103e-07 2.622952796999999894e-06
1.776562500000000000e+03 2.777075794000000025e-07 2.524024075999999981e-06
1.776953125000000000e+03 3.414338226999999934e-07 3.272082437000000113e-06
1.777343750000000000e+03 4.231259615999999876e-07 4.159062083999999805e-06
1.777734375000000000e+03 3.779265725000000043e-07 3.534645632999999838e-06
1.778125000000000000e+03 3.799014836000000101e-07 3.195140836000000024e-06
1.778515625000000000e+03 3.608983122999999855e-07 3.030493767999999878e-06
1.778906250000000000e+03 3.301718700999999736e-07 3.061421419999999804e-06
1.779296875000000000e+03 3.817519768999999904e-07 3.566807703999999878e-06
1.779687500000000000e+03 4.011175828999999801e-07 3.918439402000000035e-06
1.780078125000000000e+03 4.454945052999999960e-07 4.414564972999999940e-06
1.780468750000000000e+03 4.658872300000000085e-07 4.785912872000000312e-06
1.780859375000000000e+03 4.037063744000000155e-07 4.125505504000000203e-06
1.781250000000000000e+03 3.507651990999999804e-07 3.637245229000000152e-06
1.781640625000000000e+03 3.615505508000000018e-07 3.530396738999999825e-06
1.782031250000000000e+03 4.410794307000000184e-07 4.076507645000000370e-06
1.782421875000000000e+03 3.894619492999999825e-07 4.204372120999999912e-06
1.782812500000000000e+03 4.333245557999999849e-07 4.769940480000000155e-06
1.783203125000000000e+03 5.156874692999999699e-07 5.318173714000000325e-06
1.783593750000000000e+03 4.922523518000000489e-07 5.043057516999999994e-06
1.783984375000000000e+03 4.649929270000000133e-07 4.850568088000000056e-06
1.784375000000000000e+03 5.149855619999999760e-07 5.153032152000000209e-06
1.784765625000000000e+03 5.557003099000000240e-07 6.171232416999999634e-06
1.785156250000000000e+03 6.032552401999999982e-07 5.957744855999999811e-06
1.785546875000000000e+03 5.488949296999999653e-07 4.795028323000000187e-06
1.785937500000000000e+03 5.979876253000000485e-07 5.505949412999999657e-06
1.786328125000000000e+03 5.598878840000000198e-07 5.748210823999999746e-06
1.786718750000000000e+03 5.619410244000000036e-07 5.931781812999999676e-06
1.787109375000000000e+03 5.849725498999999937e-07 5.941405375999999581e-06
1.787500000000000000e+03 5.634966446999999777e-07 6.063225771000000234e-06
1.787890625000000000e+03 6.048850799000000368e-07 6.905559950000000199e-06
1.788281250000000000e+03 6.012106869000000038e-07 6.598562823999999630e-06
1.788671875000000000e+03 5.841843936999999735e-07 6.317163167000000168e-06
1.789062500000000000e+03 7.587589770999999629e-07 7.145848228000000295e-06
1.789453125000000000e+03 6.977404391999999941e-07 6.426072248999999790e-06
1.789843750000000000e+03 7.974733931000000014e-07 7.649550993999999467e-06
1.790234375000000000e+03 8.093974574999999704e-07 7.405665681999999907e-06
1.790625000000000000e+03 9.413371196999999543e-07 8.465022721000000844e-06
1.791015625000000000e+03 9.813622923000000616e-07 1.004630131999999956e-05
1.791406250000000000e+03 1.066921750000000023e-06 1.053701288000000022e-05
1.791796875000000000e+03 9.716387858999999527e-07 9.296407222000000625e-06
1.792187500000000000e+03 9.534603130999999551e-07 9.213664547999999278e-06
1.792578125000000000e+03 1.004184588999999954e-06 8.762205627999999390e-06
1.792968750000000000e+03 1.011750661000000059e-06 8.947454384999999481e-06
1.793359375000000000e+03 1.053111785000000001e-06 8.801075746000000218e-06
1.793750000000000000e+03 9.109135700000000283e-07 7.598294320999999786e-06
1.794140625000000000e+03 1.192297490999999901e-06 1.057233317999999921e-05
1.794531250000000000e+03 1.425934615000000076e-06 1.245714261000000075e-05
1.794921875000000000e+03 1.300054772000000103e-06 1.129556759000000028e-05
1.795312500000000000e+03 1.361353997000000097e-06 1.209590670999999966e-05
1.795703125000000000e+03 1.311736961000000006e-06 1.181507660000000042e-05
1.796093750000000000e+03 1.186368860999999999e-06 1.061053933000000047e-05
1.796484375000000000e+03 1.276093157999999902e-06 1.174649992999999964e-05
1.796875000000000000e+03 1.319872958000000009e-06 1.121559396000000078e-05
1.797265625000000000e+03 1.520846405999999896e-06 1.236122776000000024e-05
1.797656250000000000e+03 1.733910439000000103e-06 1.434897662999999947e-05
1.798046875000000000e+03 1.581673833999999986e-06 1.296685858999999939e-05
1.798437500000000000e+03 1.460184362999999935e-06 1.211428226999999963e-05
1.798828125000000000e+03 1.835255491999999937e-06 1.534915903999999916e-05
1.799218750000000000e+03 1.826725170999999953e-06 1.512370012999999998e-05
1.799609375000000000e+03 2.296664814000000019e-06 1.860869755999999901e-05
1.800000000000000000e+03 2.574306590999999943e-06 2.097824044000000032e-05
1.800390625000000000e+03 2.463660575999999945e-06 2.019906468000000091e-05
1.800781250000000000e+03 2.525993577999999826e-06 2.088588085999999982e-05
1.801171875000000000e+03 2.726167331999999916e-06 2.191650279000000116e-05
1.801562500000000000e+03 2.311644132999999923e-06 1.885452453000000032e-05
1.801953125000000000e+03 1.782688894000000048e-06 1.442038468999999934e-05
1.802343750000000000e+03 2.268846359999999810e-06 1.827009217000000166e-05
1.802734375000000000e+03 2.735737027999999977e-06 2.214309109999999843e-05
1.803125000000000000e+03 2.246984528999999932e-06 1.788790354000000085e-05
1.803515625000000000e+03 2.186685640000000173e-06 1.703843703000000007e-05
1.803906250000000000e+03 2.973978029000000056e-06 2.345005578000000112e-05
1.804296875000000000e+03 3.062082358999999935e-06 2.443213136000000135e-05
1.804687500000000000e+03 2.692231862999999890e-06 2.108385269999999979e-05
1.805078125000000000e+03 2.509939930000000104e-06 1.963149231999999924e-05
1.805468750000000000e+03 2.390847876999999973e-06 1.868832739999999888e-05
1.805859375000000000e+03 2.805287247999999965e-06 2.160033180000000153e-05
1.806250000000000000e+03 2.928414995000000069e-06 2.270219231000000036e-05
1.806640625000000000e+03 2.576268224000000149e-06 1.924045121999999865e-05
1.807031250000000000e+03 2.588274376000000073e-06 1.966610447000000081e-05
1.807421875000000000e+03 2.557199949999999874e-06 2.019163214000000006e-05
1.807812500000000000e+03 2.713103797999999922e-06 2.093384373000000109e-05
1.808203125000000000e+03 2.711255348000000006e-06 2.013009581000000129e-05
1.808593750000000000e+03 2.659630981999999856e-06 2.103161430000000015e-05
1.808984375000000000e+03 2.528159787000000129e-06 1.939868196999999905e-05
1.809375000000000000e+03 2.971751899000000184e-06 2.258595175999999975e-05
1.809765625000000000e+03 2.738695819999999798e-06 2.035849989000000022e-05
1.810156250000000000e+03 2.847335866000000123e-06 2.092361490999999996e-05
1.810546875000000000e+03 2.746692456000000055e-06 2.048512661999999848e-05
1.810937500000000000e+03 3.121568388999999893e-06 2.400907466000000106e-05
1.811328125000000000e+03 2.750654156999999810e-06 2.085492566999999932e-05
1.811718750000000000e+03 2.669921234000000210e-06 1.973529728000000089e-05
1.812109375000000000e+03 3.239668277999999998e-06 2.454602109000000103e-05
1.812500000000000000e+03 3.458133763000000161e-06 2.618394919999999905e-05
1.812890625000000000e+03 3.743981746000000132e-06 2.788023362000000073e-05
1.813281250000000000e+03 4.011735613999999868e-06 2.965166657999999969e-05
1.813671875000000000e+03 3.822503973000000154e-06 2.831284608999999863e-05
1.814062500000000000e+03 3.952319187999999983e-06 2.843174734000000024e-05
1.814453125000000000e+03 4.594111919999999813e-06 3.303397270999999693e-05
1.814843750000000000e+03 5.580904263000000117e-06 4.154260227999999826e-05
1.815234375000000000e+03 5.569497011000000059e-06 4.054307353999999828e-05
1.815625000000000000e+03 5.313192460999999874e-06 3.790637448999999718e-05
1.816015625000000000e+03 6.764125643999999598e-06 4.918367304000000018e-05
1.816406250000000000e+03 7.554063454000000010e-06 5.520212623999999819e-05
1.816796875000000000e+03 8.484159085999999197e-06 6.104935506000000120e-05
1.817187500000000000e+03 8.771483590000000614e-06 6.124786919999999858e-05
1.817578125000000000e+03 7.392162429999999590e-06 5.235847093000000214e-05
1.817968750000000000e+03 6.672712078999999958e-06 4.814805170000000125e-05
1.818359375000000000e+03 8.234566214000000372e-06 5.789460806999999692e-05
1.818750000000000000e+03 1.000861447999999936e-05 6.976417824999999742e-05
1.819140625000000000e+03 8.404349480999999546e-06 5.884343091999999926e-05
1.819531250000000000e+03 7.511329988999999815e-06 5.193007103999999936e-05
1.819921875000000000e+03 7.926341630000000271e-06 5.464894686000000220e-05
1.820312500000000000e+03 7.537690684999999831e-06 5.205011501000000250e-05
1.820703125000000000e+03 5.485098358999999879e-06 3.848507385999999983e-05
1.821093750000000000e+03 4.492030423000000287e-06 3.127612653000000229e-05
1.821484375000000000e+03 4.465426716999999880e-06 3.133571756999999883e-05
1.821875000000000000e+03 4.656548571999999813e-06 3.234095750000000129e-05
1.822265625000000000e+03 4.020994208999999766e-06 2.803041205000000047e-05
1.822656250000000000e+03 3.969911243999999593e-06 2.811316986000000082e-05
1.823046875000000000e+03 3.745087246000000049e-06 2.591217975999999843e-05
1.823437500000000000e+03 3.099878451000000034e-06 2.156748094999999863e-05
1.823828125000000000e+03 3.242821356999999969e-06 2.247640050999999832e-05
1.824218750000000000e+03 3.206029686000000207e-06 2.219696610999999950e-05
1.824609375000000000e+03 2.886109445999999950e-06 2.005088359000000141e-05
1.825000000000000000e+03 2.624355174000000046e-06 1.821727515000000160e-05
1.825390625000000000e+03 2.553371405999999806e-06 1.784835855999999883e-05
1.825781250000000000e+03 2.340860576000000036e-06 1.644143593000000120e-05
1.826171875000000000e+03 2.320307004000000041e-06 1.595888018999999929e-05
1.826562500000000000e+03 2.360166714999999933e-06 1.611525039000000120e-05
1.826953125000000000e+03 2.358774627000000153e-06 1.550285038000000026e-05
1.827343750000000000e+03 2.205751039000000078e-06 1.495339694999999916e-05
1.827734375000000000e+03 2.630830500999999865e-06 1.804198950999999881e-05
1.828125000000000000e+03 2.929347996000000098e-06 2.051254712000000037e-05
1.828515625000000000e+03 3.216870116000000082e-06 2.230726546999999848e-05
1.828906250000000000e+03 3.548322593000000088e-06 2.449073947000000108e-05
1.829296875000000000e+03 2.956737928999999838e-06 2.061632182000000109e-05
1.829687500000000000e+03 2.959819587999999925e-06 2.030454257000000021e-05
1.830078125000000000e+03 3.207490773000000088e-06 2.218318808000000045e-05
1.830468750000000000e+03 3.749138220999999866e-06 2.545040123000000159e-05
1.830859375000000000e+03 3.918275983000000051e-06 2.644238122000000036e-05
1.831250000000000000e+03 3.172144755999999810e-06 2.203992891999999955e-05
1.831640625000000000e+03 3.705937802000000077e-06 2.562913562000000001e-05
1.832031250000000000e+03 4.843265982000000338e-06 3.308224546999999810e-05
1.832421875000000000e+03 4.908976763999999916e-06 3.335211924999999971e-05
1.832812500000000000e+03 5.091776050999999734e-06 3.396050762000000302e-05
1.833203125000000000e+03 4.844156917999999925e-06 3.272316428999999852e-05
1.833593750000000000e+03 5.312865017000000037e-06 3.609274552999999812e-05
1.833984375000000000e+03 6.673538253000000308e-06 4.383892739000000183e-05
1.834375000000000000e+03 7.059208314000000409e-06 4.632691032000000041e-05
1.834765625000000000e+03 5.953644248999999949e-06 3.930927459000000193e-05
1.835156250000000000e+03 6.883267176999999647e-06 4.658478308000000038e-05
1.835546875000000000e+03 7.864676982000000843e-06 5.201185800999999742e-05
1.835937500000000000e+03 8.100683076999999708e-06 5.151976585999999697e-05
1.836328125000000000e+03 7.697029057000000010e-06 4.854557388000000251e-05
1.836718750000000000e+03 6.937085897000000021e-06 4.467527437999999795e-05
1.837109375000000000e+03 6.402230626999999696e-06 4.173209568999999749e-05
1.837500000000000000e+03 5.541787806000000057e-06 3.559582586999999895e-05
1.837890625000000000e+03 5.671141211000000315e-06 3.576863358999999844e-05
1.838281250000000000e+03 5.433554794000000079e-06 3.365760867999999787e-05
1.838671875000000000e+03 4.982463263999999878e-06 3.149034827000000237e-05
1.839062500000000000e+03 4.759529478999999808e-06 2.974999155000000067e-05
1.839453125000000000e+03 4.208218822999999991e-06 2.611326502999999991e-05
1.839843750000000000e+03 3.349307297999999852e-06 2.066609562000000085e-05
1.840234375000000000e+03 3.602227260000000209e-06 2.147752787000000113e-05
1.840625000000000000e+03 3.579301389000000038e-06 2.219626886000000053e-05
1.841015625000000000e+03 2.728604394000000072e-06 1.700416866999999982e-05
1.841406250000000000e+03 2.414408206000000036e-06 1.454518474999999920e-05
1.841796875000000000e+03 2.063868238000000032e-06 1.294979885000000079e-05
1.842187500000000000e+03 2.002656471999999975e-06 1.268453592000000013e-05
1.842578125000000000e+03 1.829453965999999895e-06 1.134774909000000062e-05
1.842968750000000000e+03 1.333967695000000082e-06 7.797756293999999334e-06
1.843359375000000000e+03 1.438239914999999897e-06 8.600832387000000582e-06
1.843750000000000000e+03 1.371118888000000001e-06 7.700353119999999349e-06
1.844140625000000000e+03 1.223082378000000014e-06 6.988336518000000195e-06
1.844531250000000000e+03 1.293007780999999900e-06 7.643427622999999463e-06
1.844921875000000000e+03 1.198990936000000025e-06 6.964534843000000272e-06
1.845312500000000000e+03 1.131019979000000002e-06 6.573623874000000041e-06
1.845703125000000000e+03 1.018885338999999967e-06 6.043358255999999794e-06
1.846093750000000000e+03 9.344190485000000148e-07 5.042224685999999742e-06
1.846484375000000000e+03 8.738162455000000113e-07 4.696800489000000050e-06
1.846875000000000000e+03 8.921154667999999485e-07 4.748021755000000359e-06
1.847265625000000000e+03 7.220105823999999653e-07 4.033907034000000353e-06
1.847656250000000000e+03 8.289211108000000038e-07 4.282633482000000416e-06
1.848046875000000000e+03 8.563659708000000438e-07 4.470271787999999941e-06
1.848437500000000000e+03 7.316350537999999673e-07 3.834781278999999648e-06
1.848828125000000000e+03 6.392008012000000433e-07 2.912031029000000037e-06
1.849218750000000000e+03 5.812829497999999918e-07 2.658126619000000117e-06
1.849609375000000000e+03 5.995050009999999711e-07 2.828647995000000047e-06
1.850000000000000000e+03 6.007914339000000138e-07 3.129928785000000009e-06
1.850390625000000000e+03 5.581847326999999910e-07 2.737078879000000164e-06
1.850781250000000000e+03 5.255514327999999581e-07 2.571838963999999980e-06
1.851171875000000000e+03 4.997294143000000453e-07 2.508210865999999791e-06
1.851562500000000000e+03 4.980678364999999993e-07 2.346554365999999961e-06
1.851953125000000000e+03 4.847403736000000379e-07 2.273339020999999890e-06
1.852343750000000000e+03 4.650323443000000201e-07 2.327629991000000012e-06
1.852734375000000000e+03 3.987795561999999956e-07 2.092799756999999965e-06
1.853125000000000000e+03 3.603205579999999990e-07 1.732789959999999954e-06
1.853515625000000000e+03 3.889724111000000009e-07 1.836297741999999961e-06
1.853906250000000000e+03 3.469205023000000184e-07 1.625409451000000015e-06
1.854296875000000000e+03 3.843087277000000112e-07 1.687562388999999989e-06
1.854687500000000000e+03 4.256144321000000157e-07 1.778192904000000069e-06
1.855078125000000000e+03 4.096445368000000109e-07 1.845143400000000016e-06
1.855468750000000000e+03 4.324190557000000086e-07 1.926458275999999947e-06
1.855859375000000000e+03 3.844190356000000141e-07 1.711681672000000068e-06
1.856250000000000000e+03 3.333446954000000102e-07 1.632443277000000001e-06
1.856640625000000000e+03 3.436672536000000175e-07 1.746658029999999946e-06
1.857031250000000000e+03 3.362672854000000110e-07 1.716019690000000023e-06
1.857421875000000000e+03 3.474255123999999871e-07 1.739105044999999985e-06
1.857812500000000000e+03 2.714535303000000174e-07 1.467530955999999986e-06
1.858203125000000000e+03 2.915496420000000117e-07 1.513935597999999982e-06
1.858593750000000000e+03 3.353752522000000014e-07 1.535513715000000046e-06
1.858984375000000000e+03 2.717477601999999989e-07 1.365859671000000053e-06
1.859375000000000000e+03 3.116078304999999874e-07 1.544754909000000032e-06
1.859765625000000000e+03 2.581235329000000206e-07 1.254354646999999922e-06
1.860156250000000000e+03 2.261714293000000003e-07 1.118657936999999967e-06
1.860546875000000000e+03 2.541896553999999746e-07 1.241383491000000027e-06
1.860937500000000000e+03 2.694337358000000075e-07 1.285859712999999913e-06
1.861328125000000000e+03 2.252255660999999903e-07 1.063378810000000061e-06
1.861718750000000000e+03 2.376781888999999949e-07 1.175592209999999924e-06
1.862109375000000000e+03 2.303098642999999971e-07 1.166004658999999998e-06
1.862500000000000000e+03 2.104180452999999882e-07 1.016141865999999932e-06
1.862890625000000000e+03 1.805358400999999931e-07 8.704580606000000010e-07
1.863281250000000000e+03 2.159752749999999917e-07 1.211952786999999942e-06
1.863671875000000000e+03 2.181868032000000103e-07 1.217621610999999935e-06
1.864062500000000000e+03 2.526422060999999946e-07 1.255649970000000100e-06
1.864453125000000000e+03 2.025435757999999975e-07 1.078263482000000000e-06
1.864843750000000000e+03 1.776556368999999979e-07 9.238253358000000133e-07
1.865234375000000000e+03 1.949065176999999997e-07 9.183621476999999709e-07
1.865625000000000000e+03 2.205709426999999903e-07 1.125147259999999947e-06
1.866015625000000000e+03 2.043111300999999990e-07 1.034409236000000044e-06
1.866406250000000000e+03 1.958927060000000114e-07 9.936737959000000668e-07
1.866796875000000000e+03 2.066519749000000100e-07 9.147146506999999883e-07
1.867187500000000000e+03 2.293453895000000033e-07 9.748007166999999096e-07
1.867578125000000000e+03 2.218464431999999958e-07 9.161786883000000060e-07
1.867968750000000000e+03 1.825776319000000022e-07 8.035888953999999535e-07
1.868359375000000000e+03 1.693982675000000101e-07 8.108241961999999683e-07
1.868750000000000000e+03 1.871550851999999914e-07 8.556209769000000099e-07
1.869140625000000000e+03 1.660130163000000092e-07 8.731314745000000388e-07
1.869531250000000000e+03 1.868390094000000093e-07 9.300978262999999578e-07
1.869921875000000000e+03 2.247120446000000050e-07 1.047198891999999905e-06
1.870312500000000000e+03 2.306329573000000125e-07 9.356154118000000524e-07
1.870703125000000000e+03 2.117936021000000043e-07 8.517657257999999741e-07
1.871093750000000000e+03 1.979536389999999878e-07 8.794700135000000223e-07
1.871484375000000000e+03 1.855108895999999906e-07 7.595753154999999770e-07
1.871875000000000000e+03 2.037675538000000086e-07 9.709973663000000913e-07
1.872265625000000000e+03 2.125119837000000004e-07 9.250717839999999709e-07
1.872656250000000000e+03 1.845072055999999984e-07 8.585067598000000385e-07
1.873046875000000000e+03 2.180374752999999965e-07 1.062591977999999910e-06
1.873437500000000000e+03 1.757776233999999899e-07 8.641653698000000378e-07
1.873828125000000000e+03 2.015247793000000037e-07 9.652242874000000829e-07
1.874218750000000000e+03 2.120788288000000011e-07 9.953927217999999526e-07
1.874609375000000000e+03 2.212105843999999880e-07 9.565944778000000193e-07
1.875000000000000000e+03 2.416176839000000101e-07 1.025033826999999920e-06
1.875390625000000000e+03 2.387084661999999823e-07 1.001661126999999996e-06
1.875781250000000000e+03 2.280238518000000066e-07 8.980746619000000493e-07
1.876171875000000000e+03 2.291822920999999893e-07 8.691212781000000415e-07
1.876562500000000000e+03 2.144262935999999915e-07 9.553067209000000442e-07
1.876953125000000000e+03 2.057479689999999906e-07 9.489533530999999924e-07
1.877343750000000000e+03 2.215454798999999888e-07 9.553644470999999532e-07
1.877734375000000000e+03 2.247298996999999974e-07 9.268727220000000147e-07
1.878125000000000000e+03 2.638228653000000176e-07 1.015112554000000042e-06
1.878515625000000000e+03 2.979104241000000232e-07 1.269475747000000093e-06
1.878906250000000000e+03 3.331401946999999849e-07 1.304277639999999939e-06
1.879296875000000000e+03 2.671314759999999912e-07 1.035741328000000088e-06
1.879687500000000000e+03 2.237494423999999961e-07 8.204479867999999783e-07
1.880078125000000000e+03 2.096052437999999982e-07 7.914809089999999529e-07
1.880468750000000000e+03 2.487087258000000024e-07 9.123527920999999722e-07
1.880859375000000000e+03 2.188864786999999975e-07 8.350006003999999855e-07
1.881250000000000000e+03 2.313945390000000103e-07 8.495442108999999766e-07
1.881640625000000000e+03 2.532113732999999916e-07 9.599267880000000947e-07
1.882031250000000000e+03 3.268670232999999740e-07 1.313345428000000029e-06
1.882421875000000000e+03 3.299337398000000146e-07 1.456061816000000106e-06
1.882812500000000000e+03 3.144784630999999991e-07 1.328325199999999989e-06
1.883203125000000000e+03 2.711796522000000218e-07 1.144368210000000094e-06
1.883593750000000000e+03 2.796275258000000053e-07 1.081559930999999966e-06
1.883984375000000000e+03 3.097069118999999853e-07 1.272714317999999960e-06
1.884375000000000000e+03 2.687352140999999812e-07 1.256697742999999936e-06
1.884765625000000000e+03 2.407367910999999982e-07 9.788221860000000675e-07
1.885156250000000000e+03 3.021463809000000216e-07 1.249897695999999996e-06
1.885546875000000000e+03 2.950743289000000196e-07 1.372132084999999985e-06
1.885937500000000000e+03 2.860673315999999964e-07 1.353927813999999960e-06
1.886328125000000000e+03 3.185170687999999881e-07 1.534277783999999954e-06
1.886718750000000000e+03 2.472542587999999948e-07 1.287120762999999963e-06
1.887109375000000000e+03 3.260256424000000156e-07 1.380160195000000064e-06
1.887500000000000000e+03 2.936855509999999861e-07 1.505204937000000021e-06
1.887890625000000000e+03 2.972158366000000167e-07 1.408349671000000006e-06
1.888281250000000000e+03 3.129304463999999937e-07 1.506057591000000077e-06
1.888671875000000000e+03 2.846849088999999771e-07 1.440968557999999923e-06
1.889062500000000000e+03 3.260657027999999942e-07 1.529536967999999983e-06
1.889453125000000000e+03 3.398849736999999759e-07 1.655089670999999951e-06
1.889843750000000000e+03 3.862670699999999897e-07 1.850071088999999923e-06
1.890234375000000000e+03 3.208611478999999896e-07 1.524175916999999940e-06
1.890625000000000000e+03 3.243352393000000040e-07 1.639637042000000053e-06
1.891015625000000000e+03 3.153730687000000015e-07 1.747762016000000088e-06
1.891406250000000000e+03 3.344735348999999935e-07 1.722038351000000086e-06
1.891796875000000000e+03 4.096649641999999746e-07 2.082030746999999973e-06
1.892187500000000000e+03 4.842641130999999826e-07 2.518593571999999884e-06
1.892578125000000000e+03 3.917583267999999849e-07 2.117485106000000026e-06
1.892968750000000000e+03 3.797418096000000054e-07 2.071996518000000099e-06
1.893359375000000000e+03 4.196915902000000087e-07 2.187344763000000070e-06
1.893750000000000000e+03 4.740275768999999938e-07 2.498855431000000126e-06
1.894140625000000000e+03 4.593317446999999897e-07 2.457174960000000177e-06
1.894531250000000000e+03 4.804221020999999801e-07 2.680545891000000134e-06
1.894921875000000000e+03 4.901094444999999827e-07 2.774587475000000070e-06
1.895312500000000000e+03 4.575039107000000014e-07 2.571066051999999926e-06
1.895703125000000000e+03 4.916932469999999507e-07 2.636431837999999948e-06
1.896093750000000000e+03 4.677398416000000073e-07 2.524907597999999991e-06
1.896484375000000000e+03 5.440735017000000135e-07 2.990953025999999891e-06
1.896875000000000000e+03 5.555550864000000282e-07 2.966289466999999887e-06
1.897265625000000000e+03 6.021982747999999786e-07 2.957638548999999825e-06
1.897656250000000000e+03 5.247062690999999785e-07 2.845664149999999892e-06
1.898046875000000000e+03 5.107573978000000496e-07 2.740784253999999929e-06
1.898437500000000000e+03 5.821931784999999898e-07 3.046200150000000068e-06
1.898828125000000000e+03 6.020212375999999977e-07 3.458171289000000125e-06
1.899218750000000000e+03 5.788513732999999880e-07 3.287437468000000035e-06
1.899609375000000000e+03 5.024191323000000080e-07 2.773110348999999924e-06
1.900000000000000000e+03 4.725149297999999871e-07 2.924896947000000194e-06
1.900390625000000000e+03 4.467283566000000194e-07 2.532534422999999931e-06
1.900781250000000000e+03 5.021435518999999677e-07 2.483991715999999869e-06
1.901171875000000000e+03 4.434081892999999784e-07 2.482279750999999855e-06
1.901562500000000000e+03 4.427793288000000094e-07 2.581731563000000029e-06
1.901953125000000000e+03 4.459791637000000003e-07 2.343772914000000118e-06
1.902343750000000000e+03 3.892790486999999820e-07 2.529679129999999998e-06
1.902734375000000000e+03 3.926830437999999807e-07 2.576197712000000171e-06
1.903125000000000000e+03 3.698026809000000052e-07 2.228125068000000195e-06
1.903515625000000000e+03 3.540975472000000132e-07 2.221674253999999829e-06
1.903906250000000000e+03 3.897538717000000109e-07 2.631787106999999866e-06
1.904296875000000000e+03 3.625541024000000113e-07 2.467537540999999794e-06
1.904687500000000000e+03 3.252593131999999752e-07 2.072611608999999936e-06
1.905078125000000000e+03 2.974922680999999891e-07 2.193079711000000005e-06
1.905468750000000000e+03 2.680796655999999752e-07 1.874301588000000038e-06
1.905859375000000000e+03 2.822803419999999804e-07 1.777382466999999947e-06
1.906250000000000000e+03 2.660856888999999798e-07 2.080498693999999949e-06
1.906640625000000000e+03 2.393931426999999826e-07 2.319757886000000128e-06
1.907031250000000000e+03 2.030525199999999911e-07 2.093260204999999888e-06
1.907421875000000000e+03 1.899830094999999960e-07 1.890423175000000039e-06
1.907812500000000000e+03 1.838309270999999951e-07 2.101724249999999802e-06
1.908203125000000000e+03 1.714883662999999961e-07 2.136975848000000094e-06
1.908593750000000000e+03 1.876058682000000068e-07 2.162858391999999917e-06
1.908984375000000000e+03 1.740024654999999932e-07 2.018126804999999931e-06
1.909375000000000000e+03 1.497182312999999937e-07 2.008682396999999918e-06
1.909765625000000000e+03 1.497718625999999986e-07 1.844307845000000047e-06
1.910156250000000000e+03 1.645170325999999972e-07 1.996937110000000038e-06
1.910546875000000000e+03 1.586979164000000025e-07 2.155222639000000201e-06
1.910937500000000000e+03 1.501405104999999921e-07 2.578085200999999929e-06
1.911328125000000000e+03 1.339258272000000021e-07 2.274645011000000117e-06
1.911718750000000000e+03 1.264214242000000104e-07 2.299233216000000154e-06
1.912109375000000000e+03 1.345417882000000033e-07 2.909528296999999892e-06
1.912500000000000000e+03 1.311340291000000091e-07 3.032104049999999815e-06
1.912890625000000000e+03 1.423876594999999999e-07 2.549341310999999921e-06
1.913281250000000000e+03 1.395936579000000076e-07 2.203006659000000035e-06
1.913671875000000000e+03 1.213561631999999907e-07 2.630546029999999952e-06
1.914062500000000000e+03 1.192157430999999895e-07 3.566152515000000064e-06
1.914453125000000000e+03 1.287386072999999879e-07 3.273095030000000024e-06
1.914843750000000000e+03 1.232971233000000034e-07 2.856255516999999972e-06
1.915234375000000000e+03 1.050613970000000010e-07 2.562984376999999828e-06
1.915625000000000000e+03 1.110241385000000016e-07 3.015954621000000038e-06
1.916015625000000000e+03 1.104734694000000001e-07 2.863503149999999977e-06
1.916406250000000000e+03 1.016568249999999955e-07 3.130961350999999844e-06
1.916796875000000000e+03 9.912048261000000661e-08 2.454735930999999980e-06
1.917187500000000000e+03 1.073378484000000027e-07 3.022644207999999931e-06
1.917578125000000000e+03 1.209324370000000108e-07 3.477827568999999924e-06
1.917968750000000000e+03 1.263671118999999969e-07 3.147495116999999903e-06
1.918359375000000000e+03 1.199329897999999928e-07 2.528682880000000186e-06
1.918750000000000000e+03 1.139962364999999948e-07 3.114434545000000045e-06
1.919140625000000000e+03 1.324166696999999961e-07 3.249593863999999958e-06
1.919531250000000000e+03 1.153296808000000052e-07 2.699104842000000116e-06
1.919921875000000000e+03 1.139791853999999940e-07 2.850922005000000193e-06
1.920312500000000000e+03 1.000591677999999934e-07 2.220149463999999999e-06
1.920703125000000000e+03 1.068137821999999995e-07 2.128495006999999816e-06
1.921093750000000000e+03 1.105364821999999962e-07 2.650975221999999806e-06
1.921484375000000000e+03 1.115413766999999987e-07 2.731788642999999821e-06
1.921875000000000000e+03 1.312621352999999995e-07 2.237897221000000184e-06
1.922265625000000000e+03 1.178198157000000013e-07 2.140356351999999932e-06
1.922656250000000000e+03 1.071626742000000035e-07 2.530882075999999975e-06
1.923046875000000000e+03 1.240900080999999924e-07 1.982727524999999883e-06
1.923437500000000000e+03 1.544655061000000046e-07 1.744287545999999897e-06
1.923828125000000000e+03 1.545594435999999904e-07 1.820041484999999971e-06
1.924218750000000000e+03 1.370405763999999934e-07 1.775815308999999953e-06
1.924609375000000000e+03 1.262746308000000055e-07 1.533519549999999992e-06
1.925000000000000000e+03 1.204943643999999972e-07 1.488330865999999952e-06
1.925390625000000000e+03 1.005082958000000007e-07 1.246608661999999928e-06
1.925781250000000000e+03 1.265034740999999985e-07 1.378176622000000104e-06
1.926171875000000000e+03 1.385415818999999948e-07 1.363512791999999975e-06
1.926562500000000000e+03 1.409266575999999986e-07 9.577100393999999274e-07
1.926953125000000000e+03 1.253619809999999918e-07 1.023022335999999909e-06
1.927343750000000000e+03 1.253002449000000106e-07 1.055010547000000100e-06
1.927734375000000000e+03 1.383984200000000077e-07 8.805516052000000222e-07
1.928125000000000000e+03 1.404985623000000041e-07 7.915955292999999606e-07
1.928515625000000000e+03 1.171822261999999994e-07 6.862685006999999673e-07
1.928906250000000000e+03 1.230006141999999969e-07 6.311703081000000335e-07
1.929296875000000000e+03 1.466794604999999890e-07 5.261760186999999641e-07
1.929687500000000000e+03 1.485044668999999958e-07 4.735913389999999811e-07
1.930078125000000000e+03 1.488395988000000124e-07 5.136399274999999874e-07
1.930468750000000000e+03 1.472865224000000072e-07 4.115420886999999871e-07
1.930859375000000000e+03 1.214399060000000106e-07 3.093664557000000201e-07
1.931250000000000000e+03 1.284873126999999899e-07 3.945729922000000096e-07
1.931640625000000000e+03 1.100066661000000014e-07 3.800929714000000216e-07
1.932031250000000000e+03 1.324034581000000132e-07 3.098575070999999746e-07
1.932421875000000000e+03 1.538415632000000018e-07 2.672664290000000003e-07
1.932812500000000000e+03 1.347129337000000103e-07 2.790273392000000033e-07
1.933203125000000000e+03 1.466316454000000018e-07 2.238820878999999992e-07
1.933593750000000000e+03 1.473366734999999979e-07 1.861861277999999948e-07
1.933984375000000000e+03 1.413885811000000068e-07 2.078790360000000030e-07
1.934375000000000000e+03 1.296387168999999978e-07 1.821056461000000109e-07
1.934765625000000000e+03 1.317853125000000071e-07 1.771991039000000090e-07
1.935156250000000000e+03 1.486993780999999901e-07 1.613110128000000117e-07
1.935546875000000000e+03 1.630394334999999926e-07 1.530775510000000018e-07
1.935937500000000000e+03 1.452577057999999917e-07 1.407956293000000015e-07
1.936328125000000000e+03 1.572882194000000057e-07 1.619361660999999901e-07
1.936718750000000000e+03 1.550522919000000097e-07 1.641999354000000104e-07
1.937109375000000000e+03 1.494948636000000058e-07 1.375619473999999977e-07
1.937500000000000000e+03 1.780603637000000060e-07 1.336397493999999938e-07
1.937890625000000000e+03 1.848812157000000039e-07 1.429147236000000041e-07
1.938281250000000000e+03 1.482443771999999950e-07 1.129450211000000016e-07
1.938671875000000000e+03 1.627984662000000126e-07 9.926027772999999549e-08
1.939062500000000000e+03 1.824374585000000033e-07 1.105390544999999939e-07
1.939453125000000000e+03 1.759029680000000000e-07 1.300227514999999976e-07
1.939843750000000000e+03 2.027610138000000060e-07 1.190902848999999962e-07
1.940234375000000000e+03 2.047516048000000123e-07 1.133422294999999955e-07
1.940625000000000000e+03 1.878269189000000072e-07 1.006540394999999936e-07
1.941015625000000000e+03 2.046046789999999983e-07 9.936285908999999604e-08
1.941406250000000000e+03 2.018003787000000070e-07 9.945315566000000287e-08
1.941796875000000000e+03 2.079294045999999886e-07 1.073381509999999966e-07
1.942187500000000000e+03 2.239893126999999936e-07 1.007857487000000043e-07
1.942578125000000000e+03 2.127757427000000079e-07 9.671833673000000053e-08
1.942968750000000000e+03 2.372306024000000075e-07 1.006115297000000052e-07
1.943359375000000000e+03 2.623700249000000025e-07 9.801001831999999607e-08
1.943750000000000000e+03 2.565790720000000072e-07 9.584234277000000110e-08
1.944140625000000000e+03 2.615188275999999788e-07 9.342670157999999462e-08
1.944531250000000000e+03 2.878057579999999987e-07 8.244017809999999460e-08
1.944921875000000000e+03 2.701534034999999785e-07 8.660263414999999966e-08
1.945312500000000000e+03 2.636358602000000042e-07 8.830864154999999427e-08
1.945703125000000000e+03 3.023836789000000214e-07 8.492362682000000311e-08
1.946093750000000000e+03 3.160475882000000032e-07 8.978456671999999518e-08
1.946484375000000000e+03 3.257353467000000011e-07 9.055270224000000397e-08
1.946875000000000000e+03 3.223286278999999796e-07 9.077853823000000463e-08
1.947265625000000000e+03 3.205442209999999959e-07 8.595765867999999360e-08
1.947656250000000000e+03 3.820992422999999755e-07 8.055166723000000652e-08
1.948046875000000000e+03 3.880958874999999987e-07 9.214297342999999596e-08
1.948437500000000000e+03 3.882188679000000195e-07 9.118650884999999435e-08
1.948828125000000000e+03 3.948365809999999926e-07 1.008025824000000053e-07
1.949218750000000000e+03 3.872953614000000207e-07 8.919503833999999565e-08
1.949609375000000000e+03 4.640310245999999859e-07 9.896640722999999953e-08
1.950000000000000000e+03 5.483211096000000517e-07 1.023490104000000022e-07
1.950390625000000000e+03 5.028331271000000456e-07 9.236598174000000315e-08
1.950781250000000000e+03 4.823499923999999790e-07 8.212319441000000083e-08
1.951171875000000000e+03 5.056070511999999724e-07 8.280300044000000316e-08
1.951562500000000000e+03 5.132864203999999764e-07 7.440590688000000012e-08
1.951953125000000000e+03 5.916151542000000399e-07 8.710227263000000007e-08
1.952343750000000000e+03 6.166778039000000465e-07 1.040477830999999951e-07
1.952734375000000000e+03 5.971041034999999761e-07 9.283035461999999832e-08
1.953125000000000000e+03 6.300800158000000031e-07 7.792082931000000504e-08
1.953515625000000000e+03 7.551731404000000466e-07 8.731421609999999464e-08
1.953906250000000000e+03 6.439564455000000272e-07 8.971264534000000445e-08
1.954296875000000000e+03 6.412347625000000493e-07 8.731577652999999691e-08
1.954687500000000000e+03 7.119228634000000276e-07 8.509986021999999584e-08
1.955078125000000000e+03 7.972053405999999835e-07 1.246961336999999917e-07
1.955468750000000000e+03 7.712356397999999859e-07 1.194209908999999932e-07
1.955859375000000000e+03 7.371386427999999530e-07 1.128946619000000025e-07
1.956250000000000000e+03 7.680919423000000064e-07 1.117292044999999948e-07
1.956640625000000000e+03 9.140111923999999798e-07 1.208509544999999951e-07
1.957031250000000000e+03 9.854019193000000074e-07 1.098413934999999954e-07
1.957421875000000000e+03 9.451530291000000139e-07 1.074074622000000019e-07
1.957812500000000000e+03 1.023314447000000007e-06 1.133678961000000014e-07
1.958203125000000000e+03 1.111623883000000001e-06 9.559098201999999606e-08
1.958593750000000000e+03 1.016475361999999912e-06 9.971079593000000589e-08
1.958984375000000000e+03 8.013014833000000529e-07 1.062194306000000014e-07
1.959375000000000000e+03 9.082033112000000294e-07 9.495892498000000636e-08
1.959765625000000000e+03 7.327420663000000238e-07 8.474716644999999543e-08
1.960156250000000000e+03 7.148218105999999629e-07 1.064933843999999962e-07
1.960546875000000000e+03 9.463243499000000014e-07 1.258113549000000097e-07
1.960937500000000000e+03 1.117966810000000020e-06 1.474485890999999987e-07
1.961328125000000000e+03 1.512706021000000069e-06 1.424866565999999904e-07
1.961718750000000000e+03 1.628637127000000064e-06 1.354683399999999950e-07
1.962109375000000000e+03 1.326732469999999983e-06 1.247746467000000087e-07
1.962500000000000000e+03 1.287883233999999941e-06 1.253304320999999984e-07
1.962890625000000000e+03 1.191395509000000055e-06 1.454800048000000046e-07
1.963281250000000000e+03 1.149982485000000099e-06 1.462438372999999986e-07
1.963671875000000000e+03 1.414669447000000007e-06 1.338383866999999996e-07
1.964062500000000000e+03 1.320372747000000023e-06 1.190603625999999952e-07
1.964453125000000000e+03 1.197629036000000061e-06 1.589870204999999878e-07
1.964843750000000000e+03 1.183900931000000102e-06 1.495515022999999933e-07
1.965234375000000000e+03 1.078332935999999952e-06 1.288423991999999915e-07
1.965625000000000000e+03 1.312810381999999918e-06 1.313179889999999982e-07
1.966015625000000000e+03 1.315238516000000086e-06 1.639873583000000113e-07
1.966406250000000000e+03 1.306473356000000023e-06 1.880126377999999978e-07
1.966796875000000000e+03 1.161813718000000039e-06 1.671135790000000048e-07
1.967187500000000000e+03 1.081248225000000044e-06 1.656188057999999900e-07
1.967578125000000000e+03 1.075226612999999970e-06 1.737448346999999970e-07
1.967968750000000000e+03 1.048342748999999942e-06 1.610854983000000078e-07
1.968359375000000000e+03 1.167992015999999920e-06 1.531498979999999922e-07
1.968750000000000000e+03 1.168456094999999991e-06 1.740551794999999952e-07
1.969140625000000000e+03 1.014015376999999929e-06 1.916919675000000080e-07
1.969531250000000000e+03 1.086054483000000024e-06 1.768955303999999938e-07
1.969921875000000000e+03 9.812297414000001053e-07 1.599499821000000088e-07
1.970312500000000000e+03 7.667606826999999959e-07 1.490720547000000023e-07
1.970703125000000000e+03 8.345756354000000276e-07 1.593057065000000046e-07
1.971093750000000000e+03 8.425271048000000047e-07 1.665811621999999967e-07
1.971484375000000000e+03 7.717784026999999586e-07 1.888523920999999902e-07
1.971875000000000000e+03 8.357642817000000240e-07 1.760228843000000018e-07
1.972265625000000000e+03 7.676348987000000235e-07 1.634907271999999971e-07
1.972656250000000000e+03 6.508500795000000052e-07 1.685722070999999872e-07
1.973046875000000000e+03 6.681123466999999971e-07 1.766607669000000029e-07
1.973437500000000000e+03 8.332393066999999779e-07 1.684068400000000090e-07
1.973828125000000000e+03 7.679491776999999623e-07 2.045063627999999949e-07
1.974218750000000000e+03 6.789884867000000260e-07 1.644760075999999924e-07
1.974609375000000000e+03 7.066771889999999930e-07 1.483777130999999932e-07
1.975000000000000000e+03 7.224285870000000007e-07 1.565180789999999944e-07
1.975390625000000000e+03 6.250676675000000338e-07 1.741260511999999967e-07
1.975781250000000000e+03 5.796078672000000216e-07 1.639618430000000089e-07
1.976171875000000000e+03 7.076711700000000453e-07 1.809085640000000022e-07
1.976562500000000000e+03 5.761654004000000264e-07 1.811921073000000016e-07
1.976953125000000000e+03 6.292020926000000378e-07 1.959075725999999892e-07
1.977343750000000000e+03 6.155099632000000517e-07 2.203966858999999890e-07
1.977734375000000000e+03 6.528065680999999933e-07 2.574490891000000181e-07
1.978125000000000000e+03 5.592021295000000266e-07 2.261545200000000083e-07
1.978515625000000000e+03 5.853258300000000283e-07 1.951093918000000061e-07
1.978906250000000000e+03 5.901020530999999745e-07 2.187556489000000058e-07
1.979296875000000000e+03 6.684720954999999811e-07 2.146694739000000052e-07
1.979687500000000000e+03 5.951445128999999587e-07 2.271582796000000047e-07
1.980078125000000000e+03 5.145720967000000063e-07 2.365709493999999884e-07
1.980468750000000000e+03 6.049259346999999642e-07 2.285213341000000009e-07
1.980859375000000000e+03 6.694467083000000368e-07 2.194051448999999998e-07
1.981250000000000000e+03 6.206029241000000257e-07 2.405693055999999800e-07
1.981640625000000000e+03 6.266748857999999851e-07 2.422253037000000192e-07
1.982031250000000000e+03 6.145225643999999899e-07 2.294817990000000019e-07
1.982421875000000000e+03 7.317284901999999670e-07 2.340920306999999976e-07
1.982812500000000000e+03 6.206199846999999948e-07 2.916129857000000223e-07
1.983203125000000000e+03 5.582288029000000202e-07 3.214164699000000135e-07
1.983593750000000000e+03 6.302017857000000267e-07 2.762153029000000076e-07
1.983984375000000000e+03 7.592417439999999880e-07 2.990793050000000220e-07
1.984375000000000000e+03 8.995065451999999898e-07 3.217253394000000228e-07
1.984765625000000000e+03 7.862042153000000408e-07 3.311218943000000163e-07
1.985156250000000000e+03 7.140549517999999918e-07 4.116601892000000090e-07
1.985546875000000000e+03 6.952150102999999638e-07 4.754057438999999916e-07
1.985937500000000000e+03 7.389223308999999657e-07 4.648181215999999860e-07
1.986328125000000000e+03 7.982509951999999907e-07 4.253666934000000047e-07
1.986718750000000000e+03 8.195696095999999544e-07 4.055665138999999836e-07
1.987109375000000000e+03 7.786167315000000218e-07 5.365305041000000506e-07
1.987500000000000000e+03 8.602626818000000527e-07 5.634047593999999612e-07
1.987890625000000000e+03 9.479334974999999737e-07 5.262630242000000033e-07
1.988281250000000000e+03 8.758200197999999932e-07 5.112086159000000233e-07
1.988671875000000000e+03 8.275570161000000300e-07 6.365242096999999984e-07
1.989062500000000000e+03 8.954461882000000203e-07 6.419921642000000514e-07
1.989453125000000000e+03 9.867813724999999486e-07 4.982444955000000483e-07
1.989843750000000000e+03 1.026714167999999992e-06 4.698532048999999995e-07
1.990234375000000000e+03 1.019417962999999975e-06 4.996439220000000319e-07
1.990625000000000000e+03 1.081196778000000085e-06 5.855546165999999850e-07
1.991015625000000000e+03 1.068830650000000051e-06 7.254929203000000359e-07
1.991406250000000000e+03 1.108411943000000071e-06 7.491867088999999523e-07
1.991796875000000000e+03 1.199201262999999914e-06 7.993145049000000434e-07
1.992187500000000000e+03 1.199246429999999962e-06 9.563219614999999450e-07
1.992578125000000000e+03 1.256946351999999991e-06 8.554541533000000422e-07
1.992968750000000000e+03 1.266626355000000073e-06 9.326467845000000124e-07
1.993359375000000000e+03 1.292600897999999996e-06 8.739172474999999478e-07
1.993750000000000000e+03 1.295537446999999917e-06 9.001445603000000480e-07
1.994140625000000000e+03 1.341563803999999985e-06 1.032290689999999950e-06
1.994531250000000000e+03 1.344250684999999927e-06 1.119762224999999934e-06
1.994921875000000000e+03 1.474372916000000029e-06 1.030917062999999904e-06
1.995312500000000000e+03 1.656223767999999947e-06 8.524912002999999499e-07
1.995703125000000000e+03 1.479088764999999959e-06 8.309282896000000006e-07
1.996093750000000000e+03 1.693113187999999916e-06 9.735655414000000068e-07
1.996484375000000000e+03 1.684310652999999906e-06 1.003454726000000099e-06
1.996875000000000000e+03 1.971415298000000103e-06 9.792137863999999942e-07
1.997265625000000000e+03 2.042306765000000205e-06 1.177198709999999906e-06
1.997656250000000000e+03 2.027539133999999938e-06 1.201593081000000061e-06
1.998046875000000000e+03 2.049439702000000044e-06 1.142855374000000006e-06
1.998437500000000000e+03 1.967343744000000068e-06 9.385366020999999627e-07
1.998828125000000000e+03 2.215223136999999951e-06 9.382122608000000407e-07
1.999218750000000000e+03 2.174478239999999942e-06 9.720088241000000767e-07
1.999609375000000000e+03 2.056912641000000170e-06 8.181527063000000378e-07
2.000000000000000000e+03 2.198032214000000139e-06 7.317585260000000356e-07
