# Supplementary material for: Dataset of measurements for the experimental CEA-beam benchmark structure subjected to one stochastic broadband excitation
Source: Data Brief. 2021 Jan 28;35:106798. doi: 10.1016/j.dib.2021.106798 (PMC7875815; doi:10.1016/j.dib.2021.106798)
Supplement: Supplementary file 1 [file mmc1.zip › mmc1/data_8RMS.txt]

4.687500000000000000e+00 1.699116944999999966e-07 1.013173253999999979e-05
5.078125000000000000e+00 1.278022484999999967e-07 7.088848889999999897e-06
5.468750000000000000e+00 1.228156518999999927e-07 6.290754655999999816e-06
5.859375000000000000e+00 1.082363881000000035e-07 5.529233595000000355e-06
6.250000000000000000e+00 9.498021295000000170e-08 4.811346014000000258e-06
6.640625000000000000e+00 7.126919825000000558e-08 3.769869131999999943e-06
7.031250000000000000e+00 6.386529598000000184e-08 2.502360617000000142e-06
7.421875000000000000e+00 7.345544283999999986e-08 2.103646087999999964e-06
7.812500000000000000e+00 7.103941864000000214e-08 1.760618552000000093e-06
8.203125000000000000e+00 5.331285422000000184e-08 1.405666269999999982e-06
8.593750000000000000e+00 5.264218375999999884e-08 1.034091854999999970e-06
8.984375000000000000e+00 4.601175083000000314e-08 7.324703822000000461e-07
9.375000000000000000e+00 4.523336379000000077e-08 5.947393321000000242e-07
9.765625000000000000e+00 4.030256415999999769e-08 5.547205903000000146e-07
1.015625000000000000e+01 3.849734448999999803e-08 5.083542305999999846e-07
1.054687500000000000e+01 3.793706697999999935e-08 4.805260168999999584e-07
1.093750000000000000e+01 3.529157526000000189e-08 4.347944189999999802e-07
1.132812500000000000e+01 3.432700120000000065e-08 3.491868438999999836e-07
1.171875000000000000e+01 3.109610912999999722e-08 2.022000743000000128e-07
1.210937500000000000e+01 3.472664247000000287e-08 1.938313567999999917e-07
1.250000000000000000e+01 3.111738292000000094e-08 1.756944952999999923e-07
1.289062500000000000e+01 2.623745313000000030e-08 1.615931753999999895e-07
1.328125000000000000e+01 2.262616501999999958e-08 1.240199496999999871e-07
1.367187500000000000e+01 2.423817103000000114e-08 8.710509085000000475e-08
1.406250000000000000e+01 2.582645621999999863e-08 7.535954849999999785e-08
1.445312500000000000e+01 1.972697427999999897e-08 5.768634586999999943e-08
1.484375000000000000e+01 1.677127135000000139e-08 5.409941694000000178e-08
1.523437500000000000e+01 1.810478414000000067e-08 4.690821943999999871e-08
1.562500000000000000e+01 1.640850692999999939e-08 4.116089221999999885e-08
1.601562500000000000e+01 1.475168127000000015e-08 3.933803266000000075e-08
1.640625000000000000e+01 1.281010650999999927e-08 3.705182868999999835e-08
1.679687500000000000e+01 1.359091102000000016e-08 3.311329119000000211e-08
1.718750000000000000e+01 1.563572795999999850e-08 3.165168409999999803e-08
1.757812500000000000e+01 1.457454471999999994e-08 3.074501833999999859e-08
1.796875000000000000e+01 1.692094206999999835e-08 3.470009871000000122e-08
1.835937500000000000e+01 1.372983609000000038e-08 2.854063736000000147e-08
1.875000000000000000e+01 1.158333384999999994e-08 2.826031418000000083e-08
1.914062500000000000e+01 1.198007059999999975e-08 2.832097923000000045e-08
1.953125000000000000e+01 1.353707400999999932e-08 2.074171598000000050e-08
1.992187500000000000e+01 1.162662025999999921e-08 2.131089974000000018e-08
2.031250000000000000e+01 1.115413789999999944e-08 2.034656920999999997e-08
2.070312500000000000e+01 1.033072435000000064e-08 2.134377031999999999e-08
2.109375000000000000e+01 1.086339299000000076e-08 2.183003406999999905e-08
2.148437500000000000e+01 1.139364652000000047e-08 2.086990722000000080e-08
2.187500000000000000e+01 1.243547222999999967e-08 2.103111326000000023e-08
2.226562500000000000e+01 1.205690851000000048e-08 2.060176244999999934e-08
2.265625000000000000e+01 1.064072040999999918e-08 2.453521911999999937e-08
2.304687500000000000e+01 1.028820513999999943e-08 2.233661878999999952e-08
2.343750000000000000e+01 9.681575922999999209e-09 2.312508711999999959e-08
2.382812500000000000e+01 1.112579728999999990e-08 2.070220178000000082e-08
2.421875000000000000e+01 1.202103410999999970e-08 2.243188034999999937e-08
2.460937500000000000e+01 1.093610876999999989e-08 2.195497677999999993e-08
2.500000000000000000e+01 9.906423638999999730e-09 2.114890403000000000e-08
2.539062500000000000e+01 1.053936846999999977e-08 2.085305936000000124e-08
2.578125000000000000e+01 9.960553820000000369e-09 2.024033739999999961e-08
2.617187500000000000e+01 8.859433164000000488e-09 1.921523306000000085e-08
2.656250000000000000e+01 9.941150177999999411e-09 1.925701461000000117e-08
2.695312500000000000e+01 1.235173181000000073e-08 1.938406862999999994e-08
2.734375000000000000e+01 1.098895042000000041e-08 2.279271197000000068e-08
2.773437500000000000e+01 1.029404846000000062e-08 2.570806255999999842e-08
2.812500000000000000e+01 1.088850044999999951e-08 2.386906207000000062e-08
2.851562500000000000e+01 1.114993067000000048e-08 2.014800518999999966e-08
2.890625000000000000e+01 1.259570655000000069e-08 2.344182255999999943e-08
2.929687500000000000e+01 1.152367244000000030e-08 2.190726088999999951e-08
2.968750000000000000e+01 1.006649364000000013e-08 2.051162901999999918e-08
3.007812500000000000e+01 1.086049082999999976e-08 2.184240160999999846e-08
3.046875000000000000e+01 1.182086710999999927e-08 2.223121684999999949e-08
3.085937500000000000e+01 1.217867481999999964e-08 2.462785868000000052e-08
3.125000000000000000e+01 1.156985036999999949e-08 2.198250882000000096e-08
3.164062500000000000e+01 1.057474872999999921e-08 1.830298523999999977e-08
3.203125000000000000e+01 1.274505927000000050e-08 1.960670811000000090e-08
3.242187500000000000e+01 1.308386643999999968e-08 1.881303954999999965e-08
3.281250000000000000e+01 1.370443426999999979e-08 2.545177701999999993e-08
3.320312500000000000e+01 1.497681743000000157e-08 2.850243532999999870e-08
3.359375000000000000e+01 1.380221260000000005e-08 2.229850187999999874e-08
3.398437500000000000e+01 1.298721588000000042e-08 2.228501838999999845e-08
3.437500000000000000e+01 1.474214849999999995e-08 2.493350564999999888e-08
3.476562500000000000e+01 1.536055183000000160e-08 2.842312792999999973e-08
3.515625000000000000e+01 1.757787605999999951e-08 3.126468462999999894e-08
3.554687500000000000e+01 1.743028827000000097e-08 3.108734947000000175e-08
3.593750000000000000e+01 1.764978443999999933e-08 3.305968588000000069e-08
3.632812500000000000e+01 1.952787001999999916e-08 3.305425513000000081e-08
3.671875000000000000e+01 1.765881716999999962e-08 3.184693812999999688e-08
3.710937500000000000e+01 2.134551989000000068e-08 3.365260700000000077e-08
3.750000000000000000e+01 2.081832572999999898e-08 3.056454106000000100e-08
3.789062500000000000e+01 2.096806738000000151e-08 2.350634847999999943e-08
3.828125000000000000e+01 2.107922870999999964e-08 2.595879204000000026e-08
3.867187500000000000e+01 2.003125232999999970e-08 2.761313048000000106e-08
3.906250000000000000e+01 2.273261433999999963e-08 2.522497640000000163e-08
3.945312500000000000e+01 2.335659501000000008e-08 2.404917051999999859e-08
3.984375000000000000e+01 2.640529570000000049e-08 2.601056504000000010e-08
4.023437500000000000e+01 2.741317152999999995e-08 2.663932863999999939e-08
4.062500000000000000e+01 2.902499076000000119e-08 3.003824060000000130e-08
4.101562500000000000e+01 2.466910589999999975e-08 3.098809229000000240e-08
4.140625000000000000e+01 2.792104478999999857e-08 3.389639732999999836e-08
4.179687500000000000e+01 2.641253984999999940e-08 2.939477826999999881e-08
4.218750000000000000e+01 2.795635057999999859e-08 3.132532367000000201e-08
4.257812500000000000e+01 3.220500117000000205e-08 2.853608138999999953e-08
4.296875000000000000e+01 4.160065767999999850e-08 3.207538664000000118e-08
4.335937500000000000e+01 4.744768656999999730e-08 3.849241970000000128e-08
4.375000000000000000e+01 4.877464794000000292e-08 4.275516848999999898e-08
4.414062500000000000e+01 4.481442762999999864e-08 3.920982959999999702e-08
4.453125000000000000e+01 4.395617995999999847e-08 3.774758652000000014e-08
4.492187500000000000e+01 4.951796798000000049e-08 3.901988337999999757e-08
4.531250000000000000e+01 5.410287824000000169e-08 4.597249433000000122e-08
4.570312500000000000e+01 4.993446420000000139e-08 4.063854719999999874e-08
4.609375000000000000e+01 5.325921816999999955e-08 3.942804079000000233e-08
4.648437500000000000e+01 5.402703688000000181e-08 3.906368401999999979e-08
4.687500000000000000e+01 5.813930400999999782e-08 4.075814665000000133e-08
4.726562500000000000e+01 5.728838560000000036e-08 3.854775329999999793e-08
4.765625000000000000e+01 6.345928770000000006e-08 3.825700129000000030e-08
4.804687500000000000e+01 6.403500868999999367e-08 4.732171302999999752e-08
4.843750000000000000e+01 7.905621310999999495e-08 5.104909908000000318e-08
4.882812500000000000e+01 7.829916606000000086e-08 4.866038704000000059e-08
4.921875000000000000e+01 7.941001336000000263e-08 5.386093206000000218e-08
4.960937500000000000e+01 6.275298849000000248e-06 1.115733932000000022e-05
5.000000000000000000e+01 2.373934130999999831e-05 4.243141766999999995e-05
5.039062500000000000e+01 5.676532827999999852e-06 1.003675160000000081e-05
5.078125000000000000e+01 1.061285571999999948e-07 5.935421744000000245e-08
5.117187500000000000e+01 1.148770441999999945e-07 5.130508436000000290e-08
5.156250000000000000e+01 1.413163854999999885e-07 6.016475868000000091e-08
5.195312500000000000e+01 1.514945995999999925e-07 5.684356531000000288e-08
5.234375000000000000e+01 1.641338301999999881e-07 6.424185478999999570e-08
5.273437500000000000e+01 1.624858705999999918e-07 6.290715275999999849e-08
5.312500000000000000e+01 1.724407359000000022e-07 6.657124232999999834e-08
5.351562500000000000e+01 1.910976443999999942e-07 6.727785929000000030e-08
5.390625000000000000e+01 1.983439154000000086e-07 6.321794677000000572e-08
5.429687500000000000e+01 2.234434857000000021e-07 5.503361000000000306e-08
5.468750000000000000e+01 2.895117275000000226e-07 6.550002981000000194e-08
5.507812500000000000e+01 4.966391306999999915e-07 1.264154093999999923e-07
5.546875000000000000e+01 5.496402263000000278e-07 1.285508077999999991e-07
5.585937500000000000e+01 4.054014683000000070e-07 7.090252686000000008e-08
5.625000000000000000e+01 4.004748392999999746e-07 6.750053659999999793e-08
5.664062500000000000e+01 4.653174953000000175e-07 7.008871344999999532e-08
5.703125000000000000e+01 4.349646849000000046e-07 6.772006942000000218e-08
5.742187500000000000e+01 4.861039386999999752e-07 5.331527523999999902e-08
5.781250000000000000e+01 4.876707183999999630e-07 6.646068860999999687e-08
5.820312500000000000e+01 4.139324698999999930e-07 6.624910923000000273e-08
5.859375000000000000e+01 5.333963393999999864e-07 6.587552942000000227e-08
5.898437500000000000e+01 5.508638261000000275e-07 6.961293056000000438e-08
5.937500000000000000e+01 4.975999360999999570e-07 6.990263046000000429e-08
5.976562500000000000e+01 4.385691332000000106e-07 6.465090824999999906e-08
6.015625000000000000e+01 3.307804924000000193e-07 6.512491794000000047e-08
6.054687500000000000e+01 3.008031484999999798e-07 5.641926696999999841e-08
6.093750000000000000e+01 2.764967467000000144e-07 5.465481458000000281e-08
6.132812500000000000e+01 2.634089083000000218e-07 6.394305712999999677e-08
6.171875000000000000e+01 2.825037948000000071e-07 7.308438335000000341e-08
6.210937500000000000e+01 2.412296393999999911e-07 7.592436071000000442e-08
6.250000000000000000e+01 2.055128650000000086e-07 9.355872295000000106e-08
6.289062500000000000e+01 1.940675388999999881e-07 8.809508090999999490e-08
6.328125000000000000e+01 1.728191151999999909e-07 8.431212954999999830e-08
6.367187500000000000e+01 1.490861837000000096e-07 8.530566603000000357e-08
6.406250000000000000e+01 1.233962432999999951e-07 6.958898514000000152e-08
6.445312500000000000e+01 1.278552935000000083e-07 7.157443619999999963e-08
6.484375000000000000e+01 1.327667912000000131e-07 7.576994488000000380e-08
6.523437500000000000e+01 1.111013558999999960e-07 5.947203422000000208e-08
6.562500000000000000e+01 1.130950205000000028e-07 5.996360577000000235e-08
6.601562500000000000e+01 1.026867052000000036e-07 7.393610561000000648e-08
6.640625000000000000e+01 1.128869827999999981e-07 8.646096652000000300e-08
6.679687500000000000e+01 9.254340672999999374e-08 8.529645480000000429e-08
6.718750000000000000e+01 7.666280088000000434e-08 8.120234534000000003e-08
6.757812500000000000e+01 9.035457560999999932e-08 9.092875508999999470e-08
6.796875000000000000e+01 1.014072705999999996e-07 1.163726780000000025e-07
6.835937500000000000e+01 9.459772925999999983e-08 1.138973055999999956e-07
6.875000000000000000e+01 7.732926292000000618e-08 9.925913341999999815e-08
6.914062500000000000e+01 6.854222399999999787e-08 1.048967864000000009e-07
6.953125000000000000e+01 7.414609146999999426e-08 1.097027047999999983e-07
6.992187500000000000e+01 7.121194958000000346e-08 8.936434912999999700e-08
7.031250000000000000e+01 6.783715800000000460e-08 9.204064740999999839e-08
7.070312500000000000e+01 5.946270949999999953e-08 8.868562119999999589e-08
7.109375000000000000e+01 6.876663196000000539e-08 9.927380140999999717e-08
7.148437500000000000e+01 7.291490233000000288e-08 1.242014696999999875e-07
7.187500000000000000e+01 6.556625327999999962e-08 1.100307343999999958e-07
7.226562500000000000e+01 6.227390412000000614e-08 1.002182743999999993e-07
7.265625000000000000e+01 7.010158459000000638e-08 1.048571233000000051e-07
7.304687500000000000e+01 5.681866945000000210e-08 1.161201824000000021e-07
7.343750000000000000e+01 6.401396661000000409e-08 1.354428341000000056e-07
7.382812500000000000e+01 5.926052103999999926e-08 1.256678337000000056e-07
7.421875000000000000e+01 6.779316348000000476e-08 1.347446907000000121e-07
7.460937500000000000e+01 6.821634115999999710e-08 1.483853733999999982e-07
7.500000000000000000e+01 6.114281859000000055e-08 1.572282802000000100e-07
7.539062500000000000e+01 6.398420504999999909e-08 1.672264024000000006e-07
7.578125000000000000e+01 6.005602073000000469e-08 1.642078037999999974e-07
7.617187500000000000e+01 5.413343891999999804e-08 1.616720476999999971e-07
7.656250000000000000e+01 6.489858544999999871e-08 1.759408533000000081e-07
7.695312500000000000e+01 6.796656448000000120e-08 1.737019183000000079e-07
7.734375000000000000e+01 6.481941045999999380e-08 2.054934401000000022e-07
7.773437500000000000e+01 6.309023785000000168e-08 2.016359005000000028e-07
7.812500000000000000e+01 7.810859093999999781e-08 2.220849896000000031e-07
7.851562500000000000e+01 7.418235950999999413e-08 2.194476830000000089e-07
7.890625000000000000e+01 7.593434269999999861e-08 2.438028456000000197e-07
7.929687500000000000e+01 7.630021969000000234e-08 2.595314709000000158e-07
7.968750000000000000e+01 9.474543998999999553e-08 2.973697038999999853e-07
8.007812500000000000e+01 9.484393588000000020e-08 3.381800821999999978e-07
8.046875000000000000e+01 8.273954318000000202e-08 2.901219575000000134e-07
8.085937500000000000e+01 6.938846585999999434e-08 2.547348583000000104e-07
8.125000000000000000e+01 7.236870174000000291e-08 2.799499378000000121e-07
8.164062500000000000e+01 8.100453079000000090e-08 3.225660394000000205e-07
8.203125000000000000e+01 7.454836418000000416e-08 3.036356688999999754e-07
8.242187500000000000e+01 6.585113005000000441e-08 2.622590551000000021e-07
8.281250000000000000e+01 8.022887685999999941e-08 3.067323078000000121e-07
8.320312500000000000e+01 7.272689481999999593e-08 2.920130974999999920e-07
8.359375000000000000e+01 8.523497407000000075e-08 3.542644464000000116e-07
8.398437500000000000e+01 9.745277653000000357e-08 3.639299617999999816e-07
8.437500000000000000e+01 1.042436873000000048e-07 4.071370387000000253e-07
8.476562500000000000e+01 9.981542003000000016e-08 4.026515273999999830e-07
8.515625000000000000e+01 1.080165763000000026e-07 4.357398659999999998e-07
8.554687500000000000e+01 1.171054627999999974e-07 5.245686112999999939e-07
8.593750000000000000e+01 1.135646419999999965e-07 5.014705455000000231e-07
8.632812500000000000e+01 1.261402639999999947e-07 5.392638760999999727e-07
8.671875000000000000e+01 1.300809789999999886e-07 5.666966687999999561e-07
8.710937500000000000e+01 1.211226670000000018e-07 5.092026476000000236e-07
8.750000000000000000e+01 1.813293112000000019e-07 7.954143893000000510e-07
8.789062500000000000e+01 1.845735566999999916e-07 8.600869308000000152e-07
8.828125000000000000e+01 1.610131135000000020e-07 7.983294514999999980e-07
8.867187500000000000e+01 1.612830954000000096e-07 8.198364517000000496e-07
8.906250000000000000e+01 1.797044458999999873e-07 9.574452401000000003e-07
8.945312500000000000e+01 1.985180020000000118e-07 1.079534292000000090e-06
8.984375000000000000e+01 2.113943793000000037e-07 1.105417214000000013e-06
9.023437500000000000e+01 2.144308329999999992e-07 1.138089590999999994e-06
9.062500000000000000e+01 2.261243895999999989e-07 1.238742836000000057e-06
9.101562500000000000e+01 2.774905006999999845e-07 1.437126244999999989e-06
9.140625000000000000e+01 2.960001996999999762e-07 1.616757171000000094e-06
9.179687500000000000e+01 3.088844263000000234e-07 1.750179557999999951e-06
9.218750000000000000e+01 3.773385289000000052e-07 2.146186022000000211e-06
9.257812500000000000e+01 3.999665381000000107e-07 2.329658353999999817e-06
9.296875000000000000e+01 4.158362257000000062e-07 2.400934309999999904e-06
9.335937500000000000e+01 3.975435486999999962e-07 2.371151800999999810e-06
9.375000000000000000e+01 4.860088757999999517e-07 3.011624623000000164e-06
9.414062500000000000e+01 6.166133441000000424e-07 3.784161638000000091e-06
9.453125000000000000e+01 5.500379548999999922e-07 3.510308911999999804e-06
9.492187500000000000e+01 5.250889796999999929e-07 3.556328308999999824e-06
9.531250000000000000e+01 5.364858664999999960e-07 3.533486266000000078e-06
9.570312500000000000e+01 6.109011311999999612e-07 4.214282273000000001e-06
9.609375000000000000e+01 6.589263828999999719e-07 4.806209511999999601e-06
9.648437500000000000e+01 6.899585170000000390e-07 5.166497273000000167e-06
9.687500000000000000e+01 8.884197763000000036e-07 6.541228779999999945e-06
9.726562500000000000e+01 8.986543454000000354e-07 6.904151520000000219e-06
9.765625000000000000e+01 9.256779474999999806e-07 7.177486753000000011e-06
9.804687500000000000e+01 1.005904497999999986e-06 8.151177732999999575e-06
9.843750000000000000e+01 1.068783062000000009e-06 9.093686552000000201e-06
9.882812500000000000e+01 1.094945611999999959e-06 9.704406977000000001e-06
9.921875000000000000e+01 1.209853230999999912e-06 1.041160150999999931e-05
9.960937500000000000e+01 1.171700643999999944e-06 1.036531277000000005e-05
1.000000000000000000e+02 1.312899353999999943e-06 1.242731803000000083e-05
1.003906250000000000e+02 1.394316668999999942e-06 1.387545736000000072e-05
1.007812500000000000e+02 1.611447718000000027e-06 1.656788350999999906e-05
1.011718750000000000e+02 1.719666960000000029e-06 1.864939009999999893e-05
1.015625000000000000e+02 1.894798416000000024e-06 2.094209215999999929e-05
1.019531250000000000e+02 1.883590142000000086e-06 2.250233207999999916e-05
1.023437500000000000e+02 2.339339719999999866e-06 2.816662118999999981e-05
1.027343750000000000e+02 2.656949699999999790e-06 3.429180516000000014e-05
1.031250000000000000e+02 3.026516330999999792e-06 4.057273591000000207e-05
1.035156250000000000e+02 3.118829607999999937e-06 4.377965108000000157e-05
1.039062500000000000e+02 3.238851485000000114e-06 4.794204691999999935e-05
1.042968750000000000e+02 3.523420563000000171e-06 5.483478453000000267e-05
1.046875000000000000e+02 3.400892625000000160e-06 5.688339063999999981e-05
1.050781250000000000e+02 3.571838588000000053e-06 6.330049904999999447e-05
1.054687500000000000e+02 3.210584536999999934e-06 6.525262742999999568e-05
1.058593750000000000e+02 3.824238635000000234e-06 8.841416514000000656e-05
1.062500000000000000e+02 4.157278093000000038e-06 9.646906123999999681e-05
1.066406250000000000e+02 5.243679463000000018e-06 1.243223513000000016e-04
1.070312500000000000e+02 5.273320643999999901e-06 1.455574863999999915e-04
1.074218750000000000e+02 5.025096256000000360e-06 1.635149930999999879e-04
1.078125000000000000e+02 4.888554533000000221e-06 2.014695531999999875e-04
1.082031250000000000e+02 5.386323676000000331e-06 2.439239609000000062e-04
1.085937500000000000e+02 5.481084303999999733e-06 2.711197884999999976e-04
1.089843750000000000e+02 5.613837428999999655e-06 3.514076663999999932e-04
1.093750000000000000e+02 5.157742856000000216e-06 3.760629700000000055e-04
1.097656250000000000e+02 6.201736693000000284e-06 4.276864864000000138e-04
1.101562500000000000e+02 6.327310277000000294e-06 4.928784187999999756e-04
1.105468750000000000e+02 6.259234155999999954e-06 5.771466511000000396e-04
1.109375000000000000e+02 7.216787812999999821e-06 7.076154647000000315e-04
1.113281250000000000e+02 7.815099287000000419e-06 8.328408088999999896e-04
1.117187500000000000e+02 7.180325400999999809e-06 1.198612033000000026e-03
1.121093750000000000e+02 9.889957151000000279e-06 1.768707466000000094e-03
1.125000000000000000e+02 1.194028339999999977e-05 2.335771313999999987e-03
1.128906250000000000e+02 1.989736657000000077e-05 3.486195552000000055e-03
1.132812500000000000e+02 7.800544465000000278e-05 7.302952916000000384e-03
1.136718750000000000e+02 7.909244297999999847e-04 3.970386063999999798e-02
1.140625000000000000e+02 5.212291630999999620e-03 2.318831440999999938e-01
1.144531250000000000e+02 1.503925843999999977e-02 6.654305620999999560e-01
1.148437500000000000e+02 3.011675492999999967e-02 1.403113747999999994e+00
1.152343750000000000e+02 3.674919266999999989e-02 1.843216275000000071e+00
1.156250000000000000e+02 3.454905934000000040e-02 1.794602699999999995e+00
1.160156250000000000e+02 2.877900074000000127e-02 1.583194664999999945e+00
1.164062500000000000e+02 3.004835830000000124e-02 1.814837770000000017e+00
1.167968750000000000e+02 3.810004904000000026e-02 2.516084613999999942e+00
1.171875000000000000e+02 3.286998641000000304e-02 2.310067667999999852e+00
1.175781250000000000e+02 2.653709908999999853e-02 2.077422599000000147e+00
1.179687500000000000e+02 2.817767862000000040e-02 2.544513891999999888e+00
1.183593750000000000e+02 2.954416588000000066e-02 3.172943743999999899e+00
1.187500000000000000e+02 3.054122358999999953e-02 3.649497130999999950e+00
1.191406250000000000e+02 2.875685718000000127e-02 3.954516518999999786e+00
1.195312500000000000e+02 2.889412891000000053e-02 4.550999669000000303e+00
1.199218750000000000e+02 3.136408296999999845e-02 5.045238709000000377e+00
1.203125000000000000e+02 3.267532537000000098e-02 5.711237367999999925e+00
1.207031250000000000e+02 3.088611474999999884e-02 6.132813002999999874e+00
1.210937500000000000e+02 3.288861457000000210e-02 7.785257890999999653e+00
1.214843750000000000e+02 3.248252615999999704e-02 1.003537210000000002e+01
1.218750000000000000e+02 3.155945799999999857e-02 9.932270888999999769e+00
1.222656250000000000e+02 3.484430598999999767e-02 1.161172041000000021e+01
1.226562500000000000e+02 3.164673812999999752e-02 1.464967621000000086e+01
1.230468750000000000e+02 3.198925429999999875e-02 1.994457831000000070e+01
1.234375000000000000e+02 3.150860367000000301e-02 3.178545666000000125e+01
1.238281250000000000e+02 3.230877407999999812e-02 4.525362593999999916e+01
1.242187500000000000e+02 3.351388258000000120e-02 8.461740631000000690e+01
1.246093750000000000e+02 3.824736867999999762e-02 1.806911639999999863e+02
1.250000000000000000e+02 3.801632644999999866e-02 4.188748520999999982e+02
1.253906250000000000e+02 3.738622910000000132e-02 7.930987278000000060e+02
1.257812500000000000e+02 3.098783580999999940e-02 1.059837712000000010e+03
1.261718750000000000e+02 3.534551849999999912e-02 1.274891573999999991e+03
1.265625000000000000e+02 3.256861879999999737e-02 1.328732944999999972e+03
1.269531250000000000e+02 2.984546407999999831e-02 1.059629748000000063e+03
1.273437500000000000e+02 2.974305383000000122e-02 7.810956985000000259e+02
1.277343750000000000e+02 3.001444881000000023e-02 6.213148707999999942e+02
1.281250000000000000e+02 3.054270115000000049e-02 4.632654264999999896e+02
1.285156250000000000e+02 3.314278209000000308e-02 4.163829370000000267e+02
1.289062500000000000e+02 3.367877922999999718e-02 2.800489187000000015e+02
1.292968750000000000e+02 3.960535006000000247e-02 1.633611533000000122e+02
1.296875000000000000e+02 3.910189394000000013e-02 9.130427885000000288e+01
1.300781250000000000e+02 3.407338183999999992e-02 5.791608867000000060e+01
1.304687500000000000e+02 3.613038277999999770e-02 4.290908816999999686e+01
1.308593750000000000e+02 3.146793854999999779e-02 3.595841685999999982e+01
1.312500000000000000e+02 2.843119164999999976e-02 2.853193090999999981e+01
1.316406250000000000e+02 3.548782285999999703e-02 2.430846728999999939e+01
1.320312500000000000e+02 3.369866926000000124e-02 1.820600546000000008e+01
1.324218750000000000e+02 3.065947050000000090e-02 1.203709255999999961e+01
1.328125000000000000e+02 3.518520329000000141e-02 1.020021206000000014e+01
1.332031250000000000e+02 3.913024027999999904e-02 8.777388420999999497e+00
1.335937500000000000e+02 3.645586734000000328e-02 7.043265783999999918e+00
1.339843750000000000e+02 2.926635492999999852e-02 5.813153676999999853e+00
1.343750000000000000e+02 1.364697586000000046e-02 3.141723089000000080e+00
1.347656250000000000e+02 3.180981572000000143e-03 9.530844803000000365e-01
1.351562500000000000e+02 3.477181446999999819e-04 3.979893019999999892e-01
1.355468750000000000e+02 2.666293876999999911e-05 2.884649893999999826e-01
1.359375000000000000e+02 1.255906158999999954e-05 2.058474533999999911e-01
1.363281250000000000e+02 1.290470246999999931e-05 1.497300477000000074e-01
1.367187500000000000e+02 1.289414924000000067e-05 1.234668027999999973e-01
1.371093750000000000e+02 1.258859564000000033e-05 1.004855451000000038e-01
1.375000000000000000e+02 1.558555856000000078e-05 8.120221245000000532e-02
1.378906250000000000e+02 1.825466058000000047e-05 6.896742904000000007e-02
1.382812500000000000e+02 1.469062525000000033e-05 5.140227009000000041e-02
1.386718750000000000e+02 1.216892959000000048e-05 3.794384669999999876e-02
1.390625000000000000e+02 1.036716364000000069e-05 3.541061789000000265e-02
1.394531250000000000e+02 9.537626988000000026e-06 3.823885535000000335e-02
1.398437500000000000e+02 8.047974395000000254e-06 3.027499759999999901e-02
1.402343750000000000e+02 7.190282461000000227e-06 2.152610946000000150e-02
1.406250000000000000e+02 6.375417805000000087e-06 1.735805888999999991e-02
1.410156250000000000e+02 5.482671889000000029e-06 1.468434539999999983e-02
1.414062500000000000e+02 5.762508171000000408e-06 1.507678374000000036e-02
1.417968750000000000e+02 5.781025965000000277e-06 1.195958050000000064e-02
1.421875000000000000e+02 5.119422310000000312e-06 9.008392599999999820e-03
1.425781250000000000e+02 4.443897172000000252e-06 9.202109711000000178e-03
1.429687500000000000e+02 4.263705929999999637e-06 6.755650341999999697e-03
1.433593750000000000e+02 3.948185292000000172e-06 4.138280589999999634e-03
1.437500000000000000e+02 3.118028551999999858e-06 2.568931797999999839e-03
1.441406250000000000e+02 3.478409220000000006e-06 2.260236813999999886e-03
1.445312500000000000e+02 3.910217610000000413e-06 1.574327499000000106e-03
1.449218750000000000e+02 3.494796211999999792e-06 1.171823053000000010e-03
1.453125000000000000e+02 2.815953062000000003e-06 9.318353642999999955e-04
1.457031250000000000e+02 3.135238388999999882e-06 8.097743931000000095e-04
1.460937500000000000e+02 3.290701914000000060e-06 5.160826585000000350e-04
1.464843750000000000e+02 3.268926936999999937e-06 3.006776429000000087e-04
1.468750000000000000e+02 4.055924717999999662e-06 2.178108725999999915e-04
1.472656250000000000e+02 3.893067391000000024e-06 1.728126678000000023e-04
1.476562500000000000e+02 3.345841301999999907e-06 1.420443021999999932e-04
1.480468750000000000e+02 3.485754904000000043e-06 1.028011095000000034e-04
1.484375000000000000e+02 3.316372921999999949e-06 8.944058175000000395e-05
1.488281250000000000e+02 2.723742072999999906e-06 5.614676070999999747e-05
1.492187500000000000e+02 2.273384869000000185e-06 4.438232100000000105e-05
1.496093750000000000e+02 2.139103624000000001e-06 3.895886308000000140e-05
1.500000000000000000e+02 3.705962314999999954e-06 4.373452323000000177e-05
1.503906250000000000e+02 3.167744245000000061e-06 4.585859745000000240e-05
1.507812500000000000e+02 2.771100899999999908e-06 4.264863178999999803e-05
1.511718750000000000e+02 2.544667224999999974e-06 3.333614533999999807e-05
1.515625000000000000e+02 2.998233645999999807e-06 3.632911478000000238e-05
1.519531250000000000e+02 3.224011828999999993e-06 3.461997956999999994e-05
1.523437500000000000e+02 3.292019857999999816e-06 3.343483831999999887e-05
1.527343750000000000e+02 2.932927779999999880e-06 2.960080574000000048e-05
1.531250000000000000e+02 2.604065494000000169e-06 2.670929165999999920e-05
1.535156250000000000e+02 2.471345809000000002e-06 2.440264572999999959e-05
1.539062500000000000e+02 3.069794828000000111e-06 2.830955591999999847e-05
1.542968750000000000e+02 2.831965400999999907e-06 2.629260467999999882e-05
1.546875000000000000e+02 3.059420141999999888e-06 2.732227755999999834e-05
1.550781250000000000e+02 3.016966608000000079e-06 2.615639796000000106e-05
1.554687500000000000e+02 2.675002959999999949e-06 2.291955410999999882e-05
1.558593750000000000e+02 2.353371057000000138e-06 1.947925239000000030e-05
1.562500000000000000e+02 2.965502635000000160e-06 2.267225636999999967e-05
1.566406250000000000e+02 2.897959442000000084e-06 2.236432411999999888e-05
1.570312500000000000e+02 2.971274351999999961e-06 2.168614252000000155e-05
1.574218750000000000e+02 2.979731891000000203e-06 2.016844480000000146e-05
1.578125000000000000e+02 2.956697982000000091e-06 2.083885735000000101e-05
1.582031250000000000e+02 2.951827793000000183e-06 2.067663917000000165e-05
1.585937500000000000e+02 2.895647365999999940e-06 1.865497781999999970e-05
1.589843750000000000e+02 2.599417433999999975e-06 1.646821606999999851e-05
1.593750000000000000e+02 2.950008698000000131e-06 1.802307284999999900e-05
1.597656250000000000e+02 3.273697259000000002e-06 1.909636407999999911e-05
1.601562500000000000e+02 3.446765247999999908e-06 1.993672997000000099e-05
1.605468750000000000e+02 3.406593829999999983e-06 2.019502399000000145e-05
1.609375000000000000e+02 3.365844393999999921e-06 1.941145286999999906e-05
1.613281250000000000e+02 3.065733260000000090e-06 1.581023184000000014e-05
1.617187500000000000e+02 3.269438378000000078e-06 1.639493052000000095e-05
1.621093750000000000e+02 2.731184295000000097e-06 1.374073957000000061e-05
1.625000000000000000e+02 3.095825054000000113e-06 1.538997263999999904e-05
1.628906250000000000e+02 3.468964206000000125e-06 1.682996885000000094e-05
1.632812500000000000e+02 4.004539427999999822e-06 1.975607085999999852e-05
1.636718750000000000e+02 3.561728398999999921e-06 1.798554216000000132e-05
1.640625000000000000e+02 3.521645348999999949e-06 1.695283573000000120e-05
1.644531250000000000e+02 3.175061482000000139e-06 1.527829814000000120e-05
1.648437500000000000e+02 3.006941759999999824e-06 1.351683012000000075e-05
1.652343750000000000e+02 3.659488069000000097e-06 1.592757879999999910e-05
1.656250000000000000e+02 3.506556630000000032e-06 1.505790764000000005e-05
1.660156250000000000e+02 3.646212694999999914e-06 1.483701478000000024e-05
1.664062500000000000e+02 3.688872621000000055e-06 1.501150754000000001e-05
1.667968750000000000e+02 3.601641977999999978e-06 1.437235522999999941e-05
1.671875000000000000e+02 4.019640856999999893e-06 1.540744757999999945e-05
1.675781250000000000e+02 3.908528341999999617e-06 1.512501475000000038e-05
1.679687500000000000e+02 3.649578824000000016e-06 1.436643825999999966e-05
1.683593750000000000e+02 2.994212327999999891e-06 1.197241642000000062e-05
1.687500000000000000e+02 3.023529999999999917e-06 1.201912157000000079e-05
1.691406250000000000e+02 3.319982968000000027e-06 1.315761213999999960e-05
1.695312500000000000e+02 3.052363769999999855e-06 1.168548291000000023e-05
1.699218750000000000e+02 2.748048531000000171e-06 9.907589456000000521e-06
1.703125000000000000e+02 3.300749458999999956e-06 1.151575956000000061e-05
1.707031250000000000e+02 3.920615295999999788e-06 1.289894649000000016e-05
1.710937500000000000e+02 3.968897137999999806e-06 1.287439247999999975e-05
1.714843750000000000e+02 3.440139211999999834e-06 1.064547710000000034e-05
1.718750000000000000e+02 3.232870955000000199e-06 1.015906951000000042e-05
1.722656250000000000e+02 3.603485585999999906e-06 1.116726792999999929e-05
1.726562500000000000e+02 3.818572232999999710e-06 1.131944008000000012e-05
1.730468750000000000e+02 3.467901075000000059e-06 1.067574471999999972e-05
1.734375000000000000e+02 3.690613638999999897e-06 1.155777276999999981e-05
1.738281250000000000e+02 3.580666241000000123e-06 1.094859151000000042e-05
1.742187500000000000e+02 3.530538974000000045e-06 1.084334240999999948e-05
1.746093750000000000e+02 3.712692453999999989e-06 1.096846205000000029e-05
1.750000000000000000e+02 3.184442943999999879e-06 9.410422844999999476e-06
1.753906250000000000e+02 3.420412722999999992e-06 1.021843055999999933e-05
1.757812500000000000e+02 3.326038549999999872e-06 9.818169602999999397e-06
1.761718750000000000e+02 3.370578702999999898e-06 9.226427571999999940e-06
1.765625000000000000e+02 3.779122884999999852e-06 9.521906079999999448e-06
1.769531250000000000e+02 3.882959018000000127e-06 9.607658689000000743e-06
1.773437500000000000e+02 3.637551185999999866e-06 9.193554327000000396e-06
1.777343750000000000e+02 3.416668914999999831e-06 8.652769367999999398e-06
1.781250000000000000e+02 3.460009450000000094e-06 9.025051175000000655e-06
1.785156250000000000e+02 3.847262557000000012e-06 1.024897780999999938e-05
1.789062500000000000e+02 3.648555035000000150e-06 9.478475965999999392e-06
1.792968750000000000e+02 4.117017400000000153e-06 1.023681700999999963e-05
1.796875000000000000e+02 3.458734176999999802e-06 8.513454060999999158e-06
1.800781250000000000e+02 3.567110936999999876e-06 8.394337342999999869e-06
1.804687500000000000e+02 3.705512913000000077e-06 8.735433963000000741e-06
1.808593750000000000e+02 3.572724380000000039e-06 8.403785383000000775e-06
1.812500000000000000e+02 2.801161220999999794e-06 6.529738003000000244e-06
1.816406250000000000e+02 2.474594214999999863e-06 5.849640762999999607e-06
1.820312500000000000e+02 3.328850264999999909e-06 7.833058430999999256e-06
1.824218750000000000e+02 3.161610888000000044e-06 7.484947503999999640e-06
1.828125000000000000e+02 3.556161864000000086e-06 7.985047789000000235e-06
1.832031250000000000e+02 3.494793791000000009e-06 7.553752958000000241e-06
1.835937500000000000e+02 3.842238027999999702e-06 8.246086043999999477e-06
1.839843750000000000e+02 3.514917328000000185e-06 7.664216942000000080e-06
1.843750000000000000e+02 3.263072300000000041e-06 6.907784263999999837e-06
1.847656250000000000e+02 3.901082790999999738e-06 8.099516144000000242e-06
1.851562500000000000e+02 4.008512022999999919e-06 8.067598596000000047e-06
1.855468750000000000e+02 3.803193293999999883e-06 7.428170294999999802e-06
1.859375000000000000e+02 3.108406501999999830e-06 5.833019839999999859e-06
1.863281250000000000e+02 3.394178222999999930e-06 6.545595093000000366e-06
1.867187500000000000e+02 3.571124689000000087e-06 6.730915875999999787e-06
1.871093750000000000e+02 3.186622165999999846e-06 5.755557416000000112e-06
1.875000000000000000e+02 2.835338186999999912e-06 5.070945576000000173e-06
1.878906250000000000e+02 2.989959196999999860e-06 5.417750966000000252e-06
1.882812500000000000e+02 2.964389267000000078e-06 5.369125944000000066e-06
1.886718750000000000e+02 2.927449007000000129e-06 5.501696282000000050e-06
1.890625000000000000e+02 2.819423597000000002e-06 5.445406303000000090e-06
1.894531250000000000e+02 2.867331392000000007e-06 5.205496309999999921e-06
1.898437500000000000e+02 4.224029309000000040e-06 7.299050518000000419e-06
1.902343750000000000e+02 3.818804650999999795e-06 6.578646889999999627e-06
1.906250000000000000e+02 3.570954006999999908e-06 6.239298248000000128e-06
1.910156250000000000e+02 3.854598254999999612e-06 6.639173051999999972e-06
1.914062500000000000e+02 3.074602373000000207e-06 5.129423552999999748e-06
1.917968750000000000e+02 2.922680197999999940e-06 4.615846647999999729e-06
1.921875000000000000e+02 3.300254965999999884e-06 5.088514933999999821e-06
1.925781250000000000e+02 3.869320794000000208e-06 5.989332538999999963e-06
1.929687500000000000e+02 3.332365589999999965e-06 5.180013235000000215e-06
1.933593750000000000e+02 2.872381342000000100e-06 4.578631904000000201e-06
1.937500000000000000e+02 2.520803359999999980e-06 4.001141522999999648e-06
1.941406250000000000e+02 2.785730532999999972e-06 4.219067424000000390e-06
1.945312500000000000e+02 2.859507252999999843e-06 4.314290769999999691e-06
1.949218750000000000e+02 3.422625536999999841e-06 5.255625393000000234e-06
1.953125000000000000e+02 3.694672784999999815e-06 5.506791929000000207e-06
1.957031250000000000e+02 3.308370534999999900e-06 5.018432391999999862e-06
1.960937500000000000e+02 3.664768621000000040e-06 5.388603672999999623e-06
1.964843750000000000e+02 3.759454499999999870e-06 5.209196842999999698e-06
1.968750000000000000e+02 3.768395637999999842e-06 5.046232082999999665e-06
1.972656250000000000e+02 3.148266515000000183e-06 4.195091132000000307e-06
1.976562500000000000e+02 3.623983473999999926e-06 4.894564115000000067e-06
1.980468750000000000e+02 3.884625892000000369e-06 5.381647471000000215e-06
1.984375000000000000e+02 2.918069057999999842e-06 3.993270175000000287e-06
1.988281250000000000e+02 3.167398947000000045e-06 4.523707986999999845e-06
1.992187500000000000e+02 3.207962267000000058e-06 4.680158078999999756e-06
1.996093750000000000e+02 2.629064666999999789e-06 3.862506827000000172e-06
2.000000000000000000e+02 2.767772903000000063e-06 3.886514288999999609e-06
2.003906250000000000e+02 3.363229083999999881e-06 4.369702825000000255e-06
2.007812500000000000e+02 3.155591015999999929e-06 3.930187714999999669e-06
2.011718750000000000e+02 2.561361687000000198e-06 3.115163877999999883e-06
2.015625000000000000e+02 2.647623922000000026e-06 3.095869842999999848e-06
2.019531250000000000e+02 3.221839869999999796e-06 3.588144778999999913e-06
2.023437500000000000e+02 3.422813469000000125e-06 3.864034189000000014e-06
2.027343750000000000e+02 2.982869837999999917e-06 3.483086937000000102e-06
2.031250000000000000e+02 2.334810137999999793e-06 2.948712543000000111e-06
2.035156250000000000e+02 2.275784102000000018e-06 2.801008999000000087e-06
2.039062500000000000e+02 2.986574608000000134e-06 3.646675716000000171e-06
2.042968750000000000e+02 3.407790118000000161e-06 4.249278149999999851e-06
2.046875000000000000e+02 3.410948947000000025e-06 4.114317959999999652e-06
2.050781250000000000e+02 3.388563871999999861e-06 3.944092856999999884e-06
2.054687500000000000e+02 3.250386446000000003e-06 3.708321299000000003e-06
2.058593750000000000e+02 3.190084228000000132e-06 3.728190023000000065e-06
2.062500000000000000e+02 3.368353782999999968e-06 3.976826288999999736e-06
2.066406250000000000e+02 3.517745687000000035e-06 4.012297896999999997e-06
2.070312500000000000e+02 3.043576971999999862e-06 3.356357012999999984e-06
2.074218750000000000e+02 2.734734119000000043e-06 2.920762143000000054e-06
2.078125000000000000e+02 2.611092207999999979e-06 2.887777530000000134e-06
2.082031250000000000e+02 2.874111465000000125e-06 3.165029674000000048e-06
2.085937500000000000e+02 3.110701025999999833e-06 3.485750062000000055e-06
2.089843750000000000e+02 3.506740627999999810e-06 4.002724872000000248e-06
2.093750000000000000e+02 3.328153616000000048e-06 3.548969005999999830e-06
2.097656250000000000e+02 3.145664522000000064e-06 3.115116667999999941e-06
2.101562500000000000e+02 3.157085997000000152e-06 3.222201510000000013e-06
2.105468750000000000e+02 3.135167271999999933e-06 3.288336576000000043e-06
2.109375000000000000e+02 3.342609842999999793e-06 3.644510413999999876e-06
2.113281250000000000e+02 4.002112656000000358e-06 4.376764341999999787e-06
2.117187500000000000e+02 3.408115744999999865e-06 3.827570567000000060e-06
2.121093750000000000e+02 3.285551188999999796e-06 3.390965828999999835e-06
2.125000000000000000e+02 3.736005688000000195e-06 3.655589315000000089e-06
2.128906250000000000e+02 3.793724675999999928e-06 3.651314091999999964e-06
2.132812500000000000e+02 3.597037193000000168e-06 3.373571994000000033e-06
2.136718750000000000e+02 3.452757278000000035e-06 3.335348592000000152e-06
2.140625000000000000e+02 3.077293035999999892e-06 3.008981774000000071e-06
2.144531250000000000e+02 3.313861716000000192e-06 3.312446325999999952e-06
2.148437500000000000e+02 3.331042197999999928e-06 3.464425395000000137e-06
2.152343750000000000e+02 3.130818208000000143e-06 3.376863979000000111e-06
2.156250000000000000e+02 3.135890551999999942e-06 3.321353872000000042e-06
2.160156250000000000e+02 3.510220241999999814e-06 3.407926905999999997e-06
2.164062500000000000e+02 3.518613321000000009e-06 3.570049754999999875e-06
2.167968750000000000e+02 3.467231964999999828e-06 3.394543191999999834e-06
2.171875000000000000e+02 2.952590717999999902e-06 2.726605839999999873e-06
2.175781250000000000e+02 3.201611622999999892e-06 3.015333024000000106e-06
2.179687500000000000e+02 3.256973744999999848e-06 3.105799362999999891e-06
2.183593750000000000e+02 3.118406231999999814e-06 2.941225530999999863e-06
2.187500000000000000e+02 2.998535970999999899e-06 2.815492159999999915e-06
2.191406250000000000e+02 3.353832492000000102e-06 2.966122417000000178e-06
2.195312500000000000e+02 3.697775023000000119e-06 3.337170713999999855e-06
2.199218750000000000e+02 3.217338583999999875e-06 3.047357096000000046e-06
2.203125000000000000e+02 3.386238480000000117e-06 3.022441145000000134e-06
2.207031250000000000e+02 3.178748698999999892e-06 2.773588198000000183e-06
2.210937500000000000e+02 2.531761512000000198e-06 2.281380143999999845e-06
2.214843750000000000e+02 2.919841548999999821e-06 2.677256628999999875e-06
2.218750000000000000e+02 3.378911861000000100e-06 3.065139505000000146e-06
2.222656250000000000e+02 3.162120210000000016e-06 2.885917882000000043e-06
2.226562500000000000e+02 3.191453920999999884e-06 2.756701265000000044e-06
2.230468750000000000e+02 3.052937249999999838e-06 2.424104551999999791e-06
2.234375000000000000e+02 3.335791032999999870e-06 2.853098503999999918e-06
2.238281250000000000e+02 3.495636004000000202e-06 3.108253371999999794e-06
2.242187500000000000e+02 3.204021750999999966e-06 2.779595662000000181e-06
2.246093750000000000e+02 3.513564278999999823e-06 2.676916172999999847e-06
2.250000000000000000e+02 3.455599860999999813e-06 2.726336804000000152e-06
2.253906250000000000e+02 3.338766469999999826e-06 2.885375876000000095e-06
2.257812500000000000e+02 3.333019567999999938e-06 2.969453743000000135e-06
2.261718750000000000e+02 3.204934476000000136e-06 2.852162477000000135e-06
2.265625000000000000e+02 3.359448053000000113e-06 2.879875615999999797e-06
2.269531250000000000e+02 3.134405558000000054e-06 2.524671397000000053e-06
2.273437500000000000e+02 3.784282386000000187e-06 3.090586870000000123e-06
2.277343750000000000e+02 3.488871364999999955e-06 3.003822878000000130e-06
2.281250000000000000e+02 3.044345343999999965e-06 2.419742021000000172e-06
2.285156250000000000e+02 2.651246375999999798e-06 2.244792595000000016e-06
2.289062500000000000e+02 3.679599803000000126e-06 2.768710746000000080e-06
2.292968750000000000e+02 3.793862674000000130e-06 2.748898915999999937e-06
2.296875000000000000e+02 3.271807349000000038e-06 2.506329428999999964e-06
2.300781250000000000e+02 2.930408705999999958e-06 2.785361024000000116e-06
2.304687500000000000e+02 2.815212531999999888e-06 3.345837367999999824e-06
2.308593750000000000e+02 3.221860448000000116e-06 4.545450582999999926e-06
2.312500000000000000e+02 3.450630107000000099e-06 5.337742231999999617e-06
2.316406250000000000e+02 3.828646106000000243e-06 5.248346588999999706e-06
2.320312500000000000e+02 3.604539638999999864e-06 4.645741128999999849e-06
2.324218750000000000e+02 3.363333491000000099e-06 4.502508304999999617e-06
2.328125000000000000e+02 3.490748261999999830e-06 6.092647849000000157e-06
2.332031250000000000e+02 2.968017774000000102e-06 5.290063223999999972e-06
2.335937500000000000e+02 3.498926173000000045e-06 5.388035337999999988e-06
2.339843750000000000e+02 3.717276055000000034e-06 5.914631291000000200e-06
2.343750000000000000e+02 4.253839355999999867e-06 6.950067419000000249e-06
2.347656250000000000e+02 3.775771282000000138e-06 6.101937917000000191e-06
2.351562500000000000e+02 3.272374169999999900e-06 5.066786864999999603e-06
2.355468750000000000e+02 2.768495880000000137e-06 5.477802003000000055e-06
2.359375000000000000e+02 2.722784256000000066e-06 5.557538976999999982e-06
2.363281250000000000e+02 3.117324336999999868e-06 6.793447854999999678e-06
2.367187500000000000e+02 3.416065475000000013e-06 7.796442889999999953e-06
2.371093750000000000e+02 3.255226070000000103e-06 7.731538913999999924e-06
2.375000000000000000e+02 3.128092438999999954e-06 8.095672770999999852e-06
2.378906250000000000e+02 3.169788797999999938e-06 1.041409031999999957e-05
2.382812500000000000e+02 3.417339537999999939e-06 1.684058019000000137e-05
2.386718750000000000e+02 3.018009765999999797e-06 2.551342043999999914e-05
2.390625000000000000e+02 3.139218852000000145e-06 3.166801257000000205e-05
2.394531250000000000e+02 3.290936450999999891e-06 4.804829105999999973e-05
2.398437500000000000e+02 2.845989172000000050e-06 6.845141280999999535e-05
2.402343750000000000e+02 2.942696000000000108e-06 1.102366790000000038e-04
2.406250000000000000e+02 3.849597028000000185e-06 1.475899637000000083e-04
2.410156250000000000e+02 3.761619498999999807e-06 2.145047632999999934e-04
2.414062500000000000e+02 3.468886733999999887e-06 2.450366240000000171e-04
2.417968750000000000e+02 3.346177521999999816e-06 2.313566085000000067e-04
2.421875000000000000e+02 3.837959476000000313e-06 2.671470651999999896e-04
2.425781250000000000e+02 3.455472756999999954e-06 3.558203184999999928e-04
2.429687500000000000e+02 3.625813463999999794e-06 4.023306358000000018e-04
2.433593750000000000e+02 3.780636629000000058e-06 4.893565867000000333e-04
2.437500000000000000e+02 3.479897240000000072e-06 4.072477126999999946e-04
2.441406250000000000e+02 3.501894345999999909e-06 4.217213974000000158e-04
2.445312500000000000e+02 2.890727545999999884e-06 3.845470068999999971e-04
2.449218750000000000e+02 2.873404828999999929e-06 3.516640236000000055e-04
2.453125000000000000e+02 2.980125307000000067e-06 3.421128777000000207e-04
2.457031250000000000e+02 3.106067189000000093e-06 3.352914440000000001e-04
2.460937500000000000e+02 3.484131306000000083e-06 3.273097402000000006e-04
2.464843750000000000e+02 3.675889888999999884e-06 3.069221953000000219e-04
2.468750000000000000e+02 3.391751148000000108e-06 3.620804623000000149e-04
2.472656250000000000e+02 3.229424932000000178e-06 3.806039169000000185e-04
2.476562500000000000e+02 3.246522192000000206e-06 4.299163447999999887e-04
2.480468750000000000e+02 2.713701185999999809e-06 3.697961634999999783e-04
2.484375000000000000e+02 2.906347678999999867e-06 4.193564266000000232e-04
2.488281250000000000e+02 3.057468495000000120e-06 4.797280454999999929e-04
2.492187500000000000e+02 3.224320509999999848e-06 4.407180552999999759e-04
2.496093750000000000e+02 3.591484880999999941e-06 3.696290162000000082e-04
2.500000000000000000e+02 5.166424641999999596e-06 4.852846983999999932e-04
2.503906250000000000e+02 7.568365037999999842e-06 5.342938205999999812e-04
2.507812500000000000e+02 1.197289215000000071e-05 5.990954066999999673e-04
2.511718750000000000e+02 1.261359753999999979e-05 5.744538932000000167e-04
2.515625000000000000e+02 1.688487764000000095e-05 5.120435410999999879e-04
2.519531250000000000e+02 2.559576425000000034e-05 6.092835721000000376e-04
2.523437500000000000e+02 3.045627397000000118e-05 5.516323687000000350e-04
2.527343750000000000e+02 3.470145907000000306e-05 5.791549374999999588e-04
2.531250000000000000e+02 3.814227405000000039e-05 5.814599444000000334e-04
2.535156250000000000e+02 3.481570226999999683e-05 5.297804540000000152e-04
2.539062500000000000e+02 3.865930273000000054e-05 5.079422132000000227e-04
2.542968750000000000e+02 4.057539902999999788e-05 4.710672547000000041e-04
2.546875000000000000e+02 3.624053683999999698e-05 4.642103773000000018e-04
2.550781250000000000e+02 3.299656549999999740e-05 4.448368920999999860e-04
2.554687500000000000e+02 2.676556349000000035e-05 3.403604448999999793e-04
2.558593750000000000e+02 2.580051011000000018e-05 3.050925028999999897e-04
2.562500000000000000e+02 2.646391863000000088e-05 3.145506042000000111e-04
2.566406250000000000e+02 3.117031816999999832e-05 3.077226434000000180e-04
2.570312500000000000e+02 2.456720504000000052e-05 3.030677534999999881e-04
2.574218750000000000e+02 2.206564743999999857e-05 2.909517765999999786e-04
2.578125000000000000e+02 1.897824239999999863e-05 2.485727885999999896e-04
2.582031250000000000e+02 1.443074424000000014e-05 2.740525955000000036e-04
2.585937500000000000e+02 1.162911787999999982e-05 2.995491172000000046e-04
2.589843750000000000e+02 1.118162217000000039e-05 2.659893130000000002e-04
2.593750000000000000e+02 9.740139450000000730e-06 2.826229369000000241e-04
2.597656250000000000e+02 7.571112292999999832e-06 2.707472221999999919e-04
2.601562500000000000e+02 6.752458132000000314e-06 2.726208029000000139e-04
2.605468750000000000e+02 5.009332374000000383e-06 2.029058973000000049e-04
2.609375000000000000e+02 2.994280116000000152e-06 1.350016451999999981e-04
2.613281250000000000e+02 2.313450064000000080e-06 1.055065147000000032e-04
2.617187500000000000e+02 1.794473068000000065e-06 7.823215886000000317e-05
2.621093750000000000e+02 2.043887541000000047e-06 6.210337615999999726e-05
2.625000000000000000e+02 2.452066905999999801e-06 4.133279649000000237e-05
2.628906250000000000e+02 2.691752197999999820e-06 3.063441036000000045e-05
2.632812500000000000e+02 3.149293029000000087e-06 2.528888999000000057e-05
2.636718750000000000e+02 2.872536892000000020e-06 1.832555053000000026e-05
2.640625000000000000e+02 2.748396855999999838e-06 1.301202638999999948e-05
2.644531250000000000e+02 2.902472529999999830e-06 1.267584807999999975e-05
2.648437500000000000e+02 3.196198217000000196e-06 1.186566749000000019e-05
2.652343750000000000e+02 3.410767672999999964e-06 1.097697921000000071e-05
2.656250000000000000e+02 3.505657522999999921e-06 1.055875245000000054e-05
2.660156250000000000e+02 3.374197827999999982e-06 9.658367606000000158e-06
2.664062500000000000e+02 3.133080048000000169e-06 8.405966119000000093e-06
2.667968750000000000e+02 3.494634911000000079e-06 4.831649917000000165e-06
2.671875000000000000e+02 3.231476749000000147e-06 4.178417551000000338e-06
2.675781250000000000e+02 3.220502860000000123e-06 4.133087237999999947e-06
2.679687500000000000e+02 3.569497762000000015e-06 4.037029850000000130e-06
2.683593750000000000e+02 3.720236056999999798e-06 3.358598273999999792e-06
2.687500000000000000e+02 3.732656507000000161e-06 2.671021285999999846e-06
2.691406250000000000e+02 3.075739344999999939e-06 2.054141629999999980e-06
2.695312500000000000e+02 2.693388808999999868e-06 1.690765249999999914e-06
2.699218750000000000e+02 3.456027171000000019e-06 1.875280134999999902e-06
2.703125000000000000e+02 3.431901381999999844e-06 2.024387567999999844e-06
2.707031250000000000e+02 3.572982823999999877e-06 1.911393616000000165e-06
2.710937500000000000e+02 3.144197684999999865e-06 1.958797989000000001e-06
2.714843750000000000e+02 2.923331756000000029e-06 1.867802807000000054e-06
2.718750000000000000e+02 2.712358729000000177e-06 1.600761476999999900e-06
2.722656250000000000e+02 2.970465125000000206e-06 1.686764057000000050e-06
2.726562500000000000e+02 3.009857579000000145e-06 1.568458987000000088e-06
2.730468750000000000e+02 2.979739758999999945e-06 1.486858430000000090e-06
2.734375000000000000e+02 3.306522084999999984e-06 1.537274403999999988e-06
2.738281250000000000e+02 3.505417236000000196e-06 1.660808731000000062e-06
2.742187500000000000e+02 2.843094234999999881e-06 1.474015209999999896e-06
2.746093750000000000e+02 2.804636599000000103e-06 1.429069536000000035e-06
2.750000000000000000e+02 3.173123755999999941e-06 1.626947858999999903e-06
2.753906250000000000e+02 3.576966312999999894e-06 1.856346984000000094e-06
2.757812500000000000e+02 3.861631627000000069e-06 1.774159631999999988e-06
2.761718750000000000e+02 3.434118130000000200e-06 1.450466077000000001e-06
2.765625000000000000e+02 3.580236207000000200e-06 1.562589368999999953e-06
2.769531250000000000e+02 3.587529535999999949e-06 1.565043832000000021e-06
2.773437500000000000e+02 2.913082357999999855e-06 1.310179789999999923e-06
2.777343750000000000e+02 3.350904265000000088e-06 1.465684774999999937e-06
2.781250000000000000e+02 3.480179591999999816e-06 1.542609429000000067e-06
2.785156250000000000e+02 3.469100993999999961e-06 1.541003534999999954e-06
2.789062500000000000e+02 4.024998277000000000e-06 1.851809383000000048e-06
2.792968750000000000e+02 3.282347874000000130e-06 1.530110296000000049e-06
2.796875000000000000e+02 2.862157970000000102e-06 1.299509435999999934e-06
2.800781250000000000e+02 3.400594840000000020e-06 1.582307688000000016e-06
2.804687500000000000e+02 3.207436602999999886e-06 1.572218683000000072e-06
2.808593750000000000e+02 3.186015094999999880e-06 1.532885695999999962e-06
2.812500000000000000e+02 3.574982285999999982e-06 1.685214753999999921e-06
2.816406250000000000e+02 3.174281308000000211e-06 1.490544286000000094e-06
2.820312500000000000e+02 3.602839173000000163e-06 1.603714519000000039e-06
2.824218750000000000e+02 3.566338026000000143e-06 1.521706777000000100e-06
2.828125000000000000e+02 3.563723019000000037e-06 1.509686401000000035e-06
2.832031250000000000e+02 3.331521862999999998e-06 1.443375206000000078e-06
2.835937500000000000e+02 2.842263823999999937e-06 1.282793337000000102e-06
2.839843750000000000e+02 2.780820699999999828e-06 1.260036484000000003e-06
2.843750000000000000e+02 3.353167617999999990e-06 1.518462455000000018e-06
2.847656250000000000e+02 3.626619361999999861e-06 1.621112287000000026e-06
2.851562500000000000e+02 3.278383753000000067e-06 1.421667261000000015e-06
2.855468750000000000e+02 3.055134024999999845e-06 1.370781759999999975e-06
2.859375000000000000e+02 2.960623065000000210e-06 1.327146919000000016e-06
2.863281250000000000e+02 2.907757318999999790e-06 1.278288873000000088e-06
2.867187500000000000e+02 3.177346625000000099e-06 1.390675905999999929e-06
2.871093750000000000e+02 3.520477811000000089e-06 1.587416044999999904e-06
2.875000000000000000e+02 3.440477247999999977e-06 1.613285121999999897e-06
2.878906250000000000e+02 3.314004556999999857e-06 1.440267218000000091e-06
2.882812500000000000e+02 3.232486617999999917e-06 1.354422609999999966e-06
2.886718750000000000e+02 2.933066383999999951e-06 1.317914199000000065e-06
2.890625000000000000e+02 3.142255420000000037e-06 1.437679448000000003e-06
2.894531250000000000e+02 3.253285318000000152e-06 1.385430307000000040e-06
2.898437500000000000e+02 3.488214359999999906e-06 1.437759341999999921e-06
2.902343750000000000e+02 3.839620902999999749e-06 1.531887931999999951e-06
2.906250000000000000e+02 3.589370118000000123e-06 1.490621607000000102e-06
2.910156250000000000e+02 3.023483999999999918e-06 1.248497361999999949e-06
2.914062500000000000e+02 2.847546797999999983e-06 1.155449758000000062e-06
2.917968750000000000e+02 3.193956955999999964e-06 1.321959726999999923e-06
2.921875000000000000e+02 3.396206434000000030e-06 1.417813446999999972e-06
2.925781250000000000e+02 3.319384068000000160e-06 1.467426246000000046e-06
2.929687500000000000e+02 2.740253141999999900e-06 1.228839569000000062e-06
2.933593750000000000e+02 2.562435108000000109e-06 1.114604917999999935e-06
2.937500000000000000e+02 2.853053413000000146e-06 1.221262071999999911e-06
2.941406250000000000e+02 2.949265140999999942e-06 1.191999705000000075e-06
2.945312500000000000e+02 3.276840653999999996e-06 1.219096391999999939e-06
2.949218750000000000e+02 3.668237946000000096e-06 1.356091451000000038e-06
2.953125000000000000e+02 3.690592455000000133e-06 1.432085979000000086e-06
2.957031250000000000e+02 3.591328725000000151e-06 1.348668143000000059e-06
2.960937500000000000e+02 2.961140860999999793e-06 1.217694468000000055e-06
2.964843750000000000e+02 2.942482949999999976e-06 1.258529623999999993e-06
2.968750000000000000e+02 3.193992969000000052e-06 1.259871779000000013e-06
2.972656250000000000e+02 3.235614276000000106e-06 1.241541614000000070e-06
2.976562500000000000e+02 2.936033043999999938e-06 1.107228669000000091e-06
2.980468750000000000e+02 3.852399664000000217e-06 1.414825754000000027e-06
2.984375000000000000e+02 4.139377356999999623e-06 1.615358728000000025e-06
2.988281250000000000e+02 3.957246270999999809e-06 1.604499838000000102e-06
2.992187500000000000e+02 3.305195970000000128e-06 1.345162199999999943e-06
2.996093750000000000e+02 3.014040803000000169e-06 1.207465119999999978e-06
3.000000000000000000e+02 3.412523215999999874e-06 1.274578657000000021e-06
3.003906250000000000e+02 2.920278240999999967e-06 1.080937199000000047e-06
3.007812500000000000e+02 2.945079194000000099e-06 1.095250207000000027e-06
3.011718750000000000e+02 2.873481394000000159e-06 1.101464896000000096e-06
3.015625000000000000e+02 2.666989981999999916e-06 1.030560642999999988e-06
3.019531250000000000e+02 3.340585867999999812e-06 1.367999702999999949e-06
3.023437500000000000e+02 3.353948094999999852e-06 1.284688845999999941e-06
3.027343750000000000e+02 3.057526296999999944e-06 1.146336274000000017e-06
3.031250000000000000e+02 3.489194873999999812e-06 1.376628528999999918e-06
3.035156250000000000e+02 3.533806749000000181e-06 1.437417221000000100e-06
3.039062500000000000e+02 3.707988408000000206e-06 1.401126701999999895e-06
3.042968750000000000e+02 3.859437272999999844e-06 1.290479780000000101e-06
3.046875000000000000e+02 3.741247503999999807e-06 1.210402425000000100e-06
3.050781250000000000e+02 3.536553700999999813e-06 1.226074533999999950e-06
3.054687500000000000e+02 3.762124887000000120e-06 1.246267826999999902e-06
3.058593750000000000e+02 3.639188704999999820e-06 1.177976009000000098e-06
3.062500000000000000e+02 3.725167982000000036e-06 1.245840062999999955e-06
3.066406250000000000e+02 3.279479266000000072e-06 1.072958493000000033e-06
3.070312500000000000e+02 3.047342267000000146e-06 1.061873010000000085e-06
3.074218750000000000e+02 3.382911996000000149e-06 1.232554174000000062e-06
3.078125000000000000e+02 3.766026061999999910e-06 1.407059416999999898e-06
3.082031250000000000e+02 3.904810559999999633e-06 1.503319869000000045e-06
3.085937500000000000e+02 3.756271158000000129e-06 1.475771359000000098e-06
3.089843750000000000e+02 3.266744990999999829e-06 1.277867917999999959e-06
3.093750000000000000e+02 3.156510701999999833e-06 1.223715020999999993e-06
3.097656250000000000e+02 2.998297802999999920e-06 1.170527506999999996e-06
3.101562500000000000e+02 3.309507507999999953e-06 1.304941907999999970e-06
3.105468750000000000e+02 3.154238571999999962e-06 1.170078710000000091e-06
3.109375000000000000e+02 3.461338894000000061e-06 1.162085100000000012e-06
3.113281250000000000e+02 3.035167248999999854e-06 1.041562676000000036e-06
3.117187500000000000e+02 2.819877842000000188e-06 9.276316367999999681e-07
3.121093750000000000e+02 3.376947202000000141e-06 1.139075173999999970e-06
3.125000000000000000e+02 3.735986623000000176e-06 1.230620004000000058e-06
3.128906250000000000e+02 3.406739393999999891e-06 1.149568036000000065e-06
3.132812500000000000e+02 3.716932874999999866e-06 1.159582140999999996e-06
3.136718750000000000e+02 3.697393712000000015e-06 1.206965254000000003e-06
3.140625000000000000e+02 2.929912699000000112e-06 1.005400320000000039e-06
3.144531250000000000e+02 3.024947205999999968e-06 1.039294177999999999e-06
3.148437500000000000e+02 3.028252506000000172e-06 1.085041360999999994e-06
3.152343750000000000e+02 2.813406751999999962e-06 1.023792901999999924e-06
3.156250000000000000e+02 3.622160443999999894e-06 1.353947483999999950e-06
3.160156250000000000e+02 3.648738427000000059e-06 1.385894235000000094e-06
3.164062500000000000e+02 3.100898609000000175e-06 1.243789229999999955e-06
3.167968750000000000e+02 2.935323079000000054e-06 1.164136612999999937e-06
3.171875000000000000e+02 3.086069544999999937e-06 1.166247140000000059e-06
3.175781250000000000e+02 2.907057946000000212e-06 1.032263831999999931e-06
3.179687500000000000e+02 3.287800319000000091e-06 1.213468497999999977e-06
3.183593750000000000e+02 3.562354232999999870e-06 1.417150541000000011e-06
3.187500000000000000e+02 2.944448214999999804e-06 1.235774058000000010e-06
3.191406250000000000e+02 2.691879906000000176e-06 1.146380609000000011e-06
3.195312500000000000e+02 2.922800039000000029e-06 1.158368451999999906e-06
3.199218750000000000e+02 2.864637096999999853e-06 1.063457568999999991e-06
3.203125000000000000e+02 3.602096525000000201e-06 1.289818538000000035e-06
3.207031250000000000e+02 4.160341290999999756e-06 1.480622482000000089e-06
3.210937500000000000e+02 3.081497444000000104e-06 1.078140086000000039e-06
3.214843750000000000e+02 3.394184274999999860e-06 1.120052066999999955e-06
3.218750000000000000e+02 3.673216172999999947e-06 1.257685596000000099e-06
3.222656250000000000e+02 3.373152551999999992e-06 1.214300119999999973e-06
3.226562500000000000e+02 3.509022139000000147e-06 1.324052247000000052e-06
3.230468750000000000e+02 2.804882331999999890e-06 1.058270301999999943e-06
3.234375000000000000e+02 2.847460549000000200e-06 1.095853798000000075e-06
3.238281250000000000e+02 3.225609401000000199e-06 1.279191914999999967e-06
3.242187500000000000e+02 3.840927951999999688e-06 1.310884911999999921e-06
3.246093750000000000e+02 4.080416688000000326e-06 1.333820163999999922e-06
3.250000000000000000e+02 3.039732993999999924e-06 9.809320313000000566e-07
3.253906250000000000e+02 3.275981796000000093e-06 1.060451869999999951e-06
3.257812500000000000e+02 3.597965050000000173e-06 1.270204625999999978e-06
3.261718750000000000e+02 3.896855987999999921e-06 1.360749194999999997e-06
3.265625000000000000e+02 3.651989255000000024e-06 1.178697927999999935e-06
3.269531250000000000e+02 3.252348987000000114e-06 1.034728734999999966e-06
3.273437500000000000e+02 2.803443035000000066e-06 9.128579536000000455e-07
3.277343750000000000e+02 2.701448391999999871e-06 8.630233282000000002e-07
3.281250000000000000e+02 3.482228382000000134e-06 1.021276400999999912e-06
3.285156250000000000e+02 3.738147990999999964e-06 1.054659271999999896e-06
3.289062500000000000e+02 3.321893458000000105e-06 9.054113430000000070e-07
3.292968750000000000e+02 4.041239401999999943e-06 1.206611104000000064e-06
3.296875000000000000e+02 3.872441794000000174e-06 1.194539583999999975e-06
3.300781250000000000e+02 2.975417325999999880e-06 9.493082598999999881e-07
3.304687500000000000e+02 3.001644261000000134e-06 9.885432713999999705e-07
3.308593750000000000e+02 3.484602497000000119e-06 1.074149031000000105e-06
3.312500000000000000e+02 4.152470245000000008e-06 1.288145007000000103e-06
3.316406250000000000e+02 3.585058277999999837e-06 1.171769339999999899e-06
3.320312500000000000e+02 2.768645681000000062e-06 9.950589990000000394e-07
3.324218750000000000e+02 3.065517487000000139e-06 1.145736163000000098e-06
3.328125000000000000e+02 3.186494457000000015e-06 1.120004252000000042e-06
3.332031250000000000e+02 3.231296685000000028e-06 1.067839998000000004e-06
3.335937500000000000e+02 3.737690115000000053e-06 1.169582854000000051e-06
3.339843750000000000e+02 3.865108215000000320e-06 1.216200319000000096e-06
3.343750000000000000e+02 3.006158257000000209e-06 1.045680077999999943e-06
3.347656250000000000e+02 2.827780664000000007e-06 1.084823772000000020e-06
3.351562500000000000e+02 3.015969147000000003e-06 1.209099310000000032e-06
3.355468750000000000e+02 3.335264764000000151e-06 1.377575754000000087e-06
3.359375000000000000e+02 3.513967379000000087e-06 1.369627234999999992e-06
3.363281250000000000e+02 2.829538023000000151e-06 9.508673982000000182e-07
3.367187500000000000e+02 2.854886732000000126e-06 9.174910336999999726e-07
3.371093750000000000e+02 2.995128078999999814e-06 9.348880459000000131e-07
3.375000000000000000e+02 3.372391746000000019e-06 1.061062875999999898e-06
3.378906250000000000e+02 3.470731855000000115e-06 1.184277702999999940e-06
3.382812500000000000e+02 3.680191138000000185e-06 1.356544031000000007e-06
3.386718750000000000e+02 3.855878672999999827e-06 1.349763049999999984e-06
3.390625000000000000e+02 3.571947836999999836e-06 1.166682166999999988e-06
3.394531250000000000e+02 3.242831948999999852e-06 1.010302512000000100e-06
3.398437500000000000e+02 3.146146304999999982e-06 9.846942243000000992e-07
3.402343750000000000e+02 2.928792069000000156e-06 1.012360532000000018e-06
3.406250000000000000e+02 2.594848965000000188e-06 8.892771965000000274e-07
3.410156250000000000e+02 2.635855635000000147e-06 8.313363075000000305e-07
3.414062500000000000e+02 2.671007062999999815e-06 8.825090016999999473e-07
3.417968750000000000e+02 3.062226107000000032e-06 9.822400642000001027e-07
3.421875000000000000e+02 2.933341774999999961e-06 9.438341772000000031e-07
3.425781250000000000e+02 2.861009194999999800e-06 9.876869103999999138e-07
3.429687500000000000e+02 2.951681623999999880e-06 1.151489116999999917e-06
3.433593750000000000e+02 3.063465670000000170e-06 1.140910385000000037e-06
3.437500000000000000e+02 3.488813563000000131e-06 1.223932762000000095e-06
3.441406250000000000e+02 3.758491841000000042e-06 1.262218959999999916e-06
3.445312500000000000e+02 3.620321980999999889e-06 1.164163623000000083e-06
3.449218750000000000e+02 2.848810571000000064e-06 8.260375976000000453e-07
3.453125000000000000e+02 2.813887929999999909e-06 8.179301235999999593e-07
3.457031250000000000e+02 3.216973917000000008e-06 1.066426498999999954e-06
3.460937500000000000e+02 3.073448452999999982e-06 1.047897885999999908e-06
3.464843750000000000e+02 3.485747640999999849e-06 1.102563737000000104e-06
3.468750000000000000e+02 3.232832520999999905e-06 1.038475797000000072e-06
3.472656250000000000e+02 3.123498548999999962e-06 9.983473525000000208e-07
3.476562500000000000e+02 3.632706720000000201e-06 1.117973847000000030e-06
3.480468750000000000e+02 3.350373455999999993e-06 9.225002800999999870e-07
3.484375000000000000e+02 3.044900060999999965e-06 8.433321704000000385e-07
3.488281250000000000e+02 3.518238668000000128e-06 9.615198205999999494e-07
3.492187500000000000e+02 3.708302233000000086e-06 9.714214234999999749e-07
3.496093750000000000e+02 3.282977038000000088e-06 8.471722143000000309e-07
3.500000000000000000e+02 3.070887919000000013e-06 8.794753851000000471e-07
3.503906250000000000e+02 3.200331810000000072e-06 8.278613082999999947e-07
3.507812500000000000e+02 3.530156150000000064e-06 8.520309790999999600e-07
3.511718750000000000e+02 3.225571573000000198e-06 9.612956491000000791e-07
3.515625000000000000e+02 3.151244674999999958e-06 1.042716822999999919e-06
3.519531250000000000e+02 3.213936745000000043e-06 1.095016881000000036e-06
3.523437500000000000e+02 3.617722710000000115e-06 1.146257666000000105e-06
3.527343750000000000e+02 3.819851742999999595e-06 1.062029922999999973e-06
3.531250000000000000e+02 3.537645583000000094e-06 1.052066962000000067e-06
3.535156250000000000e+02 3.433045011999999799e-06 1.160573928000000030e-06
3.539062500000000000e+02 3.463159199999999953e-06 1.414205669999999972e-06
3.542968750000000000e+02 3.186848532000000001e-06 1.457231472999999923e-06
3.546875000000000000e+02 3.776735151999999807e-06 1.559984802999999923e-06
3.550781250000000000e+02 3.547483709000000007e-06 1.451391210999999974e-06
3.554687500000000000e+02 3.506845034000000130e-06 1.448472667999999937e-06
3.558593750000000000e+02 3.626235932999999909e-06 1.666419146999999939e-06
3.562500000000000000e+02 3.343349162000000068e-06 1.840747277999999988e-06
3.566406250000000000e+02 3.211266356999999896e-06 2.252403684000000048e-06
3.570312500000000000e+02 3.607784716999999935e-06 2.440658897000000067e-06
3.574218750000000000e+02 3.429106916999999913e-06 2.416357734999999956e-06
3.578125000000000000e+02 3.330902686999999849e-06 2.679857110000000015e-06
3.582031250000000000e+02 3.350428232000000064e-06 3.536154837999999990e-06
3.585937500000000000e+02 3.944652718000000332e-06 4.086367863000000377e-06
3.589843750000000000e+02 3.962617914000000370e-06 3.722732131000000144e-06
3.593750000000000000e+02 3.053023196000000110e-06 3.900402482999999755e-06
3.597656250000000000e+02 3.283846184999999939e-06 4.683705178999999985e-06
3.601562500000000000e+02 2.682913649999999933e-06 6.873475957999999741e-06
3.605468750000000000e+02 2.886585176999999937e-06 6.278814173999999881e-06
3.609375000000000000e+02 3.130054980000000065e-06 7.043886874000000048e-06
3.613281250000000000e+02 2.918183149000000037e-06 7.968057660000000143e-06
3.617187500000000000e+02 3.054946697999999956e-06 8.571915092000000153e-06
3.621093750000000000e+02 3.086688721000000086e-06 9.237247121000000409e-06
3.625000000000000000e+02 2.929286563000000126e-06 1.000921791999999960e-05
3.628906250000000000e+02 3.055427270999999931e-06 8.840989323999999530e-06
3.632812500000000000e+02 3.682392755000000181e-06 1.226247788999999996e-05
3.636718750000000000e+02 3.566802558999999955e-06 1.511247748000000020e-05
3.640625000000000000e+02 3.761524473999999953e-06 1.955704952000000103e-05
3.644531250000000000e+02 3.405301911999999980e-06 2.694350377999999850e-05
3.648437500000000000e+02 3.553760512000000084e-06 3.329225462999999967e-05
3.652343750000000000e+02 3.526216238999999942e-06 3.988313191999999995e-05
3.656250000000000000e+02 3.201741147999999957e-06 5.117968001999999885e-05
3.660156250000000000e+02 3.004189360999999809e-06 6.521442853999999748e-05
3.664062500000000000e+02 3.319636157000000134e-06 8.597154733000000133e-05
3.667968750000000000e+02 3.790008405999999923e-06 1.145908003999999937e-04
3.671875000000000000e+02 2.931446417000000140e-06 1.508236844000000135e-04
3.675781250000000000e+02 2.699155077999999811e-06 1.787060944999999948e-04
3.679687500000000000e+02 2.995368063000000029e-06 2.097975599999999958e-04
3.683593750000000000e+02 2.724880558999999836e-06 2.721611185999999773e-04
3.687500000000000000e+02 2.923700659000000016e-06 2.854624087000000028e-04
3.691406250000000000e+02 3.347316006999999848e-06 3.207954665000000002e-04
3.695312500000000000e+02 3.072857420999999858e-06 4.082700813000000092e-04
3.699218750000000000e+02 3.306253350999999876e-06 4.992736363000000507e-04
3.703125000000000000e+02 2.795562606999999955e-06 5.420044473000000008e-04
3.707031250000000000e+02 3.405557633000000000e-06 6.198200935000000448e-04
3.710937500000000000e+02 3.186239038999999931e-06 7.057120375999999858e-04
3.714843750000000000e+02 3.124693020999999904e-06 6.715897233999999468e-04
3.718750000000000000e+02 2.983741405999999974e-06 7.273493916999999821e-04
3.722656250000000000e+02 3.061340920999999915e-06 7.062845609000000056e-04
3.726562500000000000e+02 3.455867081000000147e-06 7.668713991000000339e-04
3.730468750000000000e+02 3.333050134000000067e-06 9.387854415000000024e-04
3.734375000000000000e+02 3.696668009999999902e-06 1.160225155000000003e-03
3.738281250000000000e+02 3.372355429999999996e-06 1.261254995999999988e-03
3.742187500000000000e+02 3.884375316000000272e-06 1.542777356000000046e-03
3.746093750000000000e+02 4.105517241000000089e-06 2.023694645999999948e-03
3.750000000000000000e+02 3.663948499999999942e-06 2.436909462000000012e-03
3.753906250000000000e+02 3.675846310999999989e-06 2.863697032999999986e-03
3.757812500000000000e+02 3.404361344999999822e-06 3.198409213000000164e-03
3.761718750000000000e+02 3.309084130999999933e-06 3.783059833000000215e-03
3.765625000000000000e+02 2.864687030000000037e-06 5.569646606000000326e-03
3.769531250000000000e+02 3.286852185999999804e-06 6.873845812000000180e-03
3.773437500000000000e+02 3.478370786000000136e-06 8.278749009000000575e-03
3.777343750000000000e+02 3.109540447999999809e-06 1.008472596000000061e-02
3.781250000000000000e+02 3.211922152000000002e-06 1.449925751000000033e-02
3.785156250000000000e+02 3.788581818999999830e-06 1.619510918000000022e-02
3.789062500000000000e+02 3.536089470000000038e-06 1.975019810999999875e-02
3.792968750000000000e+02 3.470452227000000088e-06 1.969966606999999995e-02
3.796875000000000000e+02 2.935671706000000182e-06 2.668355350999999931e-02
3.800781250000000000e+02 3.680983418000000193e-06 2.334826023000000084e-02
3.804687500000000000e+02 3.927464367999999584e-06 2.343015571000000088e-02
3.808593750000000000e+02 3.784805327000000116e-06 2.768521990999999946e-02
3.812500000000000000e+02 3.414454283999999849e-06 2.827418606999999862e-02
3.816406250000000000e+02 2.698021435000000191e-06 2.833201169999999963e-02
3.820312500000000000e+02 2.525513913000000179e-06 3.213076532999999818e-02
3.824218750000000000e+02 2.971603006000000164e-06 3.415444185000000160e-02
3.828125000000000000e+02 3.216927917999999906e-06 3.717396874000000045e-02
3.832031250000000000e+02 3.952767984999999888e-06 3.543058229999999920e-02
3.835937500000000000e+02 4.063839947999999599e-06 2.807539976000000131e-02
3.839843750000000000e+02 3.343827011999999801e-06 2.239145858999999975e-02
3.843750000000000000e+02 3.262217679000000155e-06 2.334384243000000095e-02
3.847656250000000000e+02 3.565509128000000075e-06 2.609185534999999834e-02
3.851562500000000000e+02 3.451370638000000112e-06 2.892094066999999907e-02
3.855468750000000000e+02 3.278600131999999886e-06 2.349477415000000152e-02
3.859375000000000000e+02 3.502659995000000193e-06 2.368357701000000162e-02
3.863281250000000000e+02 3.407854578000000208e-06 2.539877826000000102e-02
3.867187500000000000e+02 3.276113439000000006e-06 2.521716485999999854e-02
3.871093750000000000e+02 2.829260815999999907e-06 2.450395974000000102e-02
3.875000000000000000e+02 2.812501894999999957e-06 2.587520445000000141e-02
3.878906250000000000e+02 2.649006930999999801e-06 2.357631510999999916e-02
3.882812500000000000e+02 2.588942880999999910e-06 1.897639197999999999e-02
3.886718750000000000e+02 3.061416879999999852e-06 1.489549759000000084e-02
3.890625000000000000e+02 2.984798485000000109e-06 1.314203597999999938e-02
3.894531250000000000e+02 3.520658781999999792e-06 1.037916380000000055e-02
3.898437500000000000e+02 3.956153179000000010e-06 7.218730159999999819e-03
3.902343750000000000e+02 3.932535199000000353e-06 5.150264188000000000e-03
3.906250000000000000e+02 3.476679701999999952e-06 4.140561695999999889e-03
3.910156250000000000e+02 3.322539567999999913e-06 2.971839954000000082e-03
3.914062500000000000e+02 3.831848210999999966e-06 1.946994646000000089e-03
3.917968750000000000e+02 3.168116780000000094e-06 1.768365811000000053e-03
3.921875000000000000e+02 3.086071663000000208e-06 1.441442116999999993e-03
3.925781250000000000e+02 3.148578827000000186e-06 1.014500763999999977e-03
3.929687500000000000e+02 3.283296914999999899e-06 7.265601771000000392e-04
3.933593750000000000e+02 3.564928991000000191e-06 5.263195542000000463e-04
3.937500000000000000e+02 3.233447763999999869e-06 4.130450344999999843e-04
3.941406250000000000e+02 3.416214670000000068e-06 3.373087559999999913e-04
3.945312500000000000e+02 3.258171242999999968e-06 2.216111804000000087e-04
3.949218750000000000e+02 3.766166783999999829e-06 1.955781019999999889e-04
3.953125000000000000e+02 3.615433028999999998e-06 1.558425895000000057e-04
3.957031250000000000e+02 3.077593243000000136e-06 1.125387806999999938e-04
3.960937500000000000e+02 2.837875720999999881e-06 7.561703836999999876e-05
3.964843750000000000e+02 2.644118280999999947e-06 7.316788379999999417e-05
3.968750000000000000e+02 2.912055238999999979e-06 6.708868230999999558e-05
3.972656250000000000e+02 3.412390060000000084e-06 4.551182473999999974e-05
3.976562500000000000e+02 3.601368704999999816e-06 3.708793337000000168e-05
3.980468750000000000e+02 3.959669109000000037e-06 3.261564185000000074e-05
3.984375000000000000e+02 3.931757446000000208e-06 2.615351210000000067e-05
3.988281250000000000e+02 3.898216905000000025e-06 2.540474800999999866e-05
3.992187500000000000e+02 4.047392733000000207e-06 2.401700351000000001e-05
3.996093750000000000e+02 3.437959081999999961e-06 2.163397675000000131e-05
4.000000000000000000e+02 3.261896591000000080e-06 1.899230974999999941e-05
4.003906250000000000e+02 3.743991431000000006e-06 1.424033810000000041e-05
4.007812500000000000e+02 3.645424652999999821e-06 1.019036365000000079e-05
4.011718750000000000e+02 3.313283395000000119e-06 7.133770958000000101e-06
4.015625000000000000e+02 3.426046139000000079e-06 6.750187819000000151e-06
4.019531250000000000e+02 2.979686497000000073e-06 6.448750570000000041e-06
4.023437500000000000e+02 2.702594443000000032e-06 5.967000423999999634e-06
4.027343750000000000e+02 2.812172029999999914e-06 4.540520171000000412e-06
4.031250000000000000e+02 2.768984322000000177e-06 4.179867138999999905e-06
4.035156250000000000e+02 2.915425907000000136e-06 3.461082871000000005e-06
4.039062500000000000e+02 3.072459465000000043e-06 3.065929363000000050e-06
4.042968750000000000e+02 3.053217786000000194e-06 2.729652695999999815e-06
4.046875000000000000e+02 3.049672500999999878e-06 2.347761850999999992e-06
4.050781250000000000e+02 3.316786009000000124e-06 2.093886947000000166e-06
4.054687500000000000e+02 3.772580980000000137e-06 1.891315322000000101e-06
4.058593750000000000e+02 3.271282894999999809e-06 1.559397554000000075e-06
4.062500000000000000e+02 2.932649361999999796e-06 1.135607741000000000e-06
4.066406250000000000e+02 2.848193513000000186e-06 9.844907826999999664e-07
4.070312500000000000e+02 2.887945791000000107e-06 9.827514294999999797e-07
4.074218750000000000e+02 3.189941689999999978e-06 1.117688544000000063e-06
4.078125000000000000e+02 3.843818047999999766e-06 1.276085743000000003e-06
4.082031250000000000e+02 4.244054795000000184e-06 1.460197982000000104e-06
4.085937500000000000e+02 4.202716747000000305e-06 1.550159840999999905e-06
4.089843750000000000e+02 2.993852200999999975e-06 1.067036369999999913e-06
4.093750000000000000e+02 2.859927906000000147e-06 1.095982717999999957e-06
4.097656250000000000e+02 2.484439151000000127e-06 1.026894684999999954e-06
4.101562500000000000e+02 3.147906994000000136e-06 1.070385173000000057e-06
4.105468750000000000e+02 3.050283506999999825e-06 9.707711520999999157e-07
4.109375000000000000e+02 2.859970576000000137e-06 9.471441686000000512e-07
4.113281250000000000e+02 3.906431433999999876e-06 1.310045574000000099e-06
4.117187500000000000e+02 3.812292705999999916e-06 1.351413582000000026e-06
4.121093750000000000e+02 3.330258694999999889e-06 1.196200707999999899e-06
4.125000000000000000e+02 3.918068682999999813e-06 1.341798794999999981e-06
4.128906250000000000e+02 4.104800014000000332e-06 1.469799605000000042e-06
4.132812500000000000e+02 4.035278542999999916e-06 1.469366544000000044e-06
4.136718750000000000e+02 3.807413135999999966e-06 1.382710287999999958e-06
4.140625000000000000e+02 3.352988765000000135e-06 1.136434746999999980e-06
4.144531250000000000e+02 3.055702964999999875e-06 9.744818982999999366e-07
4.148437500000000000e+02 3.053782489000000207e-06 9.005228449999999636e-07
4.152343750000000000e+02 2.866782424999999902e-06 8.080102117000000100e-07
4.156250000000000000e+02 3.238817591000000195e-06 9.615331362999999605e-07
4.160156250000000000e+02 2.803410653000000127e-06 8.702303332000000113e-07
4.164062500000000000e+02 3.182309720000000115e-06 9.767688564999999589e-07
4.167968750000000000e+02 3.863099069000000239e-06 1.188901931000000081e-06
4.171875000000000000e+02 3.436521600000000051e-06 1.188519712000000071e-06
4.175781250000000000e+02 3.231083634999999897e-06 1.154307263000000095e-06
4.179687500000000000e+02 3.117429954000000028e-06 1.146174217000000103e-06
4.183593750000000000e+02 3.474258981999999996e-06 1.228065598000000084e-06
4.187500000000000000e+02 3.462435314999999973e-06 1.177073043000000071e-06
4.191406250000000000e+02 3.297965888999999842e-06 1.147362333999999968e-06
4.195312500000000000e+02 3.056717978999999992e-06 1.088027390000000044e-06
4.199218750000000000e+02 2.888415166999999805e-06 9.843680672000000914e-07
4.203125000000000000e+02 2.641693627999999806e-06 8.774535288999999806e-07
4.207031250000000000e+02 2.899856918000000177e-06 9.381771560000000073e-07
4.210937500000000000e+02 3.398381116999999944e-06 1.070806581999999927e-06
4.214843750000000000e+02 3.366430584000000057e-06 1.078332179000000064e-06
4.218750000000000000e+02 3.559271667000000198e-06 1.153259339000000029e-06
4.222656250000000000e+02 2.966810592000000005e-06 9.232064620000000498e-07
4.226562500000000000e+02 3.215138781999999793e-06 9.191796210000000043e-07
4.230468750000000000e+02 3.622969671000000073e-06 1.114009120000000098e-06
4.234375000000000000e+02 3.569005083999999857e-06 1.180496595999999897e-06
4.238281250000000000e+02 2.863830592999999917e-06 1.123788310000000096e-06
4.242187500000000000e+02 2.627267965999999868e-06 1.382120163999999951e-06
4.246093750000000000e+02 3.414826818999999882e-06 1.537349304000000002e-06
4.250000000000000000e+02 3.218780604999999840e-06 1.234495000999999968e-06
4.253906250000000000e+02 3.378262422000000180e-06 1.199920155000000100e-06
4.257812500000000000e+02 3.755214986999999900e-06 1.272150825000000100e-06
4.261718750000000000e+02 3.646138853999999824e-06 1.238723241000000021e-06
4.265625000000000000e+02 3.609490932000000056e-06 1.242858877000000003e-06
4.269531250000000000e+02 3.174163585999999868e-06 1.104489963000000090e-06
4.273437500000000000e+02 2.905679779000000002e-06 1.049204179000000070e-06
4.277343750000000000e+02 3.545515115000000068e-06 1.264310345000000057e-06
4.281250000000000000e+02 3.511724604999999978e-06 1.159079021999999973e-06
4.285156250000000000e+02 3.663376532999999836e-06 1.096309706999999944e-06
4.289062500000000000e+02 3.456042907999999824e-06 1.025845324000000075e-06
4.292968750000000000e+02 3.175187073000000121e-06 1.001132738999999896e-06
4.296875000000000000e+02 3.520483560999999983e-06 1.121093409000000073e-06
4.300781250000000000e+02 3.442742417000000115e-06 1.050353483999999964e-06
4.304687500000000000e+02 3.196123166000000164e-06 9.405737411000000503e-07
4.308593750000000000e+02 3.085640720999999956e-06 8.693177590999999969e-07
4.312500000000000000e+02 3.322949930999999948e-06 1.014503893000000025e-06
4.316406250000000000e+02 3.556439070999999907e-06 1.096555969999999960e-06
4.320312500000000000e+02 4.007072725000000198e-06 1.259838792000000102e-06
4.324218750000000000e+02 3.953657711000000380e-06 1.333633593999999920e-06
4.328125000000000000e+02 3.837513099999999767e-06 1.363103942000000029e-06
4.332031250000000000e+02 3.892862814999999927e-06 1.388669030000000035e-06
4.335937500000000000e+02 3.735559010000000035e-06 1.393592027000000074e-06
4.339843750000000000e+02 3.006706618999999920e-06 1.090855219000000089e-06
4.343750000000000000e+02 3.095693107999999841e-06 1.017250164999999943e-06
4.347656250000000000e+02 3.026531765000000086e-06 9.806385580000000880e-07
4.351562500000000000e+02 3.093145587999999858e-06 9.853414693999999696e-07
4.355468750000000000e+02 2.789920716999999832e-06 8.584066655999999646e-07
4.359375000000000000e+02 3.066010769999999845e-06 9.468994939999999532e-07
4.363281250000000000e+02 3.546722903000000033e-06 1.096837490000000073e-06
4.367187500000000000e+02 3.864507499000000219e-06 1.242855018000000086e-06
4.371093750000000000e+02 3.646239326999999959e-06 1.195563524999999969e-06
4.375000000000000000e+02 3.455021235999999908e-06 1.108095545999999966e-06
4.378906250000000000e+02 3.322560752000000102e-06 1.076544858999999974e-06
4.382812500000000000e+02 3.078551664999999947e-06 9.817345245000000975e-07
4.386718750000000000e+02 3.230796139000000128e-06 1.111031186999999981e-06
4.390625000000000000e+02 3.254970349000000084e-06 1.144302841999999929e-06
4.394531250000000000e+02 2.838188032999999885e-06 9.977511757999999852e-07
4.398437500000000000e+02 3.107761299000000030e-06 1.053215434999999909e-06
4.402343750000000000e+02 3.353942042999999921e-06 1.172258916000000028e-06
4.406250000000000000e+02 3.395266169999999806e-06 1.154584469999999916e-06
4.410156250000000000e+02 3.435905147000000144e-06 1.134813191000000017e-06
4.414062500000000000e+02 3.113123561000000126e-06 1.041811285000000092e-06
4.417968750000000000e+02 3.434722779999999961e-06 1.155457021999999942e-06
4.421875000000000000e+02 3.422724497000000099e-06 1.172981440000000048e-06
4.425781250000000000e+02 3.163525613999999819e-06 1.085079190000000105e-06
4.429687500000000000e+02 3.561175801000000091e-06 1.338590334999999969e-06
4.433593750000000000e+02 3.593855666999999815e-06 1.384273815000000015e-06
4.437500000000000000e+02 3.084382091999999901e-06 1.185281898000000092e-06
4.441406250000000000e+02 3.305888684999999906e-06 1.207474198999999984e-06
4.445312500000000000e+02 3.537243693000000196e-06 1.290109211999999897e-06
4.449218750000000000e+02 3.778676812000000087e-06 1.474268660999999939e-06
4.453125000000000000e+02 3.409474847000000056e-06 1.386302934000000021e-06
4.457031250000000000e+02 3.533212992999999916e-06 1.428514819999999933e-06
4.460937500000000000e+02 3.378922755999999917e-06 1.325683561999999947e-06
4.464843750000000000e+02 3.339013111999999840e-06 1.248016712999999910e-06
4.468750000000000000e+02 2.821100154999999797e-06 1.128398314999999995e-06
4.472656250000000000e+02 2.997445299999999882e-06 1.208436025000000073e-06
4.476562500000000000e+02 3.212139439000000151e-06 1.207605387999999945e-06
4.480468750000000000e+02 3.372486165999999902e-06 1.214568171999999936e-06
4.484375000000000000e+02 3.603208682000000019e-06 1.239426851000000040e-06
4.488281250000000000e+02 3.613312515999999863e-06 1.202351768999999975e-06
4.492187500000000000e+02 3.256340950000000165e-06 1.138304986999999954e-06
4.496093750000000000e+02 3.320884193999999883e-06 1.148725596000000002e-06
4.500000000000000000e+02 3.770873554000000177e-06 1.245702139999999919e-06
4.503906250000000000e+02 3.670061278000000165e-06 1.261544327000000085e-06
4.507812500000000000e+02 3.784470923000000019e-06 1.284557203000000028e-06
4.511718750000000000e+02 3.932325174999999975e-06 1.274994315999999997e-06
4.515625000000000000e+02 3.188330197000000201e-06 1.003285026999999992e-06
4.519531250000000000e+02 3.257844102999999962e-06 1.065593592000000061e-06
4.523437500000000000e+02 4.072601628000000167e-06 1.324770988000000007e-06
4.527343750000000000e+02 3.632662536000000013e-06 1.229352447000000016e-06
4.531250000000000000e+02 3.716974939999999884e-06 1.221496003000000085e-06
4.535156250000000000e+02 3.372330918000000017e-06 1.134293050000000080e-06
4.539062500000000000e+02 3.078400957000000014e-06 1.089064040999999980e-06
4.542968750000000000e+02 3.889321464000000118e-06 1.396958306999999983e-06
4.546875000000000000e+02 3.773026750999999865e-06 1.319972825000000064e-06
4.550781250000000000e+02 3.394966567999999957e-06 1.221965453999999950e-06
4.554687500000000000e+02 3.335908756000000111e-06 1.172251728999999898e-06
4.558593750000000000e+02 2.901534988999999849e-06 9.838681261000000875e-07
4.562500000000000000e+02 2.775446635000000010e-06 9.745661802000000274e-07
4.566406250000000000e+02 3.355960570000000045e-06 1.200555219000000072e-06
4.570312500000000000e+02 3.303061535999999998e-06 1.142465134999999914e-06
4.574218750000000000e+02 3.772945647000000005e-06 1.297937284999999933e-06
4.578125000000000000e+02 4.018545646999999822e-06 1.358949922000000064e-06
4.582031250000000000e+02 3.148620892000000205e-06 1.006626491999999988e-06
4.585937500000000000e+02 3.128840838000000132e-06 1.025425579000000101e-06
4.589843750000000000e+02 3.690377589000000190e-06 1.182965886999999967e-06
4.593750000000000000e+02 3.477958303999999932e-06 1.098443988999999946e-06
4.597656250000000000e+02 3.531914417000000114e-06 1.131544810999999909e-06
4.601562500000000000e+02 3.639344255000000165e-06 1.200432277000000064e-06
4.605468750000000000e+02 3.524651956000000107e-06 1.305085505000000048e-06
4.609375000000000000e+02 3.314062056000000170e-06 1.297806095999999972e-06
4.613281250000000000e+02 3.265095972000000087e-06 1.224028316999999966e-06
4.617187500000000000e+02 3.742666829000000027e-06 1.331174289999999972e-06
4.621093750000000000e+02 4.126367993000000254e-06 1.395641574000000067e-06
4.625000000000000000e+02 3.598755211000000011e-06 1.203185432999999966e-06
4.628906250000000000e+02 3.244181668000000204e-06 1.076174139999999964e-06
4.632812500000000000e+02 3.649947727999999901e-06 1.227886670000000062e-06
4.636718750000000000e+02 4.094279460999999844e-06 1.484390501000000090e-06
4.640625000000000000e+02 4.005891266000000343e-06 1.485465585999999896e-06
4.644531250000000000e+02 3.667652965999999903e-06 1.342310537999999947e-06
4.648437500000000000e+02 2.975344696000000054e-06 1.099500840999999999e-06
4.652343750000000000e+02 2.733484568999999994e-06 1.010617395999999904e-06
4.656250000000000000e+02 2.870842782000000083e-06 1.010148701000000029e-06
4.660156250000000000e+02 3.393713385999999861e-06 1.190832924000000102e-06
4.664062500000000000e+02 3.633716286000000036e-06 1.245014115999999899e-06
4.667968750000000000e+02 3.076840911000000196e-06 1.070249898999999996e-06
4.671875000000000000e+02 3.553979917000000081e-06 1.272758501999999936e-06
4.675781250000000000e+02 3.526536419000000111e-06 1.314133319000000104e-06
4.679687500000000000e+02 3.314926966000000004e-06 1.271963195999999962e-06
4.683593750000000000e+02 3.164185342000000110e-06 1.297629663999999900e-06
4.687500000000000000e+02 3.093358940000000026e-06 1.345568325999999961e-06
4.691406250000000000e+02 2.671707949000000117e-06 1.168600146000000022e-06
4.695312500000000000e+02 2.800211272000000120e-06 1.118286612000000088e-06
4.699218750000000000e+02 3.576913655999999993e-06 1.298994667000000002e-06
4.703125000000000000e+02 3.430987142999999900e-06 1.184773407000000064e-06
4.707031250000000000e+02 3.335617324999999938e-06 1.095948822999999929e-06
4.710937500000000000e+02 3.264739476999999794e-06 1.092521487999999937e-06
4.714843750000000000e+02 3.155130415999999878e-06 1.093880891999999952e-06
4.718750000000000000e+02 3.607438208000000079e-06 1.287378602000000042e-06
4.722656250000000000e+02 3.003501488000000019e-06 1.145807205000000093e-06
4.726562500000000000e+02 3.113968498000000035e-06 1.145423321999999976e-06
4.730468750000000000e+02 3.538369771000000009e-06 1.287148906999999987e-06
4.734375000000000000e+02 3.202833633999999888e-06 1.221379490999999896e-06
4.738281250000000000e+02 3.296700601999999987e-06 1.263281107999999910e-06
4.742187500000000000e+02 2.808888821999999804e-06 1.086915005999999931e-06
4.746093750000000000e+02 2.799839342999999956e-06 1.049416775000000037e-06
4.750000000000000000e+02 3.394236025000000177e-06 1.261813967999999989e-06
4.753906250000000000e+02 3.163922660999999830e-06 1.157950371999999936e-06
4.757812500000000000e+02 2.921580448999999815e-06 1.065001424999999949e-06
4.761718750000000000e+02 2.840148152999999790e-06 1.118192419999999973e-06
4.765625000000000000e+02 3.616367240999999868e-06 1.272416533000000031e-06
4.769531250000000000e+02 3.492625160000000027e-06 1.284467321999999987e-06
4.773437500000000000e+02 3.257457948999999972e-06 1.282199732000000067e-06
4.777343750000000000e+02 3.038355432000000109e-06 1.222591893999999979e-06
4.781250000000000000e+02 3.289087395000000106e-06 1.317103005000000056e-06
4.785156250000000000e+02 3.373851320000000023e-06 1.380402751999999977e-06
4.789062500000000000e+02 4.034948073000000325e-06 1.582731063999999927e-06
4.792968750000000000e+02 3.506261568000000134e-06 1.400423092999999986e-06
4.796875000000000000e+02 2.932597311000000187e-06 1.249856689999999901e-06
4.800781250000000000e+02 3.003363791999999854e-06 1.429444492000000063e-06
4.804687500000000000e+02 3.091327703000000172e-06 1.474411197999999984e-06
4.808593750000000000e+02 2.971221392000000126e-06 1.420063938999999914e-06
4.812500000000000000e+02 2.708902417000000209e-06 1.429087694000000046e-06
4.816406250000000000e+02 2.856907377999999995e-06 1.446407536000000054e-06
4.820312500000000000e+02 3.817243394000000137e-06 1.735824710999999925e-06
4.824218750000000000e+02 4.175426681000000409e-06 2.166906340999999981e-06
4.828125000000000000e+02 3.563827122999999897e-06 2.030487030999999943e-06
4.832031250000000000e+02 2.829520773000000046e-06 1.877702972999999918e-06
4.835937500000000000e+02 3.507163700999999998e-06 2.332721249999999922e-06
4.839843750000000000e+02 3.116757516000000007e-06 2.382763023999999994e-06
4.843750000000000000e+02 3.447202545000000025e-06 2.763362707999999913e-06
4.847656250000000000e+02 3.416620796999999984e-06 2.559984730999999828e-06
4.851562500000000000e+02 3.656404897000000133e-06 3.186001476999999820e-06
4.855468750000000000e+02 4.145464108999999670e-06 4.067954173000000368e-06
4.859375000000000000e+02 3.643135576000000201e-06 4.166046429999999662e-06
4.863281250000000000e+02 3.118085144000000163e-06 4.171407179000000304e-06
4.867187500000000000e+02 2.819665699999999962e-06 4.851835189999999824e-06
4.871093750000000000e+02 2.856018256999999898e-06 4.982762562000000318e-06
4.875000000000000000e+02 3.857664478999999930e-06 6.133262919000000064e-06
4.878906250000000000e+02 4.072801361999999853e-06 7.526345774999999973e-06
4.882812500000000000e+02 3.482954083999999823e-06 8.191880565000000835e-06
4.886718750000000000e+02 3.429436781000000058e-06 9.378498035000000678e-06
4.890625000000000000e+02 2.978187278999999833e-06 9.476198388999999985e-06
4.894531250000000000e+02 3.192408711999999970e-06 1.296230707000000084e-05
4.898437500000000000e+02 2.999047714999999974e-06 1.404261683999999928e-05
4.902343750000000000e+02 3.380689497000000001e-06 1.471186123999999971e-05
4.906250000000000000e+02 2.969424994000000139e-06 1.542557256000000058e-05
4.910156250000000000e+02 3.158944433999999980e-06 1.639798463999999972e-05
4.914062500000000000e+02 3.273811651999999810e-06 1.752169728999999874e-05
4.917968750000000000e+02 3.055974118999999868e-06 1.809991366999999995e-05
4.921875000000000000e+02 3.078188208999999919e-06 1.744866715000000166e-05
4.925781250000000000e+02 3.187323657000000119e-06 2.023359208999999875e-05
4.929687500000000000e+02 3.467267977999999916e-06 1.839308616000000075e-05
4.933593750000000000e+02 3.471479043000000030e-06 1.592263507000000019e-05
4.937500000000000000e+02 3.311980278999999942e-06 1.783382758999999890e-05
4.941406250000000000e+02 2.805361391999999989e-06 2.098760979999999957e-05
4.945312500000000000e+02 2.827677770000000089e-06 2.323153187999999901e-05
4.949218750000000000e+02 2.853831468999999802e-06 2.684945191000000128e-05
4.953125000000000000e+02 3.582195115999999841e-06 2.954736650999999922e-05
4.957031250000000000e+02 3.290296695999999948e-06 3.667686315999999712e-05
4.960937500000000000e+02 3.353434535999999863e-06 4.394598500000000137e-05
4.964843750000000000e+02 3.746334979999999864e-06 5.382307321000000228e-05
4.968750000000000000e+02 3.102701059999999990e-06 5.830961002999999836e-05
4.972656250000000000e+02 3.607433971000000062e-06 3.939189197000000003e-05
4.976562500000000000e+02 3.517226378000000152e-06 2.176653497999999845e-05
4.980468750000000000e+02 2.964952458000000112e-06 2.516542996000000075e-05
4.984375000000000000e+02 2.710523593999999962e-06 2.400563922999999870e-05
4.988281250000000000e+02 2.837686276000000144e-06 2.085147812999999940e-05
4.992187500000000000e+02 2.992052472999999979e-06 2.083575117000000101e-05
4.996093750000000000e+02 2.953798504999999970e-06 2.209368288000000048e-05
5.000000000000000000e+02 3.299140387999999859e-06 2.149647237000000029e-05
5.003906250000000000e+02 3.417626731000000197e-06 2.287780358000000128e-05
5.007812500000000000e+02 3.475986987000000174e-06 2.855531631999999907e-05
5.011718750000000000e+02 3.421982756000000145e-06 2.833740977999999857e-05
5.015625000000000000e+02 3.703264691000000111e-06 3.080212668000000047e-05
5.019531250000000000e+02 3.985366142000000205e-06 3.657760123999999883e-05
5.023437500000000000e+02 3.447382306000000209e-06 4.463153620000000291e-05
5.027343750000000000e+02 3.176049562000000173e-06 5.429870240000000096e-05
5.031250000000000000e+02 3.250662442999999881e-06 5.838716990000000198e-05
5.035156250000000000e+02 2.784618072999999796e-06 5.722221270999999966e-05
5.039062500000000000e+02 3.457881977000000122e-06 5.346374991999999922e-05
5.042968750000000000e+02 3.597654856999999915e-06 6.471840465000000336e-05
5.046875000000000000e+02 3.340245108999999850e-06 8.239592982999999660e-05
5.050781250000000000e+02 3.338079504999999942e-06 8.157134900999999999e-05
5.054687500000000000e+02 2.732069482000000112e-06 7.172099373000000492e-05
5.058593750000000000e+02 2.610514188999999943e-06 8.465966314000000163e-05
5.062500000000000000e+02 2.674913382000000054e-06 9.895409535000000549e-05
5.066406250000000000e+02 3.625490559999999908e-06 9.740260743000000326e-05
5.070312500000000000e+02 3.564183316000000154e-06 1.000295715999999989e-04
5.074218750000000000e+02 3.356767980999999989e-06 1.051044507000000009e-04
5.078125000000000000e+02 3.323415372999999988e-06 8.287424636000000652e-05
5.082031250000000000e+02 2.897709773999999893e-06 6.950976755000000005e-05
5.085937500000000000e+02 3.174308241999999870e-06 8.610414188000000487e-05
5.089843750000000000e+02 3.027385780000000103e-06 1.092552449999999935e-04
5.093750000000000000e+02 3.164487061999999807e-06 9.662010397000000159e-05
5.097656250000000000e+02 3.302897209000000109e-06 9.829948965999999475e-05
5.101562500000000000e+02 2.931092645000000089e-06 9.484974594999999757e-05
5.105468750000000000e+02 3.243885698999999875e-06 7.838725922999999457e-05
5.109375000000000000e+02 3.434260364999999996e-06 8.732246808000000064e-05
5.113281250000000000e+02 3.396170118999999905e-06 8.589460723999999751e-05
5.117187500000000000e+02 3.310109433999999997e-06 8.406178684999999909e-05
5.121093750000000000e+02 2.741447917000000200e-06 6.454108413999999822e-05
5.125000000000000000e+02 3.506056689000000102e-06 5.420172108999999900e-05
5.128906250000000000e+02 3.680052837000000049e-06 4.446820919000000024e-05
5.132812500000000000e+02 3.630346222999999851e-06 4.475195299999999921e-05
5.136718750000000000e+02 3.512198216999999796e-06 4.884374214000000041e-05
5.140625000000000000e+02 3.720262990999999880e-06 4.364232101999999762e-05
5.144531250000000000e+02 3.610461761999999984e-06 4.018138492000000158e-05
5.148437500000000000e+02 3.053175719999999854e-06 4.165730062999999751e-05
5.152343750000000000e+02 3.076575202999999842e-06 4.886442251000000064e-05
5.156250000000000000e+02 3.208164119999999913e-06 6.440709023999999715e-05
5.160156250000000000e+02 3.506173806000000051e-06 6.200173195999999446e-05
5.164062500000000000e+02 3.285257641000000096e-06 5.215131858000000251e-05
5.167968750000000000e+02 3.560875593999999846e-06 4.565201645999999845e-05
5.171875000000000000e+02 3.311964845000000071e-06 3.813104293000000016e-05
5.175781250000000000e+02 3.355675192000000124e-06 2.729017480000000011e-05
5.179687500000000000e+02 3.126524222000000036e-06 2.981022417000000070e-05
5.183593750000000000e+02 2.950497440999999886e-06 2.559033873999999909e-05
5.187500000000000000e+02 3.138923488000000211e-06 2.020341162999999960e-05
5.191406250000000000e+02 3.380145978000000176e-06 1.590143296000000089e-05
5.195312500000000000e+02 3.144574153999999981e-06 1.438355125000000064e-05
5.199218750000000000e+02 3.355727244000000054e-06 9.268125444999999275e-06
5.203125000000000000e+02 3.372169313999999947e-06 7.118525780999999933e-06
5.207031250000000000e+02 2.845446863000000167e-06 7.306189508000000086e-06
5.210937500000000000e+02 2.833947612999999906e-06 6.286148661000000064e-06
5.214843750000000000e+02 3.318579682999999970e-06 4.022066722000000195e-06
5.218750000000000000e+02 3.686088748000000006e-06 3.392162419000000049e-06
5.222656250000000000e+02 3.839400589999999846e-06 3.415855753999999993e-06
5.226562500000000000e+02 3.773802386000000162e-06 2.791695024000000046e-06
5.230468750000000000e+02 3.709651347999999942e-06 2.370343331000000154e-06
5.234375000000000000e+02 3.823557723000000178e-06 2.251700074999999927e-06
5.238281250000000000e+02 3.317902402000000062e-06 1.901752046000000056e-06
5.242187500000000000e+02 3.032570400000000183e-06 1.817634383000000075e-06
5.246093750000000000e+02 3.127229041999999997e-06 1.639168725000000066e-06
5.250000000000000000e+02 3.261307375000000191e-06 1.612534303000000046e-06
5.253906250000000000e+02 3.387199323000000134e-06 1.583116914999999984e-06
5.257812500000000000e+02 3.429951247999999953e-06 1.500865558000000105e-06
5.261718750000000000e+02 3.153654198000000060e-06 1.490816045000000058e-06
5.265625000000000000e+02 3.673405920000000145e-06 1.728885154000000015e-06
5.269531250000000000e+02 3.553729643999999919e-06 1.575876847999999895e-06
5.273437500000000000e+02 3.435317747000000066e-06 1.435853845999999958e-06
5.277343750000000000e+02 3.096110734999999968e-06 1.238024247000000018e-06
5.281250000000000000e+02 3.047902129000000069e-06 1.197268984000000100e-06
5.285156250000000000e+02 2.918785680999999949e-06 1.133260635000000051e-06
5.289062500000000000e+02 3.011816791000000144e-06 1.166461096999999986e-06
5.292968750000000000e+02 3.002403250999999873e-06 1.232986326000000045e-06
5.296875000000000000e+02 3.149936415000000179e-06 1.289081488000000050e-06
5.300781250000000000e+02 3.302388189000000174e-06 1.415717750000000071e-06
5.304687500000000000e+02 3.052175233000000024e-06 1.281383545000000051e-06
5.308593750000000000e+02 2.665394225000000047e-06 1.033606742999999940e-06
5.312500000000000000e+02 3.348662095999999950e-06 1.255803780000000062e-06
5.316406250000000000e+02 3.514017313000000169e-06 1.286494777000000098e-06
5.320312500000000000e+02 3.201337441999999825e-06 1.297675663000000001e-06
5.324218750000000000e+02 2.861279138999999850e-06 1.153027676999999933e-06
5.328125000000000000e+02 3.015984278999999837e-06 1.151027987999999958e-06
5.332031250000000000e+02 3.423635103999999998e-06 1.252689513000000062e-06
5.335937500000000000e+02 3.453044773999999803e-06 1.178104701999999898e-06
5.339843750000000000e+02 3.593633841000000036e-06 1.179569949999999945e-06
5.343750000000000000e+02 3.437527837000000198e-06 1.178121270000000071e-06
5.347656250000000000e+02 3.283366518999999971e-06 1.314608746999999945e-06
5.351562500000000000e+02 3.346894144000000025e-06 1.428058306000000093e-06
5.355468750000000000e+02 3.490577278000000038e-06 1.413035105999999935e-06
5.359375000000000000e+02 3.655753944000000015e-06 1.380480830000000083e-06
5.363281250000000000e+02 3.332647335999999840e-06 1.255249063999999960e-06
5.367187500000000000e+02 3.111816512000000186e-06 1.160678637000000073e-06
5.371093750000000000e+02 2.827927135999999820e-06 1.076889854999999954e-06
5.375000000000000000e+02 3.621424756000000191e-06 1.425455857999999911e-06
5.378906250000000000e+02 3.681562042000000201e-06 1.468057073999999899e-06
5.382812500000000000e+02 3.419146831000000165e-06 1.318290667999999969e-06
5.386718750000000000e+02 3.416861991000000140e-06 1.222684800999999986e-06
5.390625000000000000e+02 3.713034423999999792e-06 1.393922344999999961e-06
5.394531250000000000e+02 3.407857301000000027e-06 1.443687972000000034e-06
5.398437500000000000e+02 3.404920600999999876e-06 1.591707912000000053e-06
5.402343750000000000e+02 3.818026594999999715e-06 1.673509867000000055e-06
5.406250000000000000e+02 3.608596061999999962e-06 1.440954485999999910e-06
5.410156250000000000e+02 3.922838097000000396e-06 1.507700254999999953e-06
5.414062500000000000e+02 3.642882276999999862e-06 1.352784182999999895e-06
5.417968750000000000e+02 2.723178276999999901e-06 1.077261859999999970e-06
5.421875000000000000e+02 2.797703698999999884e-06 1.023723826999999970e-06
5.425781250000000000e+02 2.960467211000000033e-06 1.092808529999999965e-06
5.429687500000000000e+02 3.220839987000000040e-06 1.370256398000000052e-06
5.433593750000000000e+02 3.549152399000000060e-06 1.503047806999999935e-06
5.437500000000000000e+02 3.228817255999999817e-06 1.236982904000000002e-06
5.441406250000000000e+02 2.987070312000000046e-06 1.175595615000000100e-06
5.445312500000000000e+02 2.660927741999999848e-06 1.006017377999999917e-06
5.449218750000000000e+02 2.890821057999999862e-06 1.110471023000000022e-06
5.453125000000000000e+02 3.306875554000000100e-06 1.515656037000000031e-06
5.457031250000000000e+02 3.829183876000000072e-06 1.856864629000000082e-06
5.460937500000000000e+02 3.276283515999999790e-06 1.627686724999999911e-06
5.464843750000000000e+02 3.117634833000000060e-06 1.411227509999999985e-06
5.468750000000000000e+02 3.332857056999999860e-06 1.570449974999999946e-06
5.472656250000000000e+02 3.243947131999999847e-06 1.640673239000000037e-06
5.476562500000000000e+02 3.120361206999999796e-06 1.329460508000000037e-06
5.480468750000000000e+02 3.162484876999999883e-06 1.271853948000000077e-06
5.484375000000000000e+02 3.041769074000000088e-06 1.183296054000000047e-06
5.488281250000000000e+02 2.948042524999999974e-06 1.429981353999999986e-06
5.492187500000000000e+02 3.562342431000000045e-06 1.936080780000000139e-06
5.496093750000000000e+02 3.977977786999999857e-06 2.069839538000000135e-06
5.500000000000000000e+02 3.672765559999999807e-06 1.802681091000000033e-06
5.503906250000000000e+02 2.938259475999999847e-06 1.595114745000000001e-06
5.507812500000000000e+02 2.959123846000000072e-06 1.504016821000000053e-06
5.511718750000000000e+02 3.340994415999999933e-06 1.554693659000000098e-06
5.515625000000000000e+02 3.240967155999999838e-06 1.745042148999999922e-06
5.519531250000000000e+02 3.108608355000000109e-06 1.792451968999999929e-06
5.523437500000000000e+02 2.963470187000000043e-06 1.508294464000000062e-06
5.527343750000000000e+02 3.241745816999999888e-06 1.483879664999999920e-06
5.531250000000000000e+02 4.306457855000000302e-06 1.960282832000000083e-06
5.535156250000000000e+02 3.536287994000000204e-06 1.865644616999999935e-06
5.539062500000000000e+02 3.669636085999999807e-06 1.921362477999999983e-06
5.542968750000000000e+02 3.674781969000000083e-06 1.581295247000000022e-06
5.546875000000000000e+02 3.176110995000000145e-06 1.562034955000000099e-06
5.550781250000000000e+02 3.112686264000000009e-06 1.849325715999999922e-06
5.554687500000000000e+02 2.987950959000000108e-06 1.846924970000000000e-06
5.558593750000000000e+02 2.606163611999999853e-06 1.653044360999999975e-06
5.562500000000000000e+02 3.442538748000000025e-06 2.043100558000000089e-06
5.566406250000000000e+02 3.886711601999999935e-06 2.363516351000000029e-06
5.570312500000000000e+02 3.431191416999999960e-06 2.261621120999999935e-06
5.574218750000000000e+02 3.282974313999999948e-06 2.246844261000000178e-06
5.578125000000000000e+02 3.957569174999999695e-06 2.405721881000000178e-06
5.582031250000000000e+02 3.301890366000000092e-06 2.130589342999999968e-06
5.585937500000000000e+02 2.451680298999999967e-06 1.507169747999999895e-06
5.589843750000000000e+02 3.629579666999999983e-06 1.873801041000000028e-06
5.593750000000000000e+02 3.969694864999999774e-06 2.268595632999999907e-06
5.597656250000000000e+02 3.474218126999999920e-06 2.923507581999999809e-06
5.601562500000000000e+02 3.121915201000000107e-06 3.051885315000000151e-06
5.605468750000000000e+02 3.167268514000000074e-06 3.245685425999999973e-06
5.609375000000000000e+02 3.008835908000000127e-06 2.881052233000000087e-06
5.613281250000000000e+02 3.228629323999999956e-06 2.795773235999999880e-06
5.617187500000000000e+02 2.999492274999999862e-06 2.632665635000000182e-06
5.621093750000000000e+02 2.816522002000000033e-06 2.770212385000000103e-06
5.625000000000000000e+02 3.324875854000000000e-06 3.254826298000000053e-06
5.628906250000000000e+02 3.210293106000000185e-06 3.185793269000000100e-06
5.632812500000000000e+02 3.536190245000000209e-06 3.191160978000000155e-06
5.636718750000000000e+02 3.735352920000000163e-06 3.481671849999999797e-06
5.640625000000000000e+02 3.379449025999999957e-06 3.647341496999999867e-06
5.644531250000000000e+02 3.439173526999999828e-06 3.935926749000000238e-06
5.648437500000000000e+02 3.257538145999999824e-06 3.862459918999999843e-06
5.652343750000000000e+02 3.676255766000000118e-06 3.665500980000000054e-06
5.656250000000000000e+02 4.075747140999999586e-06 4.578071135000000271e-06
5.660156250000000000e+02 3.763396832000000198e-06 4.742979672999999586e-06
5.664062500000000000e+02 3.295749140999999909e-06 4.725251131999999650e-06
5.667968750000000000e+02 3.482386657000000093e-06 4.632346822999999803e-06
5.671875000000000000e+02 3.296173424999999938e-06 5.244011749000000268e-06
5.675781250000000000e+02 2.909831226999999955e-06 4.882023219999999965e-06
5.679687500000000000e+02 2.863138786000000044e-06 4.895937743000000222e-06
5.683593750000000000e+02 2.977712456000000174e-06 7.389502937000000107e-06
5.687500000000000000e+02 3.288981475000000011e-06 1.068368325999999972e-05
5.691406250000000000e+02 3.968660785999999638e-06 1.117624629000000066e-05
5.695312500000000000e+02 4.255256562000000342e-06 8.683602297000000354e-06
5.699218750000000000e+02 3.658125032999999824e-06 8.296469937999999261e-06
5.703125000000000000e+02 3.529245846000000100e-06 1.106357917999999970e-05
5.707031250000000000e+02 3.203134446000000103e-06 1.386947258999999982e-05
5.710937500000000000e+02 2.933854426000000044e-06 1.461838436000000053e-05
5.714843750000000000e+02 3.399390077999999808e-06 1.585975386000000009e-05
5.718750000000000000e+02 3.435537757000000034e-06 1.601176984999999858e-05
5.722656250000000000e+02 3.174886260999999906e-06 1.473411285999999974e-05
5.726562500000000000e+02 3.501809610999999901e-06 1.339931611000000082e-05
5.730468750000000000e+02 3.633560736000000115e-06 1.089337042000000045e-05
5.734375000000000000e+02 4.165611553999999751e-06 1.088008143000000000e-05
5.738281250000000000e+02 3.668348101999999887e-06 1.074995631999999951e-05
5.742187500000000000e+02 2.962239702000000012e-06 1.029339751999999989e-05
5.746093750000000000e+02 2.930942844000000164e-06 1.134339124999999991e-05
5.750000000000000000e+02 3.430533806999999941e-06 1.091308359000000057e-05
5.753906250000000000e+02 3.588088792000000002e-06 8.475633456000000030e-06
5.757812500000000000e+02 3.447814760999999914e-06 8.336717617999999481e-06
5.761718750000000000e+02 3.375348419000000094e-06 9.650292891999999795e-06
5.765625000000000000e+02 3.324286941000000045e-06 1.158598495000000037e-05
5.769531250000000000e+02 3.277114835000000063e-06 9.894874246999999347e-06
5.773437500000000000e+02 3.112181783000000128e-06 8.772232896999999850e-06
5.777343750000000000e+02 3.652865059000000201e-06 1.229671598999999928e-05
5.781250000000000000e+02 3.495371810000000046e-06 1.384226635000000056e-05
5.785156250000000000e+02 3.452097852000000204e-06 9.824989623000000109e-06
5.789062500000000000e+02 3.539632939000000118e-06 1.108651231000000047e-05
5.792968750000000000e+02 3.441676258999999974e-06 1.290984351000000012e-05
5.796875000000000000e+02 3.457431363999999982e-06 1.250443485999999991e-05
5.800781250000000000e+02 3.749299522000000003e-06 1.249538023000000032e-05
5.804687500000000000e+02 3.413543676999999950e-06 1.546748046000000126e-05
5.808593750000000000e+02 3.537275165999999909e-06 1.817312297000000065e-05
5.812500000000000000e+02 3.431920749999999798e-06 2.048753553999999968e-05
5.816406250000000000e+02 2.894078241000000116e-06 2.005428755000000036e-05
5.820312500000000000e+02 2.746523893000000046e-06 1.933710205999999933e-05
5.824218750000000000e+02 3.089000191999999836e-06 1.966958347000000092e-05
5.828125000000000000e+02 3.209587680999999829e-06 2.059784699999999978e-05
5.832031250000000000e+02 3.163565863000000026e-06 1.807546619000000037e-05
5.835937500000000000e+02 3.515292888999999972e-06 2.125909354999999914e-05
5.839843750000000000e+02 3.758221594000000057e-06 2.284248571000000030e-05
5.843750000000000000e+02 3.489666973000000177e-06 2.397460415000000084e-05
5.847656250000000000e+02 3.454422033000000107e-06 2.508917259999999999e-05
5.851562500000000000e+02 3.469239900000000069e-06 2.709802795000000123e-05
5.855468750000000000e+02 3.400808798000000057e-06 2.586575907999999870e-05
5.859375000000000000e+02 2.875696325999999856e-06 2.269981970999999878e-05
5.863281250000000000e+02 3.385475554999999974e-06 2.769474458000000135e-05
5.867187500000000000e+02 3.439914964999999849e-06 3.292736057000000333e-05
5.871093750000000000e+02 3.127705680999999890e-06 3.670217979000000132e-05
5.875000000000000000e+02 3.168119200999999877e-06 3.902039578999999932e-05
5.878906250000000000e+02 2.760704424999999949e-06 4.554800933999999699e-05
5.882812500000000000e+02 2.889965832000000005e-06 5.189860258999999667e-05
5.886718750000000000e+02 2.877361686999999798e-06 5.483162266999999721e-05
5.890625000000000000e+02 2.412539631000000067e-06 5.753295092000000025e-05
5.894531250000000000e+02 2.734932037999999815e-06 5.961123876999999669e-05
5.898437500000000000e+02 2.953880215000000123e-06 5.896497591999999777e-05
5.902343750000000000e+02 3.021188870999999944e-06 6.588286795000000240e-05
5.906250000000000000e+02 2.773398753000000022e-06 7.471207477000000479e-05
5.910156250000000000e+02 3.103172251999999924e-06 7.038654560999999693e-05
5.914062500000000000e+02 3.362922220000000158e-06 8.526153897000000067e-05
5.917968750000000000e+02 3.473273021000000131e-06 1.072901593000000008e-04
5.921875000000000000e+02 3.762221122999999814e-06 1.053541259000000010e-04
5.925781250000000000e+02 3.579481756000000091e-06 9.999006047000000253e-05
5.929687500000000000e+02 3.196654276999999872e-06 9.423072928999999651e-05
5.933593750000000000e+02 3.569904796999999836e-06 9.481091274999999365e-05
5.937500000000000000e+02 3.613873588000000151e-06 1.079371822999999995e-04
5.941406250000000000e+02 4.106178181000000118e-06 1.253359073999999926e-04
5.945312500000000000e+02 3.279657815999999993e-06 1.355952411999999875e-04
5.949218750000000000e+02 3.468885825999999981e-06 1.353140054999999906e-04
5.953125000000000000e+02 3.813922357000000128e-06 1.142284896000000054e-04
5.957031250000000000e+02 3.793734359999999905e-06 1.485570071000000118e-04
5.960937500000000000e+02 3.931841576000000246e-06 1.579387880999999917e-04
5.964843750000000000e+02 3.545606509000000197e-06 1.768183749999999925e-04
5.968750000000000000e+02 2.683640561999999989e-06 1.756038158999999928e-04
5.972656250000000000e+02 3.165611323999999808e-06 1.787924185000000000e-04
5.976562500000000000e+02 3.204193643000000087e-06 1.833095230999999916e-04
5.980468750000000000e+02 2.880603132999999824e-06 1.770021596999999931e-04
5.984375000000000000e+02 3.153774037999999828e-06 2.127109601000000058e-04
5.988281250000000000e+02 2.840941946000000098e-06 2.898362856999999750e-04
5.992187500000000000e+02 2.518454967999999813e-06 3.148873005999999926e-04
5.996093750000000000e+02 2.881070693000000135e-06 3.320595535000000109e-04
6.000000000000000000e+02 3.041352052999999830e-06 3.587195023999999849e-04
6.003906250000000000e+02 2.783041079999999806e-06 3.273726867999999916e-04
6.007812500000000000e+02 3.569878164999999790e-06 3.541181268000000246e-04
6.011718750000000000e+02 4.064889158999999992e-06 3.927155360999999741e-04
6.015625000000000000e+02 3.937261034999999770e-06 4.872512269999999747e-04
6.019531250000000000e+02 3.601292140000000010e-06 5.690655110999999966e-04
6.023437500000000000e+02 3.769356480999999859e-06 6.506533424000000149e-04
6.027343750000000000e+02 3.939564032000000333e-06 7.214355120999999720e-04
6.031250000000000000e+02 3.641388808999999939e-06 8.835307403000000051e-04
6.035156250000000000e+02 3.175548409999999980e-06 7.733630701000000253e-04
6.039062500000000000e+02 3.233904126000000005e-06 1.015480484000000046e-03
6.042968750000000000e+02 3.700972587999999891e-06 1.380849469000000043e-03
6.046875000000000000e+02 3.654691417999999921e-06 1.522530482000000046e-03
6.050781250000000000e+02 2.929674531000000132e-06 1.398601411000000060e-03
6.054687500000000000e+02 3.201988092000000008e-06 1.423918564000000060e-03
6.058593750000000000e+02 2.893105897999999887e-06 1.622549303999999909e-03
6.062500000000000000e+02 3.276353726000000155e-06 1.745788713000000041e-03
6.066406250000000000e+02 3.561006631999999789e-06 1.542474127999999981e-03
6.070312500000000000e+02 3.273397052000000182e-06 2.005771489000000157e-03
6.074218750000000000e+02 2.963247150000000000e-06 2.424685507999999913e-03
6.078125000000000000e+02 3.231897704000000064e-06 2.151678948999999862e-03
6.082031250000000000e+02 3.056138144000000145e-06 2.751431633999999998e-03
6.085937500000000000e+02 2.514759277999999923e-06 3.737335747000000100e-03
6.089843750000000000e+02 3.212811272000000201e-06 5.600364227000000431e-03
6.093750000000000000e+02 2.955140357000000055e-06 7.601920736000000386e-03
6.097656250000000000e+02 3.330347969999999849e-06 8.563291409999999881e-03
6.101562500000000000e+02 3.298047296000000060e-06 1.202618595999999963e-02
6.105468750000000000e+02 3.541374258999999997e-06 1.514152986000000083e-02
6.109375000000000000e+02 3.367343612000000161e-06 1.713225506000000051e-02
6.113281250000000000e+02 2.995503640999999922e-06 1.503278419999999962e-02
6.117187500000000000e+02 3.099050763999999807e-06 1.757403918000000065e-02
6.121093750000000000e+02 2.768245002000000004e-06 2.411509631000000042e-02
6.125000000000000000e+02 2.510784262000000042e-06 3.658349774999999915e-02
6.128906250000000000e+02 3.582425416000000079e-06 4.624510122000000112e-02
6.132812500000000000e+02 3.773986685999999977e-06 6.070458858000000318e-02
6.136718750000000000e+02 3.842000162999999657e-06 7.762586375999999677e-02
6.140625000000000000e+02 3.616581500999999942e-06 9.021365002999999494e-02
6.144531250000000000e+02 3.231475840999999818e-06 1.376173216000000088e-01
6.148437500000000000e+02 3.368552004000000200e-06 1.583467785000000072e-01
6.152343750000000000e+02 3.014333746999999795e-06 2.110856103000000039e-01
6.156250000000000000e+02 3.153003850999999812e-06 3.195576822999999789e-01
6.160156250000000000e+02 3.483881334999999958e-06 4.273129694000000200e-01
6.164062500000000000e+02 3.561094090999999938e-06 5.180796729000000100e-01
6.167968750000000000e+02 3.606155671000000118e-06 5.811519515999999941e-01
6.171875000000000000e+02 3.336491012000000165e-06 6.793197809000000031e-01
6.175781250000000000e+02 3.099493810999999818e-06 8.413282198000000545e-01
6.179687500000000000e+02 2.774140191000000042e-06 7.859899044999999473e-01
6.183593750000000000e+02 3.324955747999999918e-06 9.134042506999999755e-01
6.187500000000000000e+02 4.267622539000000145e-06 9.416891442000000501e-01
6.191406250000000000e+02 4.021387927000000090e-06 8.500669632999999781e-01
6.195312500000000000e+02 4.189264941999999947e-06 8.198155869000000040e-01
6.199218750000000000e+02 3.828462713999999910e-06 1.005289576000000018e+00
6.203125000000000000e+02 3.841041740000000372e-06 1.374680027999999998e+00
6.207031250000000000e+02 3.732444666999999972e-06 1.229447543000000032e+00
6.210937500000000000e+02 3.257738787999999839e-06 1.330249712000000084e+00
6.214843750000000000e+02 3.014509875999999933e-06 1.432904999000000013e+00
6.218750000000000000e+02 4.036276307000000350e-06 1.380965983000000064e+00
6.222656250000000000e+02 4.417503187000000289e-06 1.332879965999999916e+00
6.226562500000000000e+02 4.088662083999999598e-06 1.355195439999999918e+00
6.230468750000000000e+02 3.769765331000000017e-06 1.108556512999999910e+00
6.234375000000000000e+02 5.013506217000000364e-06 1.195789489000000039e+00
6.238281250000000000e+02 5.270130341999999900e-06 1.048769414999999983e+00
6.242187500000000000e+02 4.249244256000000356e-06 7.565098735999999935e-01
6.246093750000000000e+02 3.588149317999999967e-06 4.727472722000000127e-01
6.250000000000000000e+02 3.914071575000000262e-06 3.870881252000000217e-01
6.253906250000000000e+02 4.834776969999999960e-06 3.557566824000000238e-01
6.257812500000000000e+02 4.593015802999999734e-06 2.572860426999999950e-01
6.261718750000000000e+02 4.598561153999999804e-06 2.291573738999999887e-01
6.265625000000000000e+02 4.769883887999999850e-06 1.916700212000000125e-01
6.269531250000000000e+02 4.557974834000000215e-06 1.416396454000000138e-01
6.273437500000000000e+02 4.242253250999999954e-06 1.009411788999999976e-01
6.277343750000000000e+02 3.892360452999999792e-06 7.668344353000000613e-02
6.281250000000000000e+02 4.110516954999999639e-06 7.352800098999999479e-02
6.285156250000000000e+02 3.541277720999999843e-06 4.960586504000000230e-02
6.289062500000000000e+02 4.422994670000000194e-06 4.834330029000000195e-02
6.292968750000000000e+02 4.504841868000000308e-06 4.109800009000000309e-02
6.296875000000000000e+02 4.885990972999999651e-06 3.296171409999999746e-02
6.300781250000000000e+02 4.562212833000000411e-06 3.023849988999999933e-02
6.304687500000000000e+02 3.993262911999999669e-06 2.806337103999999999e-02
6.308593750000000000e+02 5.226648176999999813e-06 3.310215167999999708e-02
6.312500000000000000e+02 6.396220438999999981e-06 2.922694177000000060e-02
6.316406250000000000e+02 5.539206391000000257e-06 2.187311532000000072e-02
6.320312500000000000e+02 5.748190245000000376e-06 2.112537348000000093e-02
6.324218750000000000e+02 5.687167773000000250e-06 1.922467900999999882e-02
6.328125000000000000e+02 5.167471734000000244e-06 1.722602679000000137e-02
6.332031250000000000e+02 4.236578375000000242e-06 1.556157575000000071e-02
6.335937500000000000e+02 3.733014212999999871e-06 1.206808940000000073e-02
6.339843750000000000e+02 4.286577933000000066e-06 9.671225582999999279e-03
6.343750000000000000e+02 2.983516856999999952e-06 9.286246317000000638e-03
6.347656250000000000e+02 2.515048136000000185e-06 8.935968008999999393e-03
6.351562500000000000e+02 3.053288903000000143e-06 9.917179135000000686e-03
6.355468750000000000e+02 3.644134248000000118e-06 1.136531521000000086e-02
6.359375000000000000e+02 3.272192290999999867e-06 9.766620523999999803e-03
6.363281250000000000e+02 3.269951030000000059e-06 7.234876093000000390e-03
6.367187500000000000e+02 2.964995128000000102e-06 6.324763845000000266e-03
6.371093750000000000e+02 2.700650059999999933e-06 5.331925613999999661e-03
6.375000000000000000e+02 2.743980002999999889e-06 4.850139855000000326e-03
6.378906250000000000e+02 3.226635308999999811e-06 4.980319423999999585e-03
6.382812500000000000e+02 3.068784353999999946e-06 4.813315525000000372e-03
6.386718750000000000e+02 3.582454165999999972e-06 4.122374512000000386e-03
6.390625000000000000e+02 3.679251175999999998e-06 3.302927960999999836e-03
6.394531250000000000e+02 3.639382689000000035e-06 3.393228916000000112e-03
6.398437500000000000e+02 3.558257258000000053e-06 2.824398224000000072e-03
6.402343750000000000e+02 3.831485965000000305e-06 2.678359371000000200e-03
6.406250000000000000e+02 3.493583581999999838e-06 2.173270749000000193e-03
6.410156250000000000e+02 3.062135015999999836e-06 1.946633933000000089e-03
6.414062500000000000e+02 2.959837443000000002e-06 1.855313591999999947e-03
6.417968750000000000e+02 3.208513654999999946e-06 2.030469635000000089e-03
6.421875000000000000e+02 3.802200976999999832e-06 1.811976441000000054e-03
6.425781250000000000e+02 4.102280335000000015e-06 1.435107793999999999e-03
6.429687500000000000e+02 3.520811003999999923e-06 1.336038167000000096e-03
6.433593750000000000e+02 3.463195515999999975e-06 1.391656912000000055e-03
6.437500000000000000e+02 3.635329292000000114e-06 1.546131149999999902e-03
6.441406250000000000e+02 3.734718007000000209e-06 1.395814717999999946e-03
6.445312500000000000e+02 3.101663652000000167e-06 1.088607985000000083e-03
6.449218750000000000e+02 3.018683718000000016e-06 1.115792850000000072e-03
6.453125000000000000e+02 3.657153597999999924e-06 1.238229175999999926e-03
6.457031250000000000e+02 3.328547334999999846e-06 1.037889542999999954e-03
6.460937500000000000e+02 2.984862036999999827e-06 9.771554296000000556e-04
6.464843750000000000e+02 3.051181101000000059e-06 1.027892076999999994e-03
6.468750000000000000e+02 3.079738269000000148e-06 8.915886771999999771e-04
6.472656250000000000e+02 3.638812236000000128e-06 7.806042122000000395e-04
6.476562500000000000e+02 2.748878034000000209e-06 8.200128770000000280e-04
6.480468750000000000e+02 3.417349221999999916e-06 7.201231243000000108e-04
6.484375000000000000e+02 3.982091708999999845e-06 5.736472085999999495e-04
6.488281250000000000e+02 3.423693510999999793e-06 4.658397445999999946e-04
6.492187500000000000e+02 3.947873585999999615e-06 3.993876410999999812e-04
6.496093750000000000e+02 4.030270355999999806e-06 3.395122736000000079e-04
6.500000000000000000e+02 3.601840502000000145e-06 3.479265075000000074e-04
6.503906250000000000e+02 3.023979401999999793e-06 3.318725731999999803e-04
6.507812500000000000e+02 3.035028645000000207e-06 2.863719384000000122e-04
6.511718750000000000e+02 2.902299729999999803e-06 2.783118903000000085e-04
6.515625000000000000e+02 3.248407866000000050e-06 2.648078541000000222e-04
6.519531250000000000e+02 3.698854495999999962e-06 2.863310715000000057e-04
6.523437500000000000e+02 3.197471675000000151e-06 2.959317613000000198e-04
6.527343750000000000e+02 2.960267476999999924e-06 2.630801350999999893e-04
6.531250000000000000e+02 2.889155999999999855e-06 2.338972874000000120e-04
6.535156250000000000e+02 2.631738384000000047e-06 2.440510355000000055e-04
6.539062500000000000e+02 3.053537360999999968e-06 1.914768515000000071e-04
6.542968750000000000e+02 3.035395429999999922e-06 1.873269675000000119e-04
6.546875000000000000e+02 3.045155781000000086e-06 1.660431601999999898e-04
6.550781250000000000e+02 2.835922864000000171e-06 1.617406161999999947e-04
6.554687500000000000e+02 2.923282729999999853e-06 1.549545198000000068e-04
6.558593750000000000e+02 3.189727126999999970e-06 1.376345651000000011e-04
6.562500000000000000e+02 3.090893431999999809e-06 1.332817606999999935e-04
6.566406250000000000e+02 2.977197382999999987e-06 1.207691136999999989e-04
6.570312500000000000e+02 2.924856092000000117e-06 1.220292073999999994e-04
6.574218750000000000e+02 3.341455318000000021e-06 1.183047261000000019e-04
6.578125000000000000e+02 3.636093730000000134e-06 1.286038033000000066e-04
6.582031250000000000e+02 3.348320732000000016e-06 1.152228712000000015e-04
6.585937500000000000e+02 2.652994051999999864e-06 1.282818848000000049e-04
6.589843750000000000e+02 2.650051298999999884e-06 1.483098497999999876e-04
6.593750000000000000e+02 3.046037033000000120e-06 1.512263778999999942e-04
6.597656250000000000e+02 3.241684383999999916e-06 1.549400904999999947e-04
6.601562500000000000e+02 3.307883607000000059e-06 1.419767266999999911e-04
6.605468750000000000e+02 3.001177305999999794e-06 1.129366901999999948e-04
6.609375000000000000e+02 2.907975815999999881e-06 1.221370688000000121e-04
6.613281250000000000e+02 2.956402920000000193e-06 1.520431436999999865e-04
6.617187500000000000e+02 3.309032381999999937e-06 1.498279373000000120e-04
6.621093750000000000e+02 3.191865495000000182e-06 1.126844487000000007e-04
6.625000000000000000e+02 2.880183387999999849e-06 8.277712463000000214e-05
6.628906250000000000e+02 2.637346984999999798e-06 7.842877976000000651e-05
6.632812500000000000e+02 2.685518670000000128e-06 8.131144741999999672e-05
6.636718750000000000e+02 3.362074559000000109e-06 7.654645429999999869e-05
6.640625000000000000e+02 3.902197368999999762e-06 6.768903289000000414e-05
6.644531250000000000e+02 3.831062286999999721e-06 7.625656593000000258e-05
6.648437500000000000e+02 3.324629212999999884e-06 8.123703488000000620e-05
6.652343750000000000e+02 3.453166733000000164e-06 9.126548055999999783e-05
6.656250000000000000e+02 3.053488031999999857e-06 9.907687022999999728e-05
6.660156250000000000e+02 2.909986172999999802e-06 9.374513031999999447e-05
6.664062500000000000e+02 2.601579407000000158e-06 9.549442544999999557e-05
6.667968750000000000e+02 3.262998156000000017e-06 1.120036863000000029e-04
6.671875000000000000e+02 3.727300599999999931e-06 1.096301741999999982e-04
6.675781250000000000e+02 3.690466865000000048e-06 1.019633872999999995e-04
6.679687500000000000e+02 3.637389581999999796e-06 9.967161857000000577e-05
6.683593750000000000e+02 3.630233645999999855e-06 9.070537220999999703e-05
6.687500000000000000e+02 3.333297078000000117e-06 8.878987874000000217e-05
6.691406250000000000e+02 3.774678190999999813e-06 1.045728135999999945e-04
6.695312500000000000e+02 3.292017437000000034e-06 1.080848647000000020e-04
6.699218750000000000e+02 2.972285734000000032e-06 9.795097865999999960e-05
6.703125000000000000e+02 2.955365511999999946e-06 9.065975047000000072e-05
6.707031250000000000e+02 3.265595005000000111e-06 8.498377024000000493e-05
6.710937500000000000e+02 3.508237424999999844e-06 7.434661660999999379e-05
6.714843750000000000e+02 3.089138190999999936e-06 6.164949743000000093e-05
6.718750000000000000e+02 3.130824563000000008e-06 6.688991638000000195e-05
6.722656250000000000e+02 3.038015581000000053e-06 6.493316869999999730e-05
6.726562500000000000e+02 3.343128547000000128e-06 5.458275611000000304e-05
6.730468750000000000e+02 3.570272488999999983e-06 7.411699716999999412e-05
6.734375000000000000e+02 3.515890880999999933e-06 8.169041487999999609e-05
6.738281250000000000e+02 4.057148241999999959e-06 9.372749559999999595e-05
6.742187500000000000e+02 3.067663118000000122e-06 6.983850364000000277e-05
6.746093750000000000e+02 3.106926651999999967e-06 7.995204340999999672e-05
6.750000000000000000e+02 3.168939019000000041e-06 9.642760364999999846e-05
6.753906250000000000e+02 4.603159281000000237e-06 1.386282300999999956e-04
6.757812500000000000e+02 4.503291203000000109e-06 1.157683662999999961e-04
6.761718750000000000e+02 3.547048228000000125e-06 8.076430606999999366e-05
6.765625000000000000e+02 3.506724588000000070e-06 8.797121490000000513e-05
6.769531250000000000e+02 3.485326382999999997e-06 9.422134541000000473e-05
6.773437500000000000e+02 3.869069309999999783e-06 1.111616837999999962e-04
6.777343750000000000e+02 3.330950198999999827e-06 8.317406575999999820e-05
6.781250000000000000e+02 3.104262014000000138e-06 6.391178780999999390e-05
6.785156250000000000e+02 3.209878809000000068e-06 7.712250750000000286e-05
6.789062500000000000e+02 3.821003543999999650e-06 7.441459407000000311e-05
6.792968750000000000e+02 4.309640590999999751e-06 7.754038562999999854e-05
6.796875000000000000e+02 3.398039450999999973e-06 6.757616967999999528e-05
6.800781250000000000e+02 3.058656006999999803e-06 5.768494269999999667e-05
6.804687500000000000e+02 2.983114664000000119e-06 6.578733441000000209e-05
6.808593750000000000e+02 2.958646905000000142e-06 7.229086847999999341e-05
6.812500000000000000e+02 2.808144055000000096e-06 6.644160600000000071e-05
6.816406250000000000e+02 2.625163189999999961e-06 7.222048452000000480e-05
6.820312500000000000e+02 3.625023000999999919e-06 9.668586861999999710e-05
6.824218750000000000e+02 3.359085202000000057e-06 7.696336402000000364e-05
6.828125000000000000e+02 3.052256033999999949e-06 6.502511427999999526e-05
6.832031250000000000e+02 3.437471549000000149e-06 7.378459081000000028e-05
6.835937500000000000e+02 4.110540863000000391e-06 8.920212074000000635e-05
6.839843750000000000e+02 3.743825589999999918e-06 8.133647111000000512e-05
6.843750000000000000e+02 3.166637231999999844e-06 7.186619696000000573e-05
6.847656250000000000e+02 2.978198476000000110e-06 6.550990947000000090e-05
6.851562500000000000e+02 2.838953378999999810e-06 5.244156526000000264e-05
6.855468750000000000e+02 2.615768716000000030e-06 5.868256850999999986e-05
6.859375000000000000e+02 2.724199645999999882e-06 6.729453215000000591e-05
6.863281250000000000e+02 2.998949965999999980e-06 7.751748275999999530e-05
6.867187500000000000e+02 2.536583432000000029e-06 7.883564708000000176e-05
6.871093750000000000e+02 2.619974939000000156e-06 8.429421467000000015e-05
6.875000000000000000e+02 2.940890521999999794e-06 9.866698147999999544e-05
6.878906250000000000e+02 3.045919614000000135e-06 1.029216182999999980e-04
6.882812500000000000e+02 3.368959039000000021e-06 9.917049601000000084e-05
6.886718750000000000e+02 3.294076517000000197e-06 8.625565913999999352e-05
6.890625000000000000e+02 2.881239257000000042e-06 7.748574316000000407e-05
6.894531250000000000e+02 3.254492801999999862e-06 8.456876827999999671e-05
6.898437500000000000e+02 3.535724501000000133e-06 9.157893515999999793e-05
6.902343750000000000e+02 3.354269485999999861e-06 8.430087732000000281e-05
6.906250000000000000e+02 3.442825337000000210e-06 8.211860657000000002e-05
6.910156250000000000e+02 3.146499472000000061e-06 7.468220903000000210e-05
6.914062500000000000e+02 3.170245160999999972e-06 7.616973354999999422e-05
6.917968750000000000e+02 2.792688248000000105e-06 7.271433916999999641e-05
6.921875000000000000e+02 2.647536159999999943e-06 7.266584609999999546e-05
6.925781250000000000e+02 2.931503613999999993e-06 9.430217849999999763e-05
6.929687500000000000e+02 3.144312078000000096e-06 1.006183061000000067e-04
6.933593750000000000e+02 3.212191188000000147e-06 1.058571272000000037e-04
6.937500000000000000e+02 3.498780609000000138e-06 1.139304035999999938e-04
6.941406250000000000e+02 3.423190241000000176e-06 1.080095709000000059e-04
6.945312500000000000e+02 3.612305369999999912e-06 1.152166734000000035e-04
6.949218750000000000e+02 4.450738375000000408e-06 1.336280831000000006e-04
6.953125000000000000e+02 4.571513492999999904e-06 1.357270610000000104e-04
6.957031250000000000e+02 5.733603585999999710e-06 1.765803594999999933e-04
6.960937500000000000e+02 6.660067079999999996e-06 2.046193032000000059e-04
6.964843750000000000e+02 6.513267183000000034e-06 1.982794011999999969e-04
6.968750000000000000e+02 8.035803311000000045e-06 2.455523599000000029e-04
6.972656250000000000e+02 9.068961861999999839e-06 2.809305649000000231e-04
6.976562500000000000e+02 9.762230672999999245e-06 3.053776606000000089e-04
6.980468750000000000e+02 8.695302492000000564e-06 2.697452869999999916e-04
6.984375000000000000e+02 1.011111148000000062e-05 3.186378320999999928e-04
6.988281250000000000e+02 1.025846580000000058e-05 3.405128724000000139e-04
6.992187500000000000e+02 8.286585509999999736e-06 2.777589675999999805e-04
6.996093750000000000e+02 6.389741783999999948e-06 2.096598715999999985e-04
7.000000000000000000e+02 4.433355434999999999e-06 1.591261736000000105e-04
7.003906250000000000e+02 4.539881323999999951e-06 1.675216688000000112e-04
7.007812500000000000e+02 4.249900352999999651e-06 1.565666397999999990e-04
7.011718750000000000e+02 3.872194546999999765e-06 1.489910383000000093e-04
7.015625000000000000e+02 3.819512194999999896e-06 1.460826449000000079e-04
7.019531250000000000e+02 3.420646956999999888e-06 1.260461385000000080e-04
7.023437500000000000e+02 3.014398811999999813e-06 1.302603248999999869e-04
7.027343750000000000e+02 3.169088819999999965e-06 1.433813360000000007e-04
7.031250000000000000e+02 3.207187237000000156e-06 1.384598334999999868e-04
7.035156250000000000e+02 3.765472252999999816e-06 1.484669645000000063e-04
7.039062500000000000e+02 3.732138104999999862e-06 1.442966857999999886e-04
7.042968750000000000e+02 3.532957272999999795e-06 1.453685595000000087e-04
7.046875000000000000e+02 3.713327064999999907e-06 1.761272410000000021e-04
7.050781250000000000e+02 3.204779531000000186e-06 1.717744753000000134e-04
7.054687500000000000e+02 2.714397230000000123e-06 1.568667690999999938e-04
7.058593750000000000e+02 2.805828043999999971e-06 1.475076004999999950e-04
7.062500000000000000e+02 2.887694912999999973e-06 1.444198286999999936e-04
7.066406250000000000e+02 3.359969177999999807e-06 1.646348805999999930e-04
7.070312500000000000e+02 3.432661279999999913e-06 1.658889700999999998e-04
7.074218750000000000e+02 3.392084945999999913e-06 1.755216174000000099e-04
7.078125000000000000e+02 3.051441058000000198e-06 1.509514078999999896e-04
7.082031250000000000e+02 3.400091872000000016e-06 1.581818392999999919e-04
7.085937500000000000e+02 3.336178700000000161e-06 1.529598588999999884e-04
7.089843750000000000e+02 3.263768948999999902e-06 1.592311104000000081e-04
7.093750000000000000e+02 3.363601921999999848e-06 1.710129572999999944e-04
7.097656250000000000e+02 3.538947487000000111e-06 1.975298526999999906e-04
7.101562500000000000e+02 4.049606152999999925e-06 2.408735696999999936e-04
7.105468750000000000e+02 4.103469964999999969e-06 2.494135612000000237e-04
7.109375000000000000e+02 3.766796249999999824e-06 2.202149671000000063e-04
7.113281250000000000e+02 3.201843436000000006e-06 2.002053341000000104e-04
7.117187500000000000e+02 3.288200393000000178e-06 2.146041995999999877e-04
7.121093750000000000e+02 3.539006500000000198e-06 2.325258461000000133e-04
7.125000000000000000e+02 3.446393621000000203e-06 2.272976969000000042e-04
7.128906250000000000e+02 3.023423171999999916e-06 2.000474253999999931e-04
7.132812500000000000e+02 2.915640470000000144e-06 1.998394692000000016e-04
7.136718750000000000e+02 3.332787149999999853e-06 2.293610470000000037e-04
7.140625000000000000e+02 3.712848913000000137e-06 2.554570137999999922e-04
7.144531250000000000e+02 3.949114964999999988e-06 2.668695385999999767e-04
7.148437500000000000e+02 3.310749491999999874e-06 2.407799633000000091e-04
7.152343750000000000e+02 2.809379986000000188e-06 2.144022862999999952e-04
7.156250000000000000e+02 3.521812097000000045e-06 2.804453338999999775e-04
7.160156250000000000e+02 3.915556871999999662e-06 3.208969170000000072e-04
7.164062500000000000e+02 3.820513589999999632e-06 3.275705521000000045e-04
7.167968750000000000e+02 3.838470615000000418e-06 3.328966075000000177e-04
7.171875000000000000e+02 3.349545465999999832e-06 3.149224925000000154e-04
7.175781250000000000e+02 3.365797183999999979e-06 3.478807598999999768e-04
7.179687500000000000e+02 3.087303964000000050e-06 3.418366099999999865e-04
7.183593750000000000e+02 3.438671468000000051e-06 3.729401612000000075e-04
7.187500000000000000e+02 3.617298426000000086e-06 3.727100284999999955e-04
7.191406250000000000e+02 3.422653983999999800e-06 3.494789058000000192e-04
7.195312500000000000e+02 3.868017980999999965e-06 3.960480636000000224e-04
7.199218750000000000e+02 3.932477397000000106e-06 4.050075892000000216e-04
7.203125000000000000e+02 3.237357108999999862e-06 3.687489648999999750e-04
7.207031250000000000e+02 3.109655748999999946e-06 3.659579329000000139e-04
7.210937500000000000e+02 3.552463147000000121e-06 4.158244456000000089e-04
7.214843750000000000e+02 3.159254628000000135e-06 3.762834960999999903e-04
7.218750000000000000e+02 2.819578542999999850e-06 3.407230946999999818e-04
7.222656250000000000e+02 2.821143734000000014e-06 3.821308653999999812e-04
7.226562500000000000e+02 3.567792756999999837e-06 4.980073448000000387e-04
7.230468750000000000e+02 3.778442274999999833e-06 5.475521133000000023e-04
7.234375000000000000e+02 3.761917284999999845e-06 5.598141457999999526e-04
7.238281250000000000e+02 3.578035800000000147e-06 5.390446023000000468e-04
7.242187500000000000e+02 3.143235026000000036e-06 5.089245671999999754e-04
7.246093750000000000e+02 3.774918779999999998e-06 6.368474337000000225e-04
7.250000000000000000e+02 3.008467610000000111e-06 5.308206026000000539e-04
7.253906250000000000e+02 3.625228786999999958e-06 6.435704771000000162e-04
7.257812500000000000e+02 3.880840018000000292e-06 7.176133957999999546e-04
7.261718750000000000e+02 3.196621290999999859e-06 6.174029836000000278e-04
7.265625000000000000e+02 3.300995495999999999e-06 6.331504358999999818e-04
7.269531250000000000e+02 3.808176666000000080e-06 7.839853537999999945e-04
7.273437500000000000e+02 3.829425372999999739e-06 8.513780922999999654e-04
7.277343750000000000e+02 3.508850246000000128e-06 7.963748675999999561e-04
7.281250000000000000e+02 2.857951141000000107e-06 6.800484266000000541e-04
7.285156250000000000e+02 3.130690498999999889e-06 7.780204197000000496e-04
7.289062500000000000e+02 3.430406400000000147e-06 8.882612242000000350e-04
7.292968750000000000e+02 3.313645942999999818e-06 9.178830710000000217e-04
7.296875000000000000e+02 4.052163659999999820e-06 1.216184857999999969e-03
7.300781250000000000e+02 4.273025049999999601e-06 1.331721077000000029e-03
7.304687500000000000e+02 3.994610513000000174e-06 1.311132084000000107e-03
7.308593750000000000e+02 3.262277600000000148e-06 1.139606103000000061e-03
7.312500000000000000e+02 2.992007987000000178e-06 1.061858516000000049e-03
7.316406250000000000e+02 3.388079668000000160e-06 1.300445032999999985e-03
7.320312500000000000e+02 3.405458371000000128e-06 1.425025958999999974e-03
7.324218750000000000e+02 3.274245318000000202e-06 1.428335128999999896e-03
7.328125000000000000e+02 3.189135186999999940e-06 1.493136560000000090e-03
7.332031250000000000e+02 3.036212524999999843e-06 1.560903027000000096e-03
7.335937500000000000e+02 3.108260030000000017e-06 1.766150710999999946e-03
7.339843750000000000e+02 3.819984293999999838e-06 2.273403766000000204e-03
7.343750000000000000e+02 3.539735227000000167e-06 2.269976373000000183e-03
7.347656250000000000e+02 3.127856995000000115e-06 2.138543294999999816e-03
7.351562500000000000e+02 3.443534090999999830e-06 2.590771510000000090e-03
7.355468750000000000e+02 4.173750123000000190e-06 3.346675252000000204e-03
7.359375000000000000e+02 3.920799899000000385e-06 3.381171681999999967e-03
7.363281250000000000e+02 3.358871244000000019e-06 3.299044409000000209e-03
7.367187500000000000e+02 3.384037166000000056e-06 3.745655386999999833e-03
7.371093750000000000e+02 3.493024629000000142e-06 3.973210100000000057e-03
7.375000000000000000e+02 4.044486599000000184e-06 5.176371562000000280e-03
7.378906250000000000e+02 3.559375468000000124e-06 5.590903878999999889e-03
7.382812500000000000e+02 3.023456763999999798e-06 5.688839305000000304e-03
7.386718750000000000e+02 3.474065603000000176e-06 7.683402817000000405e-03
7.390625000000000000e+02 3.353267182999999796e-06 9.217707137000000217e-03
7.394531250000000000e+02 3.841233908999999826e-06 1.246367003000000036e-02
7.398437500000000000e+02 4.373973508000000004e-06 1.520734447999999919e-02
7.402343750000000000e+02 3.496512715999999860e-06 1.454609689999999955e-02
7.406250000000000000e+02 3.082848071999999836e-06 1.672666000000000083e-02
7.410156250000000000e+02 3.471022982999999930e-06 2.287520317000000039e-02
7.414062500000000000e+02 3.443595222000000189e-06 2.945272577000000030e-02
7.417968750000000000e+02 3.677475053999999871e-06 4.481601352000000316e-02
7.421875000000000000e+02 3.671055410000000130e-06 6.799285949000000162e-02
7.425781250000000000e+02 3.771644044000000127e-06 8.232675428999999823e-02
7.429687500000000000e+02 3.858865307000000060e-06 8.499105205000000163e-02
7.433593750000000000e+02 3.202420850000000071e-06 7.703590594999999708e-02
7.437500000000000000e+02 3.379784035000000026e-06 7.524764730999999873e-02
7.441406250000000000e+02 2.972224906000000031e-06 5.752945185999999711e-02
7.445312500000000000e+02 2.581787247000000005e-06 3.729133803999999663e-02
7.449218750000000000e+02 3.870390885999999585e-06 3.153278506999999953e-02
7.453125000000000000e+02 4.554026448999999635e-06 2.578585920000000045e-02
7.457031250000000000e+02 3.645989659000000192e-06 1.532156156999999949e-02
7.460937500000000000e+02 3.464171792999999863e-06 1.050529618999999915e-02
7.464843750000000000e+02 3.930800838999999887e-06 7.959679189000000432e-03
7.468750000000000000e+02 3.889055454000000150e-06 5.867699009000000056e-03
7.472656250000000000e+02 2.975121054000000040e-06 3.366261283999999899e-03
7.476562500000000000e+02 3.117402112999999938e-06 2.178884577000000152e-03
7.480468750000000000e+02 3.982105328000000226e-06 1.929006566999999939e-03
7.484375000000000000e+02 4.099032533000000227e-06 1.739757616999999899e-03
7.488281250000000000e+02 3.846941468999999938e-06 1.524754103999999928e-03
7.492187500000000000e+02 3.577092206999999811e-06 1.081201361000000026e-03
7.496093750000000000e+02 3.923312616999999697e-06 1.082483457000000095e-03
7.500000000000000000e+02 4.328123885999999730e-06 9.440185682999999682e-04
7.503906250000000000e+02 2.908610123999999864e-06 7.955778282999999892e-04
7.507812500000000000e+02 3.055432112999999920e-06 7.592384775000000138e-04
7.511718750000000000e+02 3.228419905999999871e-06 9.976521529000000835e-04
7.515625000000000000e+02 2.468713551999999791e-06 1.392841159999999925e-03
7.519531250000000000e+02 3.197974641999999834e-06 2.105842837999999818e-03
7.523437500000000000e+02 4.612979552000000074e-06 3.139063876000000065e-03
7.527343750000000000e+02 4.097106004999999780e-06 2.976217782000000096e-03
7.531250000000000000e+02 3.420640299000000089e-06 2.669272750999999912e-03
7.535156250000000000e+02 3.515140970000000199e-06 3.030426679000000015e-03
7.539062500000000000e+02 3.538693582999999800e-06 2.707854163000000206e-03
7.542968750000000000e+02 3.557013457999999897e-06 2.322248607000000024e-03
7.546875000000000000e+02 3.689340180999999942e-06 2.239535175000000131e-03
7.550781250000000000e+02 3.261582766000000200e-06 1.912753876000000079e-03
7.554687500000000000e+02 2.846439785000000190e-06 1.629553766999999919e-03
7.558593750000000000e+02 2.993158274999999933e-06 1.707150902000000026e-03
7.562500000000000000e+02 3.349187458000000085e-06 1.895170513999999955e-03
7.566406250000000000e+02 4.013234529999999648e-06 2.216157318999999876e-03
7.570312500000000000e+02 3.457989107000000159e-06 1.889793907999999913e-03
7.574218750000000000e+02 2.951746385999999964e-06 1.413509950999999962e-03
7.578125000000000000e+02 3.111542936000000090e-06 1.349870609999999924e-03
7.582031250000000000e+02 3.306814423000000165e-06 1.423631140999999942e-03
7.585937500000000000e+02 3.520627006000000145e-06 1.481295785999999989e-03
7.589843750000000000e+02 3.347932763000000112e-06 1.305240439000000027e-03
7.593750000000000000e+02 3.145394578000000014e-06 1.109612463999999936e-03
7.597656250000000000e+02 3.237803484999999984e-06 1.084387193999999900e-03
7.601562500000000000e+02 3.370036696000000052e-06 1.093953137000000042e-03
7.605468750000000000e+02 3.427404332999999941e-06 1.077280543999999899e-03
7.609375000000000000e+02 3.404923627999999951e-06 1.060600437000000073e-03
7.613281250000000000e+02 3.700272306999999984e-06 1.010809654000000089e-03
7.617187500000000000e+02 3.710220892999999943e-06 9.588416548999999971e-04
7.621093750000000000e+02 3.897152261000000082e-06 9.906727910999999116e-04
7.625000000000000000e+02 3.590409040000000145e-06 8.654800630000000338e-04
7.628906250000000000e+02 3.360498474000000025e-06 7.827609750999999514e-04
7.632812500000000000e+02 3.415150328000000162e-06 7.676163767000000141e-04
7.636718750000000000e+02 3.284842738000000110e-06 7.061699788000000162e-04
7.640625000000000000e+02 3.720538988000000182e-06 7.338204549999999618e-04
7.644531250000000000e+02 2.971375127000000133e-06 5.661356479999999584e-04
7.648437500000000000e+02 2.991318601000000088e-06 5.354023001000000068e-04
7.652343750000000000e+02 3.679130124999999967e-06 6.037843652000000200e-04
7.656250000000000000e+02 4.067097131000000276e-06 6.620967593999999533e-04
7.660156250000000000e+02 3.604364720000000092e-06 5.855393088000000485e-04
7.664062500000000000e+02 2.965556199999999967e-06 4.656442034999999755e-04
7.667968750000000000e+02 3.195853524000000151e-06 4.718074677000000166e-04
7.671875000000000000e+02 4.199433235000000364e-06 5.914583015999999669e-04
7.675781250000000000e+02 4.111631231000000050e-06 5.748959912999999488e-04
7.679687500000000000e+02 3.969297514999999827e-06 5.343313947999999607e-04
7.683593750000000000e+02 3.139966342999999994e-06 3.815263069999999990e-04
7.687500000000000000e+02 3.430626713000000049e-06 4.045121899000000141e-04
7.691406250000000000e+02 3.756039647999999950e-06 4.482904318999999822e-04
7.695312500000000000e+02 3.343620921999999929e-06 3.977490931999999937e-04
7.699218750000000000e+02 3.233196581999999903e-06 3.800011017000000206e-04
7.703125000000000000e+02 4.045920145999999690e-06 4.616313105999999829e-04
7.707031250000000000e+02 4.031116502999999657e-06 4.381206663999999743e-04
7.710937500000000000e+02 3.761559579000000135e-06 3.892065256999999840e-04
7.714843750000000000e+02 3.835661925999999710e-06 3.838061352999999815e-04
7.718750000000000000e+02 3.928680629000000109e-06 3.728010588999999732e-04
7.722656250000000000e+02 3.803363976000000061e-06 3.583468198999999990e-04
7.726562500000000000e+02 3.931189716000000120e-06 3.570010413999999844e-04
7.730468750000000000e+02 4.241724258000000094e-06 3.796989582000000131e-04
7.734375000000000000e+02 4.378104982999999608e-06 3.835910710999999862e-04
7.738281250000000000e+02 3.338662668999999901e-06 2.857190371000000264e-04
7.742187500000000000e+02 2.987765145000000096e-06 2.619236419000000107e-04
7.746093750000000000e+02 2.913572311999999873e-06 2.472310773999999750e-04
7.750000000000000000e+02 3.619592648000000051e-06 2.917081814000000079e-04
7.753906250000000000e+02 3.670843267999999904e-06 2.954323527999999752e-04
7.757812500000000000e+02 3.453707529000000169e-06 2.766227139999999883e-04
7.761718750000000000e+02 3.422594669000000099e-06 2.581536453000000193e-04
7.765625000000000000e+02 3.105917691000000102e-06 2.279578419000000047e-04
7.769531250000000000e+02 3.284918999999999982e-06 2.391610354000000117e-04
7.773437500000000000e+02 2.623968718000000019e-06 1.873341143999999905e-04
7.777343750000000000e+02 2.862259653000000179e-06 1.987325390999999865e-04
7.781250000000000000e+02 3.849704157999999799e-06 2.587816391000000008e-04
7.785156250000000000e+02 3.444623551000000007e-06 2.320233192999999984e-04
7.789062500000000000e+02 3.983196301000000279e-06 2.557461613999999737e-04
7.792968750000000000e+02 3.459754939999999914e-06 2.192118504000000107e-04
7.796875000000000000e+02 3.106634615999999823e-06 1.913686220999999876e-04
7.800781250000000000e+02 3.711520074000000141e-06 2.222355910999999906e-04
7.804687500000000000e+02 3.907864981999999703e-06 2.271428095999999974e-04
7.808593750000000000e+02 3.447293939000000154e-06 1.974986312000000081e-04
7.812500000000000000e+02 3.019932361000000058e-06 1.665471202000000080e-04
7.816406250000000000e+02 3.367159311000000025e-06 1.861598217000000116e-04
7.820312500000000000e+02 3.721971021999999812e-06 1.992536206000000037e-04
7.824218750000000000e+02 2.861712198999999950e-06 1.464974532000000061e-04
7.828125000000000000e+02 3.086676615999999903e-06 1.496867239000000053e-04
7.832031250000000000e+02 3.299714471999999915e-06 1.563868158999999903e-04
7.835937500000000000e+02 3.459950739999999941e-06 1.625762174999999948e-04
7.839843750000000000e+02 3.096098630000000209e-06 1.510015520999999947e-04
7.843750000000000000e+02 3.342932444000000168e-06 1.651649101000000073e-04
7.847656250000000000e+02 3.727347507999999836e-06 1.784791381999999973e-04
7.851562500000000000e+02 3.547337540000000129e-06 1.681337419999999873e-04
7.855468750000000000e+02 3.269951635000000030e-06 1.546335212999999881e-04
7.859375000000000000e+02 3.441438393999999929e-06 1.498209841000000021e-04
7.863281250000000000e+02 3.862135502000000081e-06 1.577547710000000035e-04
7.867187500000000000e+02 3.567881426999999826e-06 1.498398002999999895e-04
7.871093750000000000e+02 3.401497577999999855e-06 1.424931306999999961e-04
7.875000000000000000e+02 3.196549870999999975e-06 1.262966465999999950e-04
7.878906250000000000e+02 3.227298972000000083e-06 1.167327368999999975e-04
7.882812500000000000e+02 3.327627951999999876e-06 1.170437801999999941e-04
7.886718750000000000e+02 3.113772395000000074e-06 1.088122946999999999e-04
7.890625000000000000e+02 3.428406636000000006e-06 1.209788807999999995e-04
7.894531250000000000e+02 2.867323220999999907e-06 1.032932257999999968e-04
7.898437500000000000e+02 3.302300124000000156e-06 1.256776879999999983e-04
7.902343750000000000e+02 3.603164497999999831e-06 1.274665233000000012e-04
7.906250000000000000e+02 3.281714776999999987e-06 1.129710009000000042e-04
7.910156250000000000e+02 3.421662878000000013e-06 1.198581120999999946e-04
7.914062500000000000e+02 3.089616948000000100e-06 1.114900035000000045e-04
7.917968750000000000e+02 3.728126168999999886e-06 1.275319393000000129e-04
7.921875000000000000e+02 4.159340501000000415e-06 1.336164137999999919e-04
7.925781250000000000e+02 4.363114921000000015e-06 1.416262400999999970e-04
7.929687500000000000e+02 3.571458184999999855e-06 1.151316955000000053e-04
7.933593750000000000e+02 3.008986616000000059e-06 9.870900074000000027e-05
7.937500000000000000e+02 3.060579206000000138e-06 9.948090980000000240e-05
7.941406250000000000e+02 3.457155065000000067e-06 1.095085710999999960e-04
7.945312500000000000e+02 3.418439892000000035e-06 1.034094349000000038e-04
7.949218750000000000e+02 2.791693813000000206e-06 8.522042031999999727e-05
7.953125000000000000e+02 2.731990193000000165e-06 8.676403508000000585e-05
7.957031250000000000e+02 2.727961310000000018e-06 8.136317014000000276e-05
7.960937500000000000e+02 2.853159331999999919e-06 8.363058340999999488e-05
7.964843750000000000e+02 3.237085349999999898e-06 9.416054869000000359e-05
7.968750000000000000e+02 3.718584920000000208e-06 1.033033456999999950e-04
7.972656250000000000e+02 3.778254342999999972e-06 1.071463117999999973e-04
7.976562500000000000e+02 3.615567395000000155e-06 1.078617045999999982e-04
7.980468750000000000e+02 3.299655763000000083e-06 9.665091875000000627e-05
7.984375000000000000e+02 3.084836942000000058e-06 8.634727062000000647e-05
7.988281250000000000e+02 3.047583763999999813e-06 8.614435021999999409e-05
7.992187500000000000e+02 3.762783707999999979e-06 1.015766242000000014e-04
7.996093750000000000e+02 3.509270899000000009e-06 9.114469090999999517e-05
8.000000000000000000e+02 3.096133129000000099e-06 8.164472535000000014e-05
8.003906250000000000e+02 3.335397012000000036e-06 8.917800734999999535e-05
8.007812500000000000e+02 3.638942971000000136e-06 9.823581677999999580e-05
8.011718750000000000e+02 3.866065124000000254e-06 1.079257067000000001e-04
8.015625000000000000e+02 3.634921349999999861e-06 1.009121504000000022e-04
8.019531250000000000e+02 3.305243785000000041e-06 9.087405935999999951e-05
8.023437500000000000e+02 2.589054550000000001e-06 6.801152274999999476e-05
8.027343750000000000e+02 3.244815067999999858e-06 8.212527890999999866e-05
8.031250000000000000e+02 3.425786181999999941e-06 8.807133870000000348e-05
8.035156250000000000e+02 3.817394103000000390e-06 9.263643769000000567e-05
8.039062500000000000e+02 3.456451153000000011e-06 8.667829215999999512e-05
8.042968750000000000e+02 3.497883922999999810e-06 8.520980655999999865e-05
8.046875000000000000e+02 3.425617920999999968e-06 7.432894315000000425e-05
8.050781250000000000e+02 3.846690892999999841e-06 7.504705224999999613e-05
8.054687500000000000e+02 3.277414738999999949e-06 6.563379318000000617e-05
8.058593750000000000e+02 3.474115233999999900e-06 6.997949913000000145e-05
8.062500000000000000e+02 3.348951105000000019e-06 6.678427265000000585e-05
8.066406250000000000e+02 3.528654208000000106e-06 6.691698341000000636e-05
8.070312500000000000e+02 3.265019709999999792e-06 6.124577744000000523e-05
8.074218750000000000e+02 2.655782463999999967e-06 5.133312925999999969e-05
8.078125000000000000e+02 2.978366132000000111e-06 6.263748273000000616e-05
8.082031250000000000e+02 3.338688392000000143e-06 7.068602606999999365e-05
8.085937500000000000e+02 3.203757556999999810e-06 6.622846888000000188e-05
8.089843750000000000e+02 2.769264251999999817e-06 5.319182069999999710e-05
8.093750000000000000e+02 2.796730750000000209e-06 4.995330150000000242e-05
8.097656250000000000e+02 3.129701208999999912e-06 5.484573238999999986e-05
8.101562500000000000e+02 3.033642306999999897e-06 5.431944088000000128e-05
8.105468750000000000e+02 2.846290287000000199e-06 5.388683808999999953e-05
8.109375000000000000e+02 3.468817431999999852e-06 6.089238566000000088e-05
8.113281250000000000e+02 3.423712575999999812e-06 6.311894175000000570e-05
8.117187500000000000e+02 3.537074220999999960e-06 6.234385630999999541e-05
8.121093750000000000e+02 3.796392339999999935e-06 6.272814032999999363e-05
8.125000000000000000e+02 3.303709764999999976e-06 5.001578808000000227e-05
8.128906250000000000e+02 3.545785967000000024e-06 5.602300289999999870e-05
8.132812500000000000e+02 3.573753011999999791e-06 5.935712827000000325e-05
8.136718750000000000e+02 3.235252332999999955e-06 5.440625389999999701e-05
8.140625000000000000e+02 3.226706124000000147e-06 5.857923927999999830e-05
8.144531250000000000e+02 3.562638097999999914e-06 6.791915590000000664e-05
8.148437500000000000e+02 3.310665361999999837e-06 6.754767908999999466e-05
8.152343750000000000e+02 3.389927210000000171e-06 6.195925754999999770e-05
8.156250000000000000e+02 3.223362995000000044e-06 5.934218572000000237e-05
8.160156250000000000e+02 3.492883603999999865e-06 6.134506839999999536e-05
8.164062500000000000e+02 3.501173184000000172e-06 6.372633266000000290e-05
8.167968750000000000e+02 3.414223681999999998e-06 5.936817780999999829e-05
8.171875000000000000e+02 3.303337531999999979e-06 4.648343425000000156e-05
8.175781250000000000e+02 3.415663282000000180e-06 4.729745457000000006e-05
8.179687500000000000e+02 3.634826325000000007e-06 5.562836173999999805e-05
8.183593750000000000e+02 3.438738953999999852e-06 5.861634387000000249e-05
8.187500000000000000e+02 3.336773665999999945e-06 5.323552982999999708e-05
8.191406250000000000e+02 3.820263921999999865e-06 6.100894334999999952e-05
8.195312500000000000e+02 3.121101434999999874e-06 5.181169757000000264e-05
8.199218750000000000e+02 3.037927516999999933e-06 5.229433804999999812e-05
8.203125000000000000e+02 3.504653706999999980e-06 6.320430214999999340e-05
8.207031250000000000e+02 3.786217084999999887e-06 6.591715446999999567e-05
8.210937500000000000e+02 3.982330785000000153e-06 6.733509395999999600e-05
8.214843750000000000e+02 3.302298005999999884e-06 6.092864772999999730e-05
8.218750000000000000e+02 3.033068221999999944e-06 5.627244567000000170e-05
8.222656250000000000e+02 3.690751335000000063e-06 5.931142904999999778e-05
8.226562500000000000e+02 3.824732826000000269e-06 6.530798168000000181e-05
8.230468750000000000e+02 3.710701163999999883e-06 6.573976617000000446e-05
8.234375000000000000e+02 3.866815035999999886e-06 6.110069040999999818e-05
8.238281250000000000e+02 3.701849602999999908e-06 6.821459324999999555e-05
8.242187500000000000e+02 3.512469069000000175e-06 6.844236786999999852e-05
8.246093750000000000e+02 3.202324613999999953e-06 6.315020199000000633e-05
8.250000000000000000e+02 2.827825453000000166e-06 6.109265746000000659e-05
8.253906250000000000e+02 2.834767431000000070e-06 6.258055480999999865e-05
8.257812500000000000e+02 3.596933996999999791e-06 6.957192971000000087e-05
8.261718750000000000e+02 3.268295050000000159e-06 5.909714436999999765e-05
8.265625000000000000e+02 3.343861814000000049e-06 5.687520758000000305e-05
8.269531250000000000e+02 3.774772308000000185e-06 5.777109720000000157e-05
8.273437500000000000e+02 3.628751980000000180e-06 6.006786777999999753e-05
8.277343750000000000e+02 3.434507914999999915e-06 6.009175843000000056e-05
8.281250000000000000e+02 3.730920633999999818e-06 5.691331447000000295e-05
8.285156250000000000e+02 3.676573525000000081e-06 6.189314910999999409e-05
8.289062500000000000e+02 3.788496175000000018e-06 6.485495998999999561e-05
8.292968750000000000e+02 3.221134746999999901e-06 4.938759574000000150e-05
8.296875000000000000e+02 3.281627014999999903e-06 4.499317397999999730e-05
8.300781250000000000e+02 3.486565946000000136e-06 5.052356844999999992e-05
8.304687500000000000e+02 3.206708479999999991e-06 4.532599191000000243e-05
8.308593750000000000e+02 3.603967672000000182e-06 5.311829909000000171e-05
8.312500000000000000e+02 4.090681821999999985e-06 5.995282080000000058e-05
8.316406250000000000e+02 3.755008594999999991e-06 5.827907125000000214e-05
8.320312500000000000e+02 3.500014119999999922e-06 5.577310012999999741e-05
8.324218750000000000e+02 3.203998448000000032e-06 5.103119872000000238e-05
8.328125000000000000e+02 3.246041920999999843e-06 5.270845390999999761e-05
8.332031250000000000e+02 3.196641567000000141e-06 5.308316522000000072e-05
8.335937500000000000e+02 3.476299904000000148e-06 5.242839005000000284e-05
8.339843750000000000e+02 3.506717022999999839e-06 5.836062096999999953e-05
8.343750000000000000e+02 3.361887233000000117e-06 5.523421930999999706e-05
8.347656250000000000e+02 3.738134372000000007e-06 5.446899226999999988e-05
8.351562500000000000e+02 3.435986856999999873e-06 4.995247834999999695e-05
8.355468750000000000e+02 3.465873771999999864e-06 4.538171899999999815e-05
8.359375000000000000e+02 3.431599358999999789e-06 5.030268407000000039e-05
8.363281250000000000e+02 3.326318178999999796e-06 4.696787596999999956e-05
8.367187500000000000e+02 3.186623377000000110e-06 4.478508227000000199e-05
8.371093750000000000e+02 3.021594391999999991e-06 4.310817570999999769e-05
8.375000000000000000e+02 3.118650150000000111e-06 4.665737985999999924e-05
8.378906250000000000e+02 3.280828077999999993e-06 4.818330179000000242e-05
8.382812500000000000e+02 2.878796142999999955e-06 4.570035459000000106e-05
8.386718750000000000e+02 3.244113577000000009e-06 5.334202091999999733e-05
8.390625000000000000e+02 3.535019076000000201e-06 5.101625132999999834e-05
8.394531250000000000e+02 3.034441245000000128e-06 4.712582345999999692e-05
8.398437500000000000e+02 3.421765771999999930e-06 4.483119305999999844e-05
8.402343750000000000e+02 3.080237000000000135e-06 4.432718464000000330e-05
8.406250000000000000e+02 2.714330348999999870e-06 3.989086223999999977e-05
8.410156250000000000e+02 2.985613462000000182e-06 3.737821878999999961e-05
8.414062500000000000e+02 3.396338076999999944e-06 4.147531239000000193e-05
8.417968750000000000e+02 3.085937599000000089e-06 3.507942664999999814e-05
8.421875000000000000e+02 3.118002224000000068e-06 3.165124215000000179e-05
8.425781250000000000e+02 3.439349050999999995e-06 3.860090041000000129e-05
8.429687500000000000e+02 2.919574328999999911e-06 4.365736040999999997e-05
8.433593750000000000e+02 3.153297701999999869e-06 4.833648471000000110e-05
8.437500000000000000e+02 3.198496977999999792e-06 5.082966314000000196e-05
8.441406250000000000e+02 2.911501127999999848e-06 5.927464404000000301e-05
8.445312500000000000e+02 3.363293846999999862e-06 5.929308253999999794e-05
8.449218750000000000e+02 3.892080218999999896e-06 5.705734592999999702e-05
8.453125000000000000e+02 2.939556235999999838e-06 5.336166994000000001e-05
8.457031250000000000e+02 3.153514081000000112e-06 6.494359362000000292e-05
8.460937500000000000e+02 3.162629834999999922e-06 6.073323248999999891e-05
8.464843750000000000e+02 3.902808978999999783e-06 6.790799499000000424e-05
8.468750000000000000e+02 4.001376060000000326e-06 6.933142535999999370e-05
8.472656250000000000e+02 3.744479265999999855e-06 5.714576650999999912e-05
8.476562500000000000e+02 3.559068301000000043e-06 5.915859959999999996e-05
8.480468750000000000e+02 3.194718366999999909e-06 6.107813616999999942e-05
8.484375000000000000e+02 3.102193552999999932e-06 7.165405245999999630e-05
8.488281250000000000e+02 3.336452879999999907e-06 7.680275824999999331e-05
8.492187500000000000e+02 3.396757518999999984e-06 8.789262851999999357e-05
8.496093750000000000e+02 3.015535783999999968e-06 8.391004684999999570e-05
8.500000000000000000e+02 3.144340222000000121e-06 7.208512032000000125e-05
8.503906250000000000e+02 3.562235905999999979e-06 7.991428030000000170e-05
8.507812500000000000e+02 3.414907318000000195e-06 8.399256498000000413e-05
8.511718750000000000e+02 3.488786629000000048e-06 7.478130147999999613e-05
8.515625000000000000e+02 3.169487381000000175e-06 7.029170933000000558e-05
8.519531250000000000e+02 3.759587959000000019e-06 7.899162387000000234e-05
8.523437500000000000e+02 3.345946919000000067e-06 7.194152949000000318e-05
8.527343750000000000e+02 3.219864618000000057e-06 8.019208777000000202e-05
8.531250000000000000e+02 3.505196620999999833e-06 8.307914232000000493e-05
8.535156250000000000e+02 3.356467169000000198e-06 7.867014115999999347e-05
8.539062500000000000e+02 3.791181089000000130e-06 7.308705554999999764e-05
8.542968750000000000e+02 2.869001292000000003e-06 6.432402979999999487e-05
8.546875000000000000e+02 3.126507577999999800e-06 5.454165683000000193e-05
8.550781250000000000e+02 3.214601315999999797e-06 6.535990777000000676e-05
8.554687500000000000e+02 2.954808374000000164e-06 8.636661943000000202e-05
8.558593750000000000e+02 2.670088284999999816e-06 7.786615355000000194e-05
8.562500000000000000e+02 2.800815316999999909e-06 9.343658556000000183e-05
8.566406250000000000e+02 3.124306262999999840e-06 9.223953530000000064e-05
8.570312500000000000e+02 3.480229222999999964e-06 1.001554259999999977e-04
8.574218750000000000e+02 3.175779921000000057e-06 1.046202365000000015e-04
8.578125000000000000e+02 2.934407025000000196e-06 1.047512913000000047e-04
8.582031250000000000e+02 3.151060375000000143e-06 1.019615667000000047e-04
8.585937500000000000e+02 3.468861918000000076e-06 1.091180118000000042e-04
8.589843750000000000e+02 3.479970779000000125e-06 1.252091910999999873e-04
8.593750000000000000e+02 2.859114139000000016e-06 1.382028081000000045e-04
8.597656250000000000e+02 2.891058922999999907e-06 1.624891576000000082e-04
8.601562500000000000e+02 3.744807315000000087e-06 1.611905018000000102e-04
8.605468750000000000e+02 3.872120706000000099e-06 1.993359160000000006e-04
8.609375000000000000e+02 3.520551955000000113e-06 2.372698683000000106e-04
8.613281250000000000e+02 3.629727047000000125e-06 2.784202358999999811e-04
8.617187500000000000e+02 3.412901500999999802e-06 2.723235400999999764e-04
8.621093750000000000e+02 3.538654543999999959e-06 2.516334642999999986e-04
8.625000000000000000e+02 3.253622748000000003e-06 2.726554912999999887e-04
8.628906250000000000e+02 3.239841078000000025e-06 2.710219405000000156e-04
8.632812500000000000e+02 3.165802888000000139e-06 2.974983369999999985e-04
8.636718750000000000e+02 2.794893800000000081e-06 3.221029541000000151e-04
8.640625000000000000e+02 2.810250646999999814e-06 3.744696662000000006e-04
8.644531250000000000e+02 3.165930596999999969e-06 4.160397035000000000e-04
8.648437500000000000e+02 2.670984668000000210e-06 4.988936326999999582e-04
8.652343750000000000e+02 3.017767967000000093e-06 5.762773296999999795e-04
8.656250000000000000e+02 3.393378983000000085e-06 7.377082680999999965e-04
8.660156250000000000e+02 3.586132001000000209e-06 7.747401476000000380e-04
8.664062500000000000e+02 3.471896063999999864e-06 1.041941830999999936e-03
8.667968750000000000e+02 3.410087364999999982e-06 1.559944999000000086e-03
8.671875000000000000e+02 3.180401652000000140e-06 2.080184494999999870e-03
8.675781250000000000e+02 2.957006964999999982e-06 2.413141764000000140e-03
8.679687500000000000e+02 2.998692127000000112e-06 3.049640840999999838e-03
8.683593750000000000e+02 3.069474647999999942e-06 4.038699643000000228e-03
8.687500000000000000e+02 3.007818776000000162e-06 4.245736792999999822e-03
8.691406250000000000e+02 3.210481643000000017e-06 4.092661247999999918e-03
8.695312500000000000e+02 3.534478885000000166e-06 4.198206042999999728e-03
8.699218750000000000e+02 3.039371354000000132e-06 3.749263135999999965e-03
8.703125000000000000e+02 2.855692023999999901e-06 2.992491390000000077e-03
8.707031250000000000e+02 2.627514910999999816e-06 2.120564822999999877e-03
8.710937500000000000e+02 3.070499648000000072e-06 1.783135053999999929e-03
8.714843750000000000e+02 3.825470935999999652e-06 1.573186326000000071e-03
8.718750000000000000e+02 3.700952917000000003e-06 1.204382200000000003e-03
8.722656250000000000e+02 3.177896802000000147e-06 1.134528541000000106e-03
8.726562500000000000e+02 3.175143493999999905e-06 1.154326848000000088e-03
8.730468750000000000e+02 3.439513075999999848e-06 8.548690902999999709e-04
8.734375000000000000e+02 4.077319594999999945e-06 5.993236800000000149e-04
8.738281250000000000e+02 3.603816055999999920e-06 3.801082464999999775e-04
8.742187500000000000e+02 3.602627938999999843e-06 3.607490162999999763e-04
8.746093750000000000e+02 3.894176522000000089e-06 3.079381144000000034e-04
8.750000000000000000e+02 3.278986587999999914e-06 2.688722276000000142e-04
8.753906250000000000e+02 3.397597310999999970e-06 2.532125518999999857e-04
8.757812500000000000e+02 3.726089786000000212e-06 2.839103591000000180e-04
8.761718750000000000e+02 3.449300058000000161e-06 2.228493880000000018e-04
8.765625000000000000e+02 2.947424862000000125e-06 2.648157563000000077e-04
8.769531250000000000e+02 3.185257315000000083e-06 2.380535048000000109e-04
8.773437500000000000e+02 3.724428964999999798e-06 2.593026043999999836e-04
8.777343750000000000e+02 3.493334519000000042e-06 2.682994136999999847e-04
8.781250000000000000e+02 3.351025619000000053e-06 2.740484314000000217e-04
8.785156250000000000e+02 3.278728749000000046e-06 3.159815251999999815e-04
8.789062500000000000e+02 3.231169582000000067e-06 3.251475155000000230e-04
8.792968750000000000e+02 3.808687198999999892e-06 3.191252516999999993e-04
8.796875000000000000e+02 3.848988140999999984e-06 3.222814124999999778e-04
8.800781250000000000e+02 3.205739162999999940e-06 3.222461042999999969e-04
8.804687500000000000e+02 3.358856113000000083e-06 2.729877137000000123e-04
8.808593750000000000e+02 3.931547118999999896e-06 3.121505575999999980e-04
8.812500000000000000e+02 3.409390716000000121e-06 2.858322053999999839e-04
8.816406250000000000e+02 3.412739293000000081e-06 2.536820170999999928e-04
8.820312500000000000e+02 3.439418353000000031e-06 2.601174817999999918e-04
8.824218750000000000e+02 3.458903043000000169e-06 2.252700036000000077e-04
8.828125000000000000e+02 3.733334393000000040e-06 2.682910467000000241e-04
8.832031250000000000e+02 3.019674522000000191e-06 2.748742517000000193e-04
8.835937500000000000e+02 2.893185488999999871e-06 2.385367796000000017e-04
8.839843750000000000e+02 2.940915338000000029e-06 2.394190776000000131e-04
8.843750000000000000e+02 3.507413369000000189e-06 2.340963535999999914e-04
8.847656250000000000e+02 3.931870325999999716e-06 2.078795292999999949e-04
8.851562500000000000e+02 4.365589810999999749e-06 1.878523293999999962e-04
8.855468750000000000e+02 3.856841331999999655e-06 1.615859419000000041e-04
8.859375000000000000e+02 3.141183512000000002e-06 1.298028776000000105e-04
8.863281250000000000e+02 2.716403046000000195e-06 1.444746697000000041e-04
8.867187500000000000e+02 3.128156294000000030e-06 1.589830717999999926e-04
8.871093750000000000e+02 3.312993173999999889e-06 1.404565861000000063e-04
8.875000000000000000e+02 3.696668009999999902e-06 1.737984693000000031e-04
8.878906250000000000e+02 3.181474770000000117e-06 1.675875013000000121e-04
8.882812500000000000e+02 3.140145499000000207e-06 1.621477836999999874e-04
8.886718750000000000e+02 3.273972650000000012e-06 1.793834965999999999e-04
8.890625000000000000e+02 2.526993308999999878e-06 1.247796534000000053e-04
8.894531250000000000e+02 2.813445790999999803e-06 1.192807950999999960e-04
8.898437500000000000e+02 3.185109329999999970e-06 1.219654570000000055e-04
8.902343750000000000e+02 3.359853877000000094e-06 9.647344812999999596e-05
8.906250000000000000e+02 3.076875713000000021e-06 1.014497723000000039e-04
8.910156250000000000e+02 3.192691972000000043e-06 8.872167369999999528e-05
8.914062500000000000e+02 3.425004797000000173e-06 7.739886719999999475e-05
8.917968750000000000e+02 3.048211111000000062e-06 6.090133859999999940e-05
8.921875000000000000e+02 3.096019038999999802e-06 5.685221271000000151e-05
8.925781250000000000e+02 3.375160486999999810e-06 6.794492041999999465e-05
8.929687500000000000e+02 3.047237557999999891e-06 8.187847989000000273e-05
8.933593750000000000e+02 2.787215224999999824e-06 7.861331007999999420e-05
8.937500000000000000e+02 3.450443689000000013e-06 7.535938834000000355e-05
8.941406250000000000e+02 3.904047029999999942e-06 7.240613818999999511e-05
8.945312500000000000e+02 3.434990606000000163e-06 7.391479339000000333e-05
8.949218750000000000e+02 3.579135548999999848e-06 6.620842282000000058e-05
8.953125000000000000e+02 3.235817641999999837e-06 5.826825896999999745e-05
8.957031250000000000e+02 2.997658350000000013e-06 6.555592825999999903e-05
8.960937500000000000e+02 3.361910535000000153e-06 6.658712397000000102e-05
8.964843750000000000e+02 3.223533676999999799e-06 6.585198055000000491e-05
8.968750000000000000e+02 3.189113398000000204e-06 6.219646447000000335e-05
8.972656250000000000e+02 3.293615917000000146e-06 4.981707056999999921e-05
8.976562500000000000e+02 3.033751859000000038e-06 5.556678546000000239e-05
8.980468750000000000e+02 3.049798696999999832e-06 5.058020585000000304e-05
8.984375000000000000e+02 3.185187711000000011e-06 5.121539010000000189e-05
8.988281250000000000e+02 2.981296174000000039e-06 4.676214233000000332e-05
8.992187500000000000e+02 2.880991707000000122e-06 5.262030449000000082e-05
8.996093750000000000e+02 3.122095263999999904e-06 5.442031518999999911e-05
9.000000000000000000e+02 3.050204822999999849e-06 4.311270786000000242e-05
9.003906250000000000e+02 2.816075625999999911e-06 3.538902214000000059e-05
9.007812500000000000e+02 3.373109579000000068e-06 3.476104527999999966e-05
9.011718750000000000e+02 3.822587497999999797e-06 4.118878439999999703e-05
9.015625000000000000e+02 3.855125130000000047e-06 4.382195119000000091e-05
9.019531250000000000e+02 3.749278943000000209e-06 3.892238554000000157e-05
9.023437500000000000e+02 3.566252078999999973e-06 4.038117736000000315e-05
9.027343750000000000e+02 3.337035741999999830e-06 3.955316352999999898e-05
9.031250000000000000e+02 3.258027797999999806e-06 4.117114967000000208e-05
9.035156250000000000e+02 3.551887850999999904e-06 4.453186271000000011e-05
9.039062500000000000e+02 3.582933225000000174e-06 4.361082351999999988e-05
9.042968750000000000e+02 3.776054843999999824e-06 4.162225874999999839e-05
9.046875000000000000e+02 3.822283660000000252e-06 4.558363225999999811e-05
9.050781250000000000e+02 3.668720031999999949e-06 4.032399766000000261e-05
9.054687500000000000e+02 3.512955392000000045e-06 2.966457304999999914e-05
9.058593750000000000e+02 2.997343616999999804e-06 2.691628907000000049e-05
9.062500000000000000e+02 3.117537387000000000e-06 2.544848377999999871e-05
9.066406250000000000e+02 3.381383725000000080e-06 2.812841504000000026e-05
9.070312500000000000e+02 3.650905847000000201e-06 3.114944654000000013e-05
9.074218750000000000e+02 3.335979268000000089e-06 2.850956626000000145e-05
9.078125000000000000e+02 2.923823222999999924e-06 2.227834635999999941e-05
9.082031250000000000e+02 3.515897539000000156e-06 2.342868057000000028e-05
9.085937500000000000e+02 3.411885277000000166e-06 2.414729809000000136e-05
9.089843750000000000e+02 4.065157588999999844e-06 2.480820812000000057e-05
9.093750000000000000e+02 3.996212018999999616e-06 2.940791804999999846e-05
9.097656250000000000e+02 3.162145934000000156e-06 3.307496546000000061e-05
9.101562500000000000e+02 3.470903143000000163e-06 3.450384071000000039e-05
9.105468750000000000e+02 3.242172523000000021e-06 2.899789129999999916e-05
9.109375000000000000e+02 3.535078693999999836e-06 3.141290944999999889e-05
9.113281250000000000e+02 3.541265616000000084e-06 3.194243544000000250e-05
9.117187500000000000e+02 3.286191247000000097e-06 2.740045236999999860e-05
9.121093750000000000e+02 3.487895995999999972e-06 2.585995105000000153e-05
9.125000000000000000e+02 3.243321902999999870e-06 2.560281426999999851e-05
9.128906250000000000e+02 3.978662937000000251e-06 2.273204835000000048e-05
9.132812500000000000e+02 4.654766396999999858e-06 1.979760955000000011e-05
9.136718750000000000e+02 3.514596240000000110e-06 1.628468200000000090e-05
9.140625000000000000e+02 3.836641532000000134e-06 1.501902360000000060e-05
9.144531250000000000e+02 3.638607659000000133e-06 1.570595720000000066e-05
9.148437500000000000e+02 3.598600871000000033e-06 1.902991427999999898e-05
9.152343750000000000e+02 4.119569460000000088e-06 2.397991344999999834e-05
9.156250000000000000e+02 3.539385692000000133e-06 2.169009362000000107e-05
9.160156250000000000e+02 3.150407910000000047e-06 2.131678166999999871e-05
9.164062500000000000e+02 3.654380317000000181e-06 2.665578949000000129e-05
9.167968750000000000e+02 3.600297403000000074e-06 3.057674887999999757e-05
9.171875000000000000e+02 2.604807235000000124e-06 2.126333033999999972e-05
9.175781250000000000e+02 2.959379870000000026e-06 2.184564431000000139e-05
9.179687500000000000e+02 3.315372130999999863e-06 2.391314891999999853e-05
9.183593750000000000e+02 3.376933584000000081e-06 2.383547525999999951e-05
9.187500000000000000e+02 3.381118925999999953e-06 2.466486907999999875e-05
9.191406250000000000e+02 3.742200782000000016e-06 2.204960091000000074e-05
9.195312500000000000e+02 3.169412027000000209e-06 1.773615507000000040e-05
9.199218750000000000e+02 3.895727488999999902e-06 1.810038576999999937e-05
9.203125000000000000e+02 4.379039194999999901e-06 2.496559394000000162e-05
9.207031250000000000e+02 3.406204046000000166e-06 2.039770834999999870e-05
9.210937500000000000e+02 4.035879864000000412e-06 1.853062685000000156e-05
9.214843750000000000e+02 3.627297854000000033e-06 1.725509189000000020e-05
9.218750000000000000e+02 3.290350866000000150e-06 1.643051107000000020e-05
9.222656250000000000e+02 3.822361435000000001e-06 1.504853343999999933e-05
9.226562500000000000e+02 3.775877505000000167e-06 1.485348377999999936e-05
9.230468750000000000e+02 3.415689913999999802e-06 1.314867735999999918e-05
9.234375000000000000e+02 2.951133262000000169e-06 1.535588464000000168e-05
9.238281250000000000e+02 3.009000839999999988e-06 2.000911731999999887e-05
9.242187500000000000e+02 3.310498916000000201e-06 2.404879879999999992e-05
9.246093750000000000e+02 3.184534034000000176e-06 2.473546608999999935e-05
9.250000000000000000e+02 3.412548940000000014e-06 2.274921581999999918e-05
9.253906250000000000e+02 4.202726431000000282e-06 2.448294620000000140e-05
9.257812500000000000e+02 4.392518236999999853e-06 2.358666195999999907e-05
9.261718750000000000e+02 3.669332247999999838e-06 1.972083651999999879e-05
9.265625000000000000e+02 3.329662517999999842e-06 1.787866854999999838e-05
9.269531250000000000e+02 3.690394535999999937e-06 1.770288901999999908e-05
9.273437500000000000e+02 2.936271211999999917e-06 1.424309806999999919e-05
9.277343750000000000e+02 3.362094229999999997e-06 1.676531545000000016e-05
9.281250000000000000e+02 3.654584287999999884e-06 1.882772018000000095e-05
9.285156250000000000e+02 3.891484949999999754e-06 2.004138592000000068e-05
9.289062500000000000e+02 3.708521638000000083e-06 2.034599046999999920e-05
9.292968750000000000e+02 3.842209581000000166e-06 1.744474025000000098e-05
9.296875000000000000e+02 3.356222342999999995e-06 1.912005499000000053e-05
9.300781250000000000e+02 3.040149410000000211e-06 1.930089204000000092e-05
9.304687500000000000e+02 3.534001943999999813e-06 2.310816626999999908e-05
9.308593750000000000e+02 3.944733217000000221e-06 2.172926819000000134e-05
9.312500000000000000e+02 3.370257008999999955e-06 1.485191253999999938e-05
9.316406250000000000e+02 3.366853960000000180e-06 1.741848305999999845e-05
9.320312500000000000e+02 3.277746115999999972e-06 1.805062165999999897e-05
9.324218750000000000e+02 3.313653206000000012e-06 1.849841394000000165e-05
9.328125000000000000e+02 3.373173131000000210e-06 1.673736474999999859e-05
9.332031250000000000e+02 3.363194584999999991e-06 1.423497310999999931e-05
9.335937500000000000e+02 3.385730065000000153e-06 1.318482686000000083e-05
9.339843750000000000e+02 3.222048984999999947e-06 1.174205736000000011e-05
9.343750000000000000e+02 3.539248905000000195e-06 1.205910717000000068e-05
9.347656250000000000e+02 4.037328543000000176e-06 1.662609698999999855e-05
9.351562500000000000e+02 3.473851040000000167e-06 1.364640444000000034e-05
9.355468750000000000e+02 3.377709218999999955e-06 1.032263620000000009e-05
9.359375000000000000e+02 3.688709505000000005e-06 1.086807558000000011e-05
9.363281250000000000e+02 3.371271720000000137e-06 1.057567902999999976e-05
9.367187500000000000e+02 3.403483421999999900e-06 1.180910152000000058e-05
9.371093750000000000e+02 3.226797517999999853e-06 1.188621713000000074e-05
9.375000000000000000e+02 3.125805481000000081e-06 1.318980689999999953e-05
9.378906250000000000e+02 3.209909980000000167e-06 1.403143897999999955e-05
9.382812500000000000e+02 3.344996364999999998e-06 1.424326390999999938e-05
9.386718750000000000e+02 3.413353626999999818e-06 1.345435441999999971e-05
9.390625000000000000e+02 3.907884349999999657e-06 1.407752314000000083e-05
9.394531250000000000e+02 3.227525943000000209e-06 1.136221590999999972e-05
9.398437500000000000e+02 3.416379904999999864e-06 1.089015651000000036e-05
9.402343750000000000e+02 3.878359983000000211e-06 1.166614741999999964e-05
9.406250000000000000e+02 3.730248799999999870e-06 1.421608430000000037e-05
9.410156250000000000e+02 3.124008780000000160e-06 1.273081980999999980e-05
9.414062500000000000e+02 3.064143858999999983e-06 1.240187671999999920e-05
9.417968750000000000e+02 3.314799257000000173e-06 1.188584914000000057e-05
9.421875000000000000e+02 3.791783016000000071e-06 1.197668709999999940e-05
9.425781250000000000e+02 3.810377375000000170e-06 1.308640382999999947e-05
9.429687500000000000e+02 4.004829042999999760e-06 1.184288567000000047e-05
9.433593750000000000e+02 3.679574382999999819e-06 1.040550901000000002e-05
9.437500000000000000e+02 3.603688347000000090e-06 1.079411455999999916e-05
9.441406250000000000e+02 3.953055784000000015e-06 1.287521199999999947e-05
9.445312500000000000e+02 4.197081212000000048e-06 1.417886954999999976e-05
9.449218750000000000e+02 3.687264759999999900e-06 1.383427819000000055e-05
9.453125000000000000e+02 3.169591182000000101e-06 1.113204327000000079e-05
9.457031250000000000e+02 3.546878755999999889e-06 1.246098718999999927e-05
9.460937500000000000e+02 3.709705215000000209e-06 1.328922375999999954e-05
9.464843750000000000e+02 3.679098651999999831e-06 1.636039826999999996e-05
9.468750000000000000e+02 3.720540198000000125e-06 1.890043317000000017e-05
9.472656250000000000e+02 3.389102247000000084e-06 1.808033123000000119e-05
9.476562500000000000e+02 3.543576783999999899e-06 2.315306171000000137e-05
9.480468750000000000e+02 3.887294765999999894e-06 2.824498967999999961e-05
9.484375000000000000e+02 3.734833610999999857e-06 3.087996496999999719e-05
9.488281250000000000e+02 3.296782009000000205e-06 3.057778991999999786e-05
9.492187500000000000e+02 3.176107968999999968e-06 3.339969476000000190e-05
9.496093750000000000e+02 2.852485683000000058e-06 3.130615204999999971e-05
9.500000000000000000e+02 3.153446897999999823e-06 3.407817657000000299e-05
9.503906250000000000e+02 4.191717135000000039e-06 4.434987931000000091e-05
9.507812500000000000e+02 3.864344080000000234e-06 3.949154850999999874e-05
9.511718750000000000e+02 3.650354761999999824e-06 4.022445491000000269e-05
9.515625000000000000e+02 3.849699316000000234e-06 4.509327841000000014e-05
9.519531250000000000e+02 3.652411419999999884e-06 4.362149538000000215e-05
9.523437500000000000e+02 3.178220613999999938e-06 3.651138143999999784e-05
9.527343750000000000e+02 3.127908442000000074e-06 3.560855075999999999e-05
9.531250000000000000e+02 3.022156675000000119e-06 3.468815070999999863e-05
9.535156250000000000e+02 3.710390061999999822e-06 4.664524568999999974e-05
9.539062500000000000e+02 4.007106317000000080e-06 4.960989401000000091e-05
9.542968750000000000e+02 4.199212014999999606e-06 5.175602374000000063e-05
9.546875000000000000e+02 3.880412708000000086e-06 4.872967325000000051e-05
9.550781250000000000e+02 3.392503480999999946e-06 4.146785079999999924e-05
9.554687500000000000e+02 4.040811788999999803e-06 4.935818031999999756e-05
9.558593750000000000e+02 3.570043702999999944e-06 4.114922004999999950e-05
9.562500000000000000e+02 3.266439337000000049e-06 3.763374559000000146e-05
9.566406250000000000e+02 2.770156399000000091e-06 3.365249791000000289e-05
9.570312500000000000e+02 3.030150285000000199e-06 3.608955704999999901e-05
9.574218750000000000e+02 3.451131863999999840e-06 4.139736030999999965e-05
9.578125000000000000e+02 3.263972013000000020e-06 4.111751918999999929e-05
9.582031250000000000e+02 3.254776061999999935e-06 4.193479820999999793e-05
9.585937500000000000e+02 2.887982107000000129e-06 3.436653726999999687e-05
9.589843750000000000e+02 3.426334241000000141e-06 4.132605635999999732e-05
9.593750000000000000e+02 3.883965859999999822e-06 5.098558665999999883e-05
9.597656250000000000e+02 3.410938355000000143e-06 4.431676939999999721e-05
9.601562500000000000e+02 2.863538255000000159e-06 3.616240075999999808e-05
9.605468750000000000e+02 3.185093593000000164e-06 3.968880615000000241e-05
9.609375000000000000e+02 3.674579207999999899e-06 3.990665699000000118e-05
9.613281250000000000e+02 3.355747822999999848e-06 3.532144657000000303e-05
9.617187500000000000e+02 4.506339269999999890e-06 4.947945900999999714e-05
9.621093750000000000e+02 4.630053508999999744e-06 5.107335355999999971e-05
9.625000000000000000e+02 4.358840908999999731e-06 5.481502413999999939e-05
9.628906250000000000e+02 3.225786136000000206e-06 4.242510363999999856e-05
9.632812500000000000e+02 3.170222160999999972e-06 3.973493872000000290e-05
9.636718750000000000e+02 3.714684047999999928e-06 4.398353505000000152e-05
9.640625000000000000e+02 3.485328804000000203e-06 3.628438397000000119e-05
9.644531250000000000e+02 3.863824468000000417e-06 3.993148699999999988e-05
9.648437500000000000e+02 3.559557045000000119e-06 3.664224253999999849e-05
9.652343750000000000e+02 2.776406571000000020e-06 2.803654450000000006e-05
9.656250000000000000e+02 2.703353434000000093e-06 2.345994322999999911e-05
9.660156250000000000e+02 3.051069734000000004e-06 2.352000879000000003e-05
9.664062500000000000e+02 3.501101158999999893e-06 2.436591397999999855e-05
9.667968750000000000e+02 3.408710711999999970e-06 1.837827676000000111e-05
9.671875000000000000e+02 3.153480488999999807e-06 1.372578370999999951e-05
9.675781250000000000e+02 3.760742785999999827e-06 1.453852089000000083e-05
9.679687500000000000e+02 3.223803620999999849e-06 1.294168479999999919e-05
9.683593750000000000e+02 2.852233594000000084e-06 9.181382032000000770e-06
9.687500000000000000e+02 3.247201893999999896e-06 7.351744674000000331e-06
9.691406250000000000e+02 3.259336662999999980e-06 6.514631428999999827e-06
9.695312500000000000e+02 3.533165178000000004e-06 4.637465166000000128e-06
9.699218750000000000e+02 3.660604462000000035e-06 3.575142980999999826e-06
9.703125000000000000e+02 3.913872749000000059e-06 3.288155301999999982e-06
9.707031250000000000e+02 3.836177907000000227e-06 3.151254056999999898e-06
9.710937500000000000e+02 3.461105568000000070e-06 2.926383756999999894e-06
9.714843750000000000e+02 4.135067332000000098e-06 2.924680567999999951e-06
9.718750000000000000e+02 4.357758409000000237e-06 3.086490197999999817e-06
9.722656250000000000e+02 3.390129063000000026e-06 3.081422393000000072e-06
9.726562500000000000e+02 4.032519485000000203e-06 3.410555227999999804e-06
9.730468750000000000e+02 3.965216881000000313e-06 3.472046773000000118e-06
9.734375000000000000e+02 2.747205713000000007e-06 3.230063780000000113e-06
9.738281250000000000e+02 3.048419319000000206e-06 3.195058217999999966e-06
9.742187500000000000e+02 3.175854367000000118e-06 3.308087881000000120e-06
9.746093750000000000e+02 3.775650231000000107e-06 4.191497123999999750e-06
9.750000000000000000e+02 3.876643780999999756e-06 4.116683299000000414e-06
9.753906250000000000e+02 3.322839168999999865e-06 3.611875033999999953e-06
9.757812500000000000e+02 2.839049311999999994e-06 3.715659719999999845e-06
9.761718750000000000e+02 2.936096596000000080e-06 4.703587218999999646e-06
9.765625000000000000e+02 2.719674754999999991e-06 4.477231621999999819e-06
9.769531250000000000e+02 3.309522033999999919e-06 3.508269200999999915e-06
9.773437500000000000e+02 3.128617801000000089e-06 3.194250202000000050e-06
9.777343750000000000e+02 2.972643440000000165e-06 4.026277182000000338e-06
9.781250000000000000e+02 2.953828163000000193e-06 4.524765973999999886e-06
9.785156250000000000e+02 3.437319629000000055e-06 4.901658921000000393e-06
9.789062500000000000e+02 3.118763635000000013e-06 4.793566933999999846e-06
9.792968750000000000e+02 2.979332725000000022e-06 3.623790095000000106e-06
9.796875000000000000e+02 3.013996316999999944e-06 2.927393019999999795e-06
9.800781250000000000e+02 3.513505267000000057e-06 2.685548327999999927e-06
9.804687500000000000e+02 3.270585338000000042e-06 2.578959795000000163e-06
9.808593750000000000e+02 3.354990950999999957e-06 2.659402497999999854e-06
9.812500000000000000e+02 3.611235581000000046e-06 2.230018911999999818e-06
9.816406250000000000e+02 3.426905601999999954e-06 1.921320715000000001e-06
9.820312500000000000e+02 3.387652659999999991e-06 1.857972852000000029e-06
9.824218750000000000e+02 3.568339606000000095e-06 1.713982096999999983e-06
9.828125000000000000e+02 4.184775156000000238e-06 1.902511642000000087e-06
9.832031250000000000e+02 4.251442242000000203e-06 2.041223509000000086e-06
9.835937500000000000e+02 3.605654519999999823e-06 1.580763530000000022e-06
9.839843750000000000e+02 3.699720012000000088e-06 1.668666612000000018e-06
9.843750000000000000e+02 3.348797370000000012e-06 2.469728262999999973e-06
9.847656250000000000e+02 3.077401075000000156e-06 2.365357991999999915e-06
9.851562500000000000e+02 3.017986767000000118e-06 3.013204339999999870e-06
9.855468750000000000e+02 2.406210171000000089e-06 2.795869169000000064e-06
9.859375000000000000e+02 2.584262742000000134e-06 3.101629152999999853e-06
9.863281250000000000e+02 3.128831154000000156e-06 3.964872188000000267e-06
9.867187500000000000e+02 3.795981068000000097e-06 4.479296754000000337e-06
9.871093750000000000e+02 3.718646051000000144e-06 4.033280593999999688e-06
9.875000000000000000e+02 3.397617588000000150e-06 3.970463842000000271e-06
9.878906250000000000e+02 3.500868437999999874e-06 4.073567312999999750e-06
9.882812500000000000e+02 3.530032374999999892e-06 4.154742375000000303e-06
9.886718750000000000e+02 3.390606306999999890e-06 3.802942718000000210e-06
9.890625000000000000e+02 4.119030177000000383e-06 4.539115977999999602e-06
9.894531250000000000e+02 3.841920873999999710e-06 5.408328346999999976e-06
9.898437500000000000e+02 3.957643016000000208e-06 6.049294602999999843e-06
9.902343750000000000e+02 3.587830954000000033e-06 5.668193011000000376e-06
9.906250000000000000e+02 3.749127024000000013e-06 5.481886873000000113e-06
9.910156250000000000e+02 3.755929794000000196e-06 5.868604026000000014e-06
9.914062500000000000e+02 3.528905389000000174e-06 6.477137057000000272e-06
9.917968750000000000e+02 3.367725831000000171e-06 5.962775740000000410e-06
9.921875000000000000e+02 3.394970804999999974e-06 6.007454495999999763e-06
9.925781250000000000e+02 3.109213913000000198e-06 6.007766202999999795e-06
9.929687500000000000e+02 3.263246915999999879e-06 5.991890954000000187e-06
9.933593750000000000e+02 3.754695678000000017e-06 7.858723083000000652e-06
9.937500000000000000e+02 3.549208688000000008e-06 8.194428691000000688e-06
9.941406250000000000e+02 3.189288316999999976e-06 8.255827027000000535e-06
9.945312500000000000e+02 3.696029465999999800e-06 9.410676447000000173e-06
9.949218750000000000e+02 4.226749630000000372e-06 1.062800337000000072e-05
9.953125000000000000e+02 3.859351932000000390e-06 1.122621376999999995e-05
9.957031250000000000e+02 2.955185145999999790e-06 9.474819616999999804e-06
9.960937500000000000e+02 2.938274305000000170e-06 8.866185508999999761e-06
9.964843750000000000e+02 3.450250308999999872e-06 9.432514067999999685e-06
9.968750000000000000e+02 3.468449437000000194e-06 9.811958470999999207e-06
9.972656250000000000e+02 3.108155321000000186e-06 9.868740522000000304e-06
9.976562500000000000e+02 3.436788819999999960e-06 9.430431988999999420e-06
9.980468750000000000e+02 4.057652419999999906e-06 1.038962588999999928e-05
9.984375000000000000e+02 4.206640618999999738e-06 1.033316402000000079e-05
9.988281250000000000e+02 4.441504294000000284e-06 1.144807989000000024e-05
9.992187500000000000e+02 3.942219590999999733e-06 1.067249691999999972e-05
9.996093750000000000e+02 4.269984850999999985e-06 1.155843491999999978e-05
1.000000000000000000e+03 3.857413601000000221e-06 1.120842167999999999e-05
1.000390625000000000e+03 2.233406375999999916e-06 7.572858454999999699e-06
1.000781250000000000e+03 1.272280653000000100e-06 6.041991588999999796e-06
1.001171875000000000e+03 6.475917617999999865e-07 4.454662549999999774e-06
1.001562500000000000e+03 4.420067956999999848e-07 3.640536608999999836e-06
1.001953125000000000e+03 3.995546238000000026e-07 3.483713981999999891e-06
1.002343750000000000e+03 3.909727806999999778e-07 3.787228164999999920e-06
1.002734375000000000e+03 3.051236330000000184e-07 3.785780394000000062e-06
1.003125000000000000e+03 3.534664169000000056e-07 3.490734342000000157e-06
1.003515625000000000e+03 3.492276230000000176e-07 4.121839773999999725e-06
1.003906250000000000e+03 3.607624702000000123e-07 4.278773766999999826e-06
1.004296875000000000e+03 3.515785869999999853e-07 3.753022448999999909e-06
1.004687500000000000e+03 4.133810065000000113e-07 3.818999845999999850e-06
1.005078125000000000e+03 3.758869368999999976e-07 3.922396866000000196e-06
1.005468750000000000e+03 3.852900739999999816e-07 4.463194535000000077e-06
1.005859375000000000e+03 3.926427942999999832e-07 5.680310833000000289e-06
1.006250000000000000e+03 3.891226658000000255e-07 4.941097979000000405e-06
1.006640625000000000e+03 4.459194703000000069e-07 4.463750765000000377e-06
1.007031250000000000e+03 4.169225459000000063e-07 4.463238719000000265e-06
1.007421875000000000e+03 4.774987932999999554e-07 4.295571425000000004e-06
1.007812500000000000e+03 5.860872415000000281e-07 4.331576869000000011e-06
1.008203125000000000e+03 5.578694702000000315e-07 3.937641437999999969e-06
1.008593750000000000e+03 5.859361167999999710e-07 4.224986823000000370e-06
1.008984375000000000e+03 5.064480916999999876e-07 4.716290928999999659e-06
1.009375000000000000e+03 5.179151124000000052e-07 4.792551315000000182e-06
1.009765625000000000e+03 5.023082570000000327e-07 4.746876005999999811e-06
1.010156250000000000e+03 5.844504791999999500e-07 3.638010272000000143e-06
1.010546875000000000e+03 7.014216036000000052e-07 3.804319674000000156e-06
1.010937500000000000e+03 7.576468956000000475e-07 3.642328769999999805e-06
1.011328125000000000e+03 8.169382610000000528e-07 3.607670626000000164e-06
1.011718750000000000e+03 7.712187683000000358e-07 3.842692272000000414e-06
1.012109375000000000e+03 7.853393808000000044e-07 3.956382571000000341e-06
1.012500000000000000e+03 9.367424732999999917e-07 4.406505994999999907e-06
1.012890625000000000e+03 9.739109153000000126e-07 4.848033277000000328e-06
1.013281250000000000e+03 1.078641161999999956e-06 4.297416546999999707e-06
1.013671875000000000e+03 1.067367520000000065e-06 4.118001242999999747e-06
1.014062500000000000e+03 1.018518100000000087e-06 5.410500609000000107e-06
1.014453125000000000e+03 1.032110324000000006e-06 5.460170303000000208e-06
1.014843750000000000e+03 9.227588755000000359e-07 5.687216193999999608e-06
1.015234375000000000e+03 1.065156522000000026e-06 5.328263929999999686e-06
1.015625000000000000e+03 1.036199052000000083e-06 5.538872289999999670e-06
1.016015625000000000e+03 7.701262819000000189e-07 5.346982669000000351e-06
1.016406250000000000e+03 8.773921711000000059e-07 5.385153717000000265e-06
1.016796875000000000e+03 8.232777078999999733e-07 5.973192793999999739e-06
1.017187500000000000e+03 6.741841949999999898e-07 6.443763263999999761e-06
1.017578125000000000e+03 6.098622100000000059e-07 6.438892773000000240e-06
1.017968750000000000e+03 5.978907466000000450e-07 5.576060403000000320e-06
1.018359375000000000e+03 5.073725816999999541e-07 6.071081383000000112e-06
1.018750000000000000e+03 4.381496911000000017e-07 6.095070687000000385e-06
1.019140625000000000e+03 4.628645835999999757e-07 6.949619529999999826e-06
1.019531250000000000e+03 3.875581558000000019e-07 7.717811111999999687e-06
1.019921875000000000e+03 4.724635587000000178e-07 8.242708718000000368e-06
1.020312500000000000e+03 4.480583301000000020e-07 7.141251916999999673e-06
1.020703125000000000e+03 4.374814133000000259e-07 7.202610910999999744e-06
1.021093750000000000e+03 4.068790105999999802e-07 5.628185013000000334e-06
1.021484375000000000e+03 3.981401414999999743e-07 6.178491247000000340e-06
1.021875000000000000e+03 4.629921790999999770e-07 6.043926591000000277e-06
1.022265625000000000e+03 4.387398908999999767e-07 5.403146753999999970e-06
1.022656250000000000e+03 3.984089128999999848e-07 6.268785694000000004e-06
1.023046875000000000e+03 4.856520398000000094e-07 6.168640106999999594e-06
1.023437500000000000e+03 5.505526491000000122e-07 6.735140559999999858e-06
1.023828125000000000e+03 5.367305410999999881e-07 4.828100395999999731e-06
1.024218750000000000e+03 6.246672152000000465e-07 5.110965679000000399e-06
1.024609375000000000e+03 7.140939150999999929e-07 5.224483782999999847e-06
1.025000000000000000e+03 6.767995799000000154e-07 5.043220634000000366e-06
1.025390625000000000e+03 6.786694414000000453e-07 5.787944036999999648e-06
1.025781250000000000e+03 8.078511052000000522e-07 5.460254433000000246e-06
1.026171875000000000e+03 8.214196489000000347e-07 5.138363177999999843e-06
1.026562500000000000e+03 8.615528597999999906e-07 4.825677255000000416e-06
1.026953125000000000e+03 1.054536254000000035e-06 3.863457077999999883e-06
1.027343750000000000e+03 1.006585940000000058e-06 4.779815223999999704e-06
1.027734375000000000e+03 1.128473517999999943e-06 4.674977091000000145e-06
1.028125000000000000e+03 1.165159797999999941e-06 4.366242276000000269e-06
1.028515625000000000e+03 1.618314795999999918e-06 3.597987746999999814e-06
1.028906250000000000e+03 1.701188507000000039e-06 3.404463632999999871e-06
1.029296875000000000e+03 1.944856077999999920e-06 4.087464283999999865e-06
1.029687500000000000e+03 1.875827588000000021e-06 3.035715308000000054e-06
1.030078125000000000e+03 2.139092729000000184e-06 3.285975474000000146e-06
1.030468750000000000e+03 2.433103946000000175e-06 4.479162084999999822e-06
1.030859375000000000e+03 3.012089761999999846e-06 5.532671446999999852e-06
1.031250000000000000e+03 3.554396332999999944e-06 6.564893666999999608e-06
1.031640625000000000e+03 3.656040229999999842e-06 7.234243382999999632e-06
1.032031250000000000e+03 3.881999687999999986e-06 6.314690697999999793e-06
1.032421875000000000e+03 3.851205191999999850e-06 5.345218348999999625e-06
1.032812500000000000e+03 3.899285484000000371e-06 5.077941724999999753e-06
1.033203125000000000e+03 4.787225974000000080e-06 3.716675640999999969e-06
1.033593750000000000e+03 4.343184157000000214e-06 3.615105585000000161e-06
1.033984375000000000e+03 4.716636528999999712e-06 3.814839923999999863e-06
1.034375000000000000e+03 4.837378055999999647e-06 3.942712571000000352e-06
1.034765625000000000e+03 5.319560959999999693e-06 3.937567898999999916e-06
1.035156250000000000e+03 5.488877574000000259e-06 4.101885103000000340e-06
1.035546875000000000e+03 4.649349661999999626e-06 3.273600115999999876e-06
1.035937500000000000e+03 4.881862523999999800e-06 3.112606068000000054e-06
1.036328125000000000e+03 4.596667915000000152e-06 2.933541812000000004e-06
1.036718750000000000e+03 4.659419904000000011e-06 2.578102753999999969e-06
1.037109375000000000e+03 4.856226622000000415e-06 2.901480214000000100e-06
1.037500000000000000e+03 5.006011336999999951e-06 2.926719673999999868e-06
1.037890625000000000e+03 4.259160461000000273e-06 2.615422207000000174e-06
1.038281250000000000e+03 3.827497633999999876e-06 2.225223471999999906e-06
1.038671875000000000e+03 3.681858919999999910e-06 1.899978799000000088e-06
1.039062500000000000e+03 3.822999071999999672e-06 1.891751256999999936e-06
1.039453125000000000e+03 3.217225401000000010e-06 1.500181618999999974e-06
1.039843750000000000e+03 2.940576394999999878e-06 1.193808057000000013e-06
1.040234375000000000e+03 2.945068601999999793e-06 1.471162186000000041e-06
1.040625000000000000e+03 2.949513295999999832e-06 1.447792663999999998e-06
1.041015625000000000e+03 2.955411813999999982e-06 1.214763594000000073e-06
1.041406250000000000e+03 2.461804711000000130e-06 1.196876172999999996e-06
1.041796875000000000e+03 2.313227934999999942e-06 1.213749942000000027e-06
1.042187500000000000e+03 2.142184375000000182e-06 1.034406511999999903e-06
1.042578125000000000e+03 1.812334311999999948e-06 8.908308874999999804e-07
1.042968750000000000e+03 1.660244177999999958e-06 7.604269857000000009e-07
1.043359375000000000e+03 1.713541470999999966e-06 6.416626782000000065e-07
1.043750000000000000e+03 1.693066128999999993e-06 5.543876996999999862e-07
1.044140625000000000e+03 1.403558164999999964e-06 5.674852790000000350e-07
1.044531250000000000e+03 1.421231628000000004e-06 6.658732793999999828e-07
1.044921875000000000e+03 1.225768274999999987e-06 8.069383798000000078e-07
1.045312500000000000e+03 1.036848112999999902e-06 7.846210179999999812e-07
1.045703125000000000e+03 1.124025569999999958e-06 8.600096850000000050e-07
1.046093750000000000e+03 1.100102767999999940e-06 8.183296679000000409e-07
1.046484375000000000e+03 9.886357242000000868e-07 1.035056632999999968e-06
1.046875000000000000e+03 9.308591621999999798e-07 9.488476603999999917e-07
1.047265625000000000e+03 1.033205911999999966e-06 9.704272911999999984e-07
1.047656250000000000e+03 9.711228055999999579e-07 9.632638645999999690e-07
1.048046875000000000e+03 8.691361824999999818e-07 7.226860475999999988e-07
1.048437500000000000e+03 7.924848011000000329e-07 7.614911763999999827e-07
1.048828125000000000e+03 7.583470250000000189e-07 7.728752013999999588e-07
1.049218750000000000e+03 6.120149148999999527e-07 9.580157692000000460e-07
1.049609375000000000e+03 7.169197021000000424e-07 9.186064439999999565e-07
1.050000000000000000e+03 7.588742025999999849e-07 7.894487635000000327e-07
1.050390625000000000e+03 6.269878785999999803e-07 8.677524926000000349e-07
1.050781250000000000e+03 6.229371300000000098e-07 9.224862079000000374e-07
1.051171875000000000e+03 6.072592327999999799e-07 9.700061846999999023e-07
1.051562500000000000e+03 6.822035286999999858e-07 9.465396695999999914e-07
1.051953125000000000e+03 5.968749386000000130e-07 8.877549787000000420e-07
1.052343750000000000e+03 5.056812707000000055e-07 8.136781274999999483e-07
1.052734375000000000e+03 5.287548613999999515e-07 6.090419373999999719e-07
1.053125000000000000e+03 5.003215055999999996e-07 5.539640963999999810e-07
1.053515625000000000e+03 4.128317748000000147e-07 5.236889101000000376e-07
1.053906250000000000e+03 4.037158693999999949e-07 5.723872437999999707e-07
1.054296875000000000e+03 4.373108447000000258e-07 6.801901460000000049e-07
1.054687500000000000e+03 4.546449859999999814e-07 6.483805610999999784e-07
1.055078125000000000e+03 3.866737260999999925e-07 5.997905681000000167e-07
1.055468750000000000e+03 3.817878004000000262e-07 5.803668575999999528e-07
1.055859375000000000e+03 3.290071691999999970e-07 5.389963153000000338e-07
1.056250000000000000e+03 3.703446872999999866e-07 6.172738293000000521e-07
1.056640625000000000e+03 3.520265516999999841e-07 6.867555801999999874e-07
1.057031250000000000e+03 2.758686048999999950e-07 6.233040284000000098e-07
1.057421875000000000e+03 3.089569435000000118e-07 6.051579745999999802e-07
1.057812500000000000e+03 3.361938604000000012e-07 5.427362273000000379e-07
1.058203125000000000e+03 3.636233242000000004e-07 5.208686839000000005e-07
1.058593750000000000e+03 3.553498208999999799e-07 4.939369294000000514e-07
1.058984375000000000e+03 3.279835306999999883e-07 4.266535046000000010e-07
1.059375000000000000e+03 2.965664919000000263e-07 4.896935960999999762e-07
1.059765625000000000e+03 2.975322338999999740e-07 4.961411189000000086e-07
1.060156250000000000e+03 2.453158144000000181e-07 5.320711702000000248e-07
1.060546875000000000e+03 2.721777565000000072e-07 4.632092766999999894e-07
1.060937500000000000e+03 2.945789460999999914e-07 4.304511806999999775e-07
1.061328125000000000e+03 2.736723784000000185e-07 4.455075182999999785e-07
1.061718750000000000e+03 2.491470821000000022e-07 5.232440473000000466e-07
1.062109375000000000e+03 3.117241908999999758e-07 4.993453796999999926e-07
1.062500000000000000e+03 2.759451508999999971e-07 5.556801095000000367e-07
1.062890625000000000e+03 2.706367190000000031e-07 4.842253767999999579e-07
1.063281250000000000e+03 2.416726865000000237e-07 5.333719022000000249e-07
1.063671875000000000e+03 2.805516186000000238e-07 5.657105182999999862e-07
1.064062500000000000e+03 2.764954605999999866e-07 4.984927636999999684e-07
1.064453125000000000e+03 2.439393119000000231e-07 5.994810176999999938e-07
1.064843750000000000e+03 2.518561492999999984e-07 7.412623246000000445e-07
1.065234375000000000e+03 2.110381864000000067e-07 6.839592237999999922e-07
1.065625000000000000e+03 2.432821367000000031e-07 5.932948896999999796e-07
1.066015625000000000e+03 2.561683683000000178e-07 5.571414234000000315e-07
1.066406250000000000e+03 2.254800382999999954e-07 5.439498782000000211e-07
1.066796875000000000e+03 1.993798292000000077e-07 6.228899201000000369e-07
1.067187500000000000e+03 2.246547345000000119e-07 5.435775325000000499e-07
1.067578125000000000e+03 2.456153969000000084e-07 4.917385276999999770e-07
1.067968750000000000e+03 2.273065671999999929e-07 5.071167856000000117e-07
1.068359375000000000e+03 2.365659372000000020e-07 4.217649309999999798e-07
1.068750000000000000e+03 2.247855452999999877e-07 4.765628411999999995e-07
1.069140625000000000e+03 1.826614408999999870e-07 5.556364932999999603e-07
1.069531250000000000e+03 2.240675419999999980e-07 5.274745946000000098e-07
1.069921875000000000e+03 2.310514158000000056e-07 4.347045007000000051e-07
1.070312500000000000e+03 2.004049430000000052e-07 5.061758023000000270e-07
1.070703125000000000e+03 2.317484811000000111e-07 5.274563611999999580e-07
1.071093750000000000e+03 1.995845758000000039e-07 5.190261346999999536e-07
1.071484375000000000e+03 1.955583023000000053e-07 4.764325220999999969e-07
1.071875000000000000e+03 2.032094515000000000e-07 5.884868907000000370e-07
1.072265625000000000e+03 2.561767094999999834e-07 7.400866913000000306e-07
1.072656250000000000e+03 2.529743401000000101e-07 7.391405256000000086e-07
1.073046875000000000e+03 2.178779905000000058e-07 7.231812980000000444e-07
1.073437500000000000e+03 2.159546962999999980e-07 8.009116231000000225e-07
1.073828125000000000e+03 2.464727224999999855e-07 7.888510735999999713e-07
1.074218750000000000e+03 2.688389586999999879e-07 9.280978348999999657e-07
1.074609375000000000e+03 2.407147181999999947e-07 1.069765391999999937e-06
1.075000000000000000e+03 2.149163803999999991e-07 1.482742995000000013e-06
1.075390625000000000e+03 1.797659360999999976e-07 1.582583684999999895e-06
1.075781250000000000e+03 2.103802168000000114e-07 1.350945416999999956e-06
1.076171875000000000e+03 2.550961581000000091e-07 1.364837393999999954e-06
1.076562500000000000e+03 2.350468024000000035e-07 1.143805852000000011e-06
1.076953125000000000e+03 2.082185087000000004e-07 1.452120997000000079e-06
1.077343750000000000e+03 2.129491673999999871e-07 1.613273016999999926e-06
1.077734375000000000e+03 2.525439654999999954e-07 1.843316890000000065e-06
1.078125000000000000e+03 2.515520461999999997e-07 1.719210294999999959e-06
1.078515625000000000e+03 2.349342437999999995e-07 1.618951524999999895e-06
1.078906250000000000e+03 2.210117958000000051e-07 1.658933649000000100e-06
1.079296875000000000e+03 2.511713783000000259e-07 1.720863247999999995e-06
1.079687500000000000e+03 2.760180463000000234e-07 1.878149651000000077e-06
1.080078125000000000e+03 2.468139542999999795e-07 2.245622551999999795e-06
1.080468750000000000e+03 2.521814363999999738e-07 2.086817410999999815e-06
1.080859375000000000e+03 2.564658702999999786e-07 1.763516515999999913e-06
1.081250000000000000e+03 2.967040362000000226e-07 1.750934009000000060e-06
1.081640625000000000e+03 3.293935492000000132e-07 1.445640979999999975e-06
1.082031250000000000e+03 2.743510401000000006e-07 1.566058089000000038e-06
1.082421875000000000e+03 2.564989702000000131e-07 1.655637578000000023e-06
1.082812500000000000e+03 3.188607783000000126e-07 1.675820582000000027e-06
1.083203125000000000e+03 2.941195570999999921e-07 1.603035876000000062e-06
1.083593750000000000e+03 2.599385997999999973e-07 1.764975333000000030e-06
1.083984375000000000e+03 2.808096088000000055e-07 1.892714520999999948e-06
1.084375000000000000e+03 3.160186116000000076e-07 1.634375858000000064e-06
1.084765625000000000e+03 3.538091806999999983e-07 1.183899343000000059e-06
1.085156250000000000e+03 3.953770742000000011e-07 1.479330867000000021e-06
1.085546875000000000e+03 3.152436763999999832e-07 1.567700449999999980e-06
1.085937500000000000e+03 3.332551175999999998e-07 1.443615037999999953e-06
1.086328125000000000e+03 3.536725442999999920e-07 1.598704363999999990e-06
1.086718750000000000e+03 3.719816010000000104e-07 1.883663529999999908e-06
1.087109375000000000e+03 3.069696624999999952e-07 1.916517709999999857e-06
1.087500000000000000e+03 2.883108627000000141e-07 1.718092539000000053e-06
1.087890625000000000e+03 3.179294791000000263e-07 1.727747273000000057e-06
1.088281250000000000e+03 3.264590810999999963e-07 1.968165076000000006e-06
1.088671875000000000e+03 3.584042809999999980e-07 1.831179095000000016e-06
1.089062500000000000e+03 3.280379280999999877e-07 1.790453565999999961e-06
1.089453125000000000e+03 3.175183970999999774e-07 1.611745806000000102e-06
1.089843750000000000e+03 3.829707724999999906e-07 1.547017203000000010e-06
1.090234375000000000e+03 3.549397981000000041e-07 1.362117527000000000e-06
1.090625000000000000e+03 3.179320513999999975e-07 1.249783605999999910e-06
1.091015625000000000e+03 3.153313249999999942e-07 1.556993175999999895e-06
1.091406250000000000e+03 3.262144065000000042e-07 1.253563956000000066e-06
1.091796875000000000e+03 3.029807445999999997e-07 1.199798346999999970e-06
1.092187500000000000e+03 3.701347770999999789e-07 1.206100041000000023e-06
1.092578125000000000e+03 3.554638360000000263e-07 1.091818711000000081e-06
1.092968750000000000e+03 3.630785185000000185e-07 9.504281340000000284e-07
1.093359375000000000e+03 4.058167870999999770e-07 7.496519991000000129e-07
1.093750000000000000e+03 4.285052840000000090e-07 5.540518207000000442e-07
1.094140625000000000e+03 4.016834968000000237e-07 5.424875429000000481e-07
1.094531250000000000e+03 3.353284205999999820e-07 4.861713868999999988e-07
1.094921875000000000e+03 2.979545888000000246e-07 4.412574514999999886e-07
1.095312500000000000e+03 3.628670952000000066e-07 3.169683711000000006e-07
1.095703125000000000e+03 3.435347782000000174e-07 2.189619464999999901e-07
1.096093750000000000e+03 3.795463121000000178e-07 1.781141936000000114e-07
1.096484375000000000e+03 3.470228282999999932e-07 1.685349082999999890e-07
1.096875000000000000e+03 2.830345093999999921e-07 1.436799747000000037e-07
1.097265625000000000e+03 3.630635762000000149e-07 1.333530758000000107e-07
1.097656250000000000e+03 3.719927604000000241e-07 1.209995919999999873e-07
1.098046875000000000e+03 3.414486135999999984e-07 9.905911536999999970e-08
1.098437500000000000e+03 3.061694768000000132e-07 9.068169733999999482e-08
1.098828125000000000e+03 3.072388498999999794e-07 1.113223024999999947e-07
1.099218750000000000e+03 3.258944911000000223e-07 1.168427062000000051e-07
1.099609375000000000e+03 3.953642504000000062e-07 1.371299367000000090e-07
1.100000000000000000e+03 4.029578246000000210e-07 1.223680654000000053e-07
1.100390625000000000e+03 4.397743861999999919e-07 1.422233987999999905e-07
1.100781250000000000e+03 4.574128575000000069e-07 1.456348366999999993e-07
1.101171875000000000e+03 3.734675411999999856e-07 1.433695447999999932e-07
1.101562500000000000e+03 3.714761747999999934e-07 1.366340622000000077e-07
1.101953125000000000e+03 3.627037895999999890e-07 1.324968945000000129e-07
1.102343750000000000e+03 3.893523224000000147e-07 1.469436546000000078e-07
1.102734375000000000e+03 4.081383582999999851e-07 1.679637740000000084e-07
1.103125000000000000e+03 4.064338073000000246e-07 1.784488431999999884e-07
1.103515625000000000e+03 4.405059889000000054e-07 2.091945778999999976e-07
1.103906250000000000e+03 3.280954651999999836e-07 2.150442028000000082e-07
1.104296875000000000e+03 3.243468903999999908e-07 2.318364323000000027e-07
1.104687500000000000e+03 3.758767232000000157e-07 2.630151896000000237e-07
1.105078125000000000e+03 3.843638438000000130e-07 2.514131590000000236e-07
1.105468750000000000e+03 3.324791043000000139e-07 1.953588326999999872e-07
1.105859375000000000e+03 4.031075119000000203e-07 1.832106158000000051e-07
1.106250000000000000e+03 4.169537165999999883e-07 1.814303888999999907e-07
1.106640625000000000e+03 4.014543319000000076e-07 2.234338582999999871e-07
1.107031250000000000e+03 3.508553821999999737e-07 2.498607918999999815e-07
1.107421875000000000e+03 3.515090960999999739e-07 2.275248564000000080e-07
1.107812500000000000e+03 3.302953422000000204e-07 2.243315090999999874e-07
1.108203125000000000e+03 3.200050896000000145e-07 2.409094591999999910e-07
1.108593750000000000e+03 3.541965065000000149e-07 2.349912702000000064e-07
1.108984375000000000e+03 3.297215976999999787e-07 2.547340450000000142e-07
1.109375000000000000e+03 3.689853589000000019e-07 2.395394631999999873e-07
1.109765625000000000e+03 4.242384592000000043e-07 2.514375582999999746e-07
1.110156250000000000e+03 4.345143370000000005e-07 2.429813624999999886e-07
1.110546875000000000e+03 3.996996581999999794e-07 2.758304548999999901e-07
1.110937500000000000e+03 3.725917364000000074e-07 3.103055475000000256e-07
1.111328125000000000e+03 3.724154935999999753e-07 3.206494976000000013e-07
1.111718750000000000e+03 3.576613675999999937e-07 3.502725589000000224e-07
1.112109375000000000e+03 3.692259479999999969e-07 4.050865841000000010e-07
1.112500000000000000e+03 3.110693800000000196e-07 3.833715273000000164e-07
1.112890625000000000e+03 3.641421417000000063e-07 4.406819669000000193e-07
1.113281250000000000e+03 3.624805260000000029e-07 4.680446634000000084e-07
1.113671875000000000e+03 3.634009305999999938e-07 4.526944741999999794e-07
1.114062500000000000e+03 3.930517958000000024e-07 6.014137879000000445e-07
1.114453125000000000e+03 3.177737770999999774e-07 5.798552653999999621e-07
1.114843750000000000e+03 3.050939755000000092e-07 6.189326456999999491e-07
1.115234375000000000e+03 3.268967943000000243e-07 7.621161783999999840e-07
1.115625000000000000e+03 3.638473066000000106e-07 6.089275062999999517e-07
1.116015625000000000e+03 3.297385070999999922e-07 6.938223928999999786e-07
1.116406250000000000e+03 4.114007237000000119e-07 8.668057214999999556e-07
1.116796875000000000e+03 3.607448800000000067e-07 9.597290207000000155e-07
1.117187500000000000e+03 3.143803550000000040e-07 9.751006208000000819e-07
1.117578125000000000e+03 3.876421728000000000e-07 1.308098467000000071e-06
1.117968750000000000e+03 4.601202792000000163e-07 1.490585896999999948e-06
1.118359375000000000e+03 4.577547891000000090e-07 1.495249542000000031e-06
1.118750000000000000e+03 3.936943123999999786e-07 1.424608348999999989e-06
1.119140625000000000e+03 3.738215778999999801e-07 1.752058120000000043e-06
1.119531250000000000e+03 4.028241765999999813e-07 2.260159429000000083e-06
1.119921875000000000e+03 4.627790156000000159e-07 2.340524204999999898e-06
1.120312500000000000e+03 4.155203958000000214e-07 2.286529507000000039e-06
1.120703125000000000e+03 4.433713065999999755e-07 2.659296274999999825e-06
1.121093750000000000e+03 4.759752136999999958e-07 2.437758512999999939e-06
1.121484375000000000e+03 4.398710000999999771e-07 2.325032386000000140e-06
1.121875000000000000e+03 4.015179593999999995e-07 3.311121421999999936e-06
1.122265625000000000e+03 3.462624381000000029e-07 4.136555352000000164e-06
1.122656250000000000e+03 4.159111260999999999e-07 3.658583817000000064e-06
1.123046875000000000e+03 5.253350161000000122e-07 3.391420073000000123e-06
1.123437500000000000e+03 4.983366456000000301e-07 3.207748309000000021e-06
1.123828125000000000e+03 5.077231382000000404e-07 2.582863089000000123e-06
1.124218750000000000e+03 4.689620795999999799e-07 2.698038381999999939e-06
1.124609375000000000e+03 4.648509946000000128e-07 3.310057685000000002e-06
1.125000000000000000e+03 4.700791922000000085e-07 2.810183463000000050e-06
1.125390625000000000e+03 5.271581215999999474e-07 3.114833710999999803e-06
1.125781250000000000e+03 4.352620923999999932e-07 3.189924441000000194e-06
1.126171875000000000e+03 3.944742598999999844e-07 2.811824311000000115e-06
1.126562500000000000e+03 4.669319767000000258e-07 2.737389677999999867e-06
1.126953125000000000e+03 4.553422026000000169e-07 2.935295540000000001e-06
1.127343750000000000e+03 4.688093660000000035e-07 2.815717011999999872e-06
1.127734375000000000e+03 4.674726591000000219e-07 2.504605812999999932e-06
1.128125000000000000e+03 4.562340467000000075e-07 2.915414406999999924e-06
1.128515625000000000e+03 4.770246512000000459e-07 3.279342779999999849e-06
1.128906250000000000e+03 5.360039695999999505e-07 3.328857528000000103e-06
1.129296875000000000e+03 4.768617617999999923e-07 3.214085033000000091e-06
1.129687500000000000e+03 5.205514165000000422e-07 3.328672319999999960e-06
1.130078125000000000e+03 5.335286256000000519e-07 3.172986363000000133e-06
1.130468750000000000e+03 4.643759823999999963e-07 2.445194379999999841e-06
1.130859375000000000e+03 4.670346432000000181e-07 2.673325797000000183e-06
1.131250000000000000e+03 5.067282493000000510e-07 3.366869999000000022e-06
1.131640625000000000e+03 5.534371835999999803e-07 3.097332443000000030e-06
1.132031250000000000e+03 5.628491348000000361e-07 3.825966943000000346e-06
1.132421875000000000e+03 4.659597849999999859e-07 3.787799526000000157e-06
1.132812500000000000e+03 4.315093565000000255e-07 2.803265088999999796e-06
1.133203125000000000e+03 4.754291975000000167e-07 2.678811531000000091e-06
1.133593750000000000e+03 4.914968793999999620e-07 3.102787914000000168e-06
1.133984375000000000e+03 5.016378229999999751e-07 3.268837359000000042e-06
1.134375000000000000e+03 4.911716679999999860e-07 2.619383907000000031e-06
1.134765625000000000e+03 5.209651465000000086e-07 2.674321442000000024e-06
1.135156250000000000e+03 5.107066699000000206e-07 2.317098241999999992e-06
1.135546875000000000e+03 4.858318007000000132e-07 2.662151569000000079e-06
1.135937500000000000e+03 5.622373349000000362e-07 2.877438252000000028e-06
1.136328125000000000e+03 5.784133574999999528e-07 2.457825307000000002e-06
1.136718750000000000e+03 5.298325945999999837e-07 2.322838939999999821e-06
1.137109375000000000e+03 5.202789759000000201e-07 2.284253140000000150e-06
1.137500000000000000e+03 5.320402265000000192e-07 2.134804342000000165e-06
1.137890625000000000e+03 5.549117375000000399e-07 1.936144331999999857e-06
1.138281250000000000e+03 5.678892114000000149e-07 1.989637122000000169e-06
1.138671875000000000e+03 6.124660194999999912e-07 1.752387379000000005e-06
1.139062500000000000e+03 6.050289038000000165e-07 1.821910059999999940e-06
1.139453125000000000e+03 5.834296778000000368e-07 1.739399956000000077e-06
1.139843750000000000e+03 6.491774557000000181e-07 1.993552672000000118e-06
1.140234375000000000e+03 5.914407648999999551e-07 1.804866215000000022e-06
1.140625000000000000e+03 5.137006421999999904e-07 1.720581501000000011e-06
1.141015625000000000e+03 4.783010595999999885e-07 1.579348139999999993e-06
1.141406250000000000e+03 6.349824724999999549e-07 1.536298277999999907e-06
1.141796875000000000e+03 5.842883463000000465e-07 1.493145069000000059e-06
1.142187500000000000e+03 6.514859004999999712e-07 1.268945619000000033e-06
1.142578125000000000e+03 6.295249964999999549e-07 1.166603180999999976e-06
1.142968750000000000e+03 6.761463579000000314e-07 1.101373275000000096e-06
1.143359375000000000e+03 8.373828863999999653e-07 1.253691589999999943e-06
1.143750000000000000e+03 6.994803220000000173e-07 1.414301602999999944e-06
1.144140625000000000e+03 5.795001316999999587e-07 1.099304436000000001e-06
1.144531250000000000e+03 7.870930330999999485e-07 1.142556831000000080e-06
1.144921875000000000e+03 8.920667438000000242e-07 1.233236826000000077e-06
1.145312500000000000e+03 8.652406819999999700e-07 1.315273923000000094e-06
1.145703125000000000e+03 9.208005710999999620e-07 1.293529813999999924e-06
1.146093750000000000e+03 1.009920898000000061e-06 1.227956879000000106e-06
1.146484375000000000e+03 1.068755901000000056e-06 1.064447540000000002e-06
1.146875000000000000e+03 1.001419024999999934e-06 9.248303627000000382e-07
1.147265625000000000e+03 9.640185425999999482e-07 1.074073752000000093e-06
1.147656250000000000e+03 9.566600723000001055e-07 1.135168400999999990e-06
1.148046875000000000e+03 1.009545714999999951e-06 1.067410795999999923e-06
1.148437500000000000e+03 1.117007025999999927e-06 1.127082338000000068e-06
1.148828125000000000e+03 9.456448748999999701e-07 1.036789176999999987e-06
1.149218750000000000e+03 9.596970934999999892e-07 9.676720921999999907e-07
1.149609375000000000e+03 1.176080500000000047e-06 1.034184231999999959e-06
1.150000000000000000e+03 1.498049908999999985e-06 1.172083316000000009e-06
1.150390625000000000e+03 1.566384927000000007e-06 1.277737031999999933e-06
1.150781250000000000e+03 1.457414260000000073e-06 1.224201874000000091e-06
1.151171875000000000e+03 1.512553042999999949e-06 1.308350858999999979e-06
1.151562500000000000e+03 1.557908322999999957e-06 1.577645556000000021e-06
1.151953125000000000e+03 1.575906353999999990e-06 1.553074751999999897e-06
1.152343750000000000e+03 1.592377173999999988e-06 1.483145035999999929e-06
1.152734375000000000e+03 1.511450266999999961e-06 1.329382582000000059e-06
1.153125000000000000e+03 1.801629308000000051e-06 1.331446655000000017e-06
1.153515625000000000e+03 1.925865730999999946e-06 1.529377483000000082e-06
1.153906250000000000e+03 1.622430988000000093e-06 1.631529492000000009e-06
1.154296875000000000e+03 1.767049694999999937e-06 1.845073946999999962e-06
1.154687500000000000e+03 1.670868985999999901e-06 1.693858711000000038e-06
1.155078125000000000e+03 1.695523467000000008e-06 1.640259396000000084e-06
1.155468750000000000e+03 1.851324269999999909e-06 1.899177743000000008e-06
1.155859375000000000e+03 1.900089560999999959e-06 2.172099282999999968e-06
1.156250000000000000e+03 1.599472736000000093e-06 1.794491831000000048e-06
1.156640625000000000e+03 1.759948533999999956e-06 1.815497074999999896e-06
1.157031250000000000e+03 1.450306441000000081e-06 1.666622209999999947e-06
1.157421875000000000e+03 1.577124581999999922e-06 1.724607055999999944e-06
1.157812500000000000e+03 1.723475379000000044e-06 1.795464174000000065e-06
1.158203125000000000e+03 1.476905154000000058e-06 1.703830145000000080e-06
1.158593750000000000e+03 1.545599543000000006e-06 1.856849346000000017e-06
1.158984375000000000e+03 1.924058135000000208e-06 2.328852154000000136e-06
1.159375000000000000e+03 1.369695628999999910e-06 2.014008192000000185e-06
1.159765625000000000e+03 1.202423719000000087e-06 1.682993919999999990e-06
1.160156250000000000e+03 1.239420269000000093e-06 1.775955576999999919e-06
1.160546875000000000e+03 1.375740164999999920e-06 1.834929258999999940e-06
1.160937500000000000e+03 1.283867211000000068e-06 1.993404232999999840e-06
1.161328125000000000e+03 1.200208181000000097e-06 1.846438495999999900e-06
1.161718750000000000e+03 1.121717957999999913e-06 1.517540349000000017e-06
1.162109375000000000e+03 1.048023627999999909e-06 1.507400351000000067e-06
1.162500000000000000e+03 1.029404755999999934e-06 1.496498032999999945e-06
1.162890625000000000e+03 9.669124207999999186e-07 1.548896066999999927e-06
1.163281250000000000e+03 8.546663374999999651e-07 1.536035446000000033e-06
1.163671875000000000e+03 7.786277773999999944e-07 1.258836942999999990e-06
1.164062500000000000e+03 6.877638602999999971e-07 1.297237155999999942e-06
1.164453125000000000e+03 7.858671635999999846e-07 1.618251395999999904e-06
1.164843750000000000e+03 7.868936771000000461e-07 1.651541661999999918e-06
1.165234375000000000e+03 7.919113971000000088e-07 1.613522230999999952e-06
1.165625000000000000e+03 7.807705334000000305e-07 1.595687315999999968e-06
1.166015625000000000e+03 7.112352930999999486e-07 1.393146408000000050e-06
1.166406250000000000e+03 6.518151595000000397e-07 1.571925588000000004e-06
1.166796875000000000e+03 5.574944009000000061e-07 1.446245629999999947e-06
1.167187500000000000e+03 4.941864838000000208e-07 1.347274239000000044e-06
1.167578125000000000e+03 5.806907072000000075e-07 1.333680804000000073e-06
1.167968750000000000e+03 5.551261870999999759e-07 1.344381874000000100e-06
1.168359375000000000e+03 5.735631040999999609e-07 1.410088115999999938e-06
1.168750000000000000e+03 5.151198529999999660e-07 1.528760576000000011e-06
1.169140625000000000e+03 5.061483387999999827e-07 1.624920857999999957e-06
1.169531250000000000e+03 4.740646866999999947e-07 1.421120714999999903e-06
1.169921875000000000e+03 4.896173337999999868e-07 1.303356440999999946e-06
1.170312500000000000e+03 5.123095000999999676e-07 1.578942467000000031e-06
1.170703125000000000e+03 4.897023344000000271e-07 1.277756854000000051e-06
1.171093750000000000e+03 4.962762043000000004e-07 1.392590026000000046e-06
1.171484375000000000e+03 4.392799302000000010e-07 1.470542101999999986e-06
1.171875000000000000e+03 3.425720058000000104e-07 1.598471189000000018e-06
1.172265625000000000e+03 3.895348447999999774e-07 1.608465925999999995e-06
1.172656250000000000e+03 4.160732966999999766e-07 1.620239206000000093e-06
1.173046875000000000e+03 4.642678307999999910e-07 1.360326273000000038e-06
1.173437500000000000e+03 4.885542780999999928e-07 1.780266358000000069e-06
1.173828125000000000e+03 5.344540614000000188e-07 2.048978345999999792e-06
1.174218750000000000e+03 5.546500402000000362e-07 1.940370680999999933e-06
1.174609375000000000e+03 6.774925976000000343e-07 2.240917901000000040e-06
1.175000000000000000e+03 6.256577160000000317e-07 2.158646570000000128e-06
1.175390625000000000e+03 6.558846710000000240e-07 2.119409062000000036e-06
1.175781250000000000e+03 6.621861380999999640e-07 2.134063357999999885e-06
1.176171875000000000e+03 5.877258575000000436e-07 2.300036540999999888e-06
1.176562500000000000e+03 4.230745526999999765e-07 2.518362364000000164e-06
1.176953125000000000e+03 3.416661273000000062e-07 2.829230251000000100e-06
1.177343750000000000e+03 3.171090930000000040e-07 2.907411112999999868e-06
1.177734375000000000e+03 3.322262587999999963e-07 2.994452312000000105e-06
1.178125000000000000e+03 3.353378020000000046e-07 3.455613175999999938e-06
1.178515625000000000e+03 3.423482125000000192e-07 4.372942153000000009e-06
1.178906250000000000e+03 3.408267512999999937e-07 4.823798843999999919e-06
1.179296875000000000e+03 2.837491271000000143e-07 4.653723843999999688e-06
1.179687500000000000e+03 3.113222445000000002e-07 4.958002464999999737e-06
1.180078125000000000e+03 3.662909123999999861e-07 5.195835825999999600e-06
1.180468750000000000e+03 3.527702594999999901e-07 5.548983083999999774e-06
1.180859375000000000e+03 3.775000943000000206e-07 5.836823870999999626e-06
1.181250000000000000e+03 3.609769955000000006e-07 5.966912661999999974e-06
1.181640625000000000e+03 3.794780694999999924e-07 4.916562128999999809e-06
1.182031250000000000e+03 3.356069515999999999e-07 4.843618542999999702e-06
1.182421875000000000e+03 3.009707665000000022e-07 4.568370400999999844e-06
1.182812500000000000e+03 3.159786458000000228e-07 5.537223574000000287e-06
1.183203125000000000e+03 3.820781717999999871e-07 4.987213612000000120e-06
1.183593750000000000e+03 3.293666532000000157e-07 4.473009964999999823e-06
1.183984375000000000e+03 3.587751134999999963e-07 4.161323621000000319e-06
1.184375000000000000e+03 3.802389136000000198e-07 4.423539098000000246e-06
1.184765625000000000e+03 3.197961250999999857e-07 3.881499141000000188e-06
1.185156250000000000e+03 3.152668274000000012e-07 4.097325410000000201e-06
1.185546875000000000e+03 2.894647824000000150e-07 2.995204342000000008e-06
1.185937500000000000e+03 2.704710491999999962e-07 2.608969274999999959e-06
1.186328125000000000e+03 2.355164240000000055e-07 2.637984923999999930e-06
1.186718750000000000e+03 2.186305689999999924e-07 2.936337486999999878e-06
1.187109375000000000e+03 2.472065760000000217e-07 2.838329966000000067e-06
1.187500000000000000e+03 2.698005962999999971e-07 2.958442026000000110e-06
1.187890625000000000e+03 2.140303429999999917e-07 2.498125947000000058e-06
1.188281250000000000e+03 2.012650679000000094e-07 2.024674157000000029e-06
1.188671875000000000e+03 2.132339212000000101e-07 1.754299532000000081e-06
1.189062500000000000e+03 1.869730925000000074e-07 2.102771797000000088e-06
1.189453125000000000e+03 1.756938521999999941e-07 1.883414012999999948e-06
1.189843750000000000e+03 1.681649457999999966e-07 1.310466226999999980e-06
1.190234375000000000e+03 1.366701222000000015e-07 1.229271872999999960e-06
1.190625000000000000e+03 1.347153925999999884e-07 1.141482730000000031e-06
1.191015625000000000e+03 1.484038903999999882e-07 1.111146337000000100e-06
1.191406250000000000e+03 1.229611779999999956e-07 1.029533069999999948e-06
1.191796875000000000e+03 1.248785709999999950e-07 1.200726961000000073e-06
1.192187500000000000e+03 1.527021033999999964e-07 1.269439280000000052e-06
1.192578125000000000e+03 1.320532137999999901e-07 1.142483141000000009e-06
1.192968750000000000e+03 1.193862075999999879e-07 1.200001486000000042e-06
1.193359375000000000e+03 1.423699085000000092e-07 1.089621027999999956e-06
1.193750000000000000e+03 1.386730073999999928e-07 1.027488894999999960e-06
1.194140625000000000e+03 1.121977763999999981e-07 9.413932570999999656e-07
1.194531250000000000e+03 1.032785033000000034e-07 9.180030799000000219e-07
1.194921875000000000e+03 9.319063299999999599e-08 8.320507361000000338e-07
1.195312500000000000e+03 9.149650373999999699e-08 9.555941416000000587e-07
1.195703125000000000e+03 8.311089584000000473e-08 9.409289504000000316e-07
1.196093750000000000e+03 7.637007469000000572e-08 7.970038660999999666e-07
1.196484375000000000e+03 8.461597730999999405e-08 7.941941941000000348e-07
1.196875000000000000e+03 8.813641796999999564e-08 8.226151799999999759e-07
1.197265625000000000e+03 8.847906828000000493e-08 8.870957796999999758e-07
1.197656250000000000e+03 9.873066018999999520e-08 9.316698263000000462e-07
1.198046875000000000e+03 1.086795865000000000e-07 9.575535808999999402e-07
1.198437500000000000e+03 1.146857833999999992e-07 8.217309773000000487e-07
1.198828125000000000e+03 1.024414537000000046e-07 6.624295265000000127e-07
1.199218750000000000e+03 9.686777811000000612e-08 7.383427987000000097e-07
1.199609375000000000e+03 1.101109591999999994e-07 9.299967485999999690e-07
1.200000000000000000e+03 1.175579954000000014e-07 8.546606632000000175e-07
1.200390625000000000e+03 7.994926770000000436e-08 5.537818389000000052e-07
1.200781250000000000e+03 7.361047338000000106e-08 5.812756867000000406e-07
1.201171875000000000e+03 8.457536843999999895e-08 6.255226682999999544e-07
1.201562500000000000e+03 8.066996631999999760e-08 5.204583585000000175e-07
1.201953125000000000e+03 7.663723828999999666e-08 6.284774124999999579e-07
1.202343750000000000e+03 9.083195203000000142e-08 6.449063184999999555e-07
1.202734375000000000e+03 8.459576745000000473e-08 6.645724337999999729e-07
1.203125000000000000e+03 8.390417783999999459e-08 6.810253229999999791e-07
1.203515625000000000e+03 8.892656965999999697e-08 6.961087458000000181e-07
1.203906250000000000e+03 9.754329060999999686e-08 6.848171734999999779e-07
1.204296875000000000e+03 9.966975203999999818e-08 6.938903327999999754e-07
1.204687500000000000e+03 1.119256383000000013e-07 7.140510933000000241e-07
1.205078125000000000e+03 9.251909248000000449e-08 5.450269304999999868e-07
1.205468750000000000e+03 9.020886033000000526e-08 5.200859371999999626e-07
1.205859375000000000e+03 9.807436455000000480e-08 6.045278656999999508e-07
1.206250000000000000e+03 7.768675145000000043e-08 5.025250897999999740e-07
1.206640625000000000e+03 8.696236402000000132e-08 5.384593400999999754e-07
1.207031250000000000e+03 8.958614691999999750e-08 6.403507111000000463e-07
1.207421875000000000e+03 9.271290665999999351e-08 6.772680476999999772e-07
1.207812500000000000e+03 9.719108861000000317e-08 6.028496054999999735e-07
1.208203125000000000e+03 9.078741845999999436e-08 6.121193214999999786e-07
1.208593750000000000e+03 1.116537082999999998e-07 6.533534921999999624e-07
1.208984375000000000e+03 8.921549407999999916e-08 5.539276298000000263e-07
1.209375000000000000e+03 9.449301058999999973e-08 6.302668885000000339e-07
1.209765625000000000e+03 9.497397125000000222e-08 6.454516536999999524e-07
1.210156250000000000e+03 9.925731765000000614e-08 6.175387421000000204e-07
1.210546875000000000e+03 1.145012560999999980e-07 6.131766273000000471e-07
1.210937500000000000e+03 1.072175254000000052e-07 6.517394268999999494e-07
1.211328125000000000e+03 9.040125594999999472e-08 6.226262177999999598e-07
1.211718750000000000e+03 9.095918810000000280e-08 5.862049259000000017e-07
1.212109375000000000e+03 9.757718493000000305e-08 5.911783108999999699e-07
1.212500000000000000e+03 8.518486080000000009e-08 5.192552616999999593e-07
1.212890625000000000e+03 8.694709076999999895e-08 5.092854918999999606e-07
1.213281250000000000e+03 1.106567672999999965e-07 6.571783290999999545e-07
1.213671875000000000e+03 1.161846893999999947e-07 6.944974798000000058e-07
1.214062500000000000e+03 1.019259083999999995e-07 5.403260995999999760e-07
1.214453125000000000e+03 9.285940688000000055e-08 4.532952661000000172e-07
1.214843750000000000e+03 1.033280396999999983e-07 5.726127393999999536e-07
1.215234375000000000e+03 1.017603520999999941e-07 5.638498870000000234e-07
1.215625000000000000e+03 1.206957821000000092e-07 6.509566801000000488e-07
1.216015625000000000e+03 1.141795911999999961e-07 6.676840527000000334e-07
1.216406250000000000e+03 1.093775690999999951e-07 6.198479056000000289e-07
1.216796875000000000e+03 1.022424097999999982e-07 5.577846965999999676e-07
1.217187500000000000e+03 8.626672676999999859e-08 5.966753554999999538e-07
1.217578125000000000e+03 1.066520275999999966e-07 5.965149249999999578e-07
1.217968750000000000e+03 1.085082613000000002e-07 5.979740449000000407e-07
1.218359375000000000e+03 1.099887636999999989e-07 7.200885933000000277e-07
1.218750000000000000e+03 1.290527822000000043e-07 6.762871553999999596e-07
1.219140625000000000e+03 1.074564878999999946e-07 5.239988387999999611e-07
1.219531250000000000e+03 1.202438547999999881e-07 5.829466839000000353e-07
1.219921875000000000e+03 1.074899944999999983e-07 5.426133603999999524e-07
1.220312500000000000e+03 9.498197198000000441e-08 4.973182652999999738e-07
1.220703125000000000e+03 9.197109030000000411e-08 5.376327501000000220e-07
1.221093750000000000e+03 9.283267160999999427e-08 5.304696261000000526e-07
1.221484375000000000e+03 1.112057624999999954e-07 5.765750450000000173e-07
1.221875000000000000e+03 1.075077265999999945e-07 5.021317115000000249e-07
1.222265625000000000e+03 1.199740999000000098e-07 6.747514707000000076e-07
1.222656250000000000e+03 1.178271543999999965e-07 6.804938329999999554e-07
1.223046875000000000e+03 1.075861638999999990e-07 6.365170222999999935e-07
1.223437500000000000e+03 1.059336744000000029e-07 6.612672088000000414e-07
1.223828125000000000e+03 1.033939085000000048e-07 6.102353500999999789e-07
1.224218750000000000e+03 1.085121103999999947e-07 5.829835665999999853e-07
1.224609375000000000e+03 1.266537571999999991e-07 5.464994037999999953e-07
1.225000000000000000e+03 1.309214993000000068e-07 5.871743562000000515e-07
1.225390625000000000e+03 1.090536154999999998e-07 5.341903212999999528e-07
1.225781250000000000e+03 1.115960387999999947e-07 5.926804795999999980e-07
1.226171875000000000e+03 1.418792731999999972e-07 6.653821900999999650e-07
1.226562500000000000e+03 1.149022757999999974e-07 6.354690222999999699e-07
1.226953125000000000e+03 1.171654966000000001e-07 6.847100433000000037e-07
1.227343750000000000e+03 1.685267940000000047e-07 7.290294285999999707e-07
1.227734375000000000e+03 1.575803309000000001e-07 7.947200098999999736e-07
1.228125000000000000e+03 1.322858683000000068e-07 7.883989477000000291e-07
1.228515625000000000e+03 1.560900404000000097e-07 7.145223603999999865e-07
1.228906250000000000e+03 1.647457436000000026e-07 6.669429172999999673e-07
1.229296875000000000e+03 1.437306742999999988e-07 8.219273827000000263e-07
1.229687500000000000e+03 1.552212149000000014e-07 7.862142020000000462e-07
1.230078125000000000e+03 1.400981479000000007e-07 7.594735569000000276e-07
1.230468750000000000e+03 1.668984673999999968e-07 8.391035523000000219e-07
1.230859375000000000e+03 2.016840182999999922e-07 8.025291685999999967e-07
1.231250000000000000e+03 1.793111054000000006e-07 8.378457556000000317e-07
1.231640625000000000e+03 1.639133279999999921e-07 7.292157716999999651e-07
1.232031250000000000e+03 1.695010474999999905e-07 6.677640978000000442e-07
1.232421875000000000e+03 1.892259104000000010e-07 9.290841744999999546e-07
1.232812500000000000e+03 2.283234722000000074e-07 9.287071759999999825e-07
1.233203125000000000e+03 2.481087851000000242e-07 1.089221634999999904e-06
1.233593750000000000e+03 2.200062015000000078e-07 1.011334019000000011e-06
1.233984375000000000e+03 2.641444640999999968e-07 1.123311898000000074e-06
1.234375000000000000e+03 2.801251592999999817e-07 1.145772554000000075e-06
1.234765625000000000e+03 2.635328344000000214e-07 1.163065613999999917e-06
1.235156250000000000e+03 2.406202795000000014e-07 1.166948025999999937e-06
1.235546875000000000e+03 2.162549977000000074e-07 1.215664063000000042e-06
1.235937500000000000e+03 2.169686696000000027e-07 1.136483091999999910e-06
1.236328125000000000e+03 2.395546135000000042e-07 1.238383389999999964e-06
1.236718750000000000e+03 2.599384863000000091e-07 1.127273901000000077e-06
1.237109375000000000e+03 2.944267811000000146e-07 1.318156453000000043e-06
1.237500000000000000e+03 2.401875784999999862e-07 1.266472620000000065e-06
1.237890625000000000e+03 2.543017223000000055e-07 1.345902881000000076e-06
1.238281250000000000e+03 2.604320344000000100e-07 1.276519559999999990e-06
1.238671875000000000e+03 2.815455049999999765e-07 1.277578909000000101e-06
1.239062500000000000e+03 3.194870287000000214e-07 1.310714836000000035e-06
1.239453125000000000e+03 2.861277625000000182e-07 1.621494959999999989e-06
1.239843750000000000e+03 3.444987991000000004e-07 1.684957671000000043e-06
1.240234375000000000e+03 3.167930928000000262e-07 1.575142520999999941e-06
1.240625000000000000e+03 3.182248060000000166e-07 1.712179949000000103e-06
1.241015625000000000e+03 3.297882137000000117e-07 1.684405073000000001e-06
1.241406250000000000e+03 3.107120522999999984e-07 1.802991587000000013e-06
1.241796875000000000e+03 2.928521140999999925e-07 1.814324088999999967e-06
1.242187500000000000e+03 2.894879712999999904e-07 2.197556937999999791e-06
1.242578125000000000e+03 3.117735002999999943e-07 1.981346633999999957e-06
1.242968750000000000e+03 3.454503743000000048e-07 1.834706071000000090e-06
1.243359375000000000e+03 3.295312449000000081e-07 1.928986277000000170e-06
1.243750000000000000e+03 3.412817521999999888e-07 2.159026519000000162e-06
1.244140625000000000e+03 3.520471303999999778e-07 2.374457253000000142e-06
1.244531250000000000e+03 3.642221111000000178e-07 2.381498190999999880e-06
1.244921875000000000e+03 3.785901974000000106e-07 2.329899850999999908e-06
1.245312500000000000e+03 3.433371622999999897e-07 2.311493877999999834e-06
1.245703125000000000e+03 3.536915341999999822e-07 2.376657660000000195e-06
1.246093750000000000e+03 3.652079211000000231e-07 2.384097309999999950e-06
1.246484375000000000e+03 3.444872613999999803e-07 1.968291724999999804e-06
1.246875000000000000e+03 3.075042167000000064e-07 2.216498411000000141e-06
1.247265625000000000e+03 3.141939741000000208e-07 2.253087471999999949e-06
1.247656250000000000e+03 3.140352080000000060e-07 2.249978425000000038e-06
1.248046875000000000e+03 3.716830208000000136e-07 2.628102310999999895e-06
1.248437500000000000e+03 3.631579205000000046e-07 2.953873859999999834e-06
1.248828125000000000e+03 3.842039429000000005e-07 3.052294166000000207e-06
1.249218750000000000e+03 3.990730295000000171e-07 3.216792642999999947e-06
1.249609375000000000e+03 3.475195540000000011e-07 3.378175265000000068e-06
1.250000000000000000e+03 3.303082417000000146e-07 3.029038732999999928e-06
1.250390625000000000e+03 3.130332452000000000e-07 3.109357660999999871e-06
1.250781250000000000e+03 3.215666490000000074e-07 3.404603446999999884e-06
1.251171875000000000e+03 3.255768076000000158e-07 3.364153915000000131e-06
1.251562500000000000e+03 3.091641301000000182e-07 3.191908468000000106e-06
1.251953125000000000e+03 2.915876784999999754e-07 3.264657767000000064e-06
1.252343750000000000e+03 2.802739764999999798e-07 2.712824776000000188e-06
1.252734375000000000e+03 2.546436916999999964e-07 2.928921290999999864e-06
1.253125000000000000e+03 2.522392003999999775e-07 3.024201227999999996e-06
1.253515625000000000e+03 2.605650771999999825e-07 2.913622547999999992e-06
1.253906250000000000e+03 2.291830107999999917e-07 2.700689400999999811e-06
1.254296875000000000e+03 2.095025205999999961e-07 3.177094233000000191e-06
1.254687500000000000e+03 2.249182098000000067e-07 3.213891652999999949e-06
1.255078125000000000e+03 2.674612645999999903e-07 3.106345908999999790e-06
1.255468750000000000e+03 2.885795016000000204e-07 2.799224100999999889e-06
1.255859375000000000e+03 2.923740189999999843e-07 3.174330636000000001e-06
1.256250000000000000e+03 3.007722615999999791e-07 3.779210344000000001e-06
1.256640625000000000e+03 2.411319662999999858e-07 3.389111628000000127e-06
1.257031250000000000e+03 2.645892702000000045e-07 3.601487032000000131e-06
1.257421875000000000e+03 2.800301719999999888e-07 4.024931396000000170e-06
1.257812500000000000e+03 2.367797625999999872e-07 4.542866746999999920e-06
1.258203125000000000e+03 2.308692150000000132e-07 4.193712360000000127e-06
1.258593750000000000e+03 2.130310092999999883e-07 3.913941445000000226e-06
1.258984375000000000e+03 2.132483905999999870e-07 4.282204659000000334e-06
1.259375000000000000e+03 2.158085838000000067e-07 3.841682101000000183e-06
1.259765625000000000e+03 1.812486230999999880e-07 3.545927293999999914e-06
1.260156250000000000e+03 1.930759221999999996e-07 3.359117886000000033e-06
1.260546875000000000e+03 1.803779818999999948e-07 3.640287546000000040e-06
1.260937500000000000e+03 2.029281589000000017e-07 3.472313690999999991e-06
1.261328125000000000e+03 2.013156634999999978e-07 3.759773772000000134e-06
1.261718750000000000e+03 1.795145090999999905e-07 4.372049703999999698e-06
1.262109375000000000e+03 1.694265065000000088e-07 3.482691100000000033e-06
1.262500000000000000e+03 1.709938724999999899e-07 3.537977263000000051e-06
1.262890625000000000e+03 1.825355288000000094e-07 3.991908046999999919e-06
1.263281250000000000e+03 1.725528217000000011e-07 4.036667603999999621e-06
1.263671875000000000e+03 1.575700226999999931e-07 4.646033163999999671e-06
1.264062500000000000e+03 1.716188367000000023e-07 4.706232790999999982e-06
1.264453125000000000e+03 1.745618919000000086e-07 4.276448980999999951e-06
1.264843750000000000e+03 1.630329270000000013e-07 3.596748789000000070e-06
1.265234375000000000e+03 1.322023240999999874e-07 3.490126361999999964e-06
1.265625000000000000e+03 1.466037940999999960e-07 3.501930056000000063e-06
1.266015625000000000e+03 1.513039251999999988e-07 3.874297508000000182e-06
1.266406250000000000e+03 1.357486583999999905e-07 4.724714573000000085e-06
1.266796875000000000e+03 1.328196564999999923e-07 4.355309241999999898e-06
1.267187500000000000e+03 1.383390387999999980e-07 3.989686153999999641e-06
1.267578125000000000e+03 1.499104566000000069e-07 4.696826816999999840e-06
1.267968750000000000e+03 1.440017626000000017e-07 4.226277530999999583e-06
1.268359375000000000e+03 1.427014845000000123e-07 4.070423313000000208e-06
1.268750000000000000e+03 1.594531996999999910e-07 4.079474304999999934e-06
1.269140625000000000e+03 1.381307173999999938e-07 3.950216833000000282e-06
1.269531250000000000e+03 1.207965382000000013e-07 4.267207635999999736e-06
1.269921875000000000e+03 1.056027414000000030e-07 3.776194355999999801e-06
1.270312500000000000e+03 1.205843110000000062e-07 3.160905765000000148e-06
1.270703125000000000e+03 1.363330043000000069e-07 3.872074102000000027e-06
1.271093750000000000e+03 1.259576848999999958e-07 4.194138460000000390e-06
1.271484375000000000e+03 1.230386224000000062e-07 3.697059307999999918e-06
1.271875000000000000e+03 1.330638771000000051e-07 2.831103213999999893e-06
1.272265625000000000e+03 1.668920554999999993e-07 3.194624552999999895e-06
1.272656250000000000e+03 1.352506182000000053e-07 3.658338990999999861e-06
1.273046875000000000e+03 1.411721361000000005e-07 3.863984256000000253e-06
1.273437500000000000e+03 1.708027063000000016e-07 3.797247867999999829e-06
1.273828125000000000e+03 1.671029114000000123e-07 3.963490693000000268e-06
1.274218750000000000e+03 1.709215634000000099e-07 3.991778522000000277e-06
1.274609375000000000e+03 1.591959849999999902e-07 3.274974953999999974e-06
1.275000000000000000e+03 1.505974500999999947e-07 3.568673403999999900e-06
1.275390625000000000e+03 1.942921832999999909e-07 4.080583435999999999e-06
1.275781250000000000e+03 2.248584029999999937e-07 3.920712136999999878e-06
1.276171875000000000e+03 2.307322759000000046e-07 4.163688354999999839e-06
1.276562500000000000e+03 2.044316894000000040e-07 3.196214861999999907e-06
1.276953125000000000e+03 2.244521819000000071e-07 2.663668339000000038e-06
1.277343750000000000e+03 2.411377730000000220e-07 3.425505343000000074e-06
1.277734375000000000e+03 2.782863172000000097e-07 3.835191642999999580e-06
1.278125000000000000e+03 2.924619133999999975e-07 3.143523430000000134e-06
1.278515625000000000e+03 3.132084099999999863e-07 3.216769340999999910e-06
1.278906250000000000e+03 3.771878958999999741e-07 3.583117525999999886e-06
1.279296875000000000e+03 3.853667900999999867e-07 3.329355047999999827e-06
1.279687500000000000e+03 3.585226462999999852e-07 3.555239756999999976e-06
1.280078125000000000e+03 3.727257249000000118e-07 3.993507737000000397e-06
1.280468750000000000e+03 3.820418185999999991e-07 4.049834939000000388e-06
1.280859375000000000e+03 3.876246960000000141e-07 3.723958682000000092e-06
1.281250000000000000e+03 4.575603507999999884e-07 3.266520743999999844e-06
1.281640625000000000e+03 5.423916476999999594e-07 4.010327486999999822e-06
1.282031250000000000e+03 7.332339878000000323e-07 3.312715362000000097e-06
1.282421875000000000e+03 6.474029976999999979e-07 2.822753108000000045e-06
1.282812500000000000e+03 6.369469050999999607e-07 2.830497959000000161e-06
1.283203125000000000e+03 8.438772787000000276e-07 2.756095101999999983e-06
1.283593750000000000e+03 1.044266807000000084e-06 3.428202664999999879e-06
1.283984375000000000e+03 9.388740321000000253e-07 3.220253191999999932e-06
1.284375000000000000e+03 9.485612987999999756e-07 2.494004761999999875e-06
1.284765625000000000e+03 1.150888022999999927e-06 2.898180965999999827e-06
1.285156250000000000e+03 1.277048402000000044e-06 2.654636714999999843e-06
1.285546875000000000e+03 1.190026572000000081e-06 2.957758692999999848e-06
1.285937500000000000e+03 1.346214133999999944e-06 3.210588168000000083e-06
1.286328125000000000e+03 1.662782015000000074e-06 2.237721849000000145e-06
1.286718750000000000e+03 1.637474160999999964e-06 1.925616516999999919e-06
1.287109375000000000e+03 1.893268632999999977e-06 2.021838534999999984e-06
1.287500000000000000e+03 2.009795764000000103e-06 2.280424294000000046e-06
1.287890625000000000e+03 1.878363759999999921e-06 3.125765836999999845e-06
1.288281250000000000e+03 1.879172836000000082e-06 4.677624479000000293e-06
1.288671875000000000e+03 2.006038489000000113e-06 5.532505000999999793e-06
1.289062500000000000e+03 1.970782655000000124e-06 5.633769100999999785e-06
1.289453125000000000e+03 2.142710644999999800e-06 5.659372622000000399e-06
1.289843750000000000e+03 1.962981515999999959e-06 4.605213214999999733e-06
1.290234375000000000e+03 2.027858104000000165e-06 3.506676471000000120e-06
1.290625000000000000e+03 1.765288098999999986e-06 3.066830285999999972e-06
1.291015625000000000e+03 2.306329382999999806e-06 3.296304159999999946e-06
1.291406250000000000e+03 2.201788884000000158e-06 3.820029687999999968e-06
1.291796875000000000e+03 2.001410099999999806e-06 4.581121320000000324e-06
1.292187500000000000e+03 1.540357726999999971e-06 3.918936618999999824e-06
1.292578125000000000e+03 1.596601100999999960e-06 3.830077838000000259e-06
1.292968750000000000e+03 1.727585064999999913e-06 4.003915106999999750e-06
1.293359375000000000e+03 1.945391578000000197e-06 3.432530846999999942e-06
1.293750000000000000e+03 2.127541276000000186e-06 3.192291292999999985e-06
1.294140625000000000e+03 2.366884143999999815e-06 3.498682255000000172e-06
1.294531250000000000e+03 2.273381237000000139e-06 2.993865516000000100e-06
1.294921875000000000e+03 2.027445016999999990e-06 2.987887104000000032e-06
1.295312500000000000e+03 1.822474764000000063e-06 3.214880035999999918e-06
1.295703125000000000e+03 2.041509341000000172e-06 3.098539625000000126e-06
1.296093750000000000e+03 1.785154856000000007e-06 2.937715049000000117e-06
1.296484375000000000e+03 1.714568590000000053e-06 2.429695599999999926e-06
1.296875000000000000e+03 1.701508233999999941e-06 2.407714987999999993e-06
1.297265625000000000e+03 1.845211037999999944e-06 2.283369619000000038e-06
1.297656250000000000e+03 1.555092069000000078e-06 2.448709099000000028e-06
1.298046875000000000e+03 1.362900274000000049e-06 2.034477481000000117e-06
1.298437500000000000e+03 1.539694972000000028e-06 1.590727095999999899e-06
1.298828125000000000e+03 1.372850978000000068e-06 1.362469180000000093e-06
1.299218750000000000e+03 1.433214628999999911e-06 1.277752314000000099e-06
1.299609375000000000e+03 1.415275005000000097e-06 1.163526137999999904e-06
1.300000000000000000e+03 1.337958750999999914e-06 1.308684808000000014e-06
1.300390625000000000e+03 1.114486287999999898e-06 1.073591212000000076e-06
1.300781250000000000e+03 1.079221753000000005e-06 7.706241803000000350e-07
1.301171875000000000e+03 1.203273044000000031e-06 8.422927196000000467e-07
1.301562500000000000e+03 1.086963275000000009e-06 7.433060457000000482e-07
1.301953125000000000e+03 9.060615387999999826e-07 6.123052484999999776e-07
1.302343750000000000e+03 9.375753050000000240e-07 5.771821540999999843e-07
1.302734375000000000e+03 1.019480228999999898e-06 5.198332051000000176e-07
1.303125000000000000e+03 1.034019526999999969e-06 6.333939035999999763e-07
1.303515625000000000e+03 9.063261867000000170e-07 6.887979393999999953e-07
1.303906250000000000e+03 9.416994407999999625e-07 5.754411365000000163e-07
1.304296875000000000e+03 9.265933208999999957e-07 4.194164259000000167e-07
1.304687500000000000e+03 9.831824472000000720e-07 4.886867155999999825e-07
1.305078125000000000e+03 1.039144831000000027e-06 5.196038511000000355e-07
1.305468750000000000e+03 9.395470006000000124e-07 4.627838577000000258e-07
1.305859375000000000e+03 8.858549301999999880e-07 4.114947274999999841e-07
1.306250000000000000e+03 9.644765698000000262e-07 4.115244606000000240e-07
1.306640625000000000e+03 9.158101633000000136e-07 4.344745035999999984e-07
1.307031250000000000e+03 8.610688822999999998e-07 4.037127295999999767e-07
1.307421875000000000e+03 8.903263313999999645e-07 5.219894658999999779e-07
1.307812500000000000e+03 7.322648222999999478e-07 5.198181115999999526e-07
1.308203125000000000e+03 7.701664557999999857e-07 4.305078098999999835e-07
1.308593750000000000e+03 8.671678913000000397e-07 4.514893725999999968e-07
1.308984375000000000e+03 9.568631355999999142e-07 4.105267347000000137e-07
1.309375000000000000e+03 8.087472616999999948e-07 4.500475781000000071e-07
1.309765625000000000e+03 7.469266088999999915e-07 5.901199081000000513e-07
1.310156250000000000e+03 9.184313738000000170e-07 5.908132284000000243e-07
1.310546875000000000e+03 8.319923288999999838e-07 5.400792309999999661e-07
1.310937500000000000e+03 8.106139456000000175e-07 4.931681791000000481e-07
1.311328125000000000e+03 8.581417906999999538e-07 4.818815624000000061e-07
1.311718750000000000e+03 8.663525364000000463e-07 5.068465390000000075e-07
1.312109375000000000e+03 8.778762241999999744e-07 5.422545951999999577e-07
1.312500000000000000e+03 9.004662535999999994e-07 4.904079110999999698e-07
1.312890625000000000e+03 9.582848053000000532e-07 4.596412572000000022e-07
1.313281250000000000e+03 1.023998385999999926e-06 6.130792568999999646e-07
1.313671875000000000e+03 9.257303020999999707e-07 6.951737772999999986e-07
1.314062500000000000e+03 1.014555944999999955e-06 5.614219042999999906e-07
1.314453125000000000e+03 9.240116031999999554e-07 6.554031901999999738e-07
1.314843750000000000e+03 9.918280690999999070e-07 6.026533134999999626e-07
1.315234375000000000e+03 1.074146230999999900e-06 6.589631521999999552e-07
1.315625000000000000e+03 1.035762208999999918e-06 6.676307902000000005e-07
1.316015625000000000e+03 1.028608088000000102e-06 7.072418924999999552e-07
1.316406250000000000e+03 1.036335764999999964e-06 7.656505682999999846e-07
1.316796875000000000e+03 8.872660079000000329e-07 7.474286684000000354e-07
1.317187500000000000e+03 8.588701401000000138e-07 8.029750149999999770e-07
1.317578125000000000e+03 9.900732819000000494e-07 9.275102831000000143e-07
1.317968750000000000e+03 9.910531905999999719e-07 7.674609633999999974e-07
1.318359375000000000e+03 9.352498373999999849e-07 8.230968878000000024e-07
1.318750000000000000e+03 1.019390423999999921e-06 8.933965658999999553e-07
1.319140625000000000e+03 9.855971899000000401e-07 9.540011845999999701e-07
1.319531250000000000e+03 1.036195420999999934e-06 9.241308386000000496e-07
1.319921875000000000e+03 1.084856530999999951e-06 8.776363917000000451e-07
1.320312500000000000e+03 1.235073550000000021e-06 9.685821695999999587e-07
1.320703125000000000e+03 1.207487287000000027e-06 1.090453330000000089e-06
1.321093750000000000e+03 1.083681503000000026e-06 1.205930569999999897e-06
1.321484375000000000e+03 1.243665076999999895e-06 1.122573411000000064e-06
1.321875000000000000e+03 1.149183698999999995e-06 1.086494125999999969e-06
1.322265625000000000e+03 1.034792437999999914e-06 1.355368776000000000e-06
1.322656250000000000e+03 1.045007790999999939e-06 1.166711371000000046e-06
1.323046875000000000e+03 9.092041012999999743e-07 1.099285824000000037e-06
1.323437500000000000e+03 9.164105768000000234e-07 1.163462055999999958e-06
1.323828125000000000e+03 8.926104902000000176e-07 1.274221252999999924e-06
1.324218750000000000e+03 8.156943095000000358e-07 1.381850523000000047e-06
1.324609375000000000e+03 7.993909941000000406e-07 1.350468929000000081e-06
1.325000000000000000e+03 7.886658653999999962e-07 1.504487710000000052e-06
1.325390625000000000e+03 8.160765283999999713e-07 1.473352908999999906e-06
1.325781250000000000e+03 8.262232597999999731e-07 1.334778889000000091e-06
1.326171875000000000e+03 8.080577243000000117e-07 1.439866841999999968e-06
1.326562500000000000e+03 8.147267327999999548e-07 1.549052526000000075e-06
1.326953125000000000e+03 6.866010887000000415e-07 1.529903449999999976e-06
1.327343750000000000e+03 6.102078866000000404e-07 1.484398520999999960e-06
1.327734375000000000e+03 6.780043412000000236e-07 1.585724960999999931e-06
1.328125000000000000e+03 6.153003556999999668e-07 1.671161022000000045e-06
1.328515625000000000e+03 6.073269835999999577e-07 1.705120549999999995e-06
1.328906250000000000e+03 6.676601451000000026e-07 1.776073753000000003e-06
1.329296875000000000e+03 6.473090318000000362e-07 1.915807290999999809e-06
1.329687500000000000e+03 6.274463597000000426e-07 2.098354035999999810e-06
1.330078125000000000e+03 5.106130444000000019e-07 2.036026935999999951e-06
1.330468750000000000e+03 5.323831416000000419e-07 1.888653407999999989e-06
1.330859375000000000e+03 6.336576057999999789e-07 2.058565291000000060e-06
1.331250000000000000e+03 6.103452417999999649e-07 1.997130338000000052e-06
1.331640625000000000e+03 5.811968143000000380e-07 2.058645789999999950e-06
1.332031250000000000e+03 5.874550435000000140e-07 1.774131790999999898e-06
1.332421875000000000e+03 5.835047294999999546e-07 1.574143244000000054e-06
1.332812500000000000e+03 6.270837359000000057e-07 1.926385343000000187e-06
1.333203125000000000e+03 5.330764619000000149e-07 2.112734606000000078e-06
1.333593750000000000e+03 4.543402020000000220e-07 1.982419146999999963e-06
1.333984375000000000e+03 5.259210926999999698e-07 1.798976472999999944e-06
1.334375000000000000e+03 5.513698575999999744e-07 1.783799689000000009e-06
1.334765625000000000e+03 5.304136399999999654e-07 1.977871256999999969e-06
1.335156250000000000e+03 4.880559635999999814e-07 2.124113107999999819e-06
1.335546875000000000e+03 4.801479591000000507e-07 2.200461408000000130e-06
1.335937500000000000e+03 4.670237864000000116e-07 1.829757955000000094e-06
1.336328125000000000e+03 4.612121223999999870e-07 1.584975049000000088e-06
1.336718750000000000e+03 4.856051324999999906e-07 1.552008744999999986e-06
1.337109375000000000e+03 4.473314180999999998e-07 1.618454913000000077e-06
1.337500000000000000e+03 4.654367307000000058e-07 1.721720895000000058e-06
1.337890625000000000e+03 5.217036339999999669e-07 1.747050537999999904e-06
1.338281250000000000e+03 4.844492834999999687e-07 1.667152868000000024e-06
1.338671875000000000e+03 5.031081400999999546e-07 1.476760347000000038e-06
1.339062500000000000e+03 5.821088210000000271e-07 1.847338814000000062e-06
1.339453125000000000e+03 5.959531343000000374e-07 2.296785410999999885e-06
1.339843750000000000e+03 5.388095561000000441e-07 1.991345910000000199e-06
1.340234375000000000e+03 4.811649019999999962e-07 1.694675352000000006e-06
1.340625000000000000e+03 4.829791933999999656e-07 1.670713284000000064e-06
1.341015625000000000e+03 5.122030507999999540e-07 2.158589524999999979e-06
1.341406250000000000e+03 4.818269001999999886e-07 2.177840132000000027e-06
1.341796875000000000e+03 4.562073776000000179e-07 2.182268333000000060e-06
1.342187500000000000e+03 4.593045081999999747e-07 1.809982136999999929e-06
1.342578125000000000e+03 4.748687308999999973e-07 1.832787864999999974e-06
1.342968750000000000e+03 4.912492920000000340e-07 2.234436823999999903e-06
1.343359375000000000e+03 4.782077745000000188e-07 2.273538150000000027e-06
1.343750000000000000e+03 4.954154173999999506e-07 2.509281715000000114e-06
1.344140625000000000e+03 4.677747951000000106e-07 2.346925235999999989e-06
1.344531250000000000e+03 4.615217485000000092e-07 2.203243464999999944e-06
1.344921875000000000e+03 5.195205150000000510e-07 2.177296309999999844e-06
1.345312500000000000e+03 4.301394740000000100e-07 2.215265959000000069e-06
1.345703125000000000e+03 4.402015830999999780e-07 2.597102331000000179e-06
1.346093750000000000e+03 4.495280041000000099e-07 2.806050476000000043e-06
1.346484375000000000e+03 4.609626815000000058e-07 3.156895947000000020e-06
1.346875000000000000e+03 4.350179473999999846e-07 2.963132757000000192e-06
1.347265625000000000e+03 4.864251402999999535e-07 2.775752288999999790e-06
1.347656250000000000e+03 5.255195812000000155e-07 2.574156487000000084e-06
1.348046875000000000e+03 4.450143863000000259e-07 2.807181697999999881e-06
1.348437500000000000e+03 4.760139878999999780e-07 3.741817655000000101e-06
1.348828125000000000e+03 5.196391450999999505e-07 3.728752306000000193e-06
1.349218750000000000e+03 5.826902067999999519e-07 4.158768534999999784e-06
1.349609375000000000e+03 5.989672314000000168e-07 4.275182483000000256e-06
1.350000000000000000e+03 5.816575650999999586e-07 4.304848176999999592e-06
1.350390625000000000e+03 5.548317680999999755e-07 5.172321646999999869e-06
1.350781250000000000e+03 5.897690490000000109e-07 5.543410496000000111e-06
1.351171875000000000e+03 6.413329651999999852e-07 5.613237620999999883e-06
1.351562500000000000e+03 6.582921507000000094e-07 6.145685789999999786e-06
1.351953125000000000e+03 5.828860448000000100e-07 6.021822052999999942e-06
1.352343750000000000e+03 6.373860936999999727e-07 6.731407949000000398e-06
1.352734375000000000e+03 6.485523779999999646e-07 5.522153919999999965e-06
1.353125000000000000e+03 6.512891923999999649e-07 5.883406156000000170e-06
1.353515625000000000e+03 5.739031442000000367e-07 5.989259302999999845e-06
1.353906250000000000e+03 5.301447173999999994e-07 6.266332592999999582e-06
1.354296875000000000e+03 6.231139024999999941e-07 6.081336832999999793e-06
1.354687500000000000e+03 6.377815525000000043e-07 6.143721734999999900e-06
1.355078125000000000e+03 7.294497028999999702e-07 7.621330347999999747e-06
1.355468750000000000e+03 7.853183480999999520e-07 7.853112969000000177e-06
1.355859375000000000e+03 7.001498859999999896e-07 7.011482095999999975e-06
1.356250000000000000e+03 8.444255644999999493e-07 9.246167983000000098e-06
1.356640625000000000e+03 8.212103817999999988e-07 9.467071134999999540e-06
1.357031250000000000e+03 9.211721224000000373e-07 9.798283326000000566e-06
1.357421875000000000e+03 7.448091978999999911e-07 8.935461851000000040e-06
1.357812500000000000e+03 7.680108380999999971e-07 9.412320321999999466e-06
1.358203125000000000e+03 7.868768811999999678e-07 9.837776251999999895e-06
1.358593750000000000e+03 7.265773869999999829e-07 9.975190451000000844e-06
1.358984375000000000e+03 9.139232034000000258e-07 1.082179652000000038e-05
1.359375000000000000e+03 9.508482569999999980e-07 1.142051169999999984e-05
1.359765625000000000e+03 9.524181387000000150e-07 1.071802182999999948e-05
1.360156250000000000e+03 9.425804658999999885e-07 1.111320408000000015e-05
1.360546875000000000e+03 8.405954316000000159e-07 1.095388507999999951e-05
1.360937500000000000e+03 7.671705919999999836e-07 1.369625208000000029e-05
1.361328125000000000e+03 8.399480351000000409e-07 1.474737763999999982e-05
1.361718750000000000e+03 9.807551454000001057e-07 1.283367452000000037e-05
1.362109375000000000e+03 9.545857858000001026e-07 1.068197158999999919e-05
1.362500000000000000e+03 8.800308584000000481e-07 1.223563117000000042e-05
1.362890625000000000e+03 9.652015902999999433e-07 1.264271033000000009e-05
1.363281250000000000e+03 9.760555627999999750e-07 1.121150727000000047e-05
1.363671875000000000e+03 1.037413573000000014e-06 1.234991673999999944e-05
1.364062500000000000e+03 1.045614407999999953e-06 1.408155535000000002e-05
1.364453125000000000e+03 1.055117525999999907e-06 1.415018649000000040e-05
1.364843750000000000e+03 1.031801795000000067e-06 1.248445778999999921e-05
1.365234375000000000e+03 1.101057785999999897e-06 1.346125675999999919e-05
1.365625000000000000e+03 1.154979702000000014e-06 1.639544134999999835e-05
1.366015625000000000e+03 1.101335143999999948e-06 1.569224452999999983e-05
1.366406250000000000e+03 1.124645956999999948e-06 1.682702730999999848e-05
1.366796875000000000e+03 1.027279324999999958e-06 1.456618712000000026e-05
1.367187500000000000e+03 1.069373413000000098e-06 1.742502950000000074e-05
1.367578125000000000e+03 1.048087103999999987e-06 1.588104189999999918e-05
1.367968750000000000e+03 9.149548615000000298e-07 1.278330514999999948e-05
1.368359375000000000e+03 8.979551995999999473e-07 1.389350971000000075e-05
1.368750000000000000e+03 9.823001359000001026e-07 1.618896447000000042e-05
1.369140625000000000e+03 9.420081211000000373e-07 1.534029084000000098e-05
1.369531250000000000e+03 8.748615218999999807e-07 1.327934840999999928e-05
1.369921875000000000e+03 8.765966382999999933e-07 1.350765081000000036e-05
1.370312500000000000e+03 1.032830276000000013e-06 1.787478522999999867e-05
1.370703125000000000e+03 9.507856131000000483e-07 1.663944408000000096e-05
1.371093750000000000e+03 8.740186278999999652e-07 1.523263644999999952e-05
1.371484375000000000e+03 8.655203857000000491e-07 1.493285457999999977e-05
1.371875000000000000e+03 9.208522447999999914e-07 1.647659765000000136e-05
1.372265625000000000e+03 1.206786174000000066e-06 1.828413651999999948e-05
1.372656250000000000e+03 1.267449350999999906e-06 1.523276719000000071e-05
1.373046875000000000e+03 1.047836528000000102e-06 1.371704261000000032e-05
1.373437500000000000e+03 9.596001768999999223e-07 1.642338600000000105e-05
1.373828125000000000e+03 9.666348354999999854e-07 1.843790653999999885e-05
1.374218750000000000e+03 1.080054888000000089e-06 1.690714378000000029e-05
1.374609375000000000e+03 1.073188263000000042e-06 1.582693811000000127e-05
1.375000000000000000e+03 1.006472000999999991e-06 1.630397150000000047e-05
1.375390625000000000e+03 9.900008781999999963e-07 1.711284836000000165e-05
1.375781250000000000e+03 1.000233252999999999e-06 1.547760032999999998e-05
1.376171875000000000e+03 9.516178394999999919e-07 1.471479309999999924e-05
1.376562500000000000e+03 8.521101163000000337e-07 1.474002863000000021e-05
1.376953125000000000e+03 8.327175008000000054e-07 1.420072169999999978e-05
1.377343750000000000e+03 7.960998412999999527e-07 1.212001404000000011e-05
1.377734375000000000e+03 8.443152566999999680e-07 1.250101273999999945e-05
1.378125000000000000e+03 9.642561054000000191e-07 1.447256256000000070e-05
1.378515625000000000e+03 1.068327380000000010e-06 1.750686489999999935e-05
1.378906250000000000e+03 1.081264037000000015e-06 1.913636541999999893e-05
1.379296875000000000e+03 1.052342353000000077e-06 1.831470313999999843e-05
1.379687500000000000e+03 1.103000731999999972e-06 1.831400224999999896e-05
1.380078125000000000e+03 8.891721090000000409e-07 1.680357244999999846e-05
1.380468750000000000e+03 9.810526285000000720e-07 1.711901591999999837e-05
1.380859375000000000e+03 1.030773087999999937e-06 1.800172426999999841e-05
1.381250000000000000e+03 1.049584052000000040e-06 1.823334468999999883e-05
1.381640625000000000e+03 1.190996720999999975e-06 1.503108392999999990e-05
1.382031250000000000e+03 1.195690099999999921e-06 1.673696527999999858e-05
1.382421875000000000e+03 1.131624554000000020e-06 1.662895984999999936e-05
1.382812500000000000e+03 1.130034849999999979e-06 1.615543573000000101e-05
1.383203125000000000e+03 9.396515584999999624e-07 1.535060682000000064e-05
1.383593750000000000e+03 9.592085766000000701e-07 1.899310264000000058e-05
1.383984375000000000e+03 1.031683542999999919e-06 1.762775622000000003e-05
1.384375000000000000e+03 1.397341433999999899e-06 1.887139785000000074e-05
1.384765625000000000e+03 1.410738160999999938e-06 1.599742892000000107e-05
1.385156250000000000e+03 1.258131744999999928e-06 1.582649263999999872e-05
1.385546875000000000e+03 1.158480651000000014e-06 1.589213381999999929e-05
1.385937500000000000e+03 1.179367339999999991e-06 1.315635442000000019e-05
1.386328125000000000e+03 1.457585698999999927e-06 1.637375504999999835e-05
1.386718750000000000e+03 1.379057117000000039e-06 1.807729285000000066e-05
1.387109375000000000e+03 1.601438606000000104e-06 1.835660255999999884e-05
1.387500000000000000e+03 1.537164399000000004e-06 1.760391278999999846e-05
1.387890625000000000e+03 1.458225605000000100e-06 1.968790335000000050e-05
1.388281250000000000e+03 1.476930121000000099e-06 1.903058006000000132e-05
1.388671875000000000e+03 1.555048339000000054e-06 1.861646662000000001e-05
1.389062500000000000e+03 1.588175035999999964e-06 1.725288875999999948e-05
1.389453125000000000e+03 1.485147675999999915e-06 2.050128936999999989e-05
1.389843750000000000e+03 1.491587746000000060e-06 2.083527907000000160e-05
1.390234375000000000e+03 1.627342486000000030e-06 2.043727027000000161e-05
1.390625000000000000e+03 1.676254096000000080e-06 1.512995000000000072e-05
1.391015625000000000e+03 1.541923675000000022e-06 1.442450890000000023e-05
1.391406250000000000e+03 1.605925971000000030e-06 1.473523863000000055e-05
1.391796875000000000e+03 1.660205442000000051e-06 1.600002546999999955e-05
1.392187500000000000e+03 1.541798537999999993e-06 1.676410009999999923e-05
1.392578125000000000e+03 1.462705556000000026e-06 1.750675836999999853e-05
1.392968750000000000e+03 1.593157196999999897e-06 1.859342817000000090e-05
1.393359375000000000e+03 1.545509056999999994e-06 1.689570686999999959e-05
1.393750000000000000e+03 1.539105150999999956e-06 1.817945514999999863e-05
1.394140625000000000e+03 1.592744714999999905e-06 1.785831260000000058e-05
1.394531250000000000e+03 1.525438480000000078e-06 1.446112323000000011e-05
1.394921875000000000e+03 1.631594103000000074e-06 1.533228210000000128e-05
1.395312500000000000e+03 1.808545261000000099e-06 1.792862997999999881e-05
1.395703125000000000e+03 1.275190418999999957e-06 1.863498380999999981e-05
1.396093750000000000e+03 1.471305935000000035e-06 1.970916476999999916e-05
1.396484375000000000e+03 1.685466842999999894e-06 1.459973643999999937e-05
1.396875000000000000e+03 1.764471004000000065e-06 1.325838477999999940e-05
1.397265625000000000e+03 1.889079508000000041e-06 1.586613808999999949e-05
1.397656250000000000e+03 1.610792226000000067e-06 1.512320140000000031e-05
1.398046875000000000e+03 1.469659186000000057e-06 1.430355583000000065e-05
1.398437500000000000e+03 1.530972785000000101e-06 1.362117254000000005e-05
1.398828125000000000e+03 1.861278605999999974e-06 1.453444630999999977e-05
1.399218750000000000e+03 1.831386093000000005e-06 1.318143863000000028e-05
1.399609375000000000e+03 1.664171682000000072e-06 1.125915661999999947e-05
1.400000000000000000e+03 1.647269617000000099e-06 1.172689691999999932e-05
1.400390625000000000e+03 1.720954187000000062e-06 1.396392877000000022e-05
1.400781250000000000e+03 1.696505947999999955e-06 1.254707269000000036e-05
1.401171875000000000e+03 1.838059034999999976e-06 1.369221381000000071e-05
1.401562500000000000e+03 1.599199766000000077e-06 1.489009448000000026e-05
1.401953125000000000e+03 1.469750428000000059e-06 1.356613786999999996e-05
1.402343750000000000e+03 1.570267490000000045e-06 1.128745231999999976e-05
1.402734375000000000e+03 1.908595367999999957e-06 1.149007131000000065e-05
1.403125000000000000e+03 2.114303580000000096e-06 1.369546766999999940e-05
1.403515625000000000e+03 1.776685818000000086e-06 1.320778178000000039e-05
1.403906250000000000e+03 1.660231316999999997e-06 1.251540935000000073e-05
1.404296875000000000e+03 1.703197805000000036e-06 1.106629071999999962e-05
1.404687500000000000e+03 2.114224291000000149e-06 1.084745451999999925e-05
1.405078125000000000e+03 2.097744997999999802e-06 1.112079641000000064e-05
1.405468750000000000e+03 1.903462951999999934e-06 1.310209688999999982e-05
1.405859375000000000e+03 1.783426397999999986e-06 1.226848566000000043e-05
1.406250000000000000e+03 1.862912342000000075e-06 1.380835629999999925e-05
1.406640625000000000e+03 2.013496901999999850e-06 1.274441021999999971e-05
1.407031250000000000e+03 2.025099953999999934e-06 1.295318464999999993e-05
1.407421875000000000e+03 1.840415749000000050e-06 1.226827018000000059e-05
1.407812500000000000e+03 1.625035250999999977e-06 1.123160054999999984e-05
1.408203125000000000e+03 1.507936456000000103e-06 1.199077502999999988e-05
1.408593750000000000e+03 1.511961102999999919e-06 1.227819879999999949e-05
1.408984375000000000e+03 1.437404964999999899e-06 1.250178626000000002e-05
1.409375000000000000e+03 1.537525736000000074e-06 1.126892907999999941e-05
1.409765625000000000e+03 1.970720615999999860e-06 1.087690867999999929e-05
1.410156250000000000e+03 1.874522202999999977e-06 1.059115420000000022e-05
1.410546875000000000e+03 1.726136536999999955e-06 1.150617715999999936e-05
1.410937500000000000e+03 1.544552450999999994e-06 1.203697297999999994e-05
1.411328125000000000e+03 1.485208958000000081e-06 1.377734906000000072e-05
1.411718750000000000e+03 1.562898957999999925e-06 1.312947381000000075e-05
1.412109375000000000e+03 1.672150009000000087e-06 1.134613668999999957e-05
1.412500000000000000e+03 1.692574056000000017e-06 9.490416448000000174e-06
1.412890625000000000e+03 1.512207593000000017e-06 1.136584865000000060e-05
1.413281250000000000e+03 1.285594611000000063e-06 1.290317116999999979e-05
1.413671875000000000e+03 1.572367425000000073e-06 1.316672608000000024e-05
1.414062500000000000e+03 1.564720927999999923e-06 1.072890674000000020e-05
1.414453125000000000e+03 1.596308762999999991e-06 1.039929423999999997e-05
1.414843750000000000e+03 1.709172736000000076e-06 1.017178592999999932e-05
1.415234375000000000e+03 1.337280409999999973e-06 1.023344937000000030e-05
1.415625000000000000e+03 1.284423894999999898e-06 1.287731345000000065e-05
1.416015625000000000e+03 1.246530356999999951e-06 1.284244830000000036e-05
1.416406250000000000e+03 1.201366943000000098e-06 1.193285570000000037e-05
1.416796875000000000e+03 1.424060441000000019e-06 1.292927343000000042e-05
1.417187500000000000e+03 1.465789181000000045e-06 1.240197598000000055e-05
1.417578125000000000e+03 1.465411199000000052e-06 1.516867668000000025e-05
1.417968750000000000e+03 1.620634286999999961e-06 1.457061275000000061e-05
1.418359375000000000e+03 1.568324317000000100e-06 1.416246592000000039e-05
1.418750000000000000e+03 1.223042733999999990e-06 1.319489951999999961e-05
1.419140625000000000e+03 1.326194397999999905e-06 1.444684767000000066e-05
1.419531250000000000e+03 1.185000454000000042e-06 1.612560752000000042e-05
1.419921875000000000e+03 1.253996789999999982e-06 1.623806158999999938e-05
1.420312500000000000e+03 1.396985090000000047e-06 1.564032207999999877e-05
1.420703125000000000e+03 1.459751152000000028e-06 1.607971220000000060e-05
1.421093750000000000e+03 1.196563558999999956e-06 1.646107527000000096e-05
1.421484375000000000e+03 1.380129630000000045e-06 1.685566557999999948e-05
1.421875000000000000e+03 1.200205230000000086e-06 1.718914687999999842e-05
1.422265625000000000e+03 9.568940792999999198e-07 1.807706285000000151e-05
1.422656250000000000e+03 1.152382852999999920e-06 1.927924084000000161e-05
1.423046875000000000e+03 1.202020619000000035e-06 1.881589591000000118e-05
1.423437500000000000e+03 1.197631380999999991e-06 2.054918202999999995e-05
1.423828125000000000e+03 1.373906845999999940e-06 1.841716928000000083e-05
1.424218750000000000e+03 1.206301138000000100e-06 2.079038363999999913e-05
1.424609375000000000e+03 1.386521583000000029e-06 2.323180545999999912e-05
1.425000000000000000e+03 1.262812941999999942e-06 2.086832845000000024e-05
1.425390625000000000e+03 1.181680096999999959e-06 1.816729919999999848e-05
1.425781250000000000e+03 1.410134266999999956e-06 1.893442795000000031e-05
1.426171875000000000e+03 1.419164225999999935e-06 2.256702178999999973e-05
1.426562500000000000e+03 1.438916137000000092e-06 2.266300322000000078e-05
1.426953125000000000e+03 1.353790722999999977e-06 2.432955023000000090e-05
1.427343750000000000e+03 1.546834567000000091e-06 2.665343625999999860e-05
1.427734375000000000e+03 1.565183495000000016e-06 2.571968427999999846e-05
1.428125000000000000e+03 1.490320945999999905e-06 2.787974214999999902e-05
1.428515625000000000e+03 1.400011368000000093e-06 3.626053448000000093e-05
1.428906250000000000e+03 1.469074357000000094e-06 3.270470883999999949e-05
1.429296875000000000e+03 1.633930692000000095e-06 3.554208642999999733e-05
1.429687500000000000e+03 1.413012710999999906e-06 3.242299383999999740e-05
1.430078125000000000e+03 1.410421006999999947e-06 2.947466564000000077e-05
1.430468750000000000e+03 1.475282917999999957e-06 3.302837772999999821e-05
1.430859375000000000e+03 1.359658675999999896e-06 3.185235888999999991e-05
1.431250000000000000e+03 1.581796701000000040e-06 2.999215189000000120e-05
1.431640625000000000e+03 1.754374735000000029e-06 3.543504577000000189e-05
1.432031250000000000e+03 1.766153462999999985e-06 4.090766497000000284e-05
1.432421875000000000e+03 1.489566041000000055e-06 3.816024046000000250e-05
1.432812500000000000e+03 1.626409634999999910e-06 4.030377485999999928e-05
1.433203125000000000e+03 1.727086938999999897e-06 4.022504805999999885e-05
1.433593750000000000e+03 1.527744655000000098e-06 4.204104719000000147e-05
1.433984375000000000e+03 1.658637528000000067e-06 5.196726278000000226e-05
1.434375000000000000e+03 2.004427450000000077e-06 5.027367537999999781e-05
1.434765625000000000e+03 2.096229438000000209e-06 4.713114487000000214e-05
1.435156250000000000e+03 1.625977331999999909e-06 4.371999709000000178e-05
1.435546875000000000e+03 1.928625544999999859e-06 6.238935216000000199e-05
1.435937500000000000e+03 1.898751793999999975e-06 5.683833540999999958e-05
1.436328125000000000e+03 1.649310841999999974e-06 5.277171523000000203e-05
1.436718750000000000e+03 1.860048424000000090e-06 6.262297597000000490e-05
1.437109375000000000e+03 2.238495668000000208e-06 5.843769662999999940e-05
1.437500000000000000e+03 2.492488898999999924e-06 6.232850217999999357e-05
1.437890625000000000e+03 2.108971127000000030e-06 6.769463029999999749e-05
1.438281250000000000e+03 2.178635286999999982e-06 8.252079646999999529e-05
1.438671875000000000e+03 2.377239007999999919e-06 8.811521730999999737e-05
1.439062500000000000e+03 2.463984538999999966e-06 8.713757945000000216e-05
1.439453125000000000e+03 2.179287449000000145e-06 8.635705155000000007e-05
1.439843750000000000e+03 2.185032081000000057e-06 8.460138428999999392e-05
1.440234375000000000e+03 2.452310066999999999e-06 7.474724254000000043e-05
1.440625000000000000e+03 2.429980977999999847e-06 9.614862440999999817e-05
1.441015625000000000e+03 2.168867975000000084e-06 9.711703331999999673e-05
1.441406250000000000e+03 2.577048701000000011e-06 1.222434969000000030e-04
1.441796875000000000e+03 2.965913301000000130e-06 1.229567495000000068e-04
1.442187500000000000e+03 2.941090256999999801e-06 1.181212707000000027e-04
1.442578125000000000e+03 3.223604795000000070e-06 1.113302062999999980e-04
1.442968750000000000e+03 3.570511564999999868e-06 1.638823686999999884e-04
1.443359375000000000e+03 3.583798437999999942e-06 1.977181888999999919e-04
1.443750000000000000e+03 3.608505272999999804e-06 1.920039758999999961e-04
1.444140625000000000e+03 3.708687477999999850e-06 1.723780457999999911e-04
1.444531250000000000e+03 3.514535109000000175e-06 1.609533095000000122e-04
1.444921875000000000e+03 2.932222656999999985e-06 1.706868940000000041e-04
1.445312500000000000e+03 3.085190411000000174e-06 1.705608264999999976e-04
1.445703125000000000e+03 3.153886616000000146e-06 1.743051795999999982e-04
1.446093750000000000e+03 4.066991210999999758e-06 2.289624112000000018e-04
1.446484375000000000e+03 3.821176344999999998e-06 2.353589650999999899e-04
1.446875000000000000e+03 3.717747246000000070e-06 2.615288990000000065e-04
1.447265625000000000e+03 4.299130630999999890e-06 2.645535111999999735e-04
1.447656250000000000e+03 4.978238276999999872e-06 3.468730335999999905e-04
1.448046875000000000e+03 4.722266314000000075e-06 3.485013550999999988e-04
1.448437500000000000e+03 4.886256982999999618e-06 3.390306644999999857e-04
1.448828125000000000e+03 5.252619692999999661e-06 3.324491638000000001e-04
1.449218750000000000e+03 4.933354340000000028e-06 3.786334372000000172e-04
1.449609375000000000e+03 5.427610578999999865e-06 4.126441906999999960e-04
1.450000000000000000e+03 5.233432487000000371e-06 3.845282196999999752e-04
1.450390625000000000e+03 5.496186641000000134e-06 4.534492237000000130e-04
1.450781250000000000e+03 6.076977177000000121e-06 5.044910361999999527e-04
1.451171875000000000e+03 5.026660538999999772e-06 4.367967739000000026e-04
1.451562500000000000e+03 5.961489572000000301e-06 5.230315734999999586e-04
1.451953125000000000e+03 6.866753384000000360e-06 5.604175420000000142e-04
1.452343750000000000e+03 7.034684568999999995e-06 6.376114308999999850e-04
1.452734375000000000e+03 7.783969178000000141e-06 7.130253841999999913e-04
1.453125000000000000e+03 7.416071840999999843e-06 7.421928535999999538e-04
1.453515625000000000e+03 7.808828233999999389e-06 7.876207608999999605e-04
1.453906250000000000e+03 6.975266024000000364e-06 7.570511129000000172e-04
1.454296875000000000e+03 6.948600884000000087e-06 7.685702981999999531e-04
1.454687500000000000e+03 6.953649925999999850e-06 7.932655776999999542e-04
1.455078125000000000e+03 8.207597842000000419e-06 9.837551751000000403e-04
1.455468750000000000e+03 8.524279056999999586e-06 1.041683537000000085e-03
1.455859375000000000e+03 8.807079276000000557e-06 1.073944723999999996e-03
1.456250000000000000e+03 8.457886152000000535e-06 1.031332562999999957e-03
1.456640625000000000e+03 8.696502109000000429e-06 1.070843879000000099e-03
1.457031250000000000e+03 9.080987684999999228e-06 1.157370827999999957e-03
1.457421875000000000e+03 8.912919711999999333e-06 1.171869845999999951e-03
1.457812500000000000e+03 1.071181552999999988e-05 1.513401253000000012e-03
1.458203125000000000e+03 1.050659516000000057e-05 1.387322468999999938e-03
1.458593750000000000e+03 1.047368619999999926e-05 1.382802555999999980e-03
1.458984375000000000e+03 1.034082170999999951e-05 1.444704958000000072e-03
1.459375000000000000e+03 1.113056159999999940e-05 1.606554443000000020e-03
1.459765625000000000e+03 1.095911812000000033e-05 1.542901622000000068e-03
1.460156250000000000e+03 1.035095731999999985e-05 1.445880838999999982e-03
1.460546875000000000e+03 9.770549910999999350e-06 1.438211504999999937e-03
1.460937500000000000e+03 9.832641264000000283e-06 1.457688145000000024e-03
1.461328125000000000e+03 1.057213223000000020e-05 1.535519866999999952e-03
1.461718750000000000e+03 1.113181448000000073e-05 1.700605386999999970e-03
1.462109375000000000e+03 9.785537853999999198e-06 1.595806344000000104e-03
1.462500000000000000e+03 8.994602582999999981e-06 1.488749589999999959e-03
1.462890625000000000e+03 1.024506543999999953e-05 1.795440510000000057e-03
1.463281250000000000e+03 1.059440079999999925e-05 1.946785625000000026e-03
1.463671875000000000e+03 1.045518958999999916e-05 1.801644060000000009e-03
1.464062500000000000e+03 9.276859887999999404e-06 1.587119173000000076e-03
1.464453125000000000e+03 9.695158671000000475e-06 1.717797977000000073e-03
1.464843750000000000e+03 8.923245978000000095e-06 1.653888720999999997e-03
1.465234375000000000e+03 6.404640755000000193e-06 1.260638158999999921e-03
1.465625000000000000e+03 7.637085149999999821e-06 1.513102983000000085e-03
1.466015625000000000e+03 8.607705669000000742e-06 1.725731801999999928e-03
1.466406250000000000e+03 8.532523242999999762e-06 1.774858024999999935e-03
1.466796875000000000e+03 6.896841243999999876e-06 1.340182182000000015e-03
1.467187500000000000e+03 6.300631821000000418e-06 1.304618798000000074e-03
1.467578125000000000e+03 6.896944137000000319e-06 1.496851842000000102e-03
1.467968750000000000e+03 7.777691466999999735e-06 1.590176555999999949e-03
1.468359375000000000e+03 7.130068609999999987e-06 1.573583141000000013e-03
1.468750000000000000e+03 6.140723299000000266e-06 1.469925425000000001e-03
1.469140625000000000e+03 6.661815663000000069e-06 1.479332007000000058e-03
1.469531250000000000e+03 5.768475386000000199e-06 1.302353651000000018e-03
1.469921875000000000e+03 5.776611837000000366e-06 1.481932455999999954e-03
1.470312500000000000e+03 5.681810050999999683e-06 1.581176551000000076e-03
1.470703125000000000e+03 6.133316181999999834e-06 1.712342348000000071e-03
1.471093750000000000e+03 5.434161260000000074e-06 1.548964791999999984e-03
1.471484375000000000e+03 5.473682632999999786e-06 1.667494943999999965e-03
1.471875000000000000e+03 5.170680798999999804e-06 1.426137383000000052e-03
1.472265625000000000e+03 5.089782339999999845e-06 1.427793130000000032e-03
1.472656250000000000e+03 5.093680791000000343e-06 1.581699957000000075e-03
1.473046875000000000e+03 5.501509258000000095e-06 1.885374244000000100e-03
1.473437500000000000e+03 4.942682235999999640e-06 1.854550951000000052e-03
1.473828125000000000e+03 5.254553485000000199e-06 1.846174291000000044e-03
1.474218750000000000e+03 6.605927574000000007e-06 2.175288447999999993e-03
1.474609375000000000e+03 6.136941662999999680e-06 2.124470997000000184e-03
1.475000000000000000e+03 5.673033845000000419e-06 2.086499141000000210e-03
1.475390625000000000e+03 5.402121451000000329e-06 1.930970035000000029e-03
1.475781250000000000e+03 6.024028209000000416e-06 2.258256300999999817e-03
1.476171875000000000e+03 6.364918436999999685e-06 2.477861383999999806e-03
1.476562500000000000e+03 4.561567327999999727e-06 1.986757206000000064e-03
1.476953125000000000e+03 4.802397006999999800e-06 1.921974367999999952e-03
1.477343750000000000e+03 5.411447834000000064e-06 2.324168690999999995e-03
1.477734375000000000e+03 4.887694464000000054e-06 2.209908525000000082e-03
1.478125000000000000e+03 4.393437013999999954e-06 1.912128671000000056e-03
1.478515625000000000e+03 5.431438821000000318e-06 2.414122568000000215e-03
1.478906250000000000e+03 4.993710728000000100e-06 2.350308449000000112e-03
1.479296875000000000e+03 3.844999506999999621e-06 1.890628753999999906e-03
1.479687500000000000e+03 3.396212183999999924e-06 1.526857953000000049e-03
1.480078125000000000e+03 3.235289858999999920e-06 1.662907010000000104e-03
1.480468750000000000e+03 3.011893355999999951e-06 1.582209108000000005e-03
1.480859375000000000e+03 2.706308593999999868e-06 1.376810660999999974e-03
1.481250000000000000e+03 2.618204566999999923e-06 1.356344229999999944e-03
1.481640625000000000e+03 2.278117361999999927e-06 1.277200739999999899e-03
1.482031250000000000e+03 2.400821882999999817e-06 1.330698903000000028e-03
1.482421875000000000e+03 2.441958077999999841e-06 1.294405958000000067e-03
1.482812500000000000e+03 2.402961763999999906e-06 1.263730250000000103e-03
1.483203125000000000e+03 2.021960948000000085e-06 1.119031983999999903e-03
1.483593750000000000e+03 1.941025416000000005e-06 1.144979377999999970e-03
1.483984375000000000e+03 1.618025180999999980e-06 9.135168638000000204e-04
1.484375000000000000e+03 1.544926953000000069e-06 8.618969500000000150e-04
1.484765625000000000e+03 1.723148995000000028e-06 9.190113061000000161e-04
1.485156250000000000e+03 1.570033559000000083e-06 1.024607002000000070e-03
1.485546875000000000e+03 1.627706849000000066e-06 9.920814774999999527e-04
1.485937500000000000e+03 1.199109566999999960e-06 7.895356538999999656e-04
1.486328125000000000e+03 1.246771930000000106e-06 8.767178673999999729e-04
1.486718750000000000e+03 1.258014021999999899e-06 8.500234044999999995e-04
1.487109375000000000e+03 1.121622554000000061e-06 7.473442466999999931e-04
1.487500000000000000e+03 1.092049917999999903e-06 8.323972000999999574e-04
1.487890625000000000e+03 1.049693982000000070e-06 7.757152966000000491e-04
1.488281250000000000e+03 1.163058729000000035e-06 8.204147280000000141e-04
1.488671875000000000e+03 1.062109892000000058e-06 7.591735553000000239e-04
1.489062500000000000e+03 8.667995177000000459e-07 7.312840757999999712e-04
1.489453125000000000e+03 9.204635194000000117e-07 8.009033801000000306e-04
1.489843750000000000e+03 8.742996933999999656e-07 6.870389444999999706e-04
1.490234375000000000e+03 7.293203296000000209e-07 5.474836661999999809e-04
1.490625000000000000e+03 7.879698214999999689e-07 6.327294103999999602e-04
1.491015625000000000e+03 7.803145490000000147e-07 7.358493103999999823e-04
1.491406250000000000e+03 7.855977491999999710e-07 6.541754844000000416e-04
1.491796875000000000e+03 6.996288365999999555e-07 5.917114049000000032e-04
1.492187500000000000e+03 6.820187743999999950e-07 6.154992853000000250e-04
1.492578125000000000e+03 7.156037251999999786e-07 6.817694055000000442e-04
1.492968750000000000e+03 7.924211735999999881e-07 8.288035508000000376e-04
1.493359375000000000e+03 6.389711823000000214e-07 7.990004178000000143e-04
1.493750000000000000e+03 6.364866838999999708e-07 7.340060796000000319e-04
1.494140625000000000e+03 5.940841808000000191e-07 6.535774724999999759e-04
1.494531250000000000e+03 5.095406450000000057e-07 6.707565042999999796e-04
1.494921875000000000e+03 4.643990577999999836e-07 6.179043095000000220e-04
1.495312500000000000e+03 4.883745927999999668e-07 6.047918204000000270e-04
1.495703125000000000e+03 5.205246340000000329e-07 6.872111662999999928e-04
1.496093750000000000e+03 5.649888644999999892e-07 7.564209497999999868e-04
1.496484375000000000e+03 4.982253543000000281e-07 6.052830748000000410e-04
1.496875000000000000e+03 4.259744835000000068e-07 6.682078845000000242e-04
1.497265625000000000e+03 5.102406987000000307e-07 6.818182133000000008e-04
1.497656250000000000e+03 5.264953288999999846e-07 7.816775966000000242e-04
1.498046875000000000e+03 4.438664056000000224e-07 7.438510020999999873e-04
1.498437500000000000e+03 4.037839984000000105e-07 7.199401338000000188e-04
1.498828125000000000e+03 3.573838200999999964e-07 6.658743289000000100e-04
1.499218750000000000e+03 3.533039058000000114e-07 6.578047711000000472e-04
1.499609375000000000e+03 3.485767841000000173e-07 7.989153528000000198e-04
1.500000000000000000e+03 3.485013919999999976e-07 8.635179890000000118e-04
1.500390625000000000e+03 3.599991673000000018e-07 7.629759935999999576e-04
1.500781250000000000e+03 3.693339861000000141e-07 6.949107918999999738e-04
1.501171875000000000e+03 3.370384189000000196e-07 6.437987503999999554e-04
1.501562500000000000e+03 3.239351653000000232e-07 6.215700083999999882e-04
1.501953125000000000e+03 2.374375618999999894e-07 6.321939964999999991e-04
1.502343750000000000e+03 2.597919766999999855e-07 8.791202187000000034e-04
1.502734375000000000e+03 2.490234208000000208e-07 7.061792755000000131e-04
1.503125000000000000e+03 2.156020403999999936e-07 8.002654697999999917e-04
1.503515625000000000e+03 2.134888095000000105e-07 8.620948926999999571e-04
1.503906250000000000e+03 2.298059512000000108e-07 7.670792583000000334e-04
1.504296875000000000e+03 2.129575275000000001e-07 7.641379293000000357e-04
1.504687500000000000e+03 2.073616559999999971e-07 7.395420473000000050e-04
1.505078125000000000e+03 2.138363586000000083e-07 9.375644714999999563e-04
1.505468750000000000e+03 1.830290013000000060e-07 8.549555498000000310e-04
1.505859375000000000e+03 1.806270067000000071e-07 7.089620954000000128e-04
1.506250000000000000e+03 1.925171010999999935e-07 8.268255950000000069e-04
1.506640625000000000e+03 1.703491618000000009e-07 8.992107526000000118e-04
1.507031250000000000e+03 1.576974290000000069e-07 1.179227662000000097e-03
1.507421875000000000e+03 1.680965707999999886e-07 1.103470815000000054e-03
1.507812500000000000e+03 1.995515704999999896e-07 9.747949910000000160e-04
1.508203125000000000e+03 2.011732204000000082e-07 8.125658899000000540e-04
1.508593750000000000e+03 2.316692683000000125e-07 9.314969635000000265e-04
1.508984375000000000e+03 2.385330744999999882e-07 9.047511362000000340e-04
1.509375000000000000e+03 1.873394989999999912e-07 9.184610174000000342e-04
1.509765625000000000e+03 2.157274795999999974e-07 1.004308841000000089e-03
1.510156250000000000e+03 2.374750688999999911e-07 1.151752506999999953e-03
1.510546875000000000e+03 2.388710719000000233e-07 1.039106096999999973e-03
1.510937500000000000e+03 2.794863876999999850e-07 1.210705755000000090e-03
1.511328125000000000e+03 2.565575097999999928e-07 1.382314943000000074e-03
1.511718750000000000e+03 3.037976314999999917e-07 1.421441607000000027e-03
1.512109375000000000e+03 2.624365273999999943e-07 1.454869843000000012e-03
1.512500000000000000e+03 2.803004376000000091e-07 1.367158955999999911e-03
1.512890625000000000e+03 3.512991480000000088e-07 1.541163290000000050e-03
1.513281250000000000e+03 4.380767956000000068e-07 1.790301434999999998e-03
1.513671875000000000e+03 4.051053470000000148e-07 1.756371331000000039e-03
1.514062500000000000e+03 3.668271309999999787e-07 1.527028083000000038e-03
1.514453125000000000e+03 4.704451070000000191e-07 2.103387572999999844e-03
1.514843750000000000e+03 5.490726856999999703e-07 2.259705351000000206e-03
1.515234375000000000e+03 6.034102612999999805e-07 2.131487235999999976e-03
1.515625000000000000e+03 8.285600001999999926e-07 2.597360410000000043e-03
1.516015625000000000e+03 9.669000887000000026e-07 3.495347868000000212e-03
1.516406250000000000e+03 9.710676515999999986e-07 3.435778169000000201e-03
1.516796875000000000e+03 9.195445145000000053e-07 3.244561567999999872e-03
1.517187500000000000e+03 1.232941386000000079e-06 3.526014046999999870e-03
1.517578125000000000e+03 1.744585936999999906e-06 4.775922854999999773e-03
1.517968750000000000e+03 1.854344343999999896e-06 4.916335330000000392e-03
1.518359375000000000e+03 2.125513214999999995e-06 5.809802101000000225e-03
1.518750000000000000e+03 2.499827623000000124e-06 6.637945119000000088e-03
1.519140625000000000e+03 2.569888830000000089e-06 6.470222892999999767e-03
1.519531250000000000e+03 2.643962428000000092e-06 6.612236573999999943e-03
1.519921875000000000e+03 3.151100624999999825e-06 7.729263563999999587e-03
1.520312500000000000e+03 3.898837292000000014e-06 9.422293979999999541e-03
1.520703125000000000e+03 4.584795221000000055e-06 1.031390574000000046e-02
1.521093750000000000e+03 5.114851420000000318e-06 1.057920887999999962e-02
1.521484375000000000e+03 5.092815879999999764e-06 1.028816744999999991e-02
1.521875000000000000e+03 4.308677327000000375e-06 8.643557479000000751e-03
1.522265625000000000e+03 4.838077731000000109e-06 9.082425524999999944e-03
1.522656250000000000e+03 4.326866770000000399e-06 7.986402316999999251e-03
1.523046875000000000e+03 3.343646040000000200e-06 5.885285314999999691e-03
1.523437500000000000e+03 2.839695421999999802e-06 4.649799137000000353e-03
1.523828125000000000e+03 2.688824879000000135e-06 4.353863288999999630e-03
1.524218750000000000e+03 2.448714698000000116e-06 4.170233435999999745e-03
1.524609375000000000e+03 1.949098465999999838e-06 3.077159768999999847e-03
1.525000000000000000e+03 1.655883462999999938e-06 2.464833881999999986e-03
1.525390625000000000e+03 1.600814134000000013e-06 2.265983739000000143e-03
1.525781250000000000e+03 1.422394020999999942e-06 1.912335677999999926e-03
1.526171875000000000e+03 1.372728413999999949e-06 1.756288279999999912e-03
1.526562500000000000e+03 1.223984284000000008e-06 1.526844938000000013e-03
1.526953125000000000e+03 9.104441943000000236e-07 1.124421141000000101e-03
1.527343750000000000e+03 9.810226683000000871e-07 1.096237343000000053e-03
1.527734375000000000e+03 9.105775018999999615e-07 1.014978305000000013e-03
1.528125000000000000e+03 8.359507003999999961e-07 9.186728278000000315e-04
1.528515625000000000e+03 9.434563463999999660e-07 8.884518844999999979e-04
1.528906250000000000e+03 8.308924281999999543e-07 7.464317731000000159e-04
1.529296875000000000e+03 6.189397196000000187e-07 5.403070588999999650e-04
1.529687500000000000e+03 5.205028068999999787e-07 4.467714244999999797e-04
1.530078125000000000e+03 5.158745689000000086e-07 4.496137046000000018e-04
1.530468750000000000e+03 5.875742410000000448e-07 4.801682454999999959e-04
1.530859375000000000e+03 5.288754963999999558e-07 3.411076304999999731e-04
1.531250000000000000e+03 5.872973365999999663e-07 3.338170607999999960e-04
1.531640625000000000e+03 5.051141083999999544e-07 2.894315682000000046e-04
1.532031250000000000e+03 4.520272556000000236e-07 2.858830275000000124e-04
1.532421875000000000e+03 4.735933438999999800e-07 2.948054824000000259e-04
1.532812500000000000e+03 4.049762006000000204e-07 2.178140102999999873e-04
1.533203125000000000e+03 4.225311466999999791e-07 2.096856506999999949e-04
1.533593750000000000e+03 3.641574621999999948e-07 1.981003617999999977e-04
1.533984375000000000e+03 3.209256833000000243e-07 1.805926326000000068e-04
1.534375000000000000e+03 2.812341009999999848e-07 1.462070272999999932e-04
1.534765625000000000e+03 3.064764170000000014e-07 1.304473537000000135e-04
1.535156250000000000e+03 3.711928395000000074e-07 1.524724973999999991e-04
1.535546875000000000e+03 3.679605478000000066e-07 1.537309739000000132e-04
1.535937500000000000e+03 3.125604460999999860e-07 1.280758365000000010e-04
1.536328125000000000e+03 2.959105083999999775e-07 1.196754023999999946e-04
1.536718750000000000e+03 2.681483998999999737e-07 1.165879889000000008e-04
1.537109375000000000e+03 2.861490410999999885e-07 1.124467334000000054e-04
1.537500000000000000e+03 2.648286108999999920e-07 1.087106795999999946e-04
1.537890625000000000e+03 2.166804545000000129e-07 8.133068001999999529e-05
1.538281250000000000e+03 2.364526975999999894e-07 9.367000115999999591e-05
1.538671875000000000e+03 2.530068536000000033e-07 9.654636932000000419e-05
1.539062500000000000e+03 2.228416157999999978e-07 8.556369222999999952e-05
1.539453125000000000e+03 2.041736235999999916e-07 6.454939792999999466e-05
1.539843750000000000e+03 2.533158934000000057e-07 6.728742403000000408e-05
1.540234375000000000e+03 2.590849246999999746e-07 6.497415175999999822e-05
1.540625000000000000e+03 2.249609748999999922e-07 5.661558684000000106e-05
1.541015625000000000e+03 2.036975523000000032e-07 5.788773720999999898e-05
1.541406250000000000e+03 1.850156580999999924e-07 5.707725642000000227e-05
1.541796875000000000e+03 2.045748135000000022e-07 5.297479056999999919e-05
1.542187500000000000e+03 2.410423317000000234e-07 5.677719975999999993e-05
1.542578125000000000e+03 2.312320278999999896e-07 5.072473120000000040e-05
1.542968750000000000e+03 1.842303579000000092e-07 3.982094553999999725e-05
1.543359375000000000e+03 1.914517755999999874e-07 3.239527314000000175e-05
1.543750000000000000e+03 1.904271725000000055e-07 3.262510561999999666e-05
1.544140625000000000e+03 1.866307068999999996e-07 3.563412644000000178e-05
1.544531250000000000e+03 1.642428329000000050e-07 3.217325812999999860e-05
1.544921875000000000e+03 1.377419541000000037e-07 2.700378481999999927e-05
1.545312500000000000e+03 1.580769241999999990e-07 2.709224171000000115e-05
1.545703125000000000e+03 1.763081298999999930e-07 3.221984344000000281e-05
1.546093750000000000e+03 1.561458468000000115e-07 3.028982384000000102e-05
1.546484375000000000e+03 1.410879393000000013e-07 2.574172284000000022e-05
1.546875000000000000e+03 1.542565131999999998e-07 2.298018618999999904e-05
1.547265625000000000e+03 1.730802451999999908e-07 2.616314292999999909e-05
1.547656250000000000e+03 1.700640296999999979e-07 2.797294425000000051e-05
1.548046875000000000e+03 1.711853791000000007e-07 2.799406281999999873e-05
1.548437500000000000e+03 1.687837249999999929e-07 2.657007320000000098e-05
1.548828125000000000e+03 1.632056707999999934e-07 2.070987495999999865e-05
1.549218750000000000e+03 1.501798898999999885e-07 2.040047799999999872e-05
1.549609375000000000e+03 1.424570464000000046e-07 2.034546510999999929e-05
1.550000000000000000e+03 1.370717186999999995e-07 1.884797446000000074e-05
1.550390625000000000e+03 1.540195178000000072e-07 1.566828851999999857e-05
1.550781250000000000e+03 1.583254951000000006e-07 1.772943795000000153e-05
1.551171875000000000e+03 1.558315678999999884e-07 1.915522882000000163e-05
1.551562500000000000e+03 1.452114887999999994e-07 1.545569371000000036e-05
1.551953125000000000e+03 1.405505385999999876e-07 1.479075024999999965e-05
1.552343750000000000e+03 1.404885566000000091e-07 1.344502258999999917e-05
1.552734375000000000e+03 1.234531656999999953e-07 1.272424673000000082e-05
1.553125000000000000e+03 1.248963786999999955e-07 1.467030803000000050e-05
1.553515625000000000e+03 1.188279634000000019e-07 1.204414888999999970e-05
1.553906250000000000e+03 1.155537765999999952e-07 1.019847043999999935e-05
1.554296875000000000e+03 1.132703554000000052e-07 1.055065413000000074e-05
1.554687500000000000e+03 1.178439880999999975e-07 1.117042372999999928e-05
1.555078125000000000e+03 1.220911894000000086e-07 1.186808246000000025e-05
1.555468750000000000e+03 1.137686793999999982e-07 9.909511748000000424e-06
1.555859375000000000e+03 1.153555271000000039e-07 8.713531580000000298e-06
1.556250000000000000e+03 1.262585820000000115e-07 9.885590231999999989e-06
1.556640625000000000e+03 1.311671100999999963e-07 9.608176182999999442e-06
1.557031250000000000e+03 1.193932343000000027e-07 8.624405881000000437e-06
1.557421875000000000e+03 1.063006388999999991e-07 8.742270324999999959e-06
1.557812500000000000e+03 1.082623763000000060e-07 7.872035679000000545e-06
1.558203125000000000e+03 1.247118041000000106e-07 7.473201915000000147e-06
1.558593750000000000e+03 1.143429344999999942e-07 7.779548996000000080e-06
1.558984375000000000e+03 1.169549810999999964e-07 6.107006932000000302e-06
1.559375000000000000e+03 1.432234891000000068e-07 7.059227076999999967e-06
1.559765625000000000e+03 1.696640693000000003e-07 7.772273824000000021e-06
1.560156250000000000e+03 1.689839132999999869e-07 8.960118146999999849e-06
1.560546875000000000e+03 1.613159682999999883e-07 6.600893057999999786e-06
1.560937500000000000e+03 1.368512354999999930e-07 4.783673426000000417e-06
1.561328125000000000e+03 1.235360951999999925e-07 5.241848565000000244e-06
1.561718750000000000e+03 1.205035094000000040e-07 5.322060665000000188e-06
1.562109375000000000e+03 1.243599142000000056e-07 4.850830769000000335e-06
1.562500000000000000e+03 1.190704628000000021e-07 5.326893631000000065e-06
1.562890625000000000e+03 1.343122166999999998e-07 6.258654320999999683e-06
1.563281250000000000e+03 1.624824092999999985e-07 6.245442802999999897e-06
1.563671875000000000e+03 1.682489816999999892e-07 5.054298625999999928e-06
1.564062500000000000e+03 1.629605612000000115e-07 6.115718980999999877e-06
1.564453125000000000e+03 1.479733645999999914e-07 5.077038078000000114e-06
1.564843750000000000e+03 1.533908748000000066e-07 4.986509396999999707e-06
1.565234375000000000e+03 1.427764794000000047e-07 4.715755277000000102e-06
1.565625000000000000e+03 1.684576625000000053e-07 3.892057219000000320e-06
1.566015625000000000e+03 2.048331441000000064e-07 4.290475779000000169e-06
1.566406250000000000e+03 1.828201692000000128e-07 4.908219588999999667e-06
1.566796875000000000e+03 1.946962481000000065e-07 4.106677819000000113e-06
1.567187500000000000e+03 1.723068799000000021e-07 4.051217947999999739e-06
1.567578125000000000e+03 1.971586358000000117e-07 4.126267218000000082e-06
1.567968750000000000e+03 2.454615295999999870e-07 4.250439636000000204e-06
1.568359375000000000e+03 2.305034704000000005e-07 3.900555007999999820e-06
1.568750000000000000e+03 2.351604013000000066e-07 3.562102750000000189e-06
1.569140625000000000e+03 2.207647380000000077e-07 4.008826151000000157e-06
1.569531250000000000e+03 2.041855206000000021e-07 4.367455208999999734e-06
1.569921875000000000e+03 2.640536757000000206e-07 4.218721217000000146e-06
1.570312500000000000e+03 2.673028767999999820e-07 3.854989854999999664e-06
1.570703125000000000e+03 2.193350487000000056e-07 3.567275565999999802e-06
1.571093750000000000e+03 2.368138838999999999e-07 3.676460040000000178e-06
1.571484375000000000e+03 2.500697564000000103e-07 3.212041386999999798e-06
1.571875000000000000e+03 2.748452880000000095e-07 3.001076531000000046e-06
1.572265625000000000e+03 2.911859401000000133e-07 3.264748554999999902e-06
1.572656250000000000e+03 2.867206860000000160e-07 3.695481709999999957e-06
1.573046875000000000e+03 3.545268246999999975e-07 3.220670516000000125e-06
1.573437500000000000e+03 3.127755576999999940e-07 3.095831106999999941e-06
1.573828125000000000e+03 3.104222105000000211e-07 2.792512118999999967e-06
1.574218750000000000e+03 3.721267110000000180e-07 3.211912165000000091e-06
1.574609375000000000e+03 3.923949042999999951e-07 3.348187272999999868e-06
1.575000000000000000e+03 4.519120678999999905e-07 3.469645724000000050e-06
1.575390625000000000e+03 4.061806969999999888e-07 3.459322183000000173e-06
1.575781250000000000e+03 4.151018236999999920e-07 2.877985402999999899e-06
1.576171875000000000e+03 4.292178210999999801e-07 2.817700435000000134e-06
1.576562500000000000e+03 4.567056163999999771e-07 3.158249600999999930e-06
1.576953125000000000e+03 4.607963118000000223e-07 2.784955200000000136e-06
1.577343750000000000e+03 5.180238693000000464e-07 2.134939920000000059e-06
1.577734375000000000e+03 5.595705031999999889e-07 1.982148447000000135e-06
1.578125000000000000e+03 5.201853126000000126e-07 2.471275447999999830e-06
1.578515625000000000e+03 5.656969756999999672e-07 2.750844811999999914e-06
1.578906250000000000e+03 6.310865557999999792e-07 2.985176770000000036e-06
1.579296875000000000e+03 6.620376991999999723e-07 2.585796762000000199e-06
1.579687500000000000e+03 6.699257680999999869e-07 2.775320137000000020e-06
1.580078125000000000e+03 7.412385684000000123e-07 2.980235160999999821e-06
1.580468750000000000e+03 8.709536892999999471e-07 2.605985969999999838e-06
1.580859375000000000e+03 9.010997291999999490e-07 2.682335025999999926e-06
1.581250000000000000e+03 9.406844272000000381e-07 2.584926102000000047e-06
1.581640625000000000e+03 1.115940491000000007e-06 2.566278481000000076e-06
1.582031250000000000e+03 9.864729190999999876e-07 2.062234351000000124e-06
1.582421875000000000e+03 1.100297205999999896e-06 2.049237545999999832e-06
1.582812500000000000e+03 1.390741726999999936e-06 2.437664546999999797e-06
1.583203125000000000e+03 1.567796836999999905e-06 2.381089189999999916e-06
1.583593750000000000e+03 1.590479394999999961e-06 2.262669121000000065e-06
1.583984375000000000e+03 1.631177989999999934e-06 2.139618243000000023e-06
1.584375000000000000e+03 1.464262272999999944e-06 2.030496262000000076e-06
1.584765625000000000e+03 1.362116769999999901e-06 1.766896564999999900e-06
1.585156250000000000e+03 1.581493619000000061e-06 1.965160284000000186e-06
1.585546875000000000e+03 1.878864003999999997e-06 1.925379105000000141e-06
1.585937500000000000e+03 1.949674214999999898e-06 1.696450868999999950e-06
1.586328125000000000e+03 1.822946560000000070e-06 1.951820905999999915e-06
1.586718750000000000e+03 2.043049866999999908e-06 1.738192622999999962e-06
1.587109375000000000e+03 2.091888392999999967e-06 1.673033531000000096e-06
1.587500000000000000e+03 2.067488271999999919e-06 1.804038830000000044e-06
1.587890625000000000e+03 1.911833032000000028e-06 1.786361281999999902e-06
1.588281250000000000e+03 2.111387761000000199e-06 1.697203655999999952e-06
1.588671875000000000e+03 2.154527654000000023e-06 1.833174169000000085e-06
1.589062500000000000e+03 2.196999345999999844e-06 1.546902961000000009e-06
1.589453125000000000e+03 2.518607644000000108e-06 1.464697754000000038e-06
1.589843750000000000e+03 2.122982490999999953e-06 1.408623852000000073e-06
1.590234375000000000e+03 2.222224127999999942e-06 1.256198936999999994e-06
1.590625000000000000e+03 2.170830062000000030e-06 1.277188065000000039e-06
1.591015625000000000e+03 2.274984710999999943e-06 1.227813887999999897e-06
1.591406250000000000e+03 2.169115977999999847e-06 1.181901771999999932e-06
1.591796875000000000e+03 1.658887952000000036e-06 1.076511116000000074e-06
1.592187500000000000e+03 1.575069738999999988e-06 1.024832504000000083e-06
1.592578125000000000e+03 1.491345039000000027e-06 1.093661561999999910e-06
1.592968750000000000e+03 1.555766021000000086e-06 1.134662332000000066e-06
1.593359375000000000e+03 1.226229782999999943e-06 1.151975137999999962e-06
1.593750000000000000e+03 1.073406759999999921e-06 9.016079169000000306e-07
1.594140625000000000e+03 1.026958389000000012e-06 9.728895466000000426e-07
1.594531250000000000e+03 8.609928469999999868e-07 1.023450630000000084e-06
1.594921875000000000e+03 6.945807781000000014e-07 1.001529257000000000e-06
1.595312500000000000e+03 6.737266973999999482e-07 8.826124247999999525e-07
1.595703125000000000e+03 6.602816257999999595e-07 8.509550617000000136e-07
1.596093750000000000e+03 4.833782081000000107e-07 8.041399049999999726e-07
1.596484375000000000e+03 3.593392116999999757e-07 8.250736525000000301e-07
1.596875000000000000e+03 3.565229954000000107e-07 8.742166221000000522e-07
1.597265625000000000e+03 3.769230965999999941e-07 6.560410539000000334e-07
1.597656250000000000e+03 3.737693367999999783e-07 5.881549459000000090e-07
1.598046875000000000e+03 3.153624578000000187e-07 5.966921514000000321e-07
1.598437500000000000e+03 3.017218507999999790e-07 5.765158055999999767e-07
1.598828125000000000e+03 3.641520149000000236e-07 5.687001404000000153e-07
1.599218750000000000e+03 2.949684659000000258e-07 5.606035231000000201e-07
1.599609375000000000e+03 2.120635838999999904e-07 6.203639615999999701e-07
1.600000000000000000e+03 2.581670735000000134e-07 7.766066776999999721e-07
1.600390625000000000e+03 2.851608668000000253e-07 7.684653092999999871e-07
1.600781250000000000e+03 2.832681002000000013e-07 6.537134680000000287e-07
1.601171875000000000e+03 2.597917308000000146e-07 6.705140008000000048e-07
1.601562500000000000e+03 2.702760623999999977e-07 6.757357676000000086e-07
1.601953125000000000e+03 2.959425679999999865e-07 5.969362585000000303e-07
1.602343750000000000e+03 2.672633081999999981e-07 6.320202382000000238e-07
1.602734375000000000e+03 2.604096211000000104e-07 6.084483707999999494e-07
1.603125000000000000e+03 2.493826968000000262e-07 5.945174681000000011e-07
1.603515625000000000e+03 2.861566067999999998e-07 5.666731395000000376e-07
1.603906250000000000e+03 3.392699583000000114e-07 5.297015945999999675e-07
1.604296875000000000e+03 3.345404913000000225e-07 4.811385733000000025e-07
1.604687500000000000e+03 3.597819939999999900e-07 5.371328090000000181e-07
1.605078125000000000e+03 3.272659245999999995e-07 6.047844184000000119e-07
1.605468750000000000e+03 3.505063389000000191e-07 5.611405738999999504e-07
1.605859375000000000e+03 3.696518210000000193e-07 6.220042419999999670e-07
1.606250000000000000e+03 3.861332707000000258e-07 7.490041486999999478e-07
1.606640625000000000e+03 4.705347226999999871e-07 6.555204584999999521e-07
1.607031250000000000e+03 5.245925945000000026e-07 7.525399759999999534e-07
1.607421875000000000e+03 4.858324815999999739e-07 6.997009375999999800e-07
1.607812500000000000e+03 4.368881493000000105e-07 7.216510605999999576e-07
1.608203125000000000e+03 5.196500774999999878e-07 7.611563187000000502e-07
1.608593750000000000e+03 6.454312263999999573e-07 8.725259163000000120e-07
1.608984375000000000e+03 5.309243999999999654e-07 1.004624761000000018e-06
1.609375000000000000e+03 4.460142306999999919e-07 1.001765306000000022e-06
1.609765625000000000e+03 4.815994755000000276e-07 1.048676320000000088e-06
1.610156250000000000e+03 4.906810705000000158e-07 1.053260450000000040e-06
1.610546875000000000e+03 3.782390735000000049e-07 1.104149961000000015e-06
1.610937500000000000e+03 4.623209128000000130e-07 1.241377968000000003e-06
1.611328125000000000e+03 4.903996644999999979e-07 1.396821216999999898e-06
1.611718750000000000e+03 4.819966743999999869e-07 1.318867477000000063e-06
1.612109375000000000e+03 4.428792337999999899e-07 1.467978844999999986e-06
1.612500000000000000e+03 4.993369439000000332e-07 1.502529101999999914e-06
1.612890625000000000e+03 4.831350087999999810e-07 1.651304100000000020e-06
1.613281250000000000e+03 5.004877618000000478e-07 1.693936939999999951e-06
1.613671875000000000e+03 5.445957994000000336e-07 1.896021939999999897e-06
1.614062500000000000e+03 5.427672844999999788e-07 2.177002760999999824e-06
1.614453125000000000e+03 5.569906769000000123e-07 2.104195358000000005e-06
1.614843750000000000e+03 5.897635260999999560e-07 2.174485806000000071e-06
1.615234375000000000e+03 5.840558146999999515e-07 2.422985737000000173e-06
1.615625000000000000e+03 6.503368227999999587e-07 2.798673317999999972e-06
1.616015625000000000e+03 7.081997850999999848e-07 3.031848632000000153e-06
1.616406250000000000e+03 6.454981828000000392e-07 2.957313527000000091e-06
1.616796875000000000e+03 6.540026287999999709e-07 3.088131347999999919e-06
1.617187500000000000e+03 6.045969026000000094e-07 3.019479024000000201e-06
1.617578125000000000e+03 7.351395593000000039e-07 3.382981903000000155e-06
1.617968750000000000e+03 6.539620766999999663e-07 2.992541217000000055e-06
1.618359375000000000e+03 6.323596730999999794e-07 2.977358077999999831e-06
1.618750000000000000e+03 7.670295674999999731e-07 3.587112213000000078e-06
1.619140625000000000e+03 7.838533270000000195e-07 3.766011838999999880e-06
1.619531250000000000e+03 7.055879560000000041e-07 3.773059434999999841e-06
1.619921875000000000e+03 6.132382878000000505e-07 3.764470555000000146e-06
1.620312500000000000e+03 7.944130697000000383e-07 4.256212562999999947e-06
1.620703125000000000e+03 8.752596286999999830e-07 4.491184880999999984e-06
1.621093750000000000e+03 7.731837304999999721e-07 3.891224388000000068e-06
1.621484375000000000e+03 8.616924468000000276e-07 4.589045628999999842e-06
1.621875000000000000e+03 8.473776986000000455e-07 4.233216180000000222e-06
1.622265625000000000e+03 8.583984189999999927e-07 4.724259420999999891e-06
1.622656250000000000e+03 8.670321627999999703e-07 4.843146443999999760e-06
1.623046875000000000e+03 9.297249131999999612e-07 4.417744381000000022e-06
1.623437500000000000e+03 1.007213967999999919e-06 5.270832439000000042e-06
1.623828125000000000e+03 1.073008426999999903e-06 5.545232921000000171e-06
1.624218750000000000e+03 9.896996879000000922e-07 5.515954288000000410e-06
1.624609375000000000e+03 8.666673450000000215e-07 4.709649157000000101e-06
1.625000000000000000e+03 1.061992774999999898e-06 4.724851058000000410e-06
1.625390625000000000e+03 1.130943186999999902e-06 5.190666337999999777e-06
1.625781250000000000e+03 1.041442987000000076e-06 4.813284949999999975e-06
1.626171875000000000e+03 1.026126615999999997e-06 4.850990858999999784e-06
1.626562500000000000e+03 8.076965379999999482e-07 4.594077117999999989e-06
1.626953125000000000e+03 9.376196399000000500e-07 4.987790117999999856e-06
1.627343750000000000e+03 1.005093001999999940e-06 5.541622571000000261e-06
1.627734375000000000e+03 1.019047697999999918e-06 5.304507043000000024e-06
1.628125000000000000e+03 1.024698439999999963e-06 5.521637636999999836e-06
1.628515625000000000e+03 1.090844098000000088e-06 5.846164781000000072e-06
1.628906250000000000e+03 1.077735093999999900e-06 5.626805029999999889e-06
1.629296875000000000e+03 9.729956932999999961e-07 4.832146529000000407e-06
1.629687500000000000e+03 8.977760438999999578e-07 5.305786552999999910e-06
1.630078125000000000e+03 1.083650105999999953e-06 5.063996636000000214e-06
1.630468750000000000e+03 1.222040279000000009e-06 4.872149382999999577e-06
1.630859375000000000e+03 1.177800333999999913e-06 5.345560922999999924e-06
1.631250000000000000e+03 1.327765187999999946e-06 5.364348660999999843e-06
1.631640625000000000e+03 1.214725311999999907e-06 5.786712946999999646e-06
1.632031250000000000e+03 1.049121788000000094e-06 5.828526423000000002e-06
1.632421875000000000e+03 1.140099872000000063e-06 4.772649603999999786e-06
1.632812500000000000e+03 1.225051576999999925e-06 4.960044295000000218e-06
1.633203125000000000e+03 1.426202288999999938e-06 4.638116119000000245e-06
1.633593750000000000e+03 1.424301787000000092e-06 5.420911609999999607e-06
1.633984375000000000e+03 1.282227423000000037e-06 5.262138547999999632e-06
1.634375000000000000e+03 1.580664722000000103e-06 5.434983197000000407e-06
1.634765625000000000e+03 1.431860672000000067e-06 4.749734929999999892e-06
1.635156250000000000e+03 1.230837442000000014e-06 4.732467593999999979e-06
1.635546875000000000e+03 1.403513376000000017e-06 5.209900755000000177e-06
1.635937500000000000e+03 1.706033881000000034e-06 5.456393507999999713e-06
1.636328125000000000e+03 1.518750102999999914e-06 5.488725049999999668e-06
1.636718750000000000e+03 1.557700417999999960e-06 5.797157236999999941e-06
1.637109375000000000e+03 1.364920919000000021e-06 5.274219448999999975e-06
1.637500000000000000e+03 1.474591412999999909e-06 5.297256081000000331e-06
1.637890625000000000e+03 1.775442017999999930e-06 5.820240473999999844e-06
1.638281250000000000e+03 1.854579031999999957e-06 6.097450551999999841e-06
1.638671875000000000e+03 1.684987025999999908e-06 5.841930413000000024e-06
1.639062500000000000e+03 1.648510240000000059e-06 5.923523100999999959e-06
1.639453125000000000e+03 1.804152316000000055e-06 6.386626533000000402e-06
1.639843750000000000e+03 1.932827531999999865e-06 7.693613600000000541e-06
1.640234375000000000e+03 2.198531398999999867e-06 7.680287082000000334e-06
1.640625000000000000e+03 1.868419259999999960e-06 7.254287026999999787e-06
1.641015625000000000e+03 2.188796468000000011e-06 8.626869876000000777e-06
1.641406250000000000e+03 2.350826714000000138e-06 7.256471394000000101e-06
1.641796875000000000e+03 2.045654282000000131e-06 7.693455628000000517e-06
1.642187500000000000e+03 1.980738352000000150e-06 7.601013129000000240e-06
1.642578125000000000e+03 2.294552926000000148e-06 8.288727509000000520e-06
1.642968750000000000e+03 2.179543320999999971e-06 7.113294556999999780e-06
1.643359375000000000e+03 2.017887879999999852e-06 8.033203737999999386e-06
1.643750000000000000e+03 1.887054928000000088e-06 9.582073930999999688e-06
1.644140625000000000e+03 1.844916127000000065e-06 1.034942966000000083e-05
1.644531250000000000e+03 1.976373854000000066e-06 1.032101169999999961e-05
1.644921875000000000e+03 2.050653693000000170e-06 1.149192097000000051e-05
1.645312500000000000e+03 2.211820996000000082e-06 1.037973964000000056e-05
1.645703125000000000e+03 2.338778950000000038e-06 9.521069010999999704e-06
1.646093750000000000e+03 2.284109997000000025e-06 1.114408543000000046e-05
1.646484375000000000e+03 1.956220810999999795e-06 1.106950462999999971e-05
1.646875000000000000e+03 2.382361587999999837e-06 1.227980756999999987e-05
1.647265625000000000e+03 2.593071933999999834e-06 1.385178822999999996e-05
1.647656250000000000e+03 2.486449053999999884e-06 1.402563821000000035e-05
1.648046875000000000e+03 2.780914513999999842e-06 1.481999257000000035e-05
1.648437500000000000e+03 2.688996468999999795e-06 1.350125083999999935e-05
1.648828125000000000e+03 2.877014572999999971e-06 1.809928178999999903e-05
1.649218750000000000e+03 2.920562710999999982e-06 1.854883899000000122e-05
1.649609375000000000e+03 3.320344306000000206e-06 1.442356711999999959e-05
1.650000000000000000e+03 3.679952364999999811e-06 1.684376747000000121e-05
1.650390625000000000e+03 3.440503576000000191e-06 1.966733191999999947e-05
1.650781250000000000e+03 3.397316170000000066e-06 1.643966616999999853e-05
1.651171875000000000e+03 3.439743981000000057e-06 1.790305309000000131e-05
1.651562500000000000e+03 3.783099111000000098e-06 1.715144671999999988e-05
1.651953125000000000e+03 3.927466788999999790e-06 2.053837216000000039e-05
1.652343750000000000e+03 4.172048447000000123e-06 2.405129729000000141e-05
1.652734375000000000e+03 4.368837309999999603e-06 2.287716201000000100e-05
1.653125000000000000e+03 4.591618266999999673e-06 2.526830161999999864e-05
1.653515625000000000e+03 5.085793705000000008e-06 2.599168855000000156e-05
1.653906250000000000e+03 4.966077482000000035e-06 2.634032544999999982e-05
1.654296875000000000e+03 5.628050040999999885e-06 2.421365105000000003e-05
1.654687500000000000e+03 5.329781911000000332e-06 2.369218222000000023e-05
1.655078125000000000e+03 5.165139078999999882e-06 2.530082079000000117e-05
1.655468750000000000e+03 6.087454150999999969e-06 2.933733314999999880e-05
1.655859375000000000e+03 6.250585658999999674e-06 3.118166550999999873e-05
1.656250000000000000e+03 5.956766763000000112e-06 2.837148082999999861e-05
1.656640625000000000e+03 6.934342273999999653e-06 2.953208985999999976e-05
1.657031250000000000e+03 6.637952251999999816e-06 2.928494949000000035e-05
1.657421875000000000e+03 7.486512695000000228e-06 2.784884990999999838e-05
1.657812500000000000e+03 8.236892817000000379e-06 3.112603040999999810e-05
1.658203125000000000e+03 8.747626836999999737e-06 3.765652740999999779e-05
1.658593750000000000e+03 7.605929013999999892e-06 3.489493748999999967e-05
1.658984375000000000e+03 6.610639489000000278e-06 2.941058602000000063e-05
1.659375000000000000e+03 7.120932882000000355e-06 3.073585361999999898e-05
1.659765625000000000e+03 7.868113622999999229e-06 3.367762326999999915e-05
1.660156250000000000e+03 8.865538490000000573e-06 4.106482321000000293e-05
1.660546875000000000e+03 7.997487001999999310e-06 4.042513827999999937e-05
1.660937500000000000e+03 8.658766844999999908e-06 3.906765413999999705e-05
1.661328125000000000e+03 8.155093736999999689e-06 3.820025995999999874e-05
1.661718750000000000e+03 7.998109809999999506e-06 4.245187046000000261e-05
1.662109375000000000e+03 1.039368593999999951e-05 5.144023528000000013e-05
1.662500000000000000e+03 9.431894286999999564e-06 4.711227058000000081e-05
1.662890625000000000e+03 8.387094855000000210e-06 4.440810488999999813e-05
1.663281250000000000e+03 8.982098607999999975e-06 4.695879228999999815e-05
1.663671875000000000e+03 9.080351561000000280e-06 4.926920290999999892e-05
1.664062500000000000e+03 1.048294418999999961e-05 5.899376671999999875e-05
1.664453125000000000e+03 1.019916043000000036e-05 5.541597029000000231e-05
1.664843750000000000e+03 1.014269190000000016e-05 5.453521207000000087e-05
1.665234375000000000e+03 1.133148223999999979e-05 6.049669861999999677e-05
1.665625000000000000e+03 1.023667417000000071e-05 5.713100796000000162e-05
1.666015625000000000e+03 1.123115870999999965e-05 5.968428585000000144e-05
1.666406250000000000e+03 1.014480726999999932e-05 5.472331098000000215e-05
1.666796875000000000e+03 1.184955316999999934e-05 6.309675549999999695e-05
1.667187500000000000e+03 1.282362365000000037e-05 6.806572459000000000e-05
1.667578125000000000e+03 1.284357407999999930e-05 6.888368149999999854e-05
1.667968750000000000e+03 1.079870238999999919e-05 5.799558407000000257e-05
1.668359375000000000e+03 1.026489118999999935e-05 5.858504005000000089e-05
1.668750000000000000e+03 1.241630238000000061e-05 6.804626441999999352e-05
1.669140625000000000e+03 1.017840621999999994e-05 5.859256943000000321e-05
1.669531250000000000e+03 1.071222226999999937e-05 5.947865389999999947e-05
1.669921875000000000e+03 1.220022613999999921e-05 6.918163671000000477e-05
1.670312500000000000e+03 1.188990556000000013e-05 6.923730569999999684e-05
1.670703125000000000e+03 1.290168587999999925e-05 7.368886842999999344e-05
1.671093750000000000e+03 1.102385747000000055e-05 6.317452357999999585e-05
1.671484375000000000e+03 1.022363213000000013e-05 5.991554190000000253e-05
1.671875000000000000e+03 9.847316291000000478e-06 5.836400071000000337e-05
1.672265625000000000e+03 1.066594805999999924e-05 6.162128768000000516e-05
1.672656250000000000e+03 1.307169126999999960e-05 7.469920944999999812e-05
1.673046875000000000e+03 1.353910231000000065e-05 7.573977935999999913e-05
1.673437500000000000e+03 1.236247457999999949e-05 7.003826218999999935e-05
1.673828125000000000e+03 1.109798433000000000e-05 6.378776368000000654e-05
1.674218750000000000e+03 1.076159658999999929e-05 6.343068225999999523e-05
1.674609375000000000e+03 1.051749096999999974e-05 6.286778005999999895e-05
1.675000000000000000e+03 1.079996617000000067e-05 6.451014347000000380e-05
1.675390625000000000e+03 9.874601212000000029e-06 5.873290641000000073e-05
1.675781250000000000e+03 9.019246774000000454e-06 5.121229603000000284e-05
1.676171875000000000e+03 9.041212709999999666e-06 5.289444169000000326e-05
1.676562500000000000e+03 1.058536916999999924e-05 6.316437949999999506e-05
1.676953125000000000e+03 1.153326234000000037e-05 6.807451775000000380e-05
1.677343750000000000e+03 1.082168999999999938e-05 6.641050554999999801e-05
1.677734375000000000e+03 1.017246139999999933e-05 6.343778070000000429e-05
1.678125000000000000e+03 9.262046257999999459e-06 5.501817695999999895e-05
1.678515625000000000e+03 7.399042975999999843e-06 4.485592623000000245e-05
1.678906250000000000e+03 7.448736273999999594e-06 4.560614777000000227e-05
1.679296875000000000e+03 7.322287490000000328e-06 4.252718846999999736e-05
1.679687500000000000e+03 7.023616864999999636e-06 3.940926522999999921e-05
1.680078125000000000e+03 7.208391706999999974e-06 4.054556478000000163e-05
1.680468750000000000e+03 7.223756724999999807e-06 4.202794945999999729e-05
1.680859375000000000e+03 7.601296388000000416e-06 4.541617014999999930e-05
1.681250000000000000e+03 8.144386160000000093e-06 4.683033285000000074e-05
1.681640625000000000e+03 6.917747981999999630e-06 3.720443055000000168e-05
1.682031250000000000e+03 7.438593401000000333e-06 4.225574345000000255e-05
1.682421875000000000e+03 7.131505487000000350e-06 4.068294083999999795e-05
1.682812500000000000e+03 6.117451223000000072e-06 3.564761152999999826e-05
1.683203125000000000e+03 5.486768864000000269e-06 3.078540952000000070e-05
1.683593750000000000e+03 5.509853311999999588e-06 3.202012362999999726e-05
1.683984375000000000e+03 6.396934641000000306e-06 3.713343890999999745e-05
1.684375000000000000e+03 5.968811954000000302e-06 3.409424005000000153e-05
1.684765625000000000e+03 6.012538037000000263e-06 3.548726722999999726e-05
1.685156250000000000e+03 5.895798159000000151e-06 3.487055053000000194e-05
1.685546875000000000e+03 5.876825817000000161e-06 3.267343165000000154e-05
1.685937500000000000e+03 5.010826144999999817e-06 2.802787239999999960e-05
1.686328125000000000e+03 4.808771256000000360e-06 2.683030162000000165e-05
1.686718750000000000e+03 5.311800373000000094e-06 3.006089438999999896e-05
1.687109375000000000e+03 4.985127598999999773e-06 2.906883209000000125e-05
1.687500000000000000e+03 5.199320282000000017e-06 2.958677833999999999e-05
1.687890625000000000e+03 5.784118820999999795e-06 3.154687914000000129e-05
1.688281250000000000e+03 5.779038305999999895e-06 3.173409436999999881e-05
1.688671875000000000e+03 5.262665724999999680e-06 2.890986776999999888e-05
1.689062500000000000e+03 4.455003005999999802e-06 2.509924646999999956e-05
1.689453125000000000e+03 4.978870163999999649e-06 2.909125560000000034e-05
1.689843750000000000e+03 4.771032360999999691e-06 2.641696775000000147e-05
1.690234375000000000e+03 4.570180417999999788e-06 2.370575446999999863e-05
1.690625000000000000e+03 4.576198170999999734e-06 2.385844350000000081e-05
1.691015625000000000e+03 3.969517524999999795e-06 2.218152725000000053e-05
1.691406250000000000e+03 3.781138385999999798e-06 2.077074914999999897e-05
1.691796875000000000e+03 4.608995457999999662e-06 2.500715078999999962e-05
1.692187500000000000e+03 4.162513855999999821e-06 2.280541501000000109e-05
1.692578125000000000e+03 3.938471242999999621e-06 2.208235975999999856e-05
1.692968750000000000e+03 4.362807148000000066e-06 2.392237300999999915e-05
1.693359375000000000e+03 4.024359430000000386e-06 2.309439791999999956e-05
1.693750000000000000e+03 3.610201198999999976e-06 2.143805551999999851e-05
1.694140625000000000e+03 4.229994708000000020e-06 2.583892446999999840e-05
1.694531250000000000e+03 4.220644113999999598e-06 2.618374099000000038e-05
1.694921875000000000e+03 3.304986551000000145e-06 2.172631695999999952e-05
1.695312500000000000e+03 3.226173498999999818e-06 1.960696615000000157e-05
1.695703125000000000e+03 3.275334172999999985e-06 2.053231718999999980e-05
1.696093750000000000e+03 2.959864074000000150e-06 2.106941371999999834e-05
1.696484375000000000e+03 3.073768633000000151e-06 2.328867042999999999e-05
1.696875000000000000e+03 3.413753397999999971e-06 2.663854212999999845e-05
1.697265625000000000e+03 2.843150220999999893e-06 2.470382332999999941e-05
1.697656250000000000e+03 2.330920916999999955e-06 2.094686157000000113e-05
1.698046875000000000e+03 2.453835461999999799e-06 2.334708969999999996e-05
1.698437500000000000e+03 2.550495836000000117e-06 2.443059643000000116e-05
1.698828125000000000e+03 2.606380899000000002e-06 2.381511445999999872e-05
1.699218750000000000e+03 2.029719870000000104e-06 1.985364532999999985e-05
1.699609375000000000e+03 1.811640689000000052e-06 1.755956449999999995e-05
1.700000000000000000e+03 1.628598239999999927e-06 1.431063368999999986e-05
1.700390625000000000e+03 1.654888121000000031e-06 1.482469662000000057e-05
1.700781250000000000e+03 2.137724398000000079e-06 1.883390226000000037e-05
1.701171875000000000e+03 2.176314130999999934e-06 1.936611559000000167e-05
1.701562500000000000e+03 2.147046543999999797e-06 2.049185463999999920e-05
1.701953125000000000e+03 2.083458544999999906e-06 1.980694864999999843e-05
1.702343750000000000e+03 2.032635689000000001e-06 1.916524215999999953e-05
1.702734375000000000e+03 1.969512980000000022e-06 1.852596881000000031e-05
1.703125000000000000e+03 1.935631075999999802e-06 1.784926766000000036e-05
1.703515625000000000e+03 1.843644030999999968e-06 1.618188297999999885e-05
1.703906250000000000e+03 1.636300872999999998e-06 1.465392981000000077e-05
1.704296875000000000e+03 1.611716148000000091e-06 1.429853826999999968e-05
1.704687500000000000e+03 1.325768298000000065e-06 1.217342178999999984e-05
1.705078125000000000e+03 1.313737633000000053e-06 1.185025526999999959e-05
1.705468750000000000e+03 1.566603878000000051e-06 1.386740020000000029e-05
1.705859375000000000e+03 1.589187023000000005e-06 1.402554741999999944e-05
1.706250000000000000e+03 1.507896659999999951e-06 1.286024887000000059e-05
1.706640625000000000e+03 1.550740735000000100e-06 1.331096454000000066e-05
1.707031250000000000e+03 1.465006131999999959e-06 1.227850021000000081e-05
1.707421875000000000e+03 1.396466082999999989e-06 1.126827056000000011e-05
1.707812500000000000e+03 1.474341290999999977e-06 1.229630562000000081e-05
1.708203125000000000e+03 1.635264827000000033e-06 1.374224665999999976e-05
1.708593750000000000e+03 1.363183079000000060e-06 1.170492009000000019e-05
1.708984375000000000e+03 1.276011447999999961e-06 1.054310418000000024e-05
1.709375000000000000e+03 1.194124227999999933e-06 9.590862847000000376e-06
1.709765625000000000e+03 1.103252290999999929e-06 9.075032574999999620e-06
1.710156250000000000e+03 1.201106380000000090e-06 9.408665183000000667e-06
1.710546875000000000e+03 1.316916435000000054e-06 9.959645066999999586e-06
1.710937500000000000e+03 1.083496900000000065e-06 8.916321854000000370e-06
1.711328125000000000e+03 1.062089843000000069e-06 8.697319204000000350e-06
1.711718750000000000e+03 1.034684853999999924e-06 8.530510768000000839e-06
1.712109375000000000e+03 1.135574375999999989e-06 8.861464515000000756e-06
1.712500000000000000e+03 1.063340831000000041e-06 8.164315411000000016e-06
1.712890625000000000e+03 1.032275710000000032e-06 8.433075516000000324e-06
1.713281250000000000e+03 9.925133697000000218e-07 8.202304882000000782e-06
1.713671875000000000e+03 9.644774777000000691e-07 7.641644539999999179e-06
1.714062500000000000e+03 9.384835666000000121e-07 7.434643502999999876e-06
1.714453125000000000e+03 8.960083193999999582e-07 6.767067790999999708e-06
1.714843750000000000e+03 9.841249056999999447e-07 7.504932438000000066e-06
1.715234375000000000e+03 9.178685617999999811e-07 7.098517848000000253e-06
1.715625000000000000e+03 8.205782679999999705e-07 6.566150782999999787e-06
1.716015625000000000e+03 9.056764448999999942e-07 7.236112413000000086e-06
1.716406250000000000e+03 7.868385988000000332e-07 5.986711176999999993e-06
1.716796875000000000e+03 6.860521974999999566e-07 5.173346344999999962e-06
1.717187500000000000e+03 6.225160613000000085e-07 5.148550839999999688e-06
1.717578125000000000e+03 8.570948498000000344e-07 6.760055905000000324e-06
1.717968750000000000e+03 7.922769714000000019e-07 5.865411302999999807e-06
1.718359375000000000e+03 7.375379600999999523e-07 5.596337674999999656e-06
1.718750000000000000e+03 5.496730991999999800e-07 4.371619064000000330e-06
1.719140625000000000e+03 6.388843281999999808e-07 5.141366455999999889e-06
1.719531250000000000e+03 7.409034836999999975e-07 5.737569220999999972e-06
1.719921875000000000e+03 6.897708121000000175e-07 5.319854508999999714e-06
1.720312500000000000e+03 6.005950663000000251e-07 4.848872161999999883e-06
1.720703125000000000e+03 6.018467725999999665e-07 4.612869395999999859e-06
1.721093750000000000e+03 6.380674600999999617e-07 4.688543591999999823e-06
1.721484375000000000e+03 5.044869879000000504e-07 3.676341409999999930e-06
1.721875000000000000e+03 4.630396916000000100e-07 3.629853243000000079e-06
1.722265625000000000e+03 5.305474014999999934e-07 4.163291911999999901e-06
1.722656250000000000e+03 4.790182496000000349e-07 3.818087119999999782e-06
1.723046875000000000e+03 4.779345394999999950e-07 3.783348173999999894e-06
1.723437500000000000e+03 5.035978674999999767e-07 3.800674824999999932e-06
1.723828125000000000e+03 5.911834177999999980e-07 4.419390070999999652e-06
1.724218750000000000e+03 6.239775265000000334e-07 4.747871650999999653e-06
1.724609375000000000e+03 6.006993594000000098e-07 4.657815977000000363e-06
1.725000000000000000e+03 4.817377385000000264e-07 3.716855705000000088e-06
1.725390625000000000e+03 4.494123624000000240e-07 3.433261391000000043e-06
1.725781250000000000e+03 4.379209422999999809e-07 3.371436349999999961e-06
1.726171875000000000e+03 3.790021495000000076e-07 2.998885505999999933e-06
1.726562500000000000e+03 4.048237518999999780e-07 3.007724052999999921e-06
1.726953125000000000e+03 4.364561860000000137e-07 3.085056952000000026e-06
1.727343750000000000e+03 4.156836256000000181e-07 2.976585772000000069e-06
1.727734375000000000e+03 4.317869040999999914e-07 3.061573036000000066e-06
1.728125000000000000e+03 4.977280233000000373e-07 3.611437433999999901e-06
1.728515625000000000e+03 5.367263043000000139e-07 4.055622998000000389e-06
1.728906250000000000e+03 5.658249116000000175e-07 4.544920075999999868e-06
1.729296875000000000e+03 5.371352300999999809e-07 3.898865436999999936e-06
1.729687500000000000e+03 4.796724552000000082e-07 3.395360588999999792e-06
1.730078125000000000e+03 4.843160893999999661e-07 3.491795656999999988e-06
1.730468750000000000e+03 5.324616357000000380e-07 3.840483090000000187e-06
1.730859375000000000e+03 4.306971791999999863e-07 3.276668458999999941e-06
1.731250000000000000e+03 4.125455645999999973e-07 3.192388436000000111e-06
1.731640625000000000e+03 4.547476146000000162e-07 3.397671757999999928e-06
1.732031250000000000e+03 4.371954678000000052e-07 3.266289234000000087e-06
1.732421875000000000e+03 3.845802227000000230e-07 2.699936463000000002e-06
1.732812500000000000e+03 4.004821023000000102e-07 2.840623884000000201e-06
1.733203125000000000e+03 3.999039697999999858e-07 3.079048580000000123e-06
1.733593750000000000e+03 4.002624324000000264e-07 3.053505584999999897e-06
1.733984375000000000e+03 3.889155549000000185e-07 2.836149229999999902e-06
1.734375000000000000e+03 4.589216462000000145e-07 3.334496997000000020e-06
1.734765625000000000e+03 5.316948904000000022e-07 3.584344983999999842e-06
1.735156250000000000e+03 5.057998628999999476e-07 3.679158268999999992e-06
1.735546875000000000e+03 4.733144346000000085e-07 3.450980550000000039e-06
1.735937500000000000e+03 4.272545233999999936e-07 3.029480267000000062e-06
1.736328125000000000e+03 3.830728714999999889e-07 2.845074329000000032e-06
1.736718750000000000e+03 3.968443272000000148e-07 2.848762452999999793e-06
1.737109375000000000e+03 4.346296760000000107e-07 3.067957877000000085e-06
1.737500000000000000e+03 4.503619705999999870e-07 3.347498188999999815e-06
1.737890625000000000e+03 4.717964913999999862e-07 3.417980806000000182e-06
1.738281250000000000e+03 4.385867234000000162e-07 3.214520816999999907e-06
1.738671875000000000e+03 3.333804054999999735e-07 2.432285792000000118e-06
1.739062500000000000e+03 3.559296936000000064e-07 2.746856480999999908e-06
1.739453125000000000e+03 4.566039334999999741e-07 3.355838309000000072e-06
1.739843750000000000e+03 4.663134055000000165e-07 3.340959613000000211e-06
1.740234375000000000e+03 4.708652678999999991e-07 3.300284623000000209e-06
1.740625000000000000e+03 4.471624383000000032e-07 3.121172855000000181e-06
1.741015625000000000e+03 3.735177018000000108e-07 2.683720455999999907e-06
1.741406250000000000e+03 3.781439348999999820e-07 2.791535842000000079e-06
1.741796875000000000e+03 4.392300343999999941e-07 3.175130179000000203e-06
1.742187500000000000e+03 4.896814152999999844e-07 3.637428319000000024e-06
1.742578125000000000e+03 4.353407378000000194e-07 3.266949566999999926e-06
1.742968750000000000e+03 4.347192538000000212e-07 3.157513609999999869e-06
1.743359375000000000e+03 4.949893174999999734e-07 3.575723118000000133e-06
1.743750000000000000e+03 5.163541582999999951e-07 3.721546436000000170e-06
1.744140625000000000e+03 4.927423818999999937e-07 3.569538012000000120e-06
1.744531250000000000e+03 5.043515620000000411e-07 3.610266869999999864e-06
1.744921875000000000e+03 4.658436894000000158e-07 3.371888173000000043e-06
1.745312500000000000e+03 4.343190664000000207e-07 3.293414065000000189e-06
1.745703125000000000e+03 4.250769272999999738e-07 3.074432598999999934e-06
1.746093750000000000e+03 4.062431139999999835e-07 2.995979371000000012e-06
1.746484375000000000e+03 4.028059433000000040e-07 3.043345462000000106e-06
1.746875000000000000e+03 4.210409696999999768e-07 3.354591178999999907e-06
1.747265625000000000e+03 4.529017742999999740e-07 3.680498608000000200e-06
1.747656250000000000e+03 4.555609646000000107e-07 3.462787572999999825e-06
1.748046875000000000e+03 4.690191627000000230e-07 3.275800219999999995e-06
1.748437500000000000e+03 4.837017172000000479e-07 3.531005323999999990e-06
1.748828125000000000e+03 5.043443746000000363e-07 3.752898674000000162e-06
1.749218750000000000e+03 5.285348510000000031e-07 3.983080999999999719e-06
1.749609375000000000e+03 5.147124782000000137e-07 3.949472066000000150e-06
1.750000000000000000e+03 5.165493531999999756e-07 3.879195840999999691e-06
1.750390625000000000e+03 4.546964705000000232e-07 3.998428767999999869e-06
1.750781250000000000e+03 4.512396289999999870e-07 3.914077325000000156e-06
1.751171875000000000e+03 4.059859939000000029e-07 3.294676627999999903e-06
1.751562500000000000e+03 5.124940273999999820e-07 3.861136830999999639e-06
1.751953125000000000e+03 5.632608976999999926e-07 4.585554816999999663e-06
1.752343750000000000e+03 5.499235993999999498e-07 4.807868820000000138e-06
1.752734375000000000e+03 5.068926897000000134e-07 4.319654543999999766e-06
1.753125000000000000e+03 5.262177434999999769e-07 4.243085478000000133e-06
1.753515625000000000e+03 5.197912533999999969e-07 4.377272150999999882e-06
1.753906250000000000e+03 5.162886771999999815e-07 4.407228368000000332e-06
1.754296875000000000e+03 4.847929929999999932e-07 3.861285724000000081e-06
1.754687500000000000e+03 4.266024739999999963e-07 3.550453396000000069e-06
1.755078125000000000e+03 4.117585053999999860e-07 3.275184069000000125e-06
1.755468750000000000e+03 4.784972758999999472e-07 4.025678886999999596e-06
1.755859375000000000e+03 5.328943933999999836e-07 4.337720213000000363e-06
1.756250000000000000e+03 5.323338133000000289e-07 4.177218237999999881e-06
1.756640625000000000e+03 4.997941009999999513e-07 4.061705513999999892e-06
1.757031250000000000e+03 5.021429465999999849e-07 4.244052675999999592e-06
1.757421875000000000e+03 4.435349903999999779e-07 3.735827137999999851e-06
1.757812500000000000e+03 4.633240482999999743e-07 4.253396005999999922e-06
1.758203125000000000e+03 5.293801660999999814e-07 4.742585953999999788e-06
1.758593750000000000e+03 4.867865535000000247e-07 4.515462287999999792e-06
1.758984375000000000e+03 5.266738414000000338e-07 4.606484857000000300e-06
1.759375000000000000e+03 5.627079211000000380e-07 5.334901162000000139e-06
1.759765625000000000e+03 5.303271640999999627e-07 4.581853073999999944e-06
1.760156250000000000e+03 4.675305366999999824e-07 3.987070238999999630e-06
1.760546875000000000e+03 5.011785475000000169e-07 4.209977694999999589e-06
1.760937500000000000e+03 4.897100513999999625e-07 4.230777302999999729e-06
1.761328125000000000e+03 4.351716444999999816e-07 4.089497941999999925e-06
1.761718750000000000e+03 4.656192909000000103e-07 4.357392835000000361e-06
1.762109375000000000e+03 5.639572441999999740e-07 4.737545687999999672e-06
1.762500000000000000e+03 5.642513228000000314e-07 4.971480296000000272e-06
1.762890625000000000e+03 4.646683209000000201e-07 4.484718331000000133e-06
1.763281250000000000e+03 5.374560532999999841e-07 4.408602902999999649e-06
1.763671875000000000e+03 4.782115196000000198e-07 4.288269016999999826e-06
1.764062500000000000e+03 4.821478370000000015e-07 4.801513333999999984e-06
1.764453125000000000e+03 4.669205147000000050e-07 4.771011176999999926e-06
1.764843750000000000e+03 4.811294945000000400e-07 4.700173880999999924e-06
1.765234375000000000e+03 5.966822403000000045e-07 4.769951071999999614e-06
1.765625000000000000e+03 5.663267062999999902e-07 5.077337074000000095e-06
1.766015625000000000e+03 5.135557212999999488e-07 5.152476527000000304e-06
1.766406250000000000e+03 5.584021328999999576e-07 5.367530490000000131e-06
1.766796875000000000e+03 5.087853995000000325e-07 5.059199380999999964e-06
1.767187500000000000e+03 5.515181073999999472e-07 5.217552396000000351e-06
1.767578125000000000e+03 5.743284497999999807e-07 5.274522076999999578e-06
1.767968750000000000e+03 6.177278087999999632e-07 5.708061801000000274e-06
1.768359375000000000e+03 6.280853961000000045e-07 5.983261220000000313e-06
1.768750000000000000e+03 5.393850785000000024e-07 5.567219435000000126e-06
1.769140625000000000e+03 4.831884605000000015e-07 4.962503448000000147e-06
1.769531250000000000e+03 5.884286726999999745e-07 5.181526978999999997e-06
1.769921875000000000e+03 6.435683254000000304e-07 5.908964888000000201e-06
1.770312500000000000e+03 5.814955457999999590e-07 5.586669928000000411e-06
1.770703125000000000e+03 5.448843171999999727e-07 5.309269799000000384e-06
1.771093750000000000e+03 6.325863035000000131e-07 6.051682942000000180e-06
1.771484375000000000e+03 6.701530415000000237e-07 6.374046295999999677e-06
1.771875000000000000e+03 6.252033204000000195e-07 5.951054360999999588e-06
1.772265625000000000e+03 6.291204209000000346e-07 5.955409174999999696e-06
1.772656250000000000e+03 5.593847653999999774e-07 4.999917926000000206e-06
1.773046875000000000e+03 5.078405956000000376e-07 4.877767969999999765e-06
1.773437500000000000e+03 5.404900481999999966e-07 5.642643963000000322e-06
1.773828125000000000e+03 6.116626562000000022e-07 6.487564399999999973e-06
1.774218750000000000e+03 5.408765795999999585e-07 5.285527438999999738e-06
1.774609375000000000e+03 5.618534515000000449e-07 5.746145692000000076e-06
1.775000000000000000e+03 5.903054188999999805e-07 6.651171033000000220e-06
1.775390625000000000e+03 7.812494418999999505e-07 7.728659712999999239e-06
1.775781250000000000e+03 7.504367886000000071e-07 8.240683532000000547e-06
1.776171875000000000e+03 6.376077685000000082e-07 6.793161569000000275e-06
1.776562500000000000e+03 6.993722081999999479e-07 6.545884405999999844e-06
1.776953125000000000e+03 6.710049387000000240e-07 6.350369909000000226e-06
1.777343750000000000e+03 6.860565099999999830e-07 5.670939055999999577e-06
1.777734375000000000e+03 7.105159468000000106e-07 6.554794373000000140e-06
1.778125000000000000e+03 7.226051702999999974e-07 7.075952104000000422e-06
1.778515625000000000e+03 7.940033116000000062e-07 6.988880643000000312e-06
1.778906250000000000e+03 6.152529188000000174e-07 5.946344867000000371e-06
1.779296875000000000e+03 7.650124775999999486e-07 7.419700954000000159e-06
1.779687500000000000e+03 8.731748259000000441e-07 8.034645457000000161e-06
1.780078125000000000e+03 7.604301633000000079e-07 7.168527154000000094e-06
1.780468750000000000e+03 9.062443258999999949e-07 7.648060248999999787e-06
1.780859375000000000e+03 9.741288072999999209e-07 8.578372563000000422e-06
1.781250000000000000e+03 8.172120634999999647e-07 7.186875476999999624e-06
1.781640625000000000e+03 6.778754216999999840e-07 6.326622705999999694e-06
1.782031250000000000e+03 8.834553944000000517e-07 8.707793756999999992e-06
1.782421875000000000e+03 8.382060338999999777e-07 7.972827073999999879e-06
1.782812500000000000e+03 7.402290020999999532e-07 6.425879173000000328e-06
1.783203125000000000e+03 7.328924723000000256e-07 6.497059044000000104e-06
1.783593750000000000e+03 8.770704021000000022e-07 7.647107576999999869e-06
1.783984375000000000e+03 1.026796861000000005e-06 9.590216433999999363e-06
1.784375000000000000e+03 1.050165022000000087e-06 9.207584151000000367e-06
1.784765625000000000e+03 9.361989538000000062e-07 8.164392278000000283e-06
1.785156250000000000e+03 9.809343010000000208e-07 9.104483100999999400e-06
1.785546875000000000e+03 1.141094080000000092e-06 9.985706161000000599e-06
1.785937500000000000e+03 1.137182236999999931e-06 1.016501190999999945e-05
1.786328125000000000e+03 1.000094650000000037e-06 9.128941479000000182e-06
1.786718750000000000e+03 1.218572165000000004e-06 1.041015253000000026e-05
1.787109375000000000e+03 1.271074529999999928e-06 1.161563642000000062e-05
1.787500000000000000e+03 1.362997870999999916e-06 1.251920187999999954e-05
1.787890625000000000e+03 1.434020829999999913e-06 1.272580708000000047e-05
1.788281250000000000e+03 1.506256417999999966e-06 1.307889745000000011e-05
1.788671875000000000e+03 1.464038781999999948e-06 1.276257152000000045e-05
1.789062500000000000e+03 1.354785158000000088e-06 1.283323388999999928e-05
1.789453125000000000e+03 1.382466219000000066e-06 1.285610044999999934e-05
1.789843750000000000e+03 1.514686115000000008e-06 1.307713372999999987e-05
1.790234375000000000e+03 1.719001329999999928e-06 1.442954824999999998e-05
1.790625000000000000e+03 1.575355571000000073e-06 1.304604416999999919e-05
1.791015625000000000e+03 1.445717393000000077e-06 1.230119608999999922e-05
1.791406250000000000e+03 1.721111553999999904e-06 1.453949655999999968e-05
1.791796875000000000e+03 1.757051931999999994e-06 1.459425645000000039e-05
1.792187500000000000e+03 1.638268710000000050e-06 1.331609832000000013e-05
1.792578125000000000e+03 1.474514848000000102e-06 1.228227580000000043e-05
1.792968750000000000e+03 1.554008056000000072e-06 1.304420540999999949e-05
1.793359375000000000e+03 2.049121035000000176e-06 1.727984926999999950e-05
1.793750000000000000e+03 1.835616375000000054e-06 1.574614254000000047e-05
1.794140625000000000e+03 1.980691898999999884e-06 1.728146166999999886e-05
1.794531250000000000e+03 2.081538522999999979e-06 1.793144320999999979e-05
1.794921875000000000e+03 2.394861779999999991e-06 1.979204726000000032e-05
1.795312500000000000e+03 2.248212591999999859e-06 1.916054779999999867e-05
1.795703125000000000e+03 1.998352196999999920e-06 1.720152677999999886e-05
1.796093750000000000e+03 2.042443703999999848e-06 1.768752762999999928e-05
1.796484375000000000e+03 2.295037734999999820e-06 1.966747355000000099e-05
1.796875000000000000e+03 2.682682140000000177e-06 2.231635641000000124e-05
1.797265625000000000e+03 3.111286610000000100e-06 2.589544565000000134e-05
1.797656250000000000e+03 2.811007821000000165e-06 2.363820309999999992e-05
1.798046875000000000e+03 2.257123165000000024e-06 1.914247608000000143e-05
1.798437500000000000e+03 2.425801235000000063e-06 2.024209230000000015e-05
1.798828125000000000e+03 2.869795386999999924e-06 2.345821704000000096e-05
1.799218750000000000e+03 2.640998491999999822e-06 2.190680900999999949e-05
1.799609375000000000e+03 2.821231496000000098e-06 2.439931440999999987e-05
1.800000000000000000e+03 2.545856551999999994e-06 2.141190605999999946e-05
1.800390625000000000e+03 2.393632657999999928e-06 1.968263156999999850e-05
1.800781250000000000e+03 2.858233492999999851e-06 2.342181213000000053e-05
1.801171875000000000e+03 3.001540460000000209e-06 2.445905070999999860e-05
1.801562500000000000e+03 3.059365064000000205e-06 2.521422567000000008e-05
1.801953125000000000e+03 2.821396427999999959e-06 2.313436414999999887e-05
1.802343750000000000e+03 2.578755219000000065e-06 2.090172161000000039e-05
1.802734375000000000e+03 2.837925352000000029e-06 2.285480144999999839e-05
1.803125000000000000e+03 2.744143724999999808e-06 2.235439792999999970e-05
1.803515625000000000e+03 2.421948480000000156e-06 1.996054555999999982e-05
1.803906250000000000e+03 2.416461687000000111e-06 1.926689967999999897e-05
1.804296875000000000e+03 2.707707944999999842e-06 2.177409340999999921e-05
1.804687500000000000e+03 2.933967003999999939e-06 2.386579856999999910e-05
1.805078125000000000e+03 2.813770812999999961e-06 2.271076756999999935e-05
1.805468750000000000e+03 2.944665501000000055e-06 2.326983246000000166e-05
1.805859375000000000e+03 2.888869109000000057e-06 2.238813972000000093e-05
1.806250000000000000e+03 2.842043208999999997e-06 2.219523023999999843e-05
1.806640625000000000e+03 3.089171176999999949e-06 2.411733309999999884e-05
1.807031250000000000e+03 2.820529398999999956e-06 2.197303849999999984e-05
1.807421875000000000e+03 2.901862735000000146e-06 2.164794846999999972e-05
1.807812500000000000e+03 2.621501393999999990e-06 1.958556432000000032e-05
1.808203125000000000e+03 2.559118610000000154e-06 1.918828908999999891e-05
1.808593750000000000e+03 2.803998054000000103e-06 2.084128320999999970e-05
1.808984375000000000e+03 2.859364715000000113e-06 2.221741649000000040e-05
1.809375000000000000e+03 2.763998832000000132e-06 2.144674215000000149e-05
1.809765625000000000e+03 2.694603557000000093e-06 2.056196744999999926e-05
1.810156250000000000e+03 2.786298565000000097e-06 2.021917611000000026e-05
1.810546875000000000e+03 3.136147785999999838e-06 2.431863868000000011e-05
1.810937500000000000e+03 3.182323944000000044e-06 2.519779419000000155e-05
1.811328125000000000e+03 3.031077536999999808e-06 2.329686800999999945e-05
1.811718750000000000e+03 3.058529205999999878e-06 2.335886797000000058e-05
1.812109375000000000e+03 3.181902382999999834e-06 2.409955795000000146e-05
1.812500000000000000e+03 3.263689962999999890e-06 2.413940314000000045e-05
1.812890625000000000e+03 3.146116648000000080e-06 2.280784087999999962e-05
1.813281250000000000e+03 3.839990109000000094e-06 2.790464963000000029e-05
1.813671875000000000e+03 3.882278407999999684e-06 2.820333115000000037e-05
1.814062500000000000e+03 3.334296657000000042e-06 2.427484239000000159e-05
1.814453125000000000e+03 3.943280300999999593e-06 2.881053322000000119e-05
1.814843750000000000e+03 3.573489120000000095e-06 2.670922145000000138e-05
1.815234375000000000e+03 3.826084059999999871e-06 2.804235495999999863e-05
1.815625000000000000e+03 4.956584350999999780e-06 3.551319636999999670e-05
1.816015625000000000e+03 6.053495681999999943e-06 4.297578937000000299e-05
1.816406250000000000e+03 7.178713000000000127e-06 5.062300467999999884e-05
1.816796875000000000e+03 6.898200648000000103e-06 4.920468750999999898e-05
1.817187500000000000e+03 8.280241220999999435e-06 5.988026760000000269e-05
1.817578125000000000e+03 7.945309129000000374e-06 5.788883635000000293e-05
1.817968750000000000e+03 7.415102222000000178e-06 5.428392448000000117e-05
1.818359375000000000e+03 8.367128683999999343e-06 5.972663920999999806e-05
1.818750000000000000e+03 7.878291601000000791e-06 5.537770362000000090e-05
1.819140625000000000e+03 6.908046339999999721e-06 4.949732615999999960e-05
1.819531250000000000e+03 6.482069284000000124e-06 4.626442372999999735e-05
1.819921875000000000e+03 6.481693420999999877e-06 4.553224363999999741e-05
1.820312500000000000e+03 6.495967162999999721e-06 4.558721052999999769e-05
1.820703125000000000e+03 4.961248753000000174e-06 3.593186860000000281e-05
1.821093750000000000e+03 3.745205572999999939e-06 2.729340203000000023e-05
1.821484375000000000e+03 3.892875827999999592e-06 2.759475150999999928e-05
1.821875000000000000e+03 3.466392172999999842e-06 2.413035577999999865e-05
1.822265625000000000e+03 2.732948010000000005e-06 1.959119924999999933e-05
1.822656250000000000e+03 3.022887217999999899e-06 2.246392740000000048e-05
1.823046875000000000e+03 2.784223144000000055e-06 1.988202334000000078e-05
1.823437500000000000e+03 2.558854415999999998e-06 1.825480099999999951e-05
1.823828125000000000e+03 2.412043775999999924e-06 1.718726211000000143e-05
1.824218750000000000e+03 1.817723658999999933e-06 1.252222211000000010e-05
1.824609375000000000e+03 1.748334889999999990e-06 1.232759613000000050e-05
1.825000000000000000e+03 1.993823372999999843e-06 1.450680913000000047e-05
1.825390625000000000e+03 2.100674435000000183e-06 1.496575626999999990e-05
1.825781250000000000e+03 2.172045414999999803e-06 1.549671309000000090e-05
1.826171875000000000e+03 2.225295345999999954e-06 1.626009772999999957e-05
1.826562500000000000e+03 2.025891476999999843e-06 1.502438980000000079e-05
1.826953125000000000e+03 1.989270337999999927e-06 1.425828756000000012e-05
1.827343750000000000e+03 2.148435907999999860e-06 1.541439833000000153e-05
1.827734375000000000e+03 1.907290740000000012e-06 1.364788488999999942e-05
1.828125000000000000e+03 1.970798391000000032e-06 1.373285187999999935e-05
1.828515625000000000e+03 2.214892819000000064e-06 1.523380944000000010e-05
1.828906250000000000e+03 2.451528681999999808e-06 1.716697515999999896e-05
1.829296875000000000e+03 2.203823148000000087e-06 1.582407041000000070e-05
1.829687500000000000e+03 2.306070031000000062e-06 1.663204301999999995e-05
1.830078125000000000e+03 2.438053574999999836e-06 1.701492648000000154e-05
1.830468750000000000e+03 2.430634805999999912e-06 1.639145876999999898e-05
1.830859375000000000e+03 2.569937250999999870e-06 1.760303636999999944e-05
1.831250000000000000e+03 3.068327083000000007e-06 2.136643683999999991e-05
1.831640625000000000e+03 3.012697438000000207e-06 2.074493136000000047e-05
1.832031250000000000e+03 4.005977212999999666e-06 2.732899589999999952e-05
1.832421875000000000e+03 3.727017341000000179e-06 2.518739832000000114e-05
1.832812500000000000e+03 4.033726667999999774e-06 2.689309810000000122e-05
1.833203125000000000e+03 3.864356185000000417e-06 2.643966240999999926e-05
1.833593750000000000e+03 4.946053508999999767e-06 3.368595400999999968e-05
1.833984375000000000e+03 5.704304979999999601e-06 3.861106385999999759e-05
1.834375000000000000e+03 6.047745754000000301e-06 4.111841980999999716e-05
1.834765625000000000e+03 5.668930817999999825e-06 3.666305606999999979e-05
1.835156250000000000e+03 6.129827489000000247e-06 3.915480125999999813e-05
1.835546875000000000e+03 6.252666527999999997e-06 4.093776312000000305e-05
1.835937500000000000e+03 7.098399216999999683e-06 4.701847532999999977e-05
1.836328125000000000e+03 6.973207550000000070e-06 4.649466778999999998e-05
1.836718750000000000e+03 7.148165751999999874e-06 4.676518314000000187e-05
1.837109375000000000e+03 6.449446614000000354e-06 4.238491466999999807e-05
1.837500000000000000e+03 6.804413270999999988e-06 4.518687029000000228e-05
1.837890625000000000e+03 6.071420326000000263e-06 4.021662532000000001e-05
1.838281250000000000e+03 5.683206980999999875e-06 3.677611538999999943e-05
1.838671875000000000e+03 5.606720228999999621e-06 3.604484317999999871e-05
1.839062500000000000e+03 4.792316778000000351e-06 3.028615356999999974e-05
1.839453125000000000e+03 3.935301519999999837e-06 2.468851762000000169e-05
1.839843750000000000e+03 3.046725208999999845e-06 1.956355359000000146e-05
1.840234375000000000e+03 3.419281803000000191e-06 2.175475912999999940e-05
1.840625000000000000e+03 3.486537802000000111e-06 2.200317054000000165e-05
1.841015625000000000e+03 2.791507697000000156e-06 1.715886957000000137e-05
1.841406250000000000e+03 2.514678626999999906e-06 1.532978117999999839e-05
1.841796875000000000e+03 2.173830465000000129e-06 1.377740231999999953e-05
1.842187500000000000e+03 2.168064346999999992e-06 1.341544011999999934e-05
1.842578125000000000e+03 2.102616245999999846e-06 1.308788670000000012e-05
1.842968750000000000e+03 1.789155293000000093e-06 1.108405255000000035e-05
1.843359375000000000e+03 1.801158873000000004e-06 1.113360120000000055e-05
1.843750000000000000e+03 1.459688961999999957e-06 8.970918932999999911e-06
1.844140625000000000e+03 1.116640696000000062e-06 6.929293837000000285e-06
1.844531250000000000e+03 1.164338466000000003e-06 7.065592550000000033e-06
1.844921875000000000e+03 1.111608903000000083e-06 6.480548882000000118e-06
1.845312500000000000e+03 8.920882302999999864e-07 5.275436617999999983e-06
1.845703125000000000e+03 9.760196257999999509e-07 6.129937040000000066e-06
1.846093750000000000e+03 9.600077409000000739e-07 6.125785592000000113e-06
1.846484375000000000e+03 7.954964014999999659e-07 4.769166661000000093e-06
1.846875000000000000e+03 7.627824891000000028e-07 4.545472675000000020e-06
1.847265625000000000e+03 7.321225115999999938e-07 4.368278658999999944e-06
1.847656250000000000e+03 7.475172626999999722e-07 4.332371568999999903e-06
1.848046875000000000e+03 6.404088913000000140e-07 3.400708021999999988e-06
1.848437500000000000e+03 6.417002041000000027e-07 3.745408031000000189e-06
1.848828125000000000e+03 6.396573151999999896e-07 3.809369927000000182e-06
1.849218750000000000e+03 6.524624046999999846e-07 3.722215848000000014e-06
1.849609375000000000e+03 5.449709821999999944e-07 3.308632004999999916e-06
1.850000000000000000e+03 4.802396174999999535e-07 2.878082848999999959e-06
1.850390625000000000e+03 4.508059633999999985e-07 2.730654998999999880e-06
1.850781250000000000e+03 4.769261837000000389e-07 2.487269779999999954e-06
1.851171875000000000e+03 4.822132423999999629e-07 2.455165359999999931e-06
1.851562500000000000e+03 4.748574957999999843e-07 2.565479542999999845e-06
1.851953125000000000e+03 4.201971677000000027e-07 2.498215372999999825e-06
1.852343750000000000e+03 4.040079429999999788e-07 2.446094697999999792e-06
1.852734375000000000e+03 4.262719287999999843e-07 2.649263255999999894e-06
1.853125000000000000e+03 4.154299099999999994e-07 2.623279028999999994e-06
1.853515625000000000e+03 4.761195672000000120e-07 2.659482997000000167e-06
1.853906250000000000e+03 4.034133550999999997e-07 2.343376925999999818e-06
1.854296875000000000e+03 4.159397621999999780e-07 2.217568956000000207e-06
1.854687500000000000e+03 3.841185640000000066e-07 2.188605207999999937e-06
1.855078125000000000e+03 3.451368897000000149e-07 2.109257564000000086e-06
1.855468750000000000e+03 4.121969751999999740e-07 2.295379402000000111e-06
1.855859375000000000e+03 3.960662332999999778e-07 2.289310202000000207e-06
1.856250000000000000e+03 4.265168302999999842e-07 2.265895134000000117e-06
1.856640625000000000e+03 3.461835658000000219e-07 1.793529928999999895e-06
1.857031250000000000e+03 3.658131387999999795e-07 1.932471944000000003e-06
1.857421875000000000e+03 3.455626491999999961e-07 1.823168537999999977e-06
1.857812500000000000e+03 3.536232538000000208e-07 1.973665940999999852e-06
1.858203125000000000e+03 3.549268608000000209e-07 1.900130869000000090e-06
1.858593750000000000e+03 2.975729184000000142e-07 1.744200995000000077e-06
1.858984375000000000e+03 2.780358737999999919e-07 1.755313183999999916e-06
1.859375000000000000e+03 2.877146102999999792e-07 1.692748672000000067e-06
1.859765625000000000e+03 2.578767022000000211e-07 1.629505214999999991e-06
1.860156250000000000e+03 2.408272958000000147e-07 1.732660587000000017e-06
1.860546875000000000e+03 2.633282013000000134e-07 1.518549310000000093e-06
1.860937500000000000e+03 2.844174994000000153e-07 1.667455647000000069e-06
1.861328125000000000e+03 2.682559841000000066e-07 1.599477123999999917e-06
1.861718750000000000e+03 2.825459168000000208e-07 1.525270975000000095e-06
1.862109375000000000e+03 2.435874882000000094e-07 1.405528120999999973e-06
1.862500000000000000e+03 2.469317142999999839e-07 1.449878222999999970e-06
1.862890625000000000e+03 2.083351907000000119e-07 1.285078024999999999e-06
1.863281250000000000e+03 2.431560543999999747e-07 1.328255141999999964e-06
1.863671875000000000e+03 2.570764596999999813e-07 1.470190750999999930e-06
1.864062500000000000e+03 2.434839137999999742e-07 1.494892139000000044e-06
1.864453125000000000e+03 1.970736541999999874e-07 1.402411205999999897e-06
1.864843750000000000e+03 1.884391728000000129e-07 1.386335466999999979e-06
1.865234375000000000e+03 1.925825254000000023e-07 1.227739819999999937e-06
1.865625000000000000e+03 2.074556219000000118e-07 1.119656380999999904e-06
1.866015625000000000e+03 2.057106512000000028e-07 1.175280201000000067e-06
1.866406250000000000e+03 2.259928977999999880e-07 1.318208353000000057e-06
1.866796875000000000e+03 1.726445558000000091e-07 1.167133688000000034e-06
1.867187500000000000e+03 2.076628274000000126e-07 1.244312700999999901e-06
1.867578125000000000e+03 1.932750324000000056e-07 1.216581706000000053e-06
1.867968750000000000e+03 2.113385065999999890e-07 1.155505593000000056e-06
1.868359375000000000e+03 2.351449105999999936e-07 1.332713908000000015e-06
1.868750000000000000e+03 2.397517188000000114e-07 1.348326929999999932e-06
1.869140625000000000e+03 2.686244900999999830e-07 1.477761439000000051e-06
1.869531250000000000e+03 2.301878673999999970e-07 1.248900689000000084e-06
1.869921875000000000e+03 2.000896804999999928e-07 1.000945789999999895e-06
1.870312500000000000e+03 1.964802011000000060e-07 1.139225959000000076e-06
1.870703125000000000e+03 2.228870098999999909e-07 1.156365359000000077e-06
1.871093750000000000e+03 2.191235685999999888e-07 1.220538262000000097e-06
1.871484375000000000e+03 2.242085097999999987e-07 1.276012810000000031e-06
1.871875000000000000e+03 2.166332635000000079e-07 1.117899626999999942e-06
1.872265625000000000e+03 2.123107362000000129e-07 1.194013920000000015e-06
1.872656250000000000e+03 2.175142130000000031e-07 1.182813211999999993e-06
1.873046875000000000e+03 2.072873609000000127e-07 1.202525552999999971e-06
1.873437500000000000e+03 2.090888094999999976e-07 1.219736222000000048e-06
1.873828125000000000e+03 2.170469366999999960e-07 1.220721805999999922e-06
1.874218750000000000e+03 2.398142113999999839e-07 1.362446483000000028e-06
1.874609375000000000e+03 2.092756442999999915e-07 1.105765765999999975e-06
1.875000000000000000e+03 1.821082561999999975e-07 1.037161105999999940e-06
1.875390625000000000e+03 1.972488377999999995e-07 1.190706425000000001e-06
1.875781250000000000e+03 1.985887790999999931e-07 1.227092650000000095e-06
1.876171875000000000e+03 1.937931312000000090e-07 1.193034388999999969e-06
1.876562500000000000e+03 2.252999557999999950e-07 1.259327880999999978e-06
1.876953125000000000e+03 1.966215661000000076e-07 1.190387152999999950e-06
1.877343750000000000e+03 2.191929270999999911e-07 1.152687522999999942e-06
1.877734375000000000e+03 2.235840940999999908e-07 1.257994881000000028e-06
1.878125000000000000e+03 2.512270806999999946e-07 1.439152943000000001e-06
1.878515625000000000e+03 2.264106187000000107e-07 1.362460706999999956e-06
1.878906250000000000e+03 2.148102715000000079e-07 1.448203632000000004e-06
1.879296875000000000e+03 2.299162968000000075e-07 1.457367353000000066e-06
1.879687500000000000e+03 2.462860769000000056e-07 1.384465680999999959e-06
1.880078125000000000e+03 2.664248968000000119e-07 1.558427330000000015e-06
1.880468750000000000e+03 2.240635133000000058e-07 1.460229908999999981e-06
1.880859375000000000e+03 2.801444139999999901e-07 1.738719195000000039e-06
1.881250000000000000e+03 3.020871603999999754e-07 1.859575568000000049e-06
1.881640625000000000e+03 2.260066484999999890e-07 1.765959327000000066e-06
1.882031250000000000e+03 2.160973097000000071e-07 1.574272465999999973e-06
1.882421875000000000e+03 2.348973799999999911e-07 1.533716106000000008e-06
1.882812500000000000e+03 2.379363681999999955e-07 1.383489555000000089e-06
1.883203125000000000e+03 2.346952245999999871e-07 1.364929089999999909e-06
1.883593750000000000e+03 2.213582289000000044e-07 1.443868337999999978e-06
1.883984375000000000e+03 2.750320660999999936e-07 1.710843543999999977e-06
1.884375000000000000e+03 2.528791446999999824e-07 1.805673625000000069e-06
1.884765625000000000e+03 2.486341280000000158e-07 2.059494660999999941e-06
1.885156250000000000e+03 2.561445363999999863e-07 1.822000243000000018e-06
1.885546875000000000e+03 2.704137580000000241e-07 1.795786019000000027e-06
1.885937500000000000e+03 2.714342378000000200e-07 1.924587581999999809e-06
1.886328125000000000e+03 2.409783448999999881e-07 1.809882270000000086e-06
1.886718750000000000e+03 2.972763620999999793e-07 2.034121439999999988e-06
1.887109375000000000e+03 3.242946870999999778e-07 1.986281585999999846e-06
1.887500000000000000e+03 2.977782702999999932e-07 2.341711414000000070e-06
1.887890625000000000e+03 3.250107423000000265e-07 2.672270230999999924e-06
1.888281250000000000e+03 3.352961151000000021e-07 2.674225508999999841e-06
1.888671875000000000e+03 3.663637321999999817e-07 2.907701333000000201e-06
1.889062500000000000e+03 3.449600415999999999e-07 2.609546386000000090e-06
1.889453125000000000e+03 3.356008234000000151e-07 2.302907721999999856e-06
1.889843750000000000e+03 3.426937756000000125e-07 2.575785532999999901e-06
1.890234375000000000e+03 3.540703862999999760e-07 2.585027785000000125e-06
1.890625000000000000e+03 3.972457630000000228e-07 2.756105693999999866e-06
1.891015625000000000e+03 3.526790928999999761e-07 2.410781514999999823e-06
1.891406250000000000e+03 3.715881092000000201e-07 2.539369120999999889e-06
1.891796875000000000e+03 4.011310497999999998e-07 3.002795153999999860e-06
1.892187500000000000e+03 4.416632752999999792e-07 2.980716642000000126e-06
1.892578125000000000e+03 4.226105487000000181e-07 2.989252864000000023e-06
1.892968750000000000e+03 3.859674306000000259e-07 3.252074504000000010e-06
1.893359375000000000e+03 4.267641149999999894e-07 3.576079916999999835e-06
1.893750000000000000e+03 4.413359455999999848e-07 3.490074007999999997e-06
1.894140625000000000e+03 4.227744215999999866e-07 3.538593110000000089e-06
1.894531250000000000e+03 4.294306819000000184e-07 3.862397880999999900e-06
1.894921875000000000e+03 4.658041207999999789e-07 3.902663717999999810e-06
1.895312500000000000e+03 5.300411429999999642e-07 3.706207746000000127e-06
1.895703125000000000e+03 5.753526935000000036e-07 3.884188292000000317e-06
1.896093750000000000e+03 5.517462131000000492e-07 3.683383860999999969e-06
1.896484375000000000e+03 4.952585427999999680e-07 3.831906314999999827e-06
1.896875000000000000e+03 4.639153451000000111e-07 4.270320162999999988e-06
1.897265625000000000e+03 4.515239855999999826e-07 4.305284869000000161e-06
1.897656250000000000e+03 4.100550892999999919e-07 3.744325532000000169e-06
1.898046875000000000e+03 4.894477109999999870e-07 3.539004078999999992e-06
1.898437500000000000e+03 4.319870922999999903e-07 2.919341002999999920e-06
1.898828125000000000e+03 4.116986607999999840e-07 3.772246576000000040e-06
1.899218750000000000e+03 5.206506027999999673e-07 4.117922559999999669e-06
1.899609375000000000e+03 5.344239876999999927e-07 4.388900927000000106e-06
1.900000000000000000e+03 5.140925073999999883e-07 4.720611545000000016e-06
1.900390625000000000e+03 5.220143570999999980e-07 4.428129960999999740e-06
1.900781250000000000e+03 4.725712563999999860e-07 3.832487361000000362e-06
1.901171875000000000e+03 4.710200620000000050e-07 3.918303522000000104e-06
1.901562500000000000e+03 4.790588017000000395e-07 4.591817698999999745e-06
1.901953125000000000e+03 4.986645049999999767e-07 3.949255384000000396e-06
1.902343750000000000e+03 4.364183197000000215e-07 3.624692833999999839e-06
1.902734375000000000e+03 3.689354253000000061e-07 3.384206334999999934e-06
1.903125000000000000e+03 3.831493984999999751e-07 2.966767922000000015e-06
1.903515625000000000e+03 3.279063984999999879e-07 3.696228292000000003e-06
1.903906250000000000e+03 3.181467658000000047e-07 4.215671636999999641e-06
1.904296875000000000e+03 3.703569437000000091e-07 3.978808198000000224e-06
1.904687500000000000e+03 3.609157134000000251e-07 3.586618627000000013e-06
1.905078125000000000e+03 3.232424881999999904e-07 3.376787716999999816e-06
1.905468750000000000e+03 2.755327638000000104e-07 3.201642491000000057e-06
1.905859375000000000e+03 2.334498167000000021e-07 3.872171850000000124e-06
1.906250000000000000e+03 2.087277746000000122e-07 3.234119294999999882e-06
1.906640625000000000e+03 2.096344473999999967e-07 2.892346603999999892e-06
1.907031250000000000e+03 2.176245774999999942e-07 3.103079041999999983e-06
1.907421875000000000e+03 1.999689320000000003e-07 2.889639599000000008e-06
1.907812500000000000e+03 2.234474577000000109e-07 2.635025224000000203e-06
1.908203125000000000e+03 1.965672444000000076e-07 2.700396458000000082e-06
1.908593750000000000e+03 1.896605217999999899e-07 3.227463298999999973e-06
1.908984375000000000e+03 1.862044556999999924e-07 3.094859066000000172e-06
1.909375000000000000e+03 1.622618503999999927e-07 2.759921224999999845e-06
1.909765625000000000e+03 1.323173322000000095e-07 2.633843159999999954e-06
1.910156250000000000e+03 1.361636178000000015e-07 2.721185775999999954e-06
1.910546875000000000e+03 1.320337887999999885e-07 2.497258918000000055e-06
1.910937500000000000e+03 1.490226224000000091e-07 2.457545981999999910e-06
1.911328125000000000e+03 1.456850540000000079e-07 2.520162394000000197e-06
1.911718750000000000e+03 1.191630763999999976e-07 2.665587906999999801e-06
1.912109375000000000e+03 1.224217534999999886e-07 2.657097381999999969e-06
1.912500000000000000e+03 1.354016105000000003e-07 2.526403032999999955e-06
1.912890625000000000e+03 1.253242848999999976e-07 2.082110943999999825e-06
1.913281250000000000e+03 1.088038151999999934e-07 2.113144667000000076e-06
1.913671875000000000e+03 1.151600011000000055e-07 2.446370542999999966e-06
1.914062500000000000e+03 1.287516959000000011e-07 2.292114199999999885e-06
1.914453125000000000e+03 1.094336970999999935e-07 1.914989440000000110e-06
1.914843750000000000e+03 1.142874969000000041e-07 1.831758779000000057e-06
1.915234375000000000e+03 1.190017569000000060e-07 1.402599742999999941e-06
1.915625000000000000e+03 1.288663067000000008e-07 1.693295671999999919e-06
1.916015625000000000e+03 1.249699644999999904e-07 2.007401676000000192e-06
1.916406250000000000e+03 1.104524463000000036e-07 1.821270456000000015e-06
1.916796875000000000e+03 1.209995637000000064e-07 1.576051009999999992e-06
1.917187500000000000e+03 1.133551857999999946e-07 1.656052178000000075e-06
1.917578125000000000e+03 1.151800218999999951e-07 1.803141538999999956e-06
1.917968750000000000e+03 1.139654724999999952e-07 1.734206408999999907e-06
1.918359375000000000e+03 1.230415540999999895e-07 1.639930136999999909e-06
1.918750000000000000e+03 1.109334447000000059e-07 1.655784806999999935e-06
1.919140625000000000e+03 1.067221899999999954e-07 1.729895325000000034e-06
1.919531250000000000e+03 1.240465715000000063e-07 1.583073789999999931e-06
1.919921875000000000e+03 1.126322174999999939e-07 1.333007155000000000e-06
1.920312500000000000e+03 1.090354768000000030e-07 1.118901855000000052e-06
1.920703125000000000e+03 1.140275774000000013e-07 1.182908614999999948e-06
1.921093750000000000e+03 1.325053963999999950e-07 1.283857072999999927e-06
1.921484375000000000e+03 1.553295462000000127e-07 1.396441722000000029e-06
1.921875000000000000e+03 1.482373599999999882e-07 1.329643750000000037e-06
1.922265625000000000e+03 1.391417779000000097e-07 1.287137406999999987e-06
1.922656250000000000e+03 1.362236515999999909e-07 1.087564217999999980e-06
1.923046875000000000e+03 1.534147256000000061e-07 1.029396508999999982e-06
1.923437500000000000e+03 1.551457848999999977e-07 1.238353354000000065e-06
1.923828125000000000e+03 1.341114610000000070e-07 1.123356687000000021e-06
1.924218750000000000e+03 1.361264985999999877e-07 1.088653375000000011e-06
1.924609375000000000e+03 1.461020373000000072e-07 9.901177680999999995e-07
1.925000000000000000e+03 1.653851771999999919e-07 1.029277727999999927e-06
1.925390625000000000e+03 1.654175204999999871e-07 9.898510016999999565e-07
1.925781250000000000e+03 1.178578522000000048e-07 8.025735035999999913e-07
1.926171875000000000e+03 1.227846515000000037e-07 9.828984310000000724e-07
1.926562500000000000e+03 1.517357278000000055e-07 7.104571614000000286e-07
1.926953125000000000e+03 1.513258563000000067e-07 6.821026023000000271e-07
1.927343750000000000e+03 1.412102293000000005e-07 9.755487369000000263e-07
1.927734375000000000e+03 1.560957052000000023e-07 8.900639531000000316e-07
1.928125000000000000e+03 1.470615849000000052e-07 7.920122478000000212e-07
1.928515625000000000e+03 1.432255885000000043e-07 7.960197962000000478e-07
1.928906250000000000e+03 1.142627854000000032e-07 7.374847732999999717e-07
1.929296875000000000e+03 1.235911734000000103e-07 6.656887520999999684e-07
1.929687500000000000e+03 1.427092203999999951e-07 5.855793942999999640e-07
1.930078125000000000e+03 1.577894844999999949e-07 5.844056146000000248e-07
1.930468750000000000e+03 1.412356217000000017e-07 4.548296267999999840e-07
1.930859375000000000e+03 1.508065943000000031e-07 3.792334705999999996e-07
1.931250000000000000e+03 1.363636453000000104e-07 4.762532529999999877e-07
1.931640625000000000e+03 1.440509869000000080e-07 6.004180289999999697e-07
1.932031250000000000e+03 1.363419790999999893e-07 6.531743366000000473e-07
1.932421875000000000e+03 1.346144094999999935e-07 4.637263919000000036e-07
1.932812500000000000e+03 1.649979838000000109e-07 5.634211012999999808e-07
1.933203125000000000e+03 1.835164400999999901e-07 7.320882389999999511e-07
1.933593750000000000e+03 1.526759165999999934e-07 7.108553438999999773e-07
1.933984375000000000e+03 1.686876029000000023e-07 6.855698845000000217e-07
1.934375000000000000e+03 1.722317336000000110e-07 6.028282323999999780e-07
1.934765625000000000e+03 1.761428572999999870e-07 4.962479465000000287e-07
1.935156250000000000e+03 1.929648199999999900e-07 4.413749845000000166e-07
1.935546875000000000e+03 2.127441937999999880e-07 4.373602864999999740e-07
1.935937500000000000e+03 1.705958980000000017e-07 4.942763643000000070e-07
1.936328125000000000e+03 1.495479841999999951e-07 5.603116007999999603e-07
1.936718750000000000e+03 1.546297477999999980e-07 5.755137670999999714e-07
1.937109375000000000e+03 1.526692776999999930e-07 5.106271922000000351e-07
1.937500000000000000e+03 1.794514112000000086e-07 5.122745843999999532e-07
1.937890625000000000e+03 2.087518902000000035e-07 5.593616142999999909e-07
1.938281250000000000e+03 1.931982594999999956e-07 4.630419234999999853e-07
1.938671875000000000e+03 1.706925876000000127e-07 4.071054141000000061e-07
1.939062500000000000e+03 1.673983896000000062e-07 3.764377194999999873e-07
1.939453125000000000e+03 1.885611885000000123e-07 3.204262340000000151e-07
1.939843750000000000e+03 2.010176130000000061e-07 2.493508262999999832e-07
1.940234375000000000e+03 2.234872532000000027e-07 2.470743466000000139e-07
1.940625000000000000e+03 2.446820360999999869e-07 2.608304060999999991e-07
1.941015625000000000e+03 2.460952890000000237e-07 2.845540224000000020e-07
1.941406250000000000e+03 2.710494466000000074e-07 3.035731763000000029e-07
1.941796875000000000e+03 2.506968579000000042e-07 3.117179492000000028e-07
1.942187500000000000e+03 2.520507768000000065e-07 3.356594953999999775e-07
1.942578125000000000e+03 2.195923200999999898e-07 3.833922950999999762e-07
1.942968750000000000e+03 2.339384660000000097e-07 3.363199048999999879e-07
1.943359375000000000e+03 2.410898064999999832e-07 3.620524211999999738e-07
1.943750000000000000e+03 2.396621221000000064e-07 3.441474860000000072e-07
1.944140625000000000e+03 2.466556043000000131e-07 3.552306613000000125e-07
1.944531250000000000e+03 2.990555108999999794e-07 3.401132307000000020e-07
1.944921875000000000e+03 2.973667342999999916e-07 2.830583223999999763e-07
1.945312500000000000e+03 2.863176425999999787e-07 2.517870744999999824e-07
1.945703125000000000e+03 3.089851636000000161e-07 2.328747482000000016e-07
1.946093750000000000e+03 3.679535495000000207e-07 2.374934723999999929e-07
1.946484375000000000e+03 3.777550960999999827e-07 2.334091132999999939e-07
1.946875000000000000e+03 3.677022928000000066e-07 2.255191151000000112e-07
1.947265625000000000e+03 3.687736329999999829e-07 2.056112947000000003e-07
1.947656250000000000e+03 4.749637181999999901e-07 1.850387901999999895e-07
1.948046875000000000e+03 4.242059266999999951e-07 1.669549641999999937e-07
1.948437500000000000e+03 4.374820941999999865e-07 1.589174160999999883e-07
1.948828125000000000e+03 4.903765512999999688e-07 1.458838898999999876e-07
1.949218750000000000e+03 5.172840199999999551e-07 1.535383868999999875e-07
1.949609375000000000e+03 5.307249683000000108e-07 1.535695387000000015e-07
1.950000000000000000e+03 4.720311793000000258e-07 1.666008707999999893e-07
1.950390625000000000e+03 5.344376438000000528e-07 1.581188854000000011e-07
1.950781250000000000e+03 5.560958444000000021e-07 1.356117003999999875e-07
1.951171875000000000e+03 6.455231496000000371e-07 1.465562721000000079e-07
1.951562500000000000e+03 6.763156780999999711e-07 1.296219305000000069e-07
1.951953125000000000e+03 7.791552576000000204e-07 1.307279877999999971e-07
1.952343750000000000e+03 8.200059988999999657e-07 1.129097366000000020e-07
1.952734375000000000e+03 7.872864123000000235e-07 8.994148868999999497e-08
1.953125000000000000e+03 8.276761757999999660e-07 1.270266229999999988e-07
1.953515625000000000e+03 7.948896328000000478e-07 1.373709607999999938e-07
1.953906250000000000e+03 8.989192959999999925e-07 1.339889440000000049e-07
1.954296875000000000e+03 9.090112518000000102e-07 1.264608129999999933e-07
1.954687500000000000e+03 7.926238585000000335e-07 1.096644507999999999e-07
1.955078125000000000e+03 7.872267945999999764e-07 1.197378422000000092e-07
1.955468750000000000e+03 9.319105667000000184e-07 1.266398458000000082e-07
1.955859375000000000e+03 8.918553581999999797e-07 1.212476238999999925e-07
1.956250000000000000e+03 9.294470252999999679e-07 1.068502204000000046e-07
1.956640625000000000e+03 9.278762357000000138e-07 1.250182620000000122e-07
1.957031250000000000e+03 9.127155672000000392e-07 1.231862857999999906e-07
1.957421875000000000e+03 1.053545222999999990e-06 1.283311852000000122e-07
1.957812500000000000e+03 1.004187009999999948e-06 1.418272117000000063e-07
1.958203125000000000e+03 1.008927522999999984e-06 1.361008793000000051e-07
1.958593750000000000e+03 9.825865731000000964e-07 1.523289916999999994e-07
1.958984375000000000e+03 1.128582766000000040e-06 1.561239535999999875e-07
1.959375000000000000e+03 1.129543534000000102e-06 1.640413206999999943e-07
1.959765625000000000e+03 1.263046797999999949e-06 1.556163617000000130e-07
1.960156250000000000e+03 1.213648712999999903e-06 1.383284184000000072e-07
1.960546875000000000e+03 1.175244641999999932e-06 1.491768017999999927e-07
1.960937500000000000e+03 1.228683715999999995e-06 1.437810523999999924e-07
1.961328125000000000e+03 1.193690108000000012e-06 1.246268507999999937e-07
1.961718750000000000e+03 1.185466803000000090e-06 1.290390883000000082e-07
1.962109375000000000e+03 1.287665039000000098e-06 1.492944010000000120e-07
1.962500000000000000e+03 1.350567737000000000e-06 1.652053595000000097e-07
1.962890625000000000e+03 1.183302561000000040e-06 1.588618461000000023e-07
1.963281250000000000e+03 1.161362727000000010e-06 1.554627308000000073e-07
1.963671875000000000e+03 1.341125598999999963e-06 1.560811128999999978e-07
1.964062500000000000e+03 1.329827445000000093e-06 1.595867909999999945e-07
1.964453125000000000e+03 1.542888301000000104e-06 1.765129521999999885e-07
1.964843750000000000e+03 1.628735027000000077e-06 2.043119056000000064e-07
1.965234375000000000e+03 1.443934916000000085e-06 2.113370313000000001e-07
1.965625000000000000e+03 1.607404610000000054e-06 1.956226484999999996e-07
1.966015625000000000e+03 1.607913781999999905e-06 1.862954898999999973e-07
1.966406250000000000e+03 1.530769116999999909e-06 1.785465162999999937e-07
1.966796875000000000e+03 1.691610338000000053e-06 1.967617016999999912e-07
1.967187500000000000e+03 1.296824068999999978e-06 1.979575353999999924e-07
1.967578125000000000e+03 1.302068608000000045e-06 1.556217523000000009e-07
1.967968750000000000e+03 1.370067861000000009e-06 1.379946105000000024e-07
1.968359375000000000e+03 1.170361590999999954e-06 1.449908352999999999e-07
1.968750000000000000e+03 1.194143445000000080e-06 1.965401025000000128e-07
1.969140625000000000e+03 1.147484140999999989e-06 2.368880466000000017e-07
1.969531250000000000e+03 1.020355731000000038e-06 2.059699085999999914e-07
1.969921875000000000e+03 1.208999896999999931e-06 1.910527420000000007e-07
1.970312500000000000e+03 1.188876057000000032e-06 2.017537739999999954e-07
1.970703125000000000e+03 9.985055511999999043e-07 1.849514632000000017e-07
1.971093750000000000e+03 1.029142301999999949e-06 1.696917974999999885e-07
1.971484375000000000e+03 9.785759227000000405e-07 2.328762425000000064e-07
1.971875000000000000e+03 8.444711100000000468e-07 2.144976948000000080e-07
1.972265625000000000e+03 8.352348343000000194e-07 1.658439609000000083e-07
1.972656250000000000e+03 6.977659356000000285e-07 1.571023870999999955e-07
1.973046875000000000e+03 6.717459229000000287e-07 1.831487662000000092e-07
1.973437500000000000e+03 7.401488812999999961e-07 2.193341407999999891e-07
1.973828125000000000e+03 7.361429216999999729e-07 2.096345419999999905e-07
1.974218750000000000e+03 7.010443779999999822e-07 1.832519244999999962e-07
1.974609375000000000e+03 6.960176549000000034e-07 1.708226230000000027e-07
1.975000000000000000e+03 7.476320343000000100e-07 2.187628173999999896e-07
1.975390625000000000e+03 5.921987339999999825e-07 2.243903513000000007e-07
1.975781250000000000e+03 5.350343879999999766e-07 2.066396995999999930e-07
1.976171875000000000e+03 6.077356444999999908e-07 1.718627547000000080e-07
1.976562500000000000e+03 7.216242023000000334e-07 2.227471770000000095e-07
1.976953125000000000e+03 7.210013944000000185e-07 2.125368180999999892e-07
1.977343750000000000e+03 6.046652208999999811e-07 2.187530009000000087e-07
1.977734375000000000e+03 4.838696377999999716e-07 2.247013770000000125e-07
1.978125000000000000e+03 6.606071020000000067e-07 2.725508019999999864e-07
1.978515625000000000e+03 7.457653503999999872e-07 2.824058190999999947e-07
1.978906250000000000e+03 7.965161815000000068e-07 2.814480209999999902e-07
1.979296875000000000e+03 6.491549855999999607e-07 2.364968056000000076e-07
1.979687500000000000e+03 6.808123487000000055e-07 2.440393681999999807e-07
1.980078125000000000e+03 7.872920109000000248e-07 2.768068645999999784e-07
1.980468750000000000e+03 6.648948837000000431e-07 3.006554282999999905e-07
1.980859375000000000e+03 6.958945610000000474e-07 2.574169349000000154e-07
1.981250000000000000e+03 7.202074504000000095e-07 2.775018681999999801e-07
1.981640625000000000e+03 8.095026962999999869e-07 3.414355249000000166e-07
1.982031250000000000e+03 7.907913715999999698e-07 3.019391375999999790e-07
1.982421875000000000e+03 7.475242988000000529e-07 3.158894463000000187e-07
1.982812500000000000e+03 7.492401227000000152e-07 3.606344965000000261e-07
1.983203125000000000e+03 8.077108371999999801e-07 3.275431694999999897e-07
1.983593750000000000e+03 6.213455727000000117e-07 2.759111431000000256e-07
1.983984375000000000e+03 6.859252452000000015e-07 3.309074446999999744e-07
1.984375000000000000e+03 6.904106428999999812e-07 3.800891884999999787e-07
1.984765625000000000e+03 6.996714313999999478e-07 3.638557800999999903e-07
1.985156250000000000e+03 8.195136234999999731e-07 3.720079295999999825e-07
1.985546875000000000e+03 8.260934324999999651e-07 4.586066106999999785e-07
1.985937500000000000e+03 8.161234356999999900e-07 4.731514695000000085e-07
1.986328125000000000e+03 9.652537935999999033e-07 5.595695573999999885e-07
1.986718750000000000e+03 9.723452705000000441e-07 6.629436154000000498e-07
1.987109375000000000e+03 7.960794896000000413e-07 5.920995856000000149e-07
1.987500000000000000e+03 7.659741530999999682e-07 5.542007513999999776e-07
1.987890625000000000e+03 6.941170767000000502e-07 5.426271299999999478e-07
1.988281250000000000e+03 7.017555533000000320e-07 6.486346928000000454e-07
1.988671875000000000e+03 9.652467574999999285e-07 7.775047257000000528e-07
1.989062500000000000e+03 1.143187734999999997e-06 8.291961238000000187e-07
1.989453125000000000e+03 1.080151502000000096e-06 7.766547954999999880e-07
1.989843750000000000e+03 8.994687168000000080e-07 7.126419070000000429e-07
1.990234375000000000e+03 1.060643206999999987e-06 9.643262393999998964e-07
1.990625000000000000e+03 1.157254177000000028e-06 8.385105531999999933e-07
1.991015625000000000e+03 1.276750767999999922e-06 8.858912455000000185e-07
1.991406250000000000e+03 1.346299021000000080e-06 1.025464087999999925e-06
1.991796875000000000e+03 1.387195232000000102e-06 1.129903510000000000e-06
1.992187500000000000e+03 1.319005324000000035e-06 1.426465121999999922e-06
1.992578125000000000e+03 1.392478054000000021e-06 1.338003085999999909e-06
1.992968750000000000e+03 1.479084981999999894e-06 1.347254416999999926e-06
1.993359375000000000e+03 1.597755020999999973e-06 1.548434105999999915e-06
1.993750000000000000e+03 1.743948602999999957e-06 1.468009410000000005e-06
1.994140625000000000e+03 1.993788721999999826e-06 1.521578461999999977e-06
1.994531250000000000e+03 2.062565424999999788e-06 1.455298287000000101e-06
1.994921875000000000e+03 1.885705359000000068e-06 1.444444994999999944e-06
1.995312500000000000e+03 2.081243309999999851e-06 1.450621325000000097e-06
1.995703125000000000e+03 2.298346970000000004e-06 1.297890528999999944e-06
1.996093750000000000e+03 2.173801716000000133e-06 1.346328526999999963e-06
1.996484375000000000e+03 2.033024112000000069e-06 1.327082611000000097e-06
1.996875000000000000e+03 1.865606183000000065e-06 1.470818553000000029e-06
1.997265625000000000e+03 1.981606289000000059e-06 1.346340329999999898e-06
1.997656250000000000e+03 2.242421809000000142e-06 1.312837013000000065e-06
1.998046875000000000e+03 2.016509561999999836e-06 1.535797580000000090e-06
1.998437500000000000e+03 2.123667035000000055e-06 1.551691137999999939e-06
1.998828125000000000e+03 2.225225591000000075e-06 1.474424362999999988e-06
1.999218750000000000e+03 2.229492188999999935e-06 1.371225413000000067e-06
1.999609375000000000e+03 1.974588349999999998e-06 1.370665703000000061e-06
2.000000000000000000e+03 2.088038363000000099e-06 1.384950792999999988e-06
